# Supplementary material for: A Bayesian model for unsupervised detection of RNA splicing based subtypes in cancers
Source: Nat Commun. 2023 Jan 4;14:63. doi: 10.1038/s41467-022-35369-0 (PMC9813260; doi:10.1038/s41467-022-35369-0)
Supplement: Supplementary file 4 — Supplementary Data 1 [file 41467_2022_35369_MOESM4_ESM.xlsx]

## Sheet: Samples 0
	Samples
0	AML_beat_RNA150113BD_102_13-00384
1	AML_beat_RNA150113BD_104_14-00012
2	AML_beat_RNA150113BD_105_13-00593
3	AML_beat_RNA150113BD_106_13-00515
4	AML_beat_RNA150113BD_110_13-00338
5	AML_beat_RNA150113BD_111_14-00537
6	AML_beat_RNA150113BD_112_13-00365
7	AML_beat_RNA150113BD_114_14-00496
8	AML_beat_RNA150113BD_117_13-00619
9	AML_beat_RNA150113BD_118_13-00552
10	AML_beat_RNA150113BD_11_14-00831
11	AML_beat_RNA150113BD_120_14-00602
12	AML_beat_RNA150113BD_122_13-00545
13	AML_beat_RNA150113BD_123_14-00273
14	AML_beat_RNA150113BD_124_14-00514
15	AML_beat_RNA150113BD_127_14-00021
16	AML_beat_RNA150113BD_128_13-00281
17	AML_beat_RNA150113BD_129_14-00464
18	AML_beat_RNA150113BD_12_13-00581
19	AML_beat_RNA150113BD_130_14-00331
20	AML_beat_RNA150113BD_131_14-00279
21	AML_beat_RNA150113BD_136_13-00354
22	AML_beat_RNA150113BD_14_13-00578
23	AML_beat_RNA150113BD_17_14-00542
24	AML_beat_RNA150113BD_19_14-00045
25	AML_beat_RNA150113BD_20_13-00601
26	AML_beat_RNA150113BD_21_13-00532
27	AML_beat_RNA150113BD_24_14-00588
28	AML_beat_RNA150113BD_26_14-00774
29	AML_beat_RNA150113BD_27_14-00026
30	AML_beat_RNA150113BD_28_14-00096
31	AML_beat_RNA150113BD_29_13-00342
32	AML_beat_RNA150113BD_30_13-00466
33	AML_beat_RNA150113BD_31_14-00761
34	AML_beat_RNA150113BD_32_14-00735
35	AML_beat_RNA150113BD_33_13-00563
36	AML_beat_RNA150113BD_35_14-00714
37	AML_beat_RNA150113BD_38_13-00331
38	AML_beat_RNA150113BD_39_14-00044
39	AML_beat_RNA150113BD_3_13-00500
40	AML_beat_RNA150113BD_41_12-00150
41	AML_beat_RNA150113BD_42_14-00434
42	AML_beat_RNA150113BD_43_13-00602
43	AML_beat_RNA150113BD_46_14-00581
44	AML_beat_RNA150113BD_48_14-00423
45	AML_beat_RNA150113BD_4_13-00625
46	AML_beat_RNA150113BD_53_14-00618
47	AML_beat_RNA150113BD_60_14-00504
48	AML_beat_RNA150113BD_61_13-00450
49	AML_beat_RNA150113BD_62_14-00725
50	AML_beat_RNA150113BD_63_14-00355
51	AML_beat_RNA150113BD_65_13-00454
52	AML_beat_RNA150113BD_66_14-00670
53	AML_beat_RNA150113BD_67_13-00650
54	AML_beat_RNA150113BD_6_13-00098
55	AML_beat_RNA150113BD_72_13-00493
56	AML_beat_RNA150113BD_74_13-00420
57	AML_beat_RNA150113BD_75_14-00041
58	AML_beat_RNA150113BD_78_14-00559
59	AML_beat_RNA150113BD_79_13-00425
60	AML_beat_RNA150113BD_80_13-00393
61	AML_beat_RNA150113BD_81_13-00496
62	AML_beat_RNA150113BD_89_14-00488
63	AML_beat_RNA150113BD_8_14-00454
64	AML_beat_RNA150113BD_91_14-00742
65	AML_beat_RNA150113BD_93_14-00141
66	AML_beat_RNA150113BD_96_14-00064
67	AML_beat_RNA150113BD_98_14-00608
68	AML_beat_RNA150311JT_12-00051
69	AML_beat_RNA150311JT_12-00301
70	AML_beat_RNA150311JT_13-00145
71	AML_beat_RNA150311JT_13-00146
72	AML_beat_RNA150311JT_13-00147
73	AML_beat_RNA150311JT_13-00150
74	AML_beat_RNA150311JT_13-00160
75	AML_beat_RNA150311JT_13-00262
76	AML_beat_RNA150311JT_13-00551
77	AML_beat_RNA150311JT_14-00053
78	AML_beat_RNA150311JT_14-00061
79	AML_beat_RNA150311JT_14-00175
80	AML_beat_RNA150311JT_14-00193
81	AML_beat_RNA150311JT_14-00231
82	AML_beat_RNA150311JT_14-00240
83	AML_beat_RNA150311JT_14-00448
84	AML_beat_RNA150311JT_14-00495
85	AML_beat_RNA150311JT_14-00613
86	AML_beat_RNA150311JT_14-00640
87	AML_beat_RNA150311JT_14-00676
88	AML_beat_RNA150311JT_14-00780
89	AML_beat_RNA150311JT_14-00800
90	AML_beat_RNA150311JT_14-00815
91	AML_beat_RNA150311JT_15-00018
92	AML_beat_RNA150311JT_15-00024
93	AML_beat_RNA150311JT_15-00043
94	AML_beat_RNA150311JT_15-00045
95	AML_beat_RNA150311JT_15-00057
96	AML_beat_RNA150311JT_15-00071
97	AML_beat_RNA150311JT_15-00073
98	AML_beat_RNA150311JT_15-00075
99	AML_beat_RNA150311JT_15-00123
100	AML_beat_RNA150311JT_15-00140
101	AML_beat_RNA150311JT_15-00169
102	AML_beat_RNA150311JT_15-00171
103	AML_beat_RNA150311JT_15-00201
104	AML_beat_RNA150311JT_15-00246
105	AML_beat_RNA150311JT_15-00248
106	AML_beat_RNA150311JT_15-00269
107	AML_beat_RNA150311JT_15-00275
108	AML_beat_RNA150311JT_15-00300
109	AML_beat_RNA150311JT_15-00312
110	AML_beat_RNA150311JT_15-00320
111	AML_beat_RNA150311JT_15-00331
112	AML_beat_RNA150311JT_15-00338
113	AML_beat_RNA150311JT_15-00353
114	AML_beat_RNA150311JT_15-00371
115	AML_beat_RNA150311JT_15-00383
116	AML_beat_RNA150311JT_15-00406
117	AML_beat_RNA150311JT_15-00417
118	AML_beat_RNA150311JT_15-00464
119	AML_beat_RNA150311JT_15-00470
120	AML_beat_RNA150311JT_15-00479
121	AML_beat_RNA150311JT_15-00534
122	AML_beat_RNA150311JT_15-00539
123	AML_beat_RNA150311JT_15-00559
124	AML_beat_RNA150311JT_15-00595
125	AML_beat_RNA150311JT_15-00608
126	AML_beat_RNA150311JT_15-00610
127	AML_beat_RNA150311JT_15-00626
128	AML_beat_RNA150311JT_15-00653
129	AML_beat_RNA150311JT_15-00674
130	AML_beat_RNA150311JT_15-00692
131	AML_beat_RNA150311JT_15-00961
132	AML_beat_RNA150311JT_15-00965
133	AML_beat_RNA150311JT_15-00975
134	AML_beat_RNA150311JT_15-00981
135	AML_beat_RNA150311JT_16-00007
136	AML_beat_RNA150311JT_16-00078
137	AML_beat_RNA150311JT_16-00088
138	AML_beat_RNA150311JT_16-00102
139	AML_beat_RNA150311JT_16-00115
140	AML_beat_RNA150311JT_16-00129
141	AML_beat_RNA150311JT_16-00143
142	AML_beat_RNA150311JT_16-00145
143	AML_beat_RNA150311JT_16-00249
144	AML_beat_RNA150311JT_16-00271
145	AML_beat_RNA150311JT_16-00278
146	AML_beat_RNA150311JT_Batch_5_14-00078
147	AML_beat_RNA150311JT_Batch_5_15-00683
148	AML_beat_RNA150311JT_Batch_5_15-00702
149	AML_beat_RNA150311JT_Batch_5_15-00766
150	AML_beat_RNA150311JT_Batch_5_15-00767
151	AML_beat_RNA150311JT_Batch_5_15-00782
152	AML_beat_RNA150311JT_Batch_5_15-00786
153	AML_beat_RNA150311JT_Batch_5_15-00829
154	AML_beat_RNA150311JT_Batch_5_15-00850
155	AML_beat_RNA150311JT_Batch_5_15-00909
156	AML_beat_RNA150311JT_Batch_5_15-00912
157	AML_beat_RNA150311JT_Batch_5_15-00921
158	AML_beat_RNA150311JT_Batch_5_15-00942
159	AML_beat_RNA160513JT_20-00049
160	AML_beat_RNA160513JT_20-00050
161	AML_beat_RNA160513JT_20-00055
162	AML_beat_RNA160513JT_20-00062
163	AML_beat_RNA160513JT_20-00064
164	AML_beat_RNA160513JT_20-00065
165	AML_beat_RNA160513JT_20-00066
166	AML_beat_RNA160513JT_20-00067
167	AML_beat_RNA160513JT_20-00070
168	AML_beat_RNA160513JT_20-00073
169	AML_beat_RNA160513JT_20-00075
170	AML_beat_RNA160513JT_20-00085
171	AML_beat_RNA160513JT_20-00087
172	AML_beat_RNA160513JT_20-00088
173	AML_beat_RNA160513JT_20-00313
174	AML_beat_RNA160513JT_20-00316
175	AML_beat_RNA160513JT_20-00319
176	AML_beat_RNA160513JT_20-00320
177	AML_beat_RNA160513JT_20-00322
178	AML_beat_RNA160513JT_20-00323
179	AML_beat_RNA160513JT_20-00324
180	AML_beat_RNA160513JT_20-00325
181	AML_beat_RNA160513JT_20-00326
182	AML_beat_RNA160513JT_20-00327
183	AML_beat_RNA160513JT_20-00328
184	AML_beat_RNA160513JT_20-00329
185	AML_beat_RNA160513JT_20-00333
186	AML_beat_RNA160513JT_20-00334
187	AML_beat_RNA160513JT_20-00335
188	AML_beat_RNA160513JT_20-00339
189	AML_beat_RNA160513JT_20-00344
190	AML_beat_RNA160513JT_20-00345
191	AML_beat_RNA160513JT_20-00348
192	AML_beat_RNA160513JT_20-00350
193	AML_beat_RNA160513JT_20-00352
194	AML_beat_RNA160513JT_20-00416
195	AML_beat_RNA160513JT_20-00419
196	AML_beat_RNA160513JT_20-00421
197	AML_beat_RNA160513JT_20-00422
198	AML_beat_RNA160513JT_20-00450
199	AML_beat_RNA160513JT_20-00451
200	AML_beat_RNA160513JT_20-00454
201	AML_beat_RNA160513JT_20-00455
202	AML_beat_RNA160513JT_20-00456
203	AML_beat_RNA160513JT_20-00458
204	AML_beat_RNA160513JT_20-00459
205	AML_beat_RNA160513JT_20-00460
206	AML_beat_RNA160513JT_20-00462
207	AML_beat_RNA160513JT_20-00463
208	AML_beat_RNA160513JT_20-00490
209	AML_beat_RNA160513JT_20-00491
210	AML_beat_RNA160513JT_20-00493
211	AML_beat_RNA160513JT_20-00494
212	AML_beat_RNA160513JT_20-00504
213	AML_beat_RNA160513JT_20-00508
214	AML_beat_RNA160513JT_20-00509
215	AML_beat_RNA160513JT_20-00513
216	AML_beat_RNA160513JT_20-00514

## Sheet: Cluster 0
	LSV	Gene	Average Probability Signal
0	gene:ENSG00000204371:s:31895401-31896516	ENSG00000204371	0.997696
1	gene:ENSG00000112303:s:132755843-132756039	ENSG00000112303	0.997696
2	gene:ENSG00000100461:t:22908333-22908471	ENSG00000100461	0.997696
3	gene:ENSG00000118900:s:4870844-4871050	ENSG00000118900	0.997696
4	gene:ENSG00000151148:s:109521441-109521551	ENSG00000151148	0.997696
5	gene:ENSG00000126107:t:45009568-45009683	ENSG00000126107	0.997696
6	gene:ENSG00000113300:s:180564675-180564743	ENSG00000113300	0.997696
7	gene:ENSG00000204138:t:28496534-28497877	ENSG00000204138	0.997696
8	gene:ENSG00000109466:s:165207618-165207902	ENSG00000109466	0.997696
9	gene:ENSG00000042980:t:24342960-24343181	ENSG00000042980	0.997696
10	gene:ENSG00000153207:t:246842694-246842776	ENSG00000153207	0.997696
11	gene:ENSG00000149582:t:118533857-118533887	ENSG00000149582	0.997696
12	gene:ENSG00000148814:s:132337565-132337695	ENSG00000148814	0.997696
13	gene:ENSG00000132773:t:45342843-45343002	ENSG00000132773	0.997696
14	gene:ENSG00000275066:s:37584322-37584759	ENSG00000275066	0.997696
15	gene:ENSG00000225484:s:79723915-79724036	ENSG00000225484	0.997696
16	gene:ENSG00000106591:t:42937322-42937857	ENSG00000106591	0.997696
17	gene:ENSG00000094841:s:75293472-75293518	ENSG00000094841	0.997696
18	gene:ENSG00000054967:t:73391982-73392624	ENSG00000054967	0.997696
19	gene:ENSG00000278053:t:37628561-37628672	ENSG00000278053	0.997696
20	gene:ENSG00000089060:s:113310115-113310355	ENSG00000089060	0.997696
21	gene:ENSG00000174238:t:1558529-1558559	ENSG00000174238	0.997696
22	gene:ENSG00000095485:t:100246795-100246935	ENSG00000095485	0.997696
23	gene:ENSG00000275052:t:55568029-55568363	ENSG00000275052	0.997696
24	gene:ENSG00000196455:s:130744486-130745264	ENSG00000196455	0.997696
25	gene:ENSG00000126581:s:42812231-42812866	ENSG00000126581	0.997696
26	gene:ENSG00000130741:s:24074338-24074691	ENSG00000130741	0.997696
27	gene:ENSG00000106462:s:148846470-148846598	ENSG00000106462	0.997696
28	gene:ENSG00000116675:t:65384086-65384326	ENSG00000116675	0.997696
29	gene:ENSG00000215114:s:58411264-58411469	ENSG00000215114	0.997696
30	gene:ENSG00000133302:t:94686559-94686718	ENSG00000133302	0.997696
31	gene:ENSG00000086758:s:53545029-53545161	ENSG00000086758	0.997696
32	gene:ENSG00000151092:t:25735970-25736152	ENSG00000151092	0.997696
33	gene:ENSG00000100211:s:38670767-38670989	ENSG00000100211	0.997696
34	gene:ENSG00000133104:s:36346225-36346283	ENSG00000133104	0.997696
35	gene:ENSG00000087338:s:69840942-69841043	ENSG00000087338	0.997696
36	gene:ENSG00000120370:t:170539062-170539659	ENSG00000120370	0.997696
37	gene:ENSG00000115661:s:219246522-219246967	ENSG00000115661	0.997696
38	gene:ENSG00000140262:s:57091789-57092023	ENSG00000140262	0.997696
39	gene:ENSG00000198795:s:25352005-25352190	ENSG00000198795	0.997696
40	gene:ENSG00000136040:s:94297316-94297423	ENSG00000136040	0.997696
41	gene:ENSG00000126461:s:49642125-49642242	ENSG00000126461	0.997696
42	gene:ENSG00000168827:s:158684524-158685314	ENSG00000168827	0.997696
43	gene:ENSG00000132906:t:15495203-15495452	ENSG00000132906	0.997696
44	gene:ENSG00000153066:s:11736017-11736233	ENSG00000153066	0.997696
45	gene:ENSG00000089916:s:76151916-76152259	ENSG00000089916	0.997696
46	gene:ENSG00000131508:t:139599856-139600435	ENSG00000131508	0.997696
47	gene:ENSG00000075399:s:89708857-89708956	ENSG00000075399	0.997696
48	gene:ENSG00000168495:s:22247857-22248008	ENSG00000168495	0.997696
49	gene:ENSG00000086758:t:53543710-53543968	ENSG00000086758	0.997696
50	gene:ENSG00000141456:s:4682501-4682573	ENSG00000141456	0.997696
51	gene:ENSG00000111145:s:96194382-96194705	ENSG00000111145	0.997696
52	gene:ENSG00000165121:s:85829463-85829606	ENSG00000165121	0.997696
53	gene:ENSG00000182606:t:42087104-42087441	ENSG00000182606	0.997696
54	gene:ENSG00000249624:t:33262561-33263637	ENSG00000249624	0.997696
55	gene:ENSG00000115661:t:219247369-219247631	ENSG00000115661	0.997696
56	gene:ENSG00000173273:s:9770106-9770262	ENSG00000173273	0.997696
57	gene:ENSG00000185222:s:103356489-103356606	ENSG00000185222	0.997696
58	gene:ENSG00000168005:s:63818216-63818365	ENSG00000168005	0.997696
59	gene:ENSG00000109323:t:102690596-102690771	ENSG00000109323	0.997696
60	gene:ENSG00000205981:t:180985410-180985996	ENSG00000205981	0.997696
61	gene:ENSG00000138758:s:76949703-76949930	ENSG00000138758	0.997696
62	gene:ENSG00000028116:s:58058352-58058488	ENSG00000028116	0.997696
63	gene:ENSG00000119397:s:121125716-121125936	ENSG00000119397	0.997696
64	gene:ENSG00000135439:s:57734026-57734173	ENSG00000135439	0.997696
65	gene:ENSG00000083896:t:68320123-68320205	ENSG00000083896	0.997696
66	gene:ENSG00000164576:s:154451091-154451316	ENSG00000164576	0.997696
67	gene:ENSG00000119004:t:203278573-203278815	ENSG00000119004	0.997696
68	gene:ENSG00000070371:t:19201329-19201493	ENSG00000070371	0.997696
69	gene:ENSG00000065243:t:88832929-88833157	ENSG00000065243	0.997696
70	gene:ENSG00000138050:s:39761331-39761434	ENSG00000138050	0.997696
71	gene:ENSG00000156976:s:186784564-186784944	ENSG00000156976	0.997696
72	gene:ENSG00000010818:s:142836935-142837047	ENSG00000010818	0.997696
73	gene:ENSG00000164253:s:77438240-77438361	ENSG00000164253	0.997696
74	gene:ENSG00000158545:s:88586600-88586684	ENSG00000158545	0.997696
75	gene:ENSG00000160352:t:21098185-21098311	ENSG00000160352	0.997696
76	gene:ENSG00000137845:s:58640777-58640960	ENSG00000137845	0.997696
77	gene:ENSG00000179295:s:112455935-112456063	ENSG00000179295	0.997696
78	gene:ENSG00000138398:t:169603521-169603728	ENSG00000138398	0.997696
79	gene:ENSG00000165028:s:104768863-104769021	ENSG00000165028	0.997696
80	gene:ENSG00000119231:t:196929121-196929683	ENSG00000119231	0.997696
81	gene:ENSG00000116337:t:109630116-109630439	ENSG00000116337	0.997696
82	gene:ENSG00000211455:s:27314504-27314674	ENSG00000211455	0.997696
83	gene:ENSG00000155508:t:154865192-154865385	ENSG00000155508	0.997696
84	gene:ENSG00000106144:t:143299923-143300051	ENSG00000106144	0.997696
85	gene:ENSG00000167635:s:36214602-36215196	ENSG00000167635	0.997696
86	gene:ENSG00000132196:t:162797802-162798935	ENSG00000132196	0.997696
87	gene:ENSG00000105339:t:141127211-141127557	ENSG00000105339	0.997696
88	gene:ENSG00000173930:t:102270624-102270806	ENSG00000173930	0.997696
89	gene:ENSG00000075568:s:97995476-97995891	ENSG00000075568	0.997696
90	gene:ENSG00000108039:s:109871789-109871861	ENSG00000108039	0.997696
91	gene:ENSG00000119397:s:121160143-121160302	ENSG00000119397	0.997696
92	gene:ENSG00000196591:s:113953277-113953418	ENSG00000196591	0.997696
93	gene:ENSG00000136709:s:127724887-127724965	ENSG00000136709	0.997696
94	gene:ENSG00000110931:s:121245140-121245240	ENSG00000110931	0.997696
95	gene:ENSG00000051341:s:121532990-121533210	ENSG00000051341	0.997696
96	gene:ENSG00000145715:t:87369813-87369901	ENSG00000145715	0.997696
97	gene:ENSG00000165029:s:104858522-104858698	ENSG00000165029	0.997696
98	gene:ENSG00000109618:s:25160256-25160442	ENSG00000109618	0.997696
99	gene:ENSG00000031003:t:138018955-138019146	ENSG00000031003	0.997696
100	gene:ENSG00000171103:t:28861104-28861490	ENSG00000171103	0.997696
101	gene:ENSG00000023734:t:15889928-15890009	ENSG00000023734	0.997696
102	gene:ENSG00000135801:t:229599194-229602919	ENSG00000135801	0.997696
103	gene:ENSG00000198900:s:41084462-41084726	ENSG00000198900	0.997696
104	gene:ENSG00000137216:s:44141028-44141102	ENSG00000137216	0.997696
105	gene:ENSG00000095261:s:120842737-120842984	ENSG00000095261	0.997696
106	gene:ENSG00000152256:t:172564978-172565333	ENSG00000152256	0.997696
107	gene:ENSG00000183666:s:21502111-21502203	ENSG00000183666	0.997696
108	gene:ENSG00000147854:t:6493826-6493932	ENSG00000147854	0.997696
109	gene:ENSG00000131023:t:149658153-149662238	ENSG00000131023	0.997696
110	gene:ENSG00000064313:s:119795532-119795631	ENSG00000064313	0.997696
111	gene:ENSG00000136925:t:97625681-97625997	ENSG00000136925	0.997696
112	gene:ENSG00000065559:s:12020824-12021001	ENSG00000065559	0.997696
113	gene:ENSG00000172671:t:45663542-45663842	ENSG00000172671	0.997696
114	gene:ENSG00000164144:s:152780109-152780226	ENSG00000164144	0.997696
115	gene:ENSG00000081237:t:198699564-198700146	ENSG00000081237	0.997696
116	gene:ENSG00000150540:s:137964310-137964628	ENSG00000150540	0.997696
117	gene:ENSG00000165304:s:36589536-36589652	ENSG00000165304	0.997696
118	gene:ENSG00000110497:s:46508191-46508370	ENSG00000110497	0.997696
119	gene:ENSG00000152455:t:14896846-14897517	ENSG00000152455	0.997696
120	gene:ENSG00000004487:t:23044425-23044486	ENSG00000004487	0.997696
121	gene:ENSG00000179344:s:32661531-32662248	ENSG00000179344	0.997696
122	gene:ENSG00000017260:s:130893968-130894337	ENSG00000017260	0.997696
123	gene:ENSG00000205670:t:34402091-34402777	ENSG00000205670	0.997696
124	gene:ENSG00000168958:s:227328658-227329044	ENSG00000168958	0.997696
125	gene:ENSG00000100211:t:38672618-38673854	ENSG00000100211	0.997696
126	gene:ENSG00000124789:s:17637153-17637770	ENSG00000124789	0.997696
127	gene:ENSG00000124275:t:7891015-7891414	ENSG00000124275	0.997696
128	gene:ENSG00000129484:t:20357051-20357149	ENSG00000129484	0.997696
129	gene:ENSG00000104164:s:45587123-45587525	ENSG00000104164	0.997696
130	gene:ENSG00000186951:s:46176748-46176836	ENSG00000186951	0.997696
131	gene:ENSG00000204084:t:37885509-37885839	ENSG00000204084	0.997696
132	gene:ENSG00000066739:s:96317145-96317317	ENSG00000066739	0.997696
133	gene:ENSG00000217576:s:52171158-52171248	ENSG00000217576	0.997696
134	gene:ENSG00000164190:s:37057186-37057332	ENSG00000164190	0.997696
135	gene:ENSG00000111877:t:118895075-118895368	ENSG00000111877	0.997696
136	gene:ENSG00000109111:s:28662091-28662342	ENSG00000109111	0.997696
137	gene:ENSG00000138688:s:122224477-122224677	ENSG00000138688	0.997696
138	gene:ENSG00000124275:s:7897040-7897247	ENSG00000124275	0.997696
139	gene:ENSG00000135899:s:230172066-230172312	ENSG00000135899	0.997696
140	gene:ENSG00000163872:s:183800977-183801692	ENSG00000163872	0.997696
141	gene:ENSG00000088448:t:110878540-110880130	ENSG00000088448	0.997696
142	gene:ENSG00000111880:t:88614272-88614395	ENSG00000111880	0.997696
143	gene:ENSG00000181852:s:56213958-56214070	ENSG00000181852	0.997696
144	gene:ENSG00000137807:s:69440308-69440487	ENSG00000137807	0.997696
145	gene:ENSG00000077420:s:26533439-26533530	ENSG00000077420	0.997696
146	gene:ENSG00000166479:s:68691014-68691361	ENSG00000166479	0.997696
147	gene:ENSG00000112159:t:89661775-89662239	ENSG00000112159	0.997696
148	gene:ENSG00000117620:s:99993537-99993745	ENSG00000117620	0.997696
149	gene:ENSG00000114491:s:124737568-124738443	ENSG00000114491	0.997696
150	gene:ENSG00000076641:s:81029791-81030089	ENSG00000076641	0.997696
151	gene:ENSG00000145860:t:159162932-159163079	ENSG00000145860	0.997696
152	gene:ENSG00000135655:s:62325832-62325933	ENSG00000135655	0.997696
153	gene:ENSG00000215114:t:58416850-58416953	ENSG00000215114	0.997696
154	gene:ENSG00000134248:t:110406318-110406425	ENSG00000134248	0.997696
155	gene:ENSG00000115020:t:208335221-208335419	ENSG00000115020	0.997696
156	gene:ENSG00000125630:t:112546934-112547179	ENSG00000125630	0.997696
157	gene:ENSG00000256525:t:64481246-64481778	ENSG00000256525	0.997696
158	gene:ENSG00000140943:t:84081522-84082169	ENSG00000140943	0.997696
159	gene:ENSG00000172766:t:41358304-41358718	ENSG00000172766	0.997696
160	gene:ENSG00000104517:t:102285127-102285338	ENSG00000104517	0.997696
161	gene:ENSG00000076641:s:81070101-81070176	ENSG00000076641	0.997696
162	gene:ENSG00000258643:t:23322181-23322295	ENSG00000258643	0.997696
163	gene:ENSG00000101347:t:36934658-36935203	ENSG00000101347	0.997696
164	gene:ENSG00000135108:s:117172471-117172607	ENSG00000135108	0.997696
165	gene:ENSG00000160691:s:154974248-154974395	ENSG00000160691	0.997696
166	gene:ENSG00000138246:t:132488976-132489021	ENSG00000138246	0.997696
167	gene:ENSG00000109452:t:142193087-142193271	ENSG00000109452	0.997696
168	gene:ENSG00000100342:t:36257319-36257560	ENSG00000100342	0.997696
169	gene:ENSG00000188997:t:78171249-78174583	ENSG00000188997	0.997696
170	gene:ENSG00000123636:s:159478573-159478721	ENSG00000123636	0.997696
171	gene:ENSG00000164190:s:37052366-37052566	ENSG00000164190	0.997696
172	gene:ENSG00000107036:t:5742869-5743013	ENSG00000107036	0.997696
173	gene:ENSG00000215788:t:6462629-6462666	ENSG00000215788	0.997696
174	gene:ENSG00000148396:s:136446855-136447015	ENSG00000148396	0.997696
175	gene:ENSG00000106603:s:43638799-43639713	ENSG00000106603	0.997696
176	gene:ENSG00000261553:t:75560753-75560881	ENSG00000261553	0.997696
177	gene:ENSG00000175265:s:34387833-34387952	ENSG00000175265	0.997696
178	gene:ENSG00000165392:t:31119956-31120424	ENSG00000165392	0.997696
179	gene:ENSG00000145220:t:4268530-4268932	ENSG00000145220	0.997696
180	gene:ENSG00000066379:t:30062213-30062333	ENSG00000066379	0.997696
181	gene:ENSG00000117597:t:209843451-209844632	ENSG00000117597	0.997696
182	gene:ENSG00000133657:s:194412199-194413063	ENSG00000133657	0.997696
183	gene:ENSG00000163104:s:94264528-94264906	ENSG00000163104	0.997696
184	gene:ENSG00000185158:s:32007872-32008132	ENSG00000185158	0.997696
185	gene:ENSG00000149177:s:48130438-48130716	ENSG00000149177	0.997696
186	gene:ENSG00000118197:s:200659027-200659116	ENSG00000118197	0.997696
187	gene:ENSG00000131507:t:142140543-142141432	ENSG00000131507	0.997696
188	gene:ENSG00000138134:s:88879734-88880658	ENSG00000138134	0.997696
189	gene:ENSG00000181027:t:46748027-46748088	ENSG00000181027	0.997696
190	gene:ENSG00000131013:t:149517353-149517864	ENSG00000131013	0.997696
191	gene:ENSG00000040275:t:169588373-169588490	ENSG00000040275	0.997696
192	gene:ENSG00000143952:t:63983864-63984019	ENSG00000143952	0.997696
193	gene:ENSG00000131591:s:1084353-1084383	ENSG00000131591	0.997696
194	gene:ENSG00000116793:t:113726418-113726574	ENSG00000116793	0.997696
195	gene:ENSG00000251022:s:82899823-82900223	ENSG00000251022	0.997696
196	gene:ENSG00000164414:t:87508945-87509175	ENSG00000164414	0.997696
197	gene:ENSG00000124831:s:237627576-237627740	ENSG00000124831	0.997696
198	gene:ENSG00000151726:s:184776484-184776662	ENSG00000151726	0.997696
199	gene:ENSG00000151092:t:25729133-25730550	ENSG00000151092	0.997696
200	gene:ENSG00000100815:s:91999240-91999433	ENSG00000100815	0.997696
201	gene:ENSG00000187742:s:89338323-89338580	ENSG00000187742	0.997696
202	gene:ENSG00000130706:t:62308655-62308862	ENSG00000130706	0.997696
203	gene:ENSG00000196187:s:225882173-225882369	ENSG00000196187	0.997696
204	gene:ENSG00000185404:s:230388559-230388930	ENSG00000185404	0.997696
205	gene:ENSG00000164347:s:74733018-74733388	ENSG00000164347	0.997696
206	gene:ENSG00000239883:s:45915992-45916171	ENSG00000239883	0.997696
207	gene:ENSG00000198001:t:43773795-43774029	ENSG00000198001	0.997696
208	gene:ENSG00000135605:s:48228477-48228659	ENSG00000135605	0.997696
209	gene:ENSG00000160352:s:21098185-21098311	ENSG00000160352	0.997696
210	gene:ENSG00000251474:s:129393607-129393795	ENSG00000251474	0.497696
211	gene:ENSG00000114126:s:142005441-142005544	ENSG00000114126	0.997696
212	gene:ENSG00000174428:s:75122954-75123319	ENSG00000174428	0.997696
213	gene:ENSG00000132881:t:16232497-16232646	ENSG00000132881	0.997696
214	gene:ENSG00000136379:s:80695303-80696019	ENSG00000136379	0.997696
215	gene:ENSG00000238005:s:234959661-234959918	ENSG00000238005	0.997696
216	gene:ENSG00000140199:s:34243974-34244072	ENSG00000140199	0.997696
217	gene:ENSG00000132466:s:73113792-73113908	ENSG00000132466	0.997696
218	gene:ENSG00000151092:s:25733497-25734121	ENSG00000151092	0.997696
219	gene:ENSG00000156875:t:100069614-100069685	ENSG00000156875	0.997696
220	gene:ENSG00000283761:t:100069614-100069685	ENSG00000283761	0.997696
221	gene:ENSG00000197217:s:23443850-23443953	ENSG00000197217	0.997696
222	gene:ENSG00000137338:t:28287080-28287168	ENSG00000137338	0.997696
223	gene:ENSG00000121766:t:31319109-31319166	ENSG00000121766	0.997696
224	gene:ENSG00000244479:s:144343171-144343301	ENSG00000244479	0.997696
225	gene:ENSG00000196504:s:152694063-152694622	ENSG00000196504	0.997696
226	gene:ENSG00000171509:t:158617131-158617205	ENSG00000171509	0.997696
227	gene:ENSG00000155189:s:6732561-6732650	ENSG00000155189	0.997696
228	gene:ENSG00000123983:t:222928862-222928936	ENSG00000123983	0.997696
229	gene:ENSG00000248333:t:1642347-1642508	ENSG00000248333	0.997696
230	gene:ENSG00000162929:t:61076920-61077158	ENSG00000162929	0.997696
231	gene:ENSG00000121766:s:31310039-31310164	ENSG00000121766	0.997696
232	gene:ENSG00000106829:t:79652590-79652629	ENSG00000106829	0.997696
233	gene:ENSG00000080503:s:2039466-2040075	ENSG00000080503	0.997696
234	gene:ENSG00000166927:t:60393787-60394843	ENSG00000166927	0.997696
235	gene:ENSG00000111731:s:22472744-22472807	ENSG00000111731	0.997696
236	gene:ENSG00000157601:s:41446000-41446141	ENSG00000157601	0.997696
237	gene:ENSG00000101040:s:47282102-47282217	ENSG00000101040	0.997696
238	gene:ENSG00000022567:t:141253989-141254629	ENSG00000022567	0.997696
239	gene:ENSG00000165233:s:93109892-93111214	ENSG00000165233	0.997696
240	gene:ENSG00000030066:s:47813316-47813415	ENSG00000030066	0.997696
241	gene:ENSG00000129460:t:23476011-23476152	ENSG00000129460	0.997696
242	gene:ENSG00000083097:t:83096925-83097115	ENSG00000083097	0.997696
243	gene:ENSG00000107862:t:102363710-102363798	ENSG00000107862	0.997696
244	gene:ENSG00000134851:s:55395957-55396396	ENSG00000134851	0.997696
245	gene:ENSG00000086015:s:46027731-46027863	ENSG00000086015	0.997696
246	gene:ENSG00000274536:s:66017065-66017197	ENSG00000274536	0.997696
247	gene:ENSG00000168016:s:36838613-36838716	ENSG00000168016	0.997696
248	gene:ENSG00000186635:s:72687688-72687738	ENSG00000186635	0.997696
249	gene:ENSG00000081237:t:198731617-198731726	ENSG00000081237	0.997696
250	gene:ENSG00000198538:s:52817944-52818031	ENSG00000198538	0.997696
251	gene:ENSG00000139597:t:32407645-32407772	ENSG00000139597	0.997696
252	gene:ENSG00000099308:s:18124265-18124431	ENSG00000099308	0.997696
253	gene:ENSG00000133026:s:8513712-8513894	ENSG00000133026	0.997696
254	gene:ENSG00000100376:t:45335216-45335672	ENSG00000100376	0.997696
255	gene:ENSG00000187118:t:28315901-28316423	ENSG00000187118	0.997696
256	gene:ENSG00000156787:t:123084162-123084340	ENSG00000156787	0.997696
257	gene:ENSG00000157881:s:2511338-2511387	ENSG00000157881	0.997696
258	gene:ENSG00000069345:s:46964481-46964807	ENSG00000069345	0.997696
259	gene:ENSG00000104047:s:49625113-49625521	ENSG00000104047	0.997696
260	gene:ENSG00000100934:s:39039031-39039096	ENSG00000100934	0.997696
261	gene:ENSG00000113716:s:150018566-150018697	ENSG00000113716	0.997696
262	gene:ENSG00000139636:t:49103379-49104379	ENSG00000139636	0.997696
263	gene:ENSG00000082074:s:39270569-39270828	ENSG00000082074	0.997696
264	gene:ENSG00000171634:s:67959541-67960377	ENSG00000171634	0.997696
265	gene:ENSG00000144228:t:138550903-138551054	ENSG00000144228	0.997696
266	gene:ENSG00000128284:s:36156749-36157006	ENSG00000128284	0.997696
267	gene:ENSG00000168300:s:51831444-51831567	ENSG00000168300	0.997696
268	gene:ENSG00000070961:t:89611193-89612147	ENSG00000070961	0.997696
269	gene:ENSG00000135698:t:82163876-82164194	ENSG00000135698	0.997696
270	gene:ENSG00000100294:t:43132206-43133734	ENSG00000100294	0.997696
271	gene:ENSG00000204178:s:25446762-25446912	ENSG00000204178	0.997696
272	gene:ENSG00000116455:t:111439890-111441389	ENSG00000116455	0.997696
273	gene:ENSG00000107614:s:17174418-17174876	ENSG00000107614	0.997696
274	gene:ENSG00000134815:t:47352754-47353735	ENSG00000134815	0.997696
275	gene:ENSG00000166912:t:30938941-30942422	ENSG00000166912	0.997696
276	gene:ENSG00000104517:t:102269862-102270183	ENSG00000104517	0.997696
277	gene:ENSG00000137265:t:401424-402123	ENSG00000137265	0.997696
278	gene:ENSG00000003756:t:50110679-50111147	ENSG00000003756	0.997696
279	gene:ENSG00000101935:t:110216518-110216632	ENSG00000101935	0.997696
280	gene:ENSG00000171204:t:85631687-85631808	ENSG00000171204	0.997696
281	gene:ENSG00000077254:t:77718596-77719093	ENSG00000077254	0.997696
282	gene:ENSG00000064102:s:26916002-26916180	ENSG00000064102	0.997696
283	gene:ENSG00000175354:s:12825804-12826159	ENSG00000175354	0.997696
284	gene:ENSG00000275066:t:37577380-37577613	ENSG00000275066	0.997696
285	gene:ENSG00000079134:t:225089-225139	ENSG00000079134	0.997696
286	gene:ENSG00000211456:t:45709498-45709648	ENSG00000211456	0.997696
287	gene:ENSG00000133226:t:24666535-24666925	ENSG00000133226	0.997696
288	gene:ENSG00000131375:s:15240473-15240617	ENSG00000131375	0.997696
289	gene:ENSG00000104133:t:44598265-44598373	ENSG00000104133	0.997696
290	gene:ENSG00000187742:t:89322200-89325676	ENSG00000187742	0.997696
291	gene:ENSG00000160584:t:116875374-116875721	ENSG00000160584	0.997696
292	gene:ENSG00000131966:t:58215205-58215284	ENSG00000131966	0.997696
293	gene:ENSG00000140526:t:89113725-89113824	ENSG00000140526	0.997696
294	gene:ENSG00000096746:s:68338340-68338687	ENSG00000096746	0.997696
295	gene:ENSG00000004766:s:93297145-93297243	ENSG00000004766	0.997696
296	gene:ENSG00000103657:t:63712775-63712899	ENSG00000103657	0.997696
297	gene:ENSG00000198793:t:11255992-11256192	ENSG00000198793	0.997696
298	gene:ENSG00000104320:t:89978220-89978362	ENSG00000104320	0.997696
299	gene:ENSG00000023734:s:15882391-15882819	ENSG00000023734	0.997696
300	gene:ENSG00000197323:t:114410184-114410316	ENSG00000197323	0.997696
301	gene:ENSG00000100528:s:54436369-54436437	ENSG00000100528	0.997696
302	gene:ENSG00000167851:t:74474243-74474685	ENSG00000167851	0.997696
303	gene:ENSG00000171045:s:142284154-142284485	ENSG00000171045	0.997696
304	gene:ENSG00000111731:t:22493223-22493337	ENSG00000111731	0.997696
305	gene:ENSG00000066117:s:50099430-50099565	ENSG00000066117	0.5
306	gene:ENSG00000100376:s:45327842-45328309	ENSG00000100376	0.997696
307	gene:ENSG00000136937:s:97641547-97641691	ENSG00000136937	0.997696
308	gene:ENSG00000162927:s:61011765-61011905	ENSG00000162927	0.997696
309	gene:ENSG00000143797:t:8868446-8868549	ENSG00000143797	0.997696
310	gene:ENSG00000185760:t:73169746-73169854	ENSG00000185760	0.997696
311	gene:ENSG00000080839:t:37066993-37067121	ENSG00000080839	0.997696
312	gene:ENSG00000145016:t:197705092-197705175	ENSG00000145016	0.997696
313	gene:ENSG00000146373:s:124962545-124963668	ENSG00000146373	0.997696
314	gene:ENSG00000145740:t:69102572-69103128	ENSG00000145740	0.997696
315	gene:ENSG00000135249:t:105542240-105542457	ENSG00000135249	0.997696
316	gene:ENSG00000009844:t:142198439-142198781	ENSG00000009844	0.997696
317	gene:ENSG00000120798:s:95062508-95062738	ENSG00000120798	0.997696
318	gene:ENSG00000145390:s:119212587-119212873	ENSG00000145390	0.997696
319	gene:ENSG00000183486:s:41402634-41405135	ENSG00000183486	0.997696
320	gene:ENSG00000168214:s:26429898-26430053	ENSG00000168214	0.997696
321	gene:ENSG00000161091:t:3542776-3543680	ENSG00000161091	0.997696
322	gene:ENSG00000146918:t:158701822-158701938	ENSG00000146918	0.997696
323	gene:ENSG00000248092:t:43571594-43575993	ENSG00000248092	0.997696
324	gene:ENSG00000163219:t:68816154-68816552	ENSG00000163219	0.997696
325	gene:ENSG00000087338:s:69829642-69830503	ENSG00000087338	0.997696
326	gene:ENSG00000184432:t:139380011-139383435	ENSG00000184432	0.997696
327	gene:ENSG00000164576:t:154453078-154453500	ENSG00000164576	0.997696
328	gene:ENSG00000135446:s:57752173-57752521	ENSG00000135446	0.997696
329	gene:ENSG00000139531:t:56002212-56002271	ENSG00000139531	0.997696
330	gene:ENSG00000110172:s:90217747-90218184	ENSG00000110172	0.997696
331	gene:ENSG00000223773:s:2612114-2612340	ENSG00000223773	0.997696
332	gene:ENSG00000157106:s:18925950-18926454	ENSG00000157106	0.997696
333	gene:ENSG00000119640:t:75053221-75053659	ENSG00000119640	0.997696
334	gene:ENSG00000186814:s:35263296-35263713	ENSG00000186814	0.997696
335	gene:ENSG00000185507:t:613951-614080	ENSG00000185507	0.997696
336	gene:ENSG00000164961:t:125082616-125083258	ENSG00000164961	0.997696
337	gene:ENSG00000051180:t:40728711-40728824	ENSG00000051180	0.997696
338	gene:ENSG00000254093:t:10764963-10765916	ENSG00000254093	0.997696
339	gene:ENSG00000100376:s:45323172-45323427	ENSG00000100376	0.997696
340	gene:ENSG00000186591:t:129839204-129839741	ENSG00000186591	0.997696
341	gene:ENSG00000143374:s:150491990-150492489	ENSG00000143374	0.997696
342	gene:ENSG00000102974:s:67570869-67571440	ENSG00000102974	0.997696
343	gene:ENSG00000112167:t:39104064-39105776	ENSG00000112167	0.997696
344	gene:ENSG00000104517:s:102279023-102279211	ENSG00000104517	0.997696
345	gene:ENSG00000163935:s:52930847-52931035	ENSG00000163935	0.997696
346	gene:ENSG00000197134:s:22052452-22052635	ENSG00000197134	0.997696
347	gene:ENSG00000064225:s:98770879-98770956	ENSG00000064225	0.997696
348	gene:ENSG00000144136:t:112657087-112657241	ENSG00000144136	0.997696
349	gene:ENSG00000172766:s:41372732-41372830	ENSG00000172766	0.997696
350	gene:ENSG00000166986:t:57490207-57490277	ENSG00000166986	0.997696
351	gene:ENSG00000102921:t:48548007-48548114	ENSG00000102921	0.997696
352	gene:ENSG00000155393:t:50075571-50075711	ENSG00000155393	0.997696
353	gene:ENSG00000196150:s:144886840-144886902	ENSG00000196150	0.997696
354	gene:ENSG00000170909:s:54099590-54099657	ENSG00000170909	0.997696
355	gene:ENSG00000080815:s:73192644-73192864	ENSG00000080815	0.997696
356	gene:ENSG00000095261:t:120824079-120824911	ENSG00000095261	0.997696
357	gene:ENSG00000110921:t:109586022-109586125	ENSG00000110921	0.997696
358	gene:ENSG00000163660:s:157151729-157151930	ENSG00000163660	0.997696
359	gene:ENSG00000196235:s:39445441-39445637	ENSG00000196235	0.997696
360	gene:ENSG00000127481:s:19154918-19155078	ENSG00000127481	0.997696
361	gene:ENSG00000127989:s:91880055-91880439	ENSG00000127989	0.997696
362	gene:ENSG00000122026:s:27251597-27252267	ENSG00000122026	0.997696
363	gene:ENSG00000198879:t:7188624-7188733	ENSG00000198879	0.997696
364	gene:ENSG00000198176:s:113585774-113585853	ENSG00000198176	0.997696
365	gene:ENSG00000143164:s:168004533-168004793	ENSG00000143164	0.997696
366	gene:ENSG00000104312:t:89765331-89765496	ENSG00000104312	0.997696
367	gene:ENSG00000196549:s:155140191-155140299	ENSG00000196549	0.997696
368	gene:ENSG00000124228:s:49230160-49230349	ENSG00000124228	0.997696
369	gene:ENSG00000088035:t:63411926-63412061	ENSG00000088035	0.997696
370	gene:ENSG00000109586:s:173295396-173295760	ENSG00000109586	0.997696
371	gene:ENSG00000187118:s:28263112-28263380	ENSG00000187118	0.997696
372	gene:ENSG00000101849:t:9653815-9654322	ENSG00000101849	0.997696
373	gene:ENSG00000083097:t:83157182-83157318	ENSG00000083097	0.997696
374	gene:ENSG00000085365:s:78416603-78416649	ENSG00000085365	0.997696
375	gene:ENSG00000133104:t:36335021-36335832	ENSG00000133104	0.997696
376	gene:ENSG00000254093:s:10826152-10826244	ENSG00000254093	0.997696
377	gene:ENSG00000138614:s:65610335-65611289	ENSG00000138614	0.997696
378	gene:ENSG00000169925:s:134041760-134041951	ENSG00000169925	0.997696
379	gene:ENSG00000115594:s:102142786-102143051	ENSG00000115594	0.997696
380	gene:ENSG00000163681:s:57864807-57864857	ENSG00000163681	0.997696
381	gene:ENSG00000173041:s:64562925-64563106	ENSG00000173041	0.997696
382	gene:ENSG00000108423:s:59878035-59878762	ENSG00000108423	0.997696
383	gene:ENSG00000106462:t:148815506-148815546	ENSG00000106462	0.997696
384	gene:ENSG00000115421:s:60770458-60770511	ENSG00000115421	0.997696
385	gene:ENSG00000160352:t:21116807-21123151	ENSG00000160352	0.997696
386	gene:ENSG00000128159:t:50219957-50220015	ENSG00000128159	0.997696
387	gene:ENSG00000104205:s:66712418-66712833	ENSG00000104205	0.997696
388	gene:ENSG00000101596:t:2724899-2724995	ENSG00000101596	0.997696
389	gene:ENSG00000186088:t:77377286-77377390	ENSG00000186088	0.997696
390	gene:ENSG00000095370:t:127751172-127751300	ENSG00000095370	0.997696
391	gene:ENSG00000083223:s:86303086-86303554	ENSG00000083223	0.997696
392	gene:ENSG00000114491:t:124740024-124740199	ENSG00000114491	0.997696
393	gene:ENSG00000145016:s:197736655-197737180	ENSG00000145016	0.997696
394	gene:ENSG00000100056:s:19139159-19139339	ENSG00000100056	0.997696
395	gene:ENSG00000184047:t:122207663-122208580	ENSG00000184047	0.997696
396	gene:ENSG00000143498:s:222584128-222584297	ENSG00000143498	0.997696
397	gene:ENSG00000172671:s:45625951-45627105	ENSG00000172671	0.997696
398	gene:ENSG00000116761:s:70415956-70416037	ENSG00000116761	0.997696
399	gene:ENSG00000119977:s:95686399-95686530	ENSG00000119977	0.997696
400	gene:ENSG00000048707:s:12356351-12356524	ENSG00000048707	0.997696
401	gene:ENSG00000109586:s:173168753-173168961	ENSG00000109586	0.997696
402	gene:ENSG00000184470:s:19895407-19895581	ENSG00000184470	0.997696
403	gene:ENSG00000186591:s:129856973-129857563	ENSG00000186591	0.997696
404	gene:ENSG00000196911:t:116725751-116725876	ENSG00000196911	0.997696
405	gene:ENSG00000178691:s:31973131-31973236	ENSG00000178691	0.997696
406	gene:ENSG00000188811:s:39039564-39041817	ENSG00000188811	0.997696
407	gene:ENSG00000124151:t:47634018-47634195	ENSG00000124151	0.997696
408	gene:ENSG00000112941:s:6742490-6742597	ENSG00000112941	0.997696
409	gene:ENSG00000163257:s:17810447-17810758	ENSG00000163257	0.997696
410	gene:ENSG00000100077:s:25604377-25604453	ENSG00000100077	0.997696
411	gene:ENSG00000015475:s:17774148-17774495	ENSG00000015475	0.997696
412	gene:ENSG00000126070:s:36004023-36004475	ENSG00000126070	0.997696
413	gene:ENSG00000106443:s:11061964-11062589	ENSG00000106443	0.997696
414	gene:ENSG00000160991:s:102433530-102433661	ENSG00000160991	0.997696
415	gene:ENSG00000143643:s:230945389-230945454	ENSG00000143643	0.997696
416	gene:ENSG00000160352:s:21082159-21082348	ENSG00000160352	0.997696
417	gene:ENSG00000006194:t:3288189-3288570	ENSG00000006194	0.997696
418	gene:ENSG00000001630:t:92128880-92129056	ENSG00000001630	0.997696
419	gene:ENSG00000148737:s:113157773-113158073	ENSG00000148737	0.997696
420	gene:ENSG00000153560:s:33409236-33409363	ENSG00000153560	0.997696
421	gene:ENSG00000162402:s:55125320-55125548	ENSG00000162402	0.997696
422	gene:ENSG00000051180:s:40709025-40709116	ENSG00000051180	0.997696
423	gene:ENSG00000196510:t:110377392-110377617	ENSG00000196510	0.997696
424	gene:ENSG00000160271:t:133111672-133112152	ENSG00000160271	0.997696
425	gene:ENSG00000145216:s:53391009-53391139	ENSG00000145216	0.997696
426	gene:ENSG00000158882:t:161227884-161227989	ENSG00000158882	0.997696
427	gene:ENSG00000160584:s:116876253-116876363	ENSG00000160584	0.997696
428	gene:ENSG00000085788:t:38241953-38242385	ENSG00000085788	0.997696
429	gene:ENSG00000196850:t:110533245-110537220	ENSG00000196850	0.997696
430	gene:ENSG00000111913:t:25014952-25015583	ENSG00000111913	0.997696
431	gene:ENSG00000118620:s:21020620-21020803	ENSG00000118620	0.997696
432	gene:ENSG00000126001:t:35490855-35491346	ENSG00000126001	0.997696
433	gene:ENSG00000171943:s:121186905-121187513	ENSG00000171943	0.997696
434	gene:ENSG00000116754:s:70205682-70205784	ENSG00000116754	0.997696
435	gene:ENSG00000108669:t:78702122-78702240	ENSG00000108669	0.997696
436	gene:ENSG00000096746:t:68338340-68338687	ENSG00000096746	0.997696
437	gene:ENSG00000120899:t:27325479-27325681	ENSG00000120899	0.997696
438	gene:ENSG00000240344:s:200881421-200881742	ENSG00000240344	0.997696
439	gene:ENSG00000107929:s:844977-845055	ENSG00000107929	0.997696
440	gene:ENSG00000120868:t:98666190-98666357	ENSG00000120868	0.997696
441	gene:ENSG00000109270:t:99892000-99892034	ENSG00000109270	0.997696
442	gene:ENSG00000144306:t:174398098-174398314	ENSG00000144306	0.997696
443	gene:ENSG00000088854:s:3348525-3348623	ENSG00000088854	0.997696
444	gene:ENSG00000116791:s:74710098-74710247	ENSG00000116791	0.997696
445	gene:ENSG00000262370:s:3080964-3081086	ENSG00000262370	0.997696
446	gene:ENSG00000213397:t:153454394-153454508	ENSG00000213397	0.997696
447	gene:ENSG00000183479:t:153454394-153454508	ENSG00000183479	0.997696
448	gene:ENSG00000152223:s:45923268-45923387	ENSG00000152223	0.997696
449	gene:ENSG00000165506:t:49625174-49626048	ENSG00000165506	0.997696
450	gene:ENSG00000156030:t:73719305-73719501	ENSG00000156030	0.997696
451	gene:ENSG00000181929:t:49005462-49005592	ENSG00000181929	0.997696
452	gene:ENSG00000165525:t:49840385-49840928	ENSG00000165525	0.997696
453	gene:ENSG00000271425:t:146139809-146140020	ENSG00000271425	0.997696
454	gene:ENSG00000213240:t:146139809-146140020	ENSG00000213240	0.997696
455	gene:ENSG00000127452:s:9818154-9818617	ENSG00000127452	0.997696
456	gene:ENSG00000115685:s:241150022-241150547	ENSG00000115685	0.997696
457	gene:ENSG00000118900:t:4870212-4870341	ENSG00000118900	0.997696
458	gene:ENSG00000085433:s:108991254-108991329	ENSG00000085433	0.997696
459	gene:ENSG00000125107:s:58624653-58624794	ENSG00000125107	0.997696
460	gene:ENSG00000095139:t:118583179-118583358	ENSG00000095139	0.997696
461	gene:ENSG00000185507:s:614476-614534	ENSG00000185507	0.997696
462	gene:ENSG00000269858:s:40801290-40801415	ENSG00000269858	0.997696
463	gene:ENSG00000198954:t:69008841-69008925	ENSG00000198954	0.997696
464	gene:ENSG00000134744:s:52460957-52461223	ENSG00000134744	0.997696
465	gene:ENSG00000160216:s:43865186-43865345	ENSG00000160216	0.997696
466	gene:ENSG00000169220:s:177371350-177371407	ENSG00000169220	0.997696
467	gene:ENSG00000111581:t:68696654-68696926	ENSG00000111581	0.997696
468	gene:ENSG00000166261:s:123728133-123728262	ENSG00000166261	0.997696
469	gene:ENSG00000197548:s:11347877-11348747	ENSG00000197548	0.997696
470	gene:ENSG00000111581:s:68691968-68692169	ENSG00000111581	0.997696
471	gene:ENSG00000168488:t:28828968-28829492	ENSG00000168488	0.997696
472	gene:ENSG00000127452:t:9810267-9811717	ENSG00000127452	0.997696
473	gene:ENSG00000178904:s:32438943-32439235	ENSG00000178904	0.997696
474	gene:ENSG00000168016:s:36944787-36945098	ENSG00000168016	0.997696
475	gene:ENSG00000138050:t:39768424-39768501	ENSG00000138050	0.997696
476	gene:ENSG00000198793:t:11115396-11115663	ENSG00000198793	0.997696
477	gene:ENSG00000125246:s:99858861-99859049	ENSG00000125246	0.997696
478	gene:ENSG00000075790:t:107621393-107623317	ENSG00000075790	0.997696
479	gene:ENSG00000165819:t:21498754-21499137	ENSG00000165819	0.997696
480	gene:ENSG00000100982:t:45946029-45946115	ENSG00000100982	0.997696
481	gene:ENSG00000136280:s:45000185-45000363	ENSG00000136280	0.997696
482	gene:ENSG00000106077:t:73736094-73736691	ENSG00000106077	0.997696
483	gene:ENSG00000155393:s:50070144-50070290	ENSG00000155393	0.997696
484	gene:ENSG00000213639:s:28751814-28751820	ENSG00000213639	0.997696
485	gene:ENSG00000170037:t:7949289-7949918	ENSG00000170037	0.997696
486	gene:ENSG00000129467:s:24330168-24330327	ENSG00000129467	0.997696
487	gene:ENSG00000244005:s:35680737-35680871	ENSG00000244005	0.997696
488	gene:ENSG00000104043:s:50002152-50002223	ENSG00000104043	0.997696
489	gene:ENSG00000183878:s:13359767-13359986	ENSG00000183878	0.997696
490	gene:ENSG00000117308:t:23798311-23798730	ENSG00000117308	0.997696
491	gene:ENSG00000113851:s:3154367-3154970	ENSG00000113851	0.997696
492	gene:ENSG00000268043:t:146992485-146992884	ENSG00000268043	0.997696
493	gene:ENSG00000170581:s:56354419-56354507	ENSG00000170581	0.997696
494	gene:ENSG00000243156:s:17839592-17842815	ENSG00000243156	0.997696
495	gene:ENSG00000225830:s:49524033-49524777	ENSG00000225830	0.997696
496	gene:ENSG00000052126:t:19348399-19348519	ENSG00000052126	0.997696
497	gene:ENSG00000163516:t:219235645-219235875	ENSG00000163516	0.997696
498	gene:ENSG00000102921:s:48553539-48553669	ENSG00000102921	0.997696
499	gene:ENSG00000188313:t:146516903-146517394	ENSG00000188313	0.997696
500	gene:ENSG00000078687:t:78083047-78083166	ENSG00000078687	0.997696
501	gene:ENSG00000102699:s:24434395-24435474	ENSG00000102699	0.997696
502	gene:ENSG00000138688:t:122279775-122279981	ENSG00000138688	0.997696
503	gene:ENSG00000118873:s:220191068-220191542	ENSG00000118873	0.997696
504	gene:ENSG00000240849:s:50143391-50143668	ENSG00000240849	0.997696
505	gene:ENSG00000240356:s:113625270-113625743	ENSG00000240356	0.997696
506	gene:ENSG00000165525:s:49845975-49846269	ENSG00000165525	0.997696
507	gene:ENSG00000160785:t:156199835-156200274	ENSG00000160785	0.997696
508	gene:ENSG00000148090:s:91355883-91355970	ENSG00000148090	0.997696
509	gene:ENSG00000076108:s:56636182-56636379	ENSG00000076108	0.997696
510	gene:ENSG00000151414:s:198264125-198264372	ENSG00000151414	0.997696
511	gene:ENSG00000159618:s:57562056-57562157	ENSG00000159618	0.997696
512	gene:ENSG00000130714:s:131502902-131503313	ENSG00000130714	0.997696
513	gene:ENSG00000181381:t:168416672-168416797	ENSG00000181381	0.997696
514	gene:ENSG00000197498:t:110997183-110997264	ENSG00000197498	0.997696
515	gene:ENSG00000196305:s:92256357-92256800	ENSG00000196305	0.997696
516	gene:ENSG00000143514:t:223806846-223806947	ENSG00000143514	0.997696
517	gene:ENSG00000003756:s:50109337-50109823	ENSG00000003756	0.997696
518	gene:ENSG00000124532:t:24423584-24426194	ENSG00000124532	0.997696
519	gene:ENSG00000140367:t:75879098-75879189	ENSG00000140367	0.997696
520	gene:ENSG00000270629:t:148577983-148578107	ENSG00000270629	0.997696
521	gene:ENSG00000145868:s:148394712-148394904	ENSG00000145868	0.997696
522	gene:ENSG00000164347:s:74739989-74740137	ENSG00000164347	0.997696
523	gene:ENSG00000258301:t:76781733-76782776	ENSG00000258301	0.997696
524	gene:ENSG00000106682:t:74194741-74195059	ENSG00000106682	0.997696
525	gene:ENSG00000211456:t:45714046-45714082	ENSG00000211456	0.997696
526	gene:ENSG00000117569:s:96777836-96777946	ENSG00000117569	0.997696
527	gene:ENSG00000078403:s:21524675-21524775	ENSG00000078403	0.997696
528	gene:ENSG00000113851:t:3153333-3153488	ENSG00000113851	0.997696
529	gene:ENSG00000119004:s:203245846-203245895	ENSG00000119004	0.997696
530	gene:ENSG00000145247:t:48885019-48885565	ENSG00000145247	0.997696
531	gene:ENSG00000124532:s:24418371-24419241	ENSG00000124532	0.997696
532	gene:ENSG00000013725:s:61013423-61013563	ENSG00000013725	0.997696
533	gene:ENSG00000166523:s:8538954-8539306	ENSG00000166523	0.997696
534	gene:ENSG00000115685:t:241157807-241157862	ENSG00000115685	0.997696
535	gene:ENSG00000165275:t:37777601-37778972	ENSG00000165275	0.997696
536	gene:ENSG00000181704:s:68498323-68499157	ENSG00000181704	0.997696
537	gene:ENSG00000164659:t:86876906-86880530	ENSG00000164659	0.997696
538	gene:ENSG00000124160:t:46070210-46070559	ENSG00000124160	0.997696
539	gene:ENSG00000109133:s:41935120-41935372	ENSG00000109133	0.997696
540	gene:ENSG00000170471:s:38546243-38548106	ENSG00000170471	0.997696
541	gene:ENSG00000135899:t:230167293-230169237	ENSG00000135899	0.997696
542	gene:ENSG00000137996:s:100273394-100273452	ENSG00000137996	0.997696
543	gene:ENSG00000115486:t:85558725-85559075	ENSG00000115486	0.997696
544	gene:ENSG00000106462:s:148817877-148818117	ENSG00000106462	0.997696
545	gene:ENSG00000001629:t:92395869-92396476	ENSG00000001629	0.997696
546	gene:ENSG00000162819:t:222715682-222715800	ENSG00000162819	0.997696
547	gene:ENSG00000048392:s:102238827-102239118	ENSG00000048392	0.997696
548	gene:ENSG00000197372:s:23687031-23687220	ENSG00000197372	0.997696
549	gene:ENSG00000003056:s:8942179-8942562	ENSG00000003056	0.997696
550	gene:ENSG00000217128:t:131679029-131679175	ENSG00000217128	0.997696
551	gene:ENSG00000059145:t:1403208-1403344	ENSG00000059145	0.997696
552	gene:ENSG00000167232:t:23359403-23362739	ENSG00000167232	0.997696
553	gene:ENSG00000120805:s:101407642-101407820	ENSG00000120805	0.997696
554	gene:ENSG00000116337:s:109629314-109629692	ENSG00000116337	0.997696
555	gene:ENSG00000115568:s:218656150-218656463	ENSG00000115568	0.997696
556	gene:ENSG00000156273:s:29298871-29299041	ENSG00000156273	0.997696
557	gene:ENSG00000183878:s:13302877-13302991	ENSG00000183878	0.997696
558	gene:ENSG00000170100:s:89217703-89217910	ENSG00000170100	0.997696
559	gene:ENSG00000107371:t:37779714-37780980	ENSG00000107371	0.997696
560	gene:ENSG00000100479:s:49663314-49663387	ENSG00000100479	0.997696
561	gene:ENSG00000154359:t:12736900-12737140	ENSG00000154359	0.997696
562	gene:ENSG00000103353:s:23562625-23562730	ENSG00000103353	0.997696
563	gene:ENSG00000011426:s:36439204-36439290	ENSG00000011426	0.997696
564	gene:ENSG00000064313:t:119791324-119791874	ENSG00000064313	0.997696
565	gene:ENSG00000168385:t:241317499-241317599	ENSG00000168385	0.997696
566	gene:ENSG00000138834:t:1759951-1760015	ENSG00000138834	0.997696
567	gene:ENSG00000082898:t:61522611-61522683	ENSG00000082898	0.997696
568	gene:ENSG00000099308:s:18121850-18121922	ENSG00000099308	0.997696
569	gene:ENSG00000122483:t:93183360-93183495	ENSG00000122483	0.997696
570	gene:ENSG00000115137:s:24962935-24963474	ENSG00000115137	0.997696
571	gene:ENSG00000165275:s:37776282-37776430	ENSG00000165275	0.997696
572	gene:ENSG00000060982:t:24901814-24901885	ENSG00000060982	0.997696
573	gene:ENSG00000146070:t:46716975-46717096	ENSG00000146070	0.997696
574	gene:ENSG00000147383:t:152846282-152846432	ENSG00000147383	0.997696
575	gene:ENSG00000170633:s:121400041-121400218	ENSG00000170633	0.997696
576	gene:ENSG00000162402:t:55085942-55086434	ENSG00000162402	0.997696
577	gene:ENSG00000118193:t:200608830-200608928	ENSG00000118193	0.997696
578	gene:ENSG00000105339:s:141138022-141138151	ENSG00000105339	0.997696
579	gene:ENSG00000095015:t:56888226-56888357	ENSG00000095015	0.997696
580	gene:ENSG00000089022:t:111871085-111871180	ENSG00000089022	0.997696
581	gene:ENSG00000169752:s:76009200-76009303	ENSG00000169752	0.997696
582	gene:ENSG00000272419:t:145164099-145164638	ENSG00000272419	0.997696
583	gene:ENSG00000115207:s:27356691-27357034	ENSG00000115207	0.997696
584	gene:ENSG00000100888:t:21428964-21429335	ENSG00000100888	0.997696
585	gene:ENSG00000076928:t:41929655-41930150	ENSG00000076928	0.997696
586	gene:ENSG00000143190:s:167376029-167376155	ENSG00000143190	0.997696
587	gene:ENSG00000132294:t:131955768-131955905	ENSG00000132294	0.997696
588	gene:ENSG00000164961:s:125091615-125091840	ENSG00000164961	0.997696
589	gene:ENSG00000026950:s:26402237-26402412	ENSG00000026950	0.997696
590	gene:ENSG00000153147:t:143543509-143543657	ENSG00000153147	0.997696
591	gene:ENSG00000047056:s:1056847-1056968	ENSG00000047056	0.997696
592	gene:ENSG00000156017:t:74998598-74998776	ENSG00000156017	0.997696
593	gene:ENSG00000196498:s:124466173-124466286	ENSG00000196498	0.997696
594	gene:ENSG00000269335:s:154555858-154556376	ENSG00000269335	0.997696
595	gene:ENSG00000173120:t:67217543-67217884	ENSG00000173120	0.997696
596	gene:ENSG00000175727:s:122138172-122138295	ENSG00000175727	0.997696
597	gene:ENSG00000075651:t:171662060-171662170	ENSG00000075651	0.997696
598	gene:ENSG00000164180:t:88220563-88220719	ENSG00000164180	0.997696
599	gene:ENSG00000198718:s:45043686-45043791	ENSG00000198718	0.997696
600	gene:ENSG00000159921:s:36258321-36259128	ENSG00000159921	0.997696
601	gene:ENSG00000166484:t:19380608-19381686	ENSG00000166484	0.997696
602	gene:ENSG00000148396:t:136443822-136444082	ENSG00000148396	0.997696
603	gene:ENSG00000159346:t:202950926-202951164	ENSG00000159346	0.997696
604	gene:ENSG00000111540:s:55974011-55974607	ENSG00000111540	0.997696
605	gene:ENSG00000141568:t:82585904-82586043	ENSG00000141568	0.997696
606	gene:ENSG00000101928:s:134896671-134897034	ENSG00000101928	0.997696
607	gene:ENSG00000285162:t:29354625-29354663	ENSG00000285162	0.997696
608	gene:ENSG00000068120:s:42564446-42564671	ENSG00000068120	0.997696
609	gene:ENSG00000161010:t:179837854-179838255	ENSG00000161010	0.997696
610	gene:ENSG00000143374:t:150497530-150497747	ENSG00000143374	0.997696
611	gene:ENSG00000163625:s:84691631-84691785	ENSG00000163625	0.997696
612	gene:ENSG00000183955:s:123383773-123384208	ENSG00000183955	0.997696
613	gene:ENSG00000216490:t:18173667-18173973	ENSG00000216490	0.997696
614	gene:ENSG00000197548:s:11272309-11272430	ENSG00000197548	0.997696
615	gene:ENSG00000132182:s:13336787-13337029	ENSG00000132182	0.997696
616	gene:ENSG00000117308:s:23799356-23799570	ENSG00000117308	0.997696
617	gene:ENSG00000116761:t:70421566-70421675	ENSG00000116761	0.997696
618	gene:ENSG00000141076:t:69133458-69133933	ENSG00000141076	0.997696
619	gene:ENSG00000153914:t:66159106-66159334	ENSG00000153914	0.997696
620	gene:ENSG00000134982:t:112837553-112846239	ENSG00000134982	0.997696
621	gene:ENSG00000157017:s:10292842-10292947	ENSG00000157017	0.997696
622	gene:ENSG00000198707:s:88106675-88106905	ENSG00000198707	0.997696
623	gene:ENSG00000033627:s:42513442-42513978	ENSG00000033627	0.997696
624	gene:ENSG00000104133:s:44600260-44600632	ENSG00000104133	0.997696
625	gene:ENSG00000133739:s:85131760-85132001	ENSG00000133739	0.997696
626	gene:ENSG00000132323:s:238184020-238184319	ENSG00000132323	0.997696
627	gene:ENSG00000164944:t:94537103-94537151	ENSG00000164944	0.997696
628	gene:ENSG00000164944:s:94538260-94538346	ENSG00000164944	0.997696
629	gene:ENSG00000118855:s:158821597-158821653	ENSG00000118855	0.997696
630	gene:ENSG00000113013:s:138575238-138575724	ENSG00000113013	0.997696
631	gene:ENSG00000101972:s:123960519-123960942	ENSG00000101972	0.997696
632	gene:ENSG00000115084:t:113755454-113755544	ENSG00000115084	0.997696
633	gene:ENSG00000133794:t:13349945-13350070	ENSG00000133794	0.997696
634	gene:ENSG00000114062:t:25411908-25411971	ENSG00000114062	0.997696
635	gene:ENSG00000166839:t:64956831-64958700	ENSG00000166839	0.997696
636	gene:ENSG00000204165:t:71104298-71104507	ENSG00000204165	0.997696
637	gene:ENSG00000114166:t:20136942-20137052	ENSG00000114166	0.997696
638	gene:ENSG00000204842:s:111468358-111470240	ENSG00000204842	0.997696
639	gene:ENSG00000173588:s:94402779-94403262	ENSG00000173588	0.997696
640	gene:ENSG00000009954:t:73461989-73463099	ENSG00000009954	0.997696
641	gene:ENSG00000070814:s:150383047-150383172	ENSG00000070814	0.997696
642	gene:ENSG00000092140:s:30597420-30597526	ENSG00000092140	0.997696
643	gene:ENSG00000082397:s:5395067-5395147	ENSG00000082397	0.997696
644	gene:ENSG00000167851:s:74466658-74466743	ENSG00000167851	0.997696
645	gene:ENSG00000151665:s:46592475-46592583	ENSG00000151665	0.997696
646	gene:ENSG00000169756:s:108659605-108659945	ENSG00000169756	0.997696
647	gene:ENSG00000070501:s:42357320-42357942	ENSG00000070501	0.997696
648	gene:ENSG00000133739:t:85134847-85135032	ENSG00000133739	0.997696
649	gene:ENSG00000008441:t:13024939-13025552	ENSG00000008441	0.997696
650	gene:ENSG00000124788:s:16485135-16486109	ENSG00000124788	0.997696
651	gene:ENSG00000083520:t:72760529-72760653	ENSG00000083520	0.997696
652	gene:ENSG00000198901:t:90983906-90984140	ENSG00000198901	0.997696
653	gene:ENSG00000114209:t:167697007-167697143	ENSG00000114209	0.997696
654	gene:ENSG00000131153:s:85688809-85688999	ENSG00000131153	0.997696
655	gene:ENSG00000164347:t:74725941-74726126	ENSG00000164347	0.997696
656	gene:ENSG00000137656:s:116760735-116761037	ENSG00000137656	0.997696
657	gene:ENSG00000158006:t:25984460-25984528	ENSG00000158006	0.997696
658	gene:ENSG00000056277:t:130228977-130229134	ENSG00000056277	0.997696
659	gene:ENSG00000108021:t:5712756-5712918	ENSG00000108021	0.997696
660	gene:ENSG00000112984:s:138185095-138185197	ENSG00000112984	0.997696
661	gene:ENSG00000214655:t:73791859-73792490	ENSG00000214655	0.997696
662	gene:ENSG00000124207:s:49094140-49094286	ENSG00000124207	0.997696
663	gene:ENSG00000183878:s:13470121-13470229	ENSG00000183878	0.997696
664	gene:ENSG00000143164:t:168022988-168024050	ENSG00000143164	0.997696
665	gene:ENSG00000177425:s:79689729-79690030	ENSG00000177425	0.997696
666	gene:ENSG00000131966:s:58208999-58209257	ENSG00000131966	0.997696
667	gene:ENSG00000187862:s:156585713-156585913	ENSG00000187862	0.997696
668	gene:ENSG00000101187:t:62668012-62668286	ENSG00000101187	0.997696
669	gene:ENSG00000120798:t:95062508-95062738	ENSG00000120798	0.997696
670	gene:ENSG00000251247:s:36851726-36851904	ENSG00000251247	0.997696
671	gene:ENSG00000131381:s:15099022-15099163	ENSG00000131381	0.997696
672	gene:ENSG00000151689:t:190360018-190360306	ENSG00000151689	0.997696
673	gene:ENSG00000076984:t:7909739-7909896	ENSG00000076984	0.997696
674	gene:ENSG00000151461:s:11967341-11967594	ENSG00000151461	0.997696
675	gene:ENSG00000112234:t:98899268-98899481	ENSG00000112234	0.997696
676	gene:ENSG00000171574:t:58415524-58415552	ENSG00000171574	0.997696
677	gene:ENSG00000132478:s:75784771-75785040	ENSG00000132478	0.997696
678	gene:ENSG00000137101:s:35611804-35611919	ENSG00000137101	0.997696
679	gene:ENSG00000277726:s:11023089-11023667	ENSG00000277726	0.997696
680	gene:ENSG00000058272:t:79805592-79805816	ENSG00000058272	0.997696
681	gene:ENSG00000197208:t:132327277-132327403	ENSG00000197208	0.997696
682	gene:ENSG00000099308:s:18122107-18122497	ENSG00000099308	0.497696
683	gene:ENSG00000100354:s:40308512-40308649	ENSG00000100354	0.997696
684	gene:ENSG00000182866:s:32275914-32276063	ENSG00000182866	0.997696
685	gene:ENSG00000168137:t:9464410-9464954	ENSG00000168137	0.997696
686	gene:ENSG00000169188:t:55002871-55003108	ENSG00000169188	0.997696
687	gene:ENSG00000171103:s:28869560-28870301	ENSG00000171103	0.997696
688	gene:ENSG00000116017:t:960092-960164	ENSG00000116017	0.997696
689	gene:ENSG00000136932:t:97910168-97910616	ENSG00000136932	0.997696
690	gene:ENSG00000122033:t:27439989-27440475	ENSG00000122033	0.997696
691	gene:ENSG00000164053:s:48454300-48454418	ENSG00000164053	0.997696
692	gene:ENSG00000185480:s:102153485-102153989	ENSG00000185480	0.997696
693	gene:ENSG00000075539:t:48551494-48551578	ENSG00000075539	0.997696
694	gene:ENSG00000133657:s:194455893-194456107	ENSG00000133657	0.997696
695	gene:ENSG00000129003:t:61918136-61918257	ENSG00000129003	0.997696
696	gene:ENSG00000135953:t:102723700-102723909	ENSG00000135953	0.997696
697	gene:ENSG00000083223:s:86319584-86319706	ENSG00000083223	0.997696
698	gene:ENSG00000170322:s:129895413-129895590	ENSG00000170322	0.997696
699	gene:ENSG00000100425:t:49777678-49777813	ENSG00000100425	0.997696
700	gene:ENSG00000187742:t:89341347-89341479	ENSG00000187742	0.997696
701	gene:ENSG00000077254:t:77713200-77713514	ENSG00000077254	0.997696
702	gene:ENSG00000136305:s:24309988-24310548	ENSG00000136305	0.997696
703	gene:ENSG00000251002:s:22462908-22463235	ENSG00000251002	0.997696
704	gene:ENSG00000114982:t:96610342-96610883	ENSG00000114982	0.997696
705	gene:ENSG00000113649:s:146503032-146503539	ENSG00000113649	0.997696
706	gene:ENSG00000105865:t:107574893-107575742	ENSG00000105865	0.997696
707	gene:ENSG00000122591:t:22976210-22976305	ENSG00000122591	0.997696
708	gene:ENSG00000094841:t:75296342-75296411	ENSG00000094841	0.997696
709	gene:ENSG00000106789:t:98157460-98157660	ENSG00000106789	0.997696
710	gene:ENSG00000188641:s:97098489-97098632	ENSG00000188641	0.997696
711	gene:ENSG00000100982:s:45941053-45941207	ENSG00000100982	0.997696
712	gene:ENSG00000109323:s:102670916-102671011	ENSG00000109323	0.997696
713	gene:ENSG00000163681:s:57889991-57891206	ENSG00000163681	0.997696
714	gene:ENSG00000115486:s:85561386-85561547	ENSG00000115486	0.997696
715	gene:ENSG00000124831:t:237719523-237719698	ENSG00000124831	0.997696
716	gene:ENSG00000125630:s:112542189-112542671	ENSG00000125630	0.997696
717	gene:ENSG00000185658:t:39209786-39210147	ENSG00000185658	0.997696
718	gene:ENSG00000143569:s:154228615-154228725	ENSG00000143569	0.997696
719	gene:ENSG00000183696:s:48094763-48094827	ENSG00000183696	0.997696
720	gene:ENSG00000135047:s:87729573-87729735	ENSG00000135047	0.997696
721	gene:ENSG00000005339:t:3736508-3736999	ENSG00000005339	0.997696
722	gene:ENSG00000159753:t:67645724-67645777	ENSG00000159753	0.997696
723	gene:ENSG00000070269:t:56605570-56605683	ENSG00000070269	0.997696
724	gene:ENSG00000059122:s:2933716-2933979	ENSG00000059122	0.997696
725	gene:ENSG00000109805:s:17833905-17834523	ENSG00000109805	0.997696
726	gene:ENSG00000172534:s:153956918-153957119	ENSG00000172534	0.997696
727	gene:ENSG00000175470:s:131901238-131901904	ENSG00000175470	0.997696
728	gene:ENSG00000115091:s:113931301-113931721	ENSG00000115091	0.997696
729	gene:ENSG00000131507:s:142135730-142135821	ENSG00000131507	0.997696
730	gene:ENSG00000166801:s:59143497-59143697	ENSG00000166801	0.997696
731	gene:ENSG00000163933:s:53130338-53130462	ENSG00000163933	0.997696
732	gene:ENSG00000064999:t:35060122-35060253	ENSG00000064999	0.997696
733	gene:ENSG00000147854:s:6420538-6421142	ENSG00000147854	0.997696
734	gene:ENSG00000134900:s:102636224-102636392	ENSG00000134900	0.997696
735	gene:ENSG00000134830:t:47340502-47347327	ENSG00000134830	0.997696
736	gene:ENSG00000176853:s:123808270-123808376	ENSG00000176853	0.997696
737	gene:ENSG00000103657:s:63624158-63624327	ENSG00000103657	0.997696
738	gene:ENSG00000173611:s:125142254-125142677	ENSG00000173611	0.997696
739	gene:ENSG00000163900:t:185492276-185494782	ENSG00000163900	0.997696
740	gene:ENSG00000134463:s:11749495-11749592	ENSG00000134463	0.997696
741	gene:ENSG00000117222:t:205103857-205104019	ENSG00000117222	0.997696
742	gene:ENSG00000215041:s:7319050-7319223	ENSG00000215041	0.997696
743	gene:ENSG00000100888:s:21437194-21437308	ENSG00000100888	0.997696
744	gene:ENSG00000089876:s:125896218-125896436	ENSG00000089876	0.997696
745	gene:ENSG00000182718:s:60397871-60398043	ENSG00000182718	0.997696
746	gene:ENSG00000133316:s:62833792-62833937	ENSG00000133316	0.997696
747	gene:ENSG00000077235:t:27485997-27486154	ENSG00000077235	0.997696
748	gene:ENSG00000101464:s:34616042-34616139	ENSG00000101464	0.997696
749	gene:ENSG00000100614:s:60249268-60249677	ENSG00000100614	0.997696
750	gene:ENSG00000148481:t:15782102-15782335	ENSG00000148481	0.997696
751	gene:ENSG00000145703:s:76461570-76461669	ENSG00000145703	0.997696
752	gene:ENSG00000108788:s:42567619-42567877	ENSG00000108788	0.997696
753	gene:ENSG00000215302:s:30479024-30479193	ENSG00000215302	0.997696
754	gene:ENSG00000214544:t:73266527-73266840	ENSG00000214544	0.997696
755	gene:ENSG00000168038:s:41937859-41938197	ENSG00000168038	0.997696
756	gene:ENSG00000105793:t:90372155-90372228	ENSG00000105793	0.997696
757	gene:ENSG00000139350:s:96919985-96920125	ENSG00000139350	0.997696
758	gene:ENSG00000149187:s:47478877-47478962	ENSG00000149187	0.997696
759	gene:ENSG00000115159:t:156496044-156496215	ENSG00000115159	0.997696
760	gene:ENSG00000005339:s:3740399-3743468	ENSG00000005339	0.997696
761	gene:ENSG00000179094:t:8144564-8145189	ENSG00000179094	0.997696
762	gene:ENSG00000103111:t:77193968-77195154	ENSG00000103111	0.997696
763	gene:ENSG00000128923:t:58821717-58821823	ENSG00000128923	0.997696
764	gene:ENSG00000196247:s:64679172-64679502	ENSG00000196247	0.997696
765	gene:ENSG00000096060:s:35646730-35646850	ENSG00000096060	0.997696
766	gene:ENSG00000214655:s:73790975-73791176	ENSG00000214655	0.997696
767	gene:ENSG00000147050:s:45059247-45059466	ENSG00000147050	0.997696
768	gene:ENSG00000118785:t:87980046-87980188	ENSG00000118785	0.997696
769	gene:ENSG00000168405:s:25113498-25113782	ENSG00000168405	0.997696
770	gene:ENSG00000165494:t:83168428-83169995	ENSG00000165494	0.997696
771	gene:ENSG00000150593:s:110871795-110872028	ENSG00000150593	0.997696
772	gene:ENSG00000250132:s:989809-990122	ENSG00000250132	0.997696
773	gene:ENSG00000178105:t:108852151-108852209	ENSG00000178105	0.997696
774	gene:ENSG00000168675:t:13387341-13387762	ENSG00000168675	0.997696
775	gene:ENSG00000132323:t:238182065-238182235	ENSG00000132323	0.997696
776	gene:ENSG00000100982:s:45944868-45945030	ENSG00000100982	0.997696
777	gene:ENSG00000168884:s:2745336-2745538	ENSG00000168884	0.997696
778	gene:ENSG00000165533:s:88841037-88841196	ENSG00000165533	0.997696
779	gene:ENSG00000153066:s:11742477-11742878	ENSG00000153066	0.997696
780	gene:ENSG00000122008:t:75596222-75597178	ENSG00000122008	0.997696
781	gene:ENSG00000136270:t:45105286-45107695	ENSG00000136270	0.997696
782	gene:ENSG00000115091:t:113933701-113934727	ENSG00000115091	0.997696
783	gene:ENSG00000110713:s:3713818-3713995	ENSG00000110713	0.997696
784	gene:ENSG00000153207:s:246918250-246918377	ENSG00000153207	0.997696
785	gene:ENSG00000169155:s:126805006-126805137	ENSG00000169155	0.997696
786	gene:ENSG00000135241:s:108526029-108526318	ENSG00000135241	0.997696
787	gene:ENSG00000128654:t:176296860-176296907	ENSG00000128654	0.997696
788	gene:ENSG00000102710:t:37022223-37023044	ENSG00000102710	1
789	gene:ENSG00000076108:t:56605073-56605682	ENSG00000076108	0.997696
790	gene:ENSG00000136932:s:97913252-97913558	ENSG00000136932	0.997696
791	gene:ENSG00000145216:t:53399730-53399839	ENSG00000145216	0.997696
792	gene:ENSG00000168297:s:58412901-58414527	ENSG00000168297	0.997696
793	gene:ENSG00000173041:t:64519884-64522508	ENSG00000173041	0.997696
794	gene:ENSG00000104756:s:25450379-25450611	ENSG00000104756	0.997696
795	gene:ENSG00000170871:s:6860901-6864183	ENSG00000170871	0.997696
796	gene:ENSG00000174606:t:213000326-213000570	ENSG00000174606	0.997696
797	gene:ENSG00000132275:t:6600669-6600775	ENSG00000132275	0.997696
798	gene:ENSG00000156232:t:82813103-82813276	ENSG00000156232	0.997696
799	gene:ENSG00000134987:s:111123805-111123924	ENSG00000134987	0.997696
800	gene:ENSG00000198900:t:41092470-41092865	ENSG00000198900	0.997696
801	gene:ENSG00000196535:s:29118045-29118189	ENSG00000196535	0.997696
802	gene:ENSG00000136573:t:11545731-11546103	ENSG00000136573	0.997696
803	gene:ENSG00000106948:s:114345863-114346009	ENSG00000106948	0.997696
804	gene:ENSG00000132478:s:75791760-75792165	ENSG00000132478	0.997696
805	gene:ENSG00000086015:t:46029165-46029567	ENSG00000086015	0.997696
806	gene:ENSG00000184047:s:122216148-122216605	ENSG00000184047	0.997696
807	gene:ENSG00000182606:s:42013802-42014128	ENSG00000182606	0.997696
808	gene:ENSG00000187862:t:156586469-156586770	ENSG00000187862	0.997696
809	gene:ENSG00000118197:t:200650425-200650676	ENSG00000118197	0.997696
810	gene:ENSG00000153914:t:66164608-66164897	ENSG00000153914	0.997696
811	gene:ENSG00000112282:s:131618407-131618519	ENSG00000112282	0.997696
812	gene:ENSG00000092330:s:24242122-24242342	ENSG00000092330	0.997696
813	gene:ENSG00000153914:s:66163583-66163922	ENSG00000153914	0.997696
814	gene:ENSG00000099204:s:114451624-114451671	ENSG00000099204	0.997696
815	gene:ENSG00000010318:t:52423091-52423641	ENSG00000010318	0.997696
816	gene:ENSG00000170266:s:33046120-33046253	ENSG00000170266	0.997696
817	gene:ENSG00000188313:s:146525529-146525647	ENSG00000188313	0.997696
818	gene:ENSG00000142875:t:84202683-84202805	ENSG00000142875	0.997696
819	gene:ENSG00000064225:t:98772813-98773105	ENSG00000064225	0.997696
820	gene:ENSG00000151461:t:11963792-11964171	ENSG00000151461	0.997696
821	gene:ENSG00000213782:s:12814109-12814658	ENSG00000213782	0.997696
822	gene:ENSG00000182378:s:276322-276767	ENSG00000182378	0.997696
823	gene:ENSG00000119397:t:121138545-121138679	ENSG00000119397	0.997696
824	gene:ENSG00000066379:s:30061515-30061812	ENSG00000066379	0.997696
825	gene:ENSG00000101187:t:62667741-62667910	ENSG00000101187	0.997696
826	gene:ENSG00000175556:s:118974614-118975597	ENSG00000175556	0.997696
827	gene:ENSG00000059145:s:1414452-1414751	ENSG00000059145	0.997696
828	gene:ENSG00000110066:s:68166407-68167178	ENSG00000110066	0.997696
829	gene:ENSG00000267827:s:52168058-52168462	ENSG00000267827	0.997696
830	gene:ENSG00000158941:t:22619491-22621514	ENSG00000158941	0.997696
831	gene:ENSG00000111707:s:118379975-118380235	ENSG00000111707	0.997696
832	gene:ENSG00000176142:s:119452447-119452530	ENSG00000176142	0.997696
833	gene:ENSG00000066739:t:96317698-96317855	ENSG00000066739	0.997696
834	gene:ENSG00000054523:s:10277986-10278128	ENSG00000054523	0.997696
835	gene:ENSG00000163625:s:84743700-84743799	ENSG00000163625	0.997696
836	gene:ENSG00000104320:s:89982404-89982855	ENSG00000104320	0.997696
837	gene:ENSG00000102893:s:47610826-47610920	ENSG00000102893	0.997696
838	gene:ENSG00000134250:s:119949674-119950837	ENSG00000134250	0.997696
839	gene:ENSG00000135108:t:117165485-117165976	ENSG00000135108	0.997696
840	gene:ENSG00000136152:s:45478725-45479066	ENSG00000136152	0.997696
841	gene:ENSG00000128923:s:58810230-58810388	ENSG00000128923	0.997696
842	gene:ENSG00000128059:s:56407650-56407716	ENSG00000128059	0.997696
843	gene:ENSG00000166889:s:59656499-59656624	ENSG00000166889	0.997696
844	gene:ENSG00000242294:s:100338772-100338990	ENSG00000242294	0.997696
845	gene:ENSG00000137076:t:35726376-35726534	ENSG00000137076	0.997696
846	gene:ENSG00000118276:t:31666256-31666372	ENSG00000118276	0.997696
847	gene:ENSG00000185864:s:21843386-21843412	ENSG00000185864	0.997696
848	gene:ENSG00000116641:t:62543597-62543745	ENSG00000116641	0.997696
849	gene:ENSG00000116337:s:109619837-109620278	ENSG00000116337	0.997696
850	gene:ENSG00000154359:s:12737978-12738144	ENSG00000154359	0.997696
851	gene:ENSG00000107021:s:128788334-128788407	ENSG00000107021	0.997696
852	gene:ENSG00000166889:t:59655523-59655759	ENSG00000166889	0.997696
853	gene:ENSG00000136280:t:45063918-45064001	ENSG00000136280	0.997696
854	gene:ENSG00000118496:t:145804372-145806421	ENSG00000118496	0.997696
855	gene:ENSG00000137656:t:116757766-116757950	ENSG00000137656	0.997696
856	gene:ENSG00000009954:s:73465439-73465565	ENSG00000009954	0.997696
857	gene:ENSG00000025293:s:35771974-35772079	ENSG00000025293	0.997696
858	gene:ENSG00000120451:t:130907953-130908346	ENSG00000120451	0.997696
859	gene:ENSG00000147457:s:23246091-23246994	ENSG00000147457	0.997696
860	gene:ENSG00000214013:t:42329306-42329505	ENSG00000214013	0.997696
861	gene:ENSG00000123607:s:165915201-165915439	ENSG00000123607	0.997696
862	gene:ENSG00000070269:s:56585693-56585912	ENSG00000070269	0.997696
863	gene:ENSG00000119688:t:74289301-74289972	ENSG00000119688	0.997696
864	gene:ENSG00000135976:s:97164283-97164311	ENSG00000135976	0.997696
865	gene:ENSG00000118369:t:78198970-78199724	ENSG00000118369	0.997696
866	gene:ENSG00000129484:s:20357051-20357149	ENSG00000129484	0.997696
867	gene:ENSG00000185344:t:123752283-123752402	ENSG00000185344	0.997696
868	gene:ENSG00000087338:t:69842700-69843261	ENSG00000087338	0.997696
869	gene:ENSG00000166881:s:57064509-57064739	ENSG00000166881	0.997696
870	gene:ENSG00000162517:s:31644643-31644896	ENSG00000162517	0.997696
871	gene:ENSG00000162929:s:61071606-61071792	ENSG00000162929	0.997696
872	gene:ENSG00000173273:s:9772369-9772423	ENSG00000173273	0.997696
873	gene:ENSG00000227627:t:152987956-152988066	ENSG00000227627	0.5
874	gene:ENSG00000143797:t:8860613-8861142	ENSG00000143797	0.997696
875	gene:ENSG00000116337:t:109625598-109625801	ENSG00000116337	0.997696
876	gene:ENSG00000106682:s:74189822-74190203	ENSG00000106682	0.997696
877	gene:ENSG00000085224:s:77785845-77786233	ENSG00000085224	0.997696
878	gene:ENSG00000008128:s:1704204-1704344	ENSG00000008128	0.997696
879	gene:ENSG00000102409:t:103216149-103217246	ENSG00000102409	0.997696
880	gene:ENSG00000122033:s:27445088-27445156	ENSG00000122033	0.997696
881	gene:ENSG00000070501:t:42361295-42361712	ENSG00000070501	0.997696
882	gene:ENSG00000126106:t:44635238-44636457	ENSG00000126106	0.997696
883	gene:ENSG00000184432:t:139373213-139373412	ENSG00000184432	0.997696
884	gene:ENSG00000177409:t:93145385-93145598	ENSG00000177409	0.997696
885	gene:ENSG00000128595:s:128739292-128739432	ENSG00000128595	0.997696
886	gene:ENSG00000166479:t:68680981-68681125	ENSG00000166479	0.997696
887	gene:ENSG00000138623:t:74417810-74417969	ENSG00000138623	0.997696
888	gene:ENSG00000005483:t:105040839-105040858	ENSG00000005483	0.997696
889	gene:ENSG00000141076:s:69132515-69132689	ENSG00000141076	0.997696
890	gene:ENSG00000196367:s:99032772-99033121	ENSG00000196367	0.997696
891	gene:ENSG00000123810:s:41363101-41363551	ENSG00000123810	0.997696
892	gene:ENSG00000244005:t:35674512-35674798	ENSG00000244005	0.997696
893	gene:ENSG00000261915:s:7319050-7319174	ENSG00000261915	0.997696
894	gene:ENSG00000145348:s:106260437-106260534	ENSG00000145348	0.997696
895	gene:ENSG00000173744:s:227524744-227524915	ENSG00000173744	0.997696
896	gene:ENSG00000137842:t:43154672-43154831	ENSG00000137842	0.997696
897	gene:ENSG00000109762:s:185332595-185332759	ENSG00000109762	0.997696
898	gene:ENSG00000148840:s:102137850-102138038	ENSG00000148840	0.997696
899	gene:ENSG00000132334:s:128070808-128071889	ENSG00000132334	0.997696
900	gene:ENSG00000023041:t:112442192-112442351	ENSG00000023041	0.997696
901	gene:ENSG00000175354:t:12817156-12817365	ENSG00000175354	0.997696
902	gene:ENSG00000167984:t:3575064-3575176	ENSG00000167984	0.997696
903	gene:ENSG00000152782:s:89644600-89645572	ENSG00000152782	0.997696
904	gene:ENSG00000089022:s:111868753-111868876	ENSG00000089022	0.997696
905	gene:ENSG00000257365:t:65032610-65032696	ENSG00000257365	0.997696
906	gene:ENSG00000170473:s:55927076-55927267	ENSG00000170473	0.997696
907	gene:ENSG00000076984:s:7903843-7904068	ENSG00000076984	0.997696
908	gene:ENSG00000085185:s:130022897-130023015	ENSG00000085185	0.997696
909	gene:ENSG00000187210:t:76605850-76605991	ENSG00000187210	0.997696
910	gene:ENSG00000001630:s:92134173-92134530	ENSG00000001630	0.997696
911	gene:ENSG00000174405:t:108207439-108211296	ENSG00000174405	0.997696
912	gene:ENSG00000122591:s:22977341-22977421	ENSG00000122591	0.997696
913	gene:ENSG00000108021:s:5712756-5712918	ENSG00000108021	0.997696
914	gene:ENSG00000174227:s:500396-500601	ENSG00000174227	0.997696
915	gene:ENSG00000114857:t:42621005-42621737	ENSG00000114857	0.997696
916	gene:ENSG00000176623:s:86474820-86475050	ENSG00000176623	0.5
917	gene:ENSG00000143612:t:154214152-154214576	ENSG00000143612	0.997696
918	gene:ENSG00000271550:t:64678954-64679502	ENSG00000271550	0.997696
919	gene:ENSG00000152256:s:172562220-172562295	ENSG00000152256	0.997696
920	gene:ENSG00000164190:t:37000817-37000888	ENSG00000164190	0.997696
921	gene:ENSG00000008128:t:1703824-1703995	ENSG00000008128	0.997696
922	gene:ENSG00000138376:s:214809412-214809711	ENSG00000138376	0.997696
923	gene:ENSG00000090612:t:133202144-133214831	ENSG00000090612	0.997696
924	gene:ENSG00000213903:s:24313311-24313955	ENSG00000213903	0.997696
925	gene:ENSG00000164985:s:15510434-15511019	ENSG00000164985	0.997696
926	gene:ENSG00000187742:s:89350632-89350852	ENSG00000187742	0.997696
927	gene:ENSG00000151694:t:9542991-9543285	ENSG00000151694	0.997696
928	gene:ENSG00000130714:t:131506403-131506773	ENSG00000130714	0.997696
929	gene:ENSG00000127980:t:92501507-92501673	ENSG00000127980	0.997696
930	gene:ENSG00000047346:s:52593417-52593736	ENSG00000047346	0.997696
931	gene:ENSG00000152689:s:33539094-33539349	ENSG00000152689	0.997696
932	gene:ENSG00000168214:t:26430417-26430522	ENSG00000168214	0.997696
933	gene:ENSG00000229180:t:66560579-66560675	ENSG00000229180	0.997696
934	gene:ENSG00000013503:s:106427197-106427358	ENSG00000013503	0.997696
935	gene:ENSG00000185658:s:39293655-39294391	ENSG00000185658	0.997696
936	gene:ENSG00000116704:s:67020369-67020447	ENSG00000116704	0.997696
937	gene:ENSG00000121578:t:119230080-119230244	ENSG00000121578	0.997696
938	gene:ENSG00000175164:s:133261318-133261556	ENSG00000175164	0.997696
939	gene:ENSG00000070269:s:56615451-56616264	ENSG00000070269	0.997696
940	gene:ENSG00000108021:t:5720544-5720668	ENSG00000108021	0.997696
941	gene:ENSG00000112651:t:43055545-43055717	ENSG00000112651	0.997696
942	gene:ENSG00000101745:s:9195551-9195698	ENSG00000101745	0.997696
943	gene:ENSG00000100519:s:52717737-52718142	ENSG00000100519	0.997696
944	gene:ENSG00000166479:s:68682925-68682994	ENSG00000166479	0.997696
945	gene:ENSG00000170473:s:55927725-55927913	ENSG00000170473	0.997696
946	gene:ENSG00000116852:s:201005308-201005467	ENSG00000116852	0.997696
947	gene:ENSG00000166225:s:69470349-69470593	ENSG00000166225	0.997696
948	gene:ENSG00000206149:t:28655796-28656171	ENSG00000206149	0.997696
949	gene:ENSG00000129245:s:7594375-7594757	ENSG00000129245	0.997696
950	gene:ENSG00000156787:s:123077081-123077257	ENSG00000156787	0.997696
951	gene:ENSG00000165506:s:49633287-49635230	ENSG00000165506	0.997696
952	gene:ENSG00000114650:s:47425275-47425729	ENSG00000114650	0.997696
953	gene:ENSG00000101928:t:134887626-134889192	ENSG00000101928	0.997696
954	gene:ENSG00000198818:s:166342070-166342591	ENSG00000198818	0.997696
955	gene:ENSG00000106346:s:6115164-6115608	ENSG00000106346	0.997696
956	gene:ENSG00000109762:t:185339379-185339510	ENSG00000109762	0.997696
957	gene:ENSG00000167600:s:41193049-41193441	ENSG00000167600	0.997696
958	gene:ENSG00000109111:t:28673371-28673618	ENSG00000109111	0.997696
959	gene:ENSG00000119778:s:23785755-23786223	ENSG00000119778	0.997696
960	gene:ENSG00000107816:t:101002238-101003177	ENSG00000107816	0.997696
961	gene:ENSG00000164190:s:36995150-36995804	ENSG00000164190	0.997696
962	gene:ENSG00000107371:s:37783872-37784063	ENSG00000107371	0.997696
963	gene:ENSG00000130177:s:114250549-114250674	ENSG00000130177	0.997696
964	gene:ENSG00000054267:s:235219793-235219968	ENSG00000054267	0.997696
965	gene:ENSG00000118985:s:95942918-95943049	ENSG00000118985	0.997696
966	gene:ENSG00000134109:t:5213319-5213522	ENSG00000134109	0.997696
967	gene:ENSG00000005700:s:82217960-82218137	ENSG00000005700	0.997696
968	gene:ENSG00000140022:t:81426507-81427212	ENSG00000140022	0.997696
969	gene:ENSG00000157895:t:121011011-121011146	ENSG00000157895	0.997696
970	gene:ENSG00000131023:t:149701779-149702354	ENSG00000131023	0.997696
971	gene:ENSG00000164674:t:158745480-158745658	ENSG00000164674	0.997696
972	gene:ENSG00000169188:s:55001546-55001629	ENSG00000169188	0.997696
973	gene:ENSG00000163214:t:38848269-38848424	ENSG00000163214	0.997696
974	gene:ENSG00000125434:s:8289747-8289984	ENSG00000125434	0.997696
975	gene:ENSG00000111913:t:25015728-25015934	ENSG00000111913	0.997696
976	gene:ENSG00000145348:t:106251866-106252007	ENSG00000145348	0.997696
977	gene:ENSG00000163872:s:183790699-183790980	ENSG00000163872	0.997696
978	gene:ENSG00000115760:t:32478635-32478822	ENSG00000115760	0.997696
979	gene:ENSG00000157881:s:2514002-2514089	ENSG00000157881	0.997696
980	gene:ENSG00000011260:s:51275850-51275991	ENSG00000011260	0.997696
981	gene:ENSG00000112159:s:89664487-89664628	ENSG00000112159	0.997696
982	gene:ENSG00000143612:s:154220342-154220637	ENSG00000143612	0.997696
983	gene:ENSG00000070501:s:42368936-42369335	ENSG00000070501	0.997696
984	gene:ENSG00000080298:s:3270930-3271118	ENSG00000080298	0.997696
985	gene:ENSG00000130227:t:21974670-21974774	ENSG00000130227	0.997696
986	gene:ENSG00000135913:s:218562673-218562813	ENSG00000135913	0.997696
987	gene:ENSG00000102531:s:49168613-49168751	ENSG00000102531	0.997696
988	gene:ENSG00000006194:t:3289393-3289875	ENSG00000006194	0.997696
989	gene:ENSG00000095932:t:3478576-3479088	ENSG00000095932	0.997696
990	gene:ENSG00000196652:t:99525813-99526470	ENSG00000196652	0.997696
991	gene:ENSG00000196247:t:64684335-64684618	ENSG00000196247	0.997696
992	gene:ENSG00000130669:s:39169532-39169757	ENSG00000130669	0.997696
993	gene:ENSG00000006831:t:1783880-1784073	ENSG00000006831	0.997696
994	gene:ENSG00000070718:t:42167666-42167755	ENSG00000070718	0.997696
995	gene:ENSG00000109265:t:56307535-56307699	ENSG00000109265	0.997696
996	gene:ENSG00000147383:s:152831634-152831700	ENSG00000147383	0.997696
997	gene:ENSG00000198420:t:143875989-143876622	ENSG00000198420	0.997696
998	gene:ENSG00000164024:s:99041043-99041443	ENSG00000164024	0.997696
999	gene:ENSG00000154305:s:222654655-222654793	ENSG00000154305	0.997696
1000	gene:ENSG00000164024:t:99043249-99043387	ENSG00000164024	0.997696
1001	gene:ENSG00000271550:s:64684335-64684618	ENSG00000271550	0.997696
1002	gene:ENSG00000140526:s:89103903-89104044	ENSG00000140526	0.997696
1003	gene:ENSG00000047346:t:52584743-52585323	ENSG00000047346	0.997696
1004	gene:ENSG00000164674:s:158708322-158708391	ENSG00000164674	0.997696
1005	gene:ENSG00000139793:s:97357453-97357635	ENSG00000139793	0.997696
1006	gene:ENSG00000280987:t:139307239-139308327	ENSG00000280987	0.997696
1007	gene:ENSG00000085491:t:108185828-108185954	ENSG00000085491	0.997696
1008	gene:ENSG00000215041:s:7327440-7327884	ENSG00000215041	0.997696
1009	gene:ENSG00000073921:t:85983866-85983973	ENSG00000073921	0.997696
1010	gene:ENSG00000182866:t:32276607-32277173	ENSG00000182866	0.997696
1011	gene:ENSG00000134852:s:55489374-55489465	ENSG00000134852	0.997696
1012	gene:ENSG00000170871:s:6824185-6824684	ENSG00000170871	0.997696
1013	gene:ENSG00000107862:s:102362475-102362664	ENSG00000107862	0.997696
1014	gene:ENSG00000119397:s:121157458-121157600	ENSG00000119397	0.997696
1015	gene:ENSG00000158435:s:101252802-101253950	ENSG00000158435	0.997696
1016	gene:ENSG00000204745:s:87128547-87128815	ENSG00000204745	1
1017	gene:ENSG00000137075:s:36400554-36400923	ENSG00000137075	0.997696
1018	gene:ENSG00000066294:t:160550938-160551410	ENSG00000066294	0.997696
1019	gene:ENSG00000100425:s:49787390-49787887	ENSG00000100425	0.997696
1020	gene:ENSG00000139618:t:32379750-32379913	ENSG00000139618	0.997696
1021	gene:ENSG00000134109:s:5211064-5211575	ENSG00000134109	0.997696
1022	gene:ENSG00000150593:t:110881233-110881535	ENSG00000150593	0.997696
1023	gene:ENSG00000254995:t:58667201-58667597	ENSG00000254995	0.997696
1024	gene:ENSG00000168958:s:227329606-227329783	ENSG00000168958	0.997696
1025	gene:ENSG00000198646:s:34740363-34743341	ENSG00000198646	0.997696
1026	gene:ENSG00000145390:t:119239216-119239341	ENSG00000145390	0.997696
1027	gene:ENSG00000168137:s:9453739-9453868	ENSG00000168137	0.997696
1028	gene:ENSG00000085185:t:130028635-130028861	ENSG00000085185	0.997696
1029	gene:ENSG00000138468:t:101398861-101399055	ENSG00000138468	0.997696
1030	gene:ENSG00000119397:t:121158586-121159019	ENSG00000119397	0.997696
1031	gene:ENSG00000124120:s:44475886-44475991	ENSG00000124120	0.997696
1032	gene:ENSG00000131381:t:15096535-15096710	ENSG00000131381	0.997696
1033	gene:ENSG00000119616:t:74715672-74716099	ENSG00000119616	0.997696
1034	gene:ENSG00000138613:t:63302345-63302493	ENSG00000138613	0.997696
1035	gene:ENSG00000135913:t:218560820-218560883	ENSG00000135913	0.997696
1036	gene:ENSG00000156958:s:49201161-49201250	ENSG00000156958	0.997696
1037	gene:ENSG00000182150:t:95970576-95970656	ENSG00000182150	0.997696
1038	gene:ENSG00000143569:t:154235196-154235294	ENSG00000143569	0.997696
1039	gene:ENSG00000152689:t:33543512-33543627	ENSG00000152689	0.997696
1040	gene:ENSG00000138674:t:82878730-82878928	ENSG00000138674	0.997696
1041	gene:ENSG00000108423:t:59866596-59866749	ENSG00000108423	0.997696
1042	gene:ENSG00000148835:s:103373358-103373599	ENSG00000148835	0.997696
1043	gene:ENSG00000120868:s:98699408-98699569	ENSG00000120868	0.997696
1044	gene:ENSG00000165288:s:80733158-80733496	ENSG00000165288	0.997696
1045	gene:ENSG00000030066:s:47808396-47808529	ENSG00000030066	0.997696
1046	gene:ENSG00000156162:s:94761700-94761834	ENSG00000156162	0.997696
1047	gene:ENSG00000198420:s:143901961-143902198	ENSG00000198420	0.997696
1048	gene:ENSG00000131408:s:50377733-50377870	ENSG00000131408	0.997696
1049	gene:ENSG00000172345:s:81323802-81324183	ENSG00000172345	0.997696
1050	gene:ENSG00000254703:t:128691672-128692121	ENSG00000254703	0.997696
1051	gene:ENSG00000113649:t:146507028-146507348	ENSG00000113649	0.997696
1052	gene:ENSG00000116350:t:29160375-29160563	ENSG00000116350	0.997696
1053	gene:ENSG00000136937:t:97658640-97658743	ENSG00000136937	0.997696
1054	gene:ENSG00000154582:s:73970579-73970691	ENSG00000154582	0.997696
1055	gene:ENSG00000064989:t:187360598-187360751	ENSG00000064989	0.997696
1056	gene:ENSG00000153037:t:112867372-112869788	ENSG00000153037	0.997696
1057	gene:ENSG00000118276:s:31684142-31684997	ENSG00000118276	0.997696
1058	gene:ENSG00000117533:s:171728524-171728570	ENSG00000117533	0.997696
1059	gene:ENSG00000144674:s:37321589-37321886	ENSG00000144674	0.997696
1060	gene:ENSG00000143815:s:225406562-225406869	ENSG00000143815	0.997696
1061	gene:ENSG00000234127:t:30201035-30201138	ENSG00000234127	0.997696
1062	gene:ENSG00000063587:t:153344277-153345722	ENSG00000063587	0.997696
1063	gene:ENSG00000169490:s:38996213-38996533	ENSG00000169490	0.997696
1064	gene:ENSG00000158122:t:96639577-96641910	ENSG00000158122	0.997696
1065	gene:ENSG00000148925:t:13403168-13403278	ENSG00000148925	0.997696
1066	gene:ENSG00000086475:s:13348000-13348298	ENSG00000086475	0.997696
1067	gene:ENSG00000164023:s:107824882-107825809	ENSG00000164023	0.997696
1068	gene:ENSG00000153037:s:112864609-112865219	ENSG00000153037	0.997696
1069	gene:ENSG00000197037:t:99619550-99619997	ENSG00000197037	0.997696
1070	gene:ENSG00000128595:t:128748572-128748804	ENSG00000128595	0.997696
1071	gene:ENSG00000117620:t:100011365-100011533	ENSG00000117620	0.997696
1072	gene:ENSG00000276043:t:4947105-4947211	ENSG00000276043	0.997696
1073	gene:ENSG00000064995:s:34880289-34880579	ENSG00000064995	0.997696
1074	gene:ENSG00000211455:t:27315218-27315350	ENSG00000211455	0.997696
1075	gene:ENSG00000156469:t:96256962-96257275	ENSG00000156469	0.997696
1076	gene:ENSG00000156273:t:29321221-29321514	ENSG00000156273	0.997696
1077	gene:ENSG00000054523:s:10337046-10337203	ENSG00000054523	0.997696
1078	gene:ENSG00000163462:t:155178772-155179413	ENSG00000163462	0.997696
1079	gene:ENSG00000031081:s:119294373-119295004	ENSG00000031081	0.997696
1080	gene:ENSG00000103194:t:84733138-84733503	ENSG00000103194	0.997696
1081	gene:ENSG00000023909:t:93894614-93894728	ENSG00000023909	0.997696
1082	gene:ENSG00000039319:t:80434109-80434217	ENSG00000039319	0.997696
1083	gene:ENSG00000109586:t:173297795-173297977	ENSG00000109586	0.997696
1084	gene:ENSG00000033327:s:78417646-78417822	ENSG00000033327	0.997696
1085	gene:ENSG00000090989:s:55893506-55894064	ENSG00000090989	0.997696
1086	gene:ENSG00000104320:t:89955283-89955555	ENSG00000104320	0.997696
1087	gene:ENSG00000107021:t:128791380-128791441	ENSG00000107021	0.997696
1088	gene:ENSG00000179094:s:8147243-8147410	ENSG00000179094	0.997696
1089	gene:ENSG00000115295:t:29181572-29183813	ENSG00000115295	0.997696
1090	gene:ENSG00000114416:s:180914652-180914995	ENSG00000114416	0.997696
1091	gene:ENSG00000180316:s:36291320-36291555	ENSG00000180316	0.997696
1092	gene:ENSG00000125089:s:8216203-8216257	ENSG00000125089	0.997696
1093	gene:ENSG00000120451:s:130910018-130910137	ENSG00000120451	0.997696
1094	gene:ENSG00000156313:s:38298956-38299141	ENSG00000156313	0.997696
1095	gene:ENSG00000223509:s:32528532-32528701	ENSG00000223509	0.997696
1096	gene:ENSG00000132952:s:30646932-30647057	ENSG00000132952	0.997696
1097	gene:ENSG00000047056:t:1072116-1072293	ENSG00000047056	0.997696
1098	gene:ENSG00000063978:t:2512438-2512597	ENSG00000063978	0.997696
1099	gene:ENSG00000123983:s:222916319-222916680	ENSG00000123983	0.997696
1100	gene:ENSG00000152689:s:33476228-33477442	ENSG00000152689	0.997696
1101	gene:ENSG00000100226:t:38735884-38736380	ENSG00000100226	0.997696
1102	gene:ENSG00000132549:t:99870664-99871066	ENSG00000132549	0.997696
1103	gene:ENSG00000197037:s:99618525-99618651	ENSG00000197037	0.997696
1104	gene:ENSG00000160062:t:32592931-32593754	ENSG00000160062	0.997696
1105	gene:ENSG00000204842:s:111554158-111554217	ENSG00000204842	0.997696
1106	gene:ENSG00000100918:s:24178777-24178916	ENSG00000100918	0.997696
1107	gene:ENSG00000065989:t:10446218-10446542	ENSG00000065989	0.997696
1108	gene:ENSG00000173852:s:34966894-34966971	ENSG00000173852	0.997696
1109	gene:ENSG00000126581:s:42814168-42814593	ENSG00000126581	0.997696
1110	gene:ENSG00000156313:t:38297284-38297452	ENSG00000156313	0.997696
1111	gene:ENSG00000270231:t:120447630-120447841	ENSG00000270231	0.997696
1112	gene:ENSG00000196116:s:97464842-97465035	ENSG00000196116	0.997696
1113	gene:ENSG00000138641:s:88680093-88680236	ENSG00000138641	0.997696
1114	gene:ENSG00000166004:s:93721312-93721412	ENSG00000166004	0.997696
1115	gene:ENSG00000116337:s:109621115-109621266	ENSG00000116337	0.997696
1116	gene:ENSG00000121417:s:57633167-57633487	ENSG00000121417	0.997696
1117	gene:ENSG00000139324:t:88154288-88154387	ENSG00000139324	0.997696
1118	gene:ENSG00000198315:s:28141910-28142033	ENSG00000198315	0.997696
1119	gene:ENSG00000254553:t:32592931-32593754	ENSG00000254553	0.997696
1120	gene:ENSG00000118058:t:118447625-118448055	ENSG00000118058	0.997696
1121	gene:ENSG00000021776:s:34930258-34930371	ENSG00000021776	0.997696
1122	gene:ENSG00000175164:t:133261318-133261556	ENSG00000175164	0.997696
1123	gene:ENSG00000139350:t:96934976-96935205	ENSG00000139350	0.997696
1124	gene:ENSG00000113595:s:65614098-65614219	ENSG00000113595	0.997696
1125	gene:ENSG00000139618:s:32376670-32376791	ENSG00000139618	0.997696
1126	gene:ENSG00000033867:s:27484067-27484420	ENSG00000033867	0.997696
1127	gene:ENSG00000184162:s:19202791-19202881	ENSG00000184162	0.997696
1128	gene:ENSG00000033030:s:122489386-122489463	ENSG00000033030	0.997696
1129	gene:ENSG00000155329:t:133006759-133007302	ENSG00000155329	0.997696
1130	gene:ENSG00000275052:t:55564902-55565041	ENSG00000275052	0.997696
1131	gene:ENSG00000120868:s:98670861-98671086	ENSG00000120868	0.997696
1132	gene:ENSG00000237298:s:178535732-178535828	ENSG00000237298	0.997696
1133	gene:ENSG00000115310:s:55028164-55028220	ENSG00000115310	0.997696
1134	gene:ENSG00000171988:s:63206595-63208801	ENSG00000171988	0.997696
1135	gene:ENSG00000106459:t:129711475-129711576	ENSG00000106459	0.997696
1136	gene:ENSG00000129292:t:132841553-132842875	ENSG00000129292	0.997696
1137	gene:ENSG00000155329:t:132996985-132999072	ENSG00000155329	0.997696
1138	gene:ENSG00000109265:s:56272321-56272492	ENSG00000109265	0.997696
1139	gene:ENSG00000117859:s:51714003-51714079	ENSG00000117859	0.997696
1140	gene:ENSG00000198799:t:113112479-113112760	ENSG00000198799	0.997696
1141	gene:ENSG00000068305:t:99715468-99716466	ENSG00000068305	0.997696
1142	gene:ENSG00000068305:s:99712390-99713782	ENSG00000068305	0.997696
1143	gene:ENSG00000086712:s:16839478-16839975	ENSG00000086712	0.997696
1144	gene:ENSG00000107643:t:48325897-48325965	ENSG00000107643	0.997696
1145	gene:ENSG00000085832:s:51519199-51519328	ENSG00000085832	0.997696
1146	gene:ENSG00000073331:s:112315801-112316305	ENSG00000073331	0.997696
1147	gene:ENSG00000175305:s:94885067-94885201	ENSG00000175305	0.997696
1148	gene:ENSG00000068650:s:112857818-112857920	ENSG00000068650	0.997696
1149	gene:ENSG00000151503:s:134220569-134220726	ENSG00000151503	0.997696
1150	gene:ENSG00000118900:t:4872557-4872934	ENSG00000118900	0.997696
1151	gene:ENSG00000173575:s:92991476-92991517	ENSG00000173575	0.997696
1152	gene:ENSG00000102910:s:48252131-48252365	ENSG00000102910	0.997696
1153	gene:ENSG00000084733:s:26034107-26034742	ENSG00000084733	0.997696
1154	gene:ENSG00000144362:s:169697280-169697531	ENSG00000144362	0.997696
1155	gene:ENSG00000275052:s:55568029-55568363	ENSG00000275052	0.997696
1156	gene:ENSG00000124198:s:48972326-48972425	ENSG00000124198	0.997696
1157	gene:ENSG00000067066:t:230465975-230466379	ENSG00000067066	0.997696
1158	gene:ENSG00000170776:s:85380571-85380979	ENSG00000170776	0.997696
1159	gene:ENSG00000198055:s:177430671-177430967	ENSG00000198055	0.997696
1160	gene:ENSG00000153201:s:108758228-108758548	ENSG00000153201	0.997696
1161	gene:ENSG00000166912:s:30947054-30947559	ENSG00000166912	0.997696
1162	gene:ENSG00000116731:t:13816427-13816608	ENSG00000116731	0.997696
1163	gene:ENSG00000283537:s:143620943-143621020	ENSG00000283537	0.997696
1164	gene:ENSG00000187116:s:54312537-54312621	ENSG00000187116	0.997696
1165	gene:ENSG00000173914:t:66664998-66665660	ENSG00000173914	0.997696
1166	gene:ENSG00000152133:s:37088364-37088440	ENSG00000152133	0.997696
1167	gene:ENSG00000104497:s:81842122-81842468	ENSG00000104497	0.997696
1168	gene:ENSG00000120948:s:11023293-11023667	ENSG00000120948	0.997696
1169	gene:ENSG00000057252:s:179343590-179343900	ENSG00000057252	0.997696
1170	gene:ENSG00000159399:s:74872163-74872419	ENSG00000159399	0.997696
1171	gene:ENSG00000125089:t:8218202-8218743	ENSG00000125089	0.997696
1172	gene:ENSG00000173848:s:5429170-5429244	ENSG00000173848	0.997696
1173	gene:ENSG00000121644:t:244686597-244686669	ENSG00000121644	0.997696
1174	gene:ENSG00000162650:t:109488847-109489100	ENSG00000162650	0.997696
1175	gene:ENSG00000054523:t:10339769-10339859	ENSG00000054523	0.997696
1176	gene:ENSG00000188997:s:78188524-78188822	ENSG00000188997	0.997696
1177	gene:ENSG00000183255:s:44873502-44873903	ENSG00000183255	0.997696
1178	gene:ENSG00000102796:t:51777060-51777121	ENSG00000102796	0.997696
1179	gene:ENSG00000129484:t:20357638-20357905	ENSG00000129484	0.997696
1180	gene:ENSG00000159399:t:74873844-74873943	ENSG00000159399	0.997696
1181	gene:ENSG00000112234:s:98926477-98927060	ENSG00000112234	0.997696
1182	gene:ENSG00000185238:t:20392897-20392999	ENSG00000185238	0.997696
1183	gene:ENSG00000120868:t:98706480-98706610	ENSG00000120868	0.997696
1184	gene:ENSG00000184432:t:139385004-139385429	ENSG00000184432	0.997696
1185	gene:ENSG00000144228:s:138550132-138550294	ENSG00000144228	0.997696
1186	gene:ENSG00000163681:t:57927296-57929168	ENSG00000163681	0.997696
1187	gene:ENSG00000072415:t:67302410-67302803	ENSG00000072415	0.997696
1188	gene:ENSG00000086061:s:33026456-33026623	ENSG00000086061	0.997696
1189	gene:ENSG00000177463:s:14959536-14959738	ENSG00000177463	0.997696
1190	gene:ENSG00000176102:s:33092271-33092340	ENSG00000176102	0.997696
1191	gene:ENSG00000158122:s:96651390-96651495	ENSG00000158122	0.997696
1192	gene:ENSG00000111011:t:122522127-122522442	ENSG00000111011	0.997696
1193	gene:ENSG00000248323:t:91313638-91313781	ENSG00000248323	0.997696
1194	gene:ENSG00000108021:s:5714135-5714879	ENSG00000108021	0.997696
1195	gene:ENSG00000129245:t:7593918-7594004	ENSG00000129245	0.997696
1196	gene:ENSG00000198740:s:49316826-49317983	ENSG00000198740	0.997696
1197	gene:ENSG00000153914:s:66153568-66153790	ENSG00000153914	0.997696
1198	gene:ENSG00000104756:t:25446080-25446250	ENSG00000104756	0.997696
1199	gene:ENSG00000175556:s:119011815-119011973	ENSG00000175556	0.997696
1200	gene:ENSG00000115159:s:156513333-156513496	ENSG00000115159	0.997696
1201	gene:ENSG00000160679:t:153644934-153646306	ENSG00000160679	0.997696
1202	gene:ENSG00000003509:s:37231631-37231760	ENSG00000003509	0.997696
1203	gene:ENSG00000126353:t:40553769-40556180	ENSG00000126353	0.997696
1204	gene:ENSG00000108666:s:32339813-32339962	ENSG00000108666	0.997696
1205	gene:ENSG00000198646:t:34736690-34736758	ENSG00000198646	0.997696
1206	gene:ENSG00000116017:s:929262-930159	ENSG00000116017	0.997696
1207	gene:ENSG00000173517:s:77178790-77179808	ENSG00000173517	0.997696
1208	gene:ENSG00000166024:s:98208101-98209899	ENSG00000166024	0.997696
1209	gene:ENSG00000153201:t:108763237-108768899	ENSG00000153201	0.997696
1210	gene:ENSG00000134255:s:111161155-111161296	ENSG00000134255	0.997696
1211	gene:ENSG00000114573:s:113785889-113786383	ENSG00000114573	0.997696
1212	gene:ENSG00000138018:s:26384797-26385139	ENSG00000138018	0.997696
1213	gene:ENSG00000135870:t:173963973-173964187	ENSG00000135870	0.997696
1214	gene:ENSG00000157450:s:58987655-58988068	ENSG00000157450	0.997696
1215	gene:ENSG00000178971:t:8235053-8235366	ENSG00000178971	0.997696
1216	gene:ENSG00000073921:s:85996826-85996929	ENSG00000073921	0.997696
1217	gene:ENSG00000153922:t:98875072-98875113	ENSG00000153922	0.997696
1218	gene:ENSG00000155275:t:8449669-8450277	ENSG00000155275	0.997696
1219	gene:ENSG00000104866:s:45093174-45093527	ENSG00000104866	0.997696
1220	gene:ENSG00000198301:t:75973317-75973391	ENSG00000198301	0.997696
1221	gene:ENSG00000112941:t:6745915-6746427	ENSG00000112941	0.997696
1222	gene:ENSG00000054967:s:73390706-73390921	ENSG00000054967	0.997696
1223	gene:ENSG00000176371:s:84603820-84604380	ENSG00000176371	0.997696
1224	gene:ENSG00000126581:t:42810134-42810928	ENSG00000126581	0.997696
1225	gene:ENSG00000013725:t:61015421-61015835	ENSG00000013725	0.997696
1226	gene:ENSG00000228794:t:853391-859446	ENSG00000228794	0.997696
1227	gene:ENSG00000198740:t:49312698-49312845	ENSG00000198740	0.997696
1228	gene:ENSG00000213341:s:100219270-100219359	ENSG00000213341	0.997696
1229	gene:ENSG00000155111:t:110627002-110627145	ENSG00000155111	0.997696
1230	gene:ENSG00000269713:s:149062058-149062265	ENSG00000269713	0.997696
1231	gene:ENSG00000109270:s:99887296-99887354	ENSG00000109270	0.997696
1232	gene:ENSG00000119707:s:73099667-73099753	ENSG00000119707	0.497696
1233	gene:ENSG00000135870:s:173964838-173965120	ENSG00000135870	0.997696
1234	gene:ENSG00000083223:t:86301276-86301601	ENSG00000083223	0.997696
1235	gene:ENSG00000089177:t:16381694-16381747	ENSG00000089177	0.997696
1236	gene:ENSG00000063169:t:47694115-47694726	ENSG00000063169	0.997696
1237	gene:ENSG00000115761:s:10673129-10673557	ENSG00000115761	0.997696
1238	gene:ENSG00000134744:t:52446587-52446667	ENSG00000134744	0.997696
1239	gene:ENSG00000183955:t:123389271-123389554	ENSG00000183955	0.997696
1240	gene:ENSG00000134255:t:111174879-111174963	ENSG00000134255	0.997696
1241	gene:ENSG00000110921:s:109575998-109576145	ENSG00000110921	0.997696
1242	gene:ENSG00000112282:s:131600038-131600162	ENSG00000112282	0.997696
1243	gene:ENSG00000006194:t:3285681-3285754	ENSG00000006194	0.997696
1244	gene:ENSG00000104880:t:7470537-7472477	ENSG00000104880	0.997696
1245	gene:ENSG00000198799:s:113107594-113107826	ENSG00000198799	0.997696
1246	gene:ENSG00000110400:s:119675159-119675669	ENSG00000110400	0.997696
1247	gene:ENSG00000118369:s:78197936-78198068	ENSG00000118369	0.997696
1248	gene:ENSG00000054267:t:235224703-235224775	ENSG00000054267	0.997696
1249	gene:ENSG00000285959:s:22025292-22025643	ENSG00000285959	0.997696
1250	gene:ENSG00000113161:s:75354308-75354697	ENSG00000113161	0.997696
1251	gene:ENSG00000184162:t:19202058-19202398	ENSG00000184162	0.997696
1252	gene:ENSG00000141384:s:26225936-26227276	ENSG00000141384	0.997696
1253	gene:ENSG00000101596:s:2718315-2718669	ENSG00000101596	0.997696
1254	gene:ENSG00000261373:s:89712585-89712818	ENSG00000261373	0.997696
1255	gene:ENSG00000147099:s:72484851-72489041	ENSG00000147099	0.997696
1256	gene:ENSG00000267699:s:51049295-51049324	ENSG00000267699	0.997696
1257	gene:ENSG00000101544:t:80132677-80133192	ENSG00000101544	0.997696
1258	gene:ENSG00000172671:t:45648294-45648534	ENSG00000172671	0.997696
1259	gene:ENSG00000189376:t:123219957-123220321	ENSG00000189376	0.997696
1260	gene:ENSG00000082269:s:70475647-70475733	ENSG00000082269	0.997696
1261	gene:ENSG00000172432:s:43628977-43629162	ENSG00000172432	0.997696
1262	gene:ENSG00000137275:s:3068133-3069173	ENSG00000137275	0.997696
1263	gene:ENSG00000076242:s:37012082-37012099	ENSG00000076242	0.997696
1264	gene:ENSG00000129472:s:21474520-21474934	ENSG00000129472	0.997696
1265	gene:ENSG00000185900:t:43103528-43103830	ENSG00000185900	0.997696
1266	gene:ENSG00000151694:s:9555509-9556128	ENSG00000151694	0.997696
1267	gene:ENSG00000198901:s:90994407-90995629	ENSG00000198901	0.997696
1268	gene:ENSG00000108406:t:59574188-59574259	ENSG00000108406	0.997696
1269	gene:ENSG00000234127:s:30213305-30213427	ENSG00000234127	0.497696
1270	gene:ENSG00000078403:t:21651673-21651768	ENSG00000078403	0.997696
1271	gene:ENSG00000033800:t:68197444-68198603	ENSG00000033800	0.997696
1272	gene:ENSG00000117528:s:94478259-94478315	ENSG00000117528	0.997696
1273	gene:ENSG00000131979:s:54845768-54845852	ENSG00000131979	0.997696
1274	gene:ENSG00000034677:s:100264671-100264785	ENSG00000034677	0.997696
1275	gene:ENSG00000145390:t:119217550-119217673	ENSG00000145390	0.997696
1276	gene:ENSG00000165025:s:90801927-90802146	ENSG00000165025	0.997696
1277	gene:ENSG00000107862:s:102369703-102369775	ENSG00000107862	0.997696
1278	gene:ENSG00000067369:s:43447155-43447485	ENSG00000067369	0.997696
1279	gene:ENSG00000173848:t:5451828-5451937	ENSG00000173848	0.997696
1280	gene:ENSG00000164347:t:74738318-74738417	ENSG00000164347	0.997696
1281	gene:ENSG00000282051:t:199321-200775	ENSG00000282051	0.997696
1282	gene:ENSG00000156642:s:73570150-73570423	ENSG00000156642	0.997696
1283	gene:ENSG00000183696:t:48101816-48101982	ENSG00000183696	0.997696
1284	gene:ENSG00000183814:s:226266213-226266332	ENSG00000183814	0.997696
1285	gene:ENSG00000102805:s:76995063-76995228	ENSG00000102805	0.997696
1286	gene:ENSG00000123607:s:165898627-165898767	ENSG00000123607	0.997696
1287	gene:ENSG00000211456:s:45713196-45713411	ENSG00000211456	0.997696
1288	gene:ENSG00000118058:t:118488614-118489197	ENSG00000118058	0.997696
1289	gene:ENSG00000130706:s:62307983-62308178	ENSG00000130706	0.997696
1290	gene:ENSG00000196911:s:116722126-116722289	ENSG00000196911	0.997696
1291	gene:ENSG00000130150:s:14873689-14874454	ENSG00000130150	0.997696
1292	gene:ENSG00000125319:s:44150961-44151044	ENSG00000125319	0.997696
1293	gene:ENSG00000109466:t:165219934-165220059	ENSG00000109466	0.997696
1294	gene:ENSG00000115137:t:24943636-24947748	ENSG00000115137	0.997696
1295	gene:ENSG00000112062:t:36099846-36100468	ENSG00000112062	0.997696
1296	gene:ENSG00000102409:s:103215092-103215515	ENSG00000102409	0.997696
1297	gene:ENSG00000101109:s:44973167-44973433	ENSG00000101109	0.997696
1298	gene:ENSG00000170946:s:31426287-31427978	ENSG00000170946	0.997696
1299	gene:ENSG00000033867:s:27433916-27434104	ENSG00000033867	0.997696
1300	gene:ENSG00000164506:t:147353323-147353373	ENSG00000164506	0.997696
1301	gene:ENSG00000155329:s:133026116-133026604	ENSG00000155329	0.997696
1302	gene:ENSG00000204599:t:30328889-30329041	ENSG00000204599	0.997696
1303	gene:ENSG00000100485:s:50159431-50160086	ENSG00000100485	0.997696
1304	gene:ENSG00000165288:t:80729916-80730020	ENSG00000165288	0.997696
1305	gene:ENSG00000165029:s:104787920-104788085	ENSG00000165029	0.997696
1306	gene:ENSG00000160201:s:43101366-43101907	ENSG00000160201	0.997696
1307	gene:ENSG00000198901:t:90980884-90981231	ENSG00000198901	0.997696
1308	gene:ENSG00000086061:t:33029820-33029989	ENSG00000086061	0.997696
1309	gene:ENSG00000148814:t:132337565-132337695	ENSG00000148814	0.997696
1310	gene:ENSG00000028203:t:95262906-95263081	ENSG00000028203	0.997696
1311	gene:ENSG00000214870:s:26398593-26399021	ENSG00000214870	0.997696
1312	gene:ENSG00000095209:s:105705596-105706040	ENSG00000095209	0.997696
1313	gene:ENSG00000198814:t:30696042-30696151	ENSG00000198814	0.997696
1314	gene:ENSG00000112972:t:43296655-43297166	ENSG00000112972	0.997696
1315	gene:ENSG00000113161:t:75355365-75355526	ENSG00000113161	0.997696
1316	gene:ENSG00000163681:t:57896511-57896591	ENSG00000163681	0.997696
1317	gene:ENSG00000173120:s:67215340-67215673	ENSG00000173120	0.997696
1318	gene:ENSG00000168826:t:4320640-4321786	ENSG00000168826	0.997696
1319	gene:ENSG00000138613:s:63286558-63286628	ENSG00000138613	0.997696
1320	gene:ENSG00000087299:s:50312011-50312548	ENSG00000087299	0.997696
1321	gene:ENSG00000151726:t:184773843-184773898	ENSG00000151726	0.997696
1322	gene:ENSG00000112062:s:36079967-36080086	ENSG00000112062	0.997696
1323	gene:ENSG00000163872:t:183773633-183773794	ENSG00000163872	0.997696
1324	gene:ENSG00000183696:s:48101816-48101982	ENSG00000183696	0.997696
1325	gene:ENSG00000113328:s:163443757-163444078	ENSG00000113328	0.997696
1326	gene:ENSG00000126353:s:40558808-40558942	ENSG00000126353	0.997696
1327	gene:ENSG00000116711:s:186956102-186956344	ENSG00000116711	0.997696
1328	gene:ENSG00000077150:t:102399288-102399497	ENSG00000077150	0.997696
1329	gene:ENSG00000103942:t:82892685-82892841	ENSG00000103942	0.997696
1330	gene:ENSG00000136937:s:97656011-97656085	ENSG00000136937	0.997696
1331	gene:ENSG00000164506:s:147334157-147334222	ENSG00000164506	0.997696
1332	gene:ENSG00000116711:t:186965409-186965593	ENSG00000116711	0.997696
1333	gene:ENSG00000145041:t:51430033-51430212	ENSG00000145041	0.997696
1334	gene:ENSG00000152359:t:75690383-75690562	ENSG00000152359	0.997696
1335	gene:ENSG00000139597:s:32427903-32428311	ENSG00000139597	0.997696
1336	gene:ENSG00000176105:s:736808-737318	ENSG00000176105	0.997696
1337	gene:ENSG00000198793:s:11258485-11258593	ENSG00000198793	0.997696
1338	gene:ENSG00000132664:s:18474704-18475187	ENSG00000132664	0.997696
1339	gene:ENSG00000180488:t:77861199-77862215	ENSG00000180488	0.997696
1340	gene:ENSG00000164053:t:48464831-48465083	ENSG00000164053	0.997696
1341	gene:ENSG00000158882:s:161226888-161226955	ENSG00000158882	0.997696
1342	gene:ENSG00000100023:s:21669913-21670211	ENSG00000100023	0.997696
1343	gene:ENSG00000261373:t:89716461-89716908	ENSG00000261373	0.997696
1344	gene:ENSG00000197323:t:114399453-114399609	ENSG00000197323	0.997696
1345	gene:ENSG00000104885:t:2202700-2202941	ENSG00000104885	0.997696
1346	gene:ENSG00000107036:s:5689959-5690359	ENSG00000107036	0.997696
1347	gene:ENSG00000103657:s:63633848-63633876	ENSG00000103657	0.997696
1348	gene:ENSG00000164934:s:103420264-103420648	ENSG00000164934	0.997696
1349	gene:ENSG00000138835:t:113581700-113582242	ENSG00000138835	0.997696
1350	gene:ENSG00000179750:t:38992265-38992804	ENSG00000179750	0.997696
1351	gene:ENSG00000100281:t:35293606-35295807	ENSG00000100281	0.997696
1352	gene:ENSG00000184056:t:91006319-91006445	ENSG00000184056	0.997696
1353	gene:ENSG00000284946:t:91006319-91006445	ENSG00000284946	0.997696
1354	gene:ENSG00000225484:s:79762710-79766324	ENSG00000225484	0.997696
1355	gene:ENSG00000138468:t:101347872-101348051	ENSG00000138468	0.997696
1356	gene:ENSG00000254995:t:58693737-58693922	ENSG00000254995	0.997696
1357	gene:ENSG00000115604:t:102396531-102398775	ENSG00000115604	0.997696
1358	gene:ENSG00000135605:s:48145079-48145295	ENSG00000135605	0.997696
1359	gene:ENSG00000104885:s:2199567-2199939	ENSG00000104885	0.997696
1360	gene:ENSG00000083223:t:86317219-86317276	ENSG00000083223	0.997696
1361	gene:ENSG00000112234:t:98905426-98905670	ENSG00000112234	0.997696
1362	gene:ENSG00000136152:s:45464898-45465210	ENSG00000136152	0.997696
1363	gene:ENSG00000196116:t:97472072-97472495	ENSG00000196116	0.997696
1364	gene:ENSG00000185344:s:123748575-123748785	ENSG00000185344	0.997696
1365	gene:ENSG00000115760:s:32476186-32476344	ENSG00000115760	0.997696
1366	gene:ENSG00000215424:s:46240811-46242999	ENSG00000215424	0.997696
1367	gene:ENSG00000196236:t:40861618-40862770	ENSG00000196236	0.997696
1368	gene:ENSG00000112972:s:43298144-43298975	ENSG00000112972	0.997696
1369	gene:ENSG00000154188:t:107264221-107264351	ENSG00000154188	0.997696
1370	gene:ENSG00000006634:t:87884979-87885183	ENSG00000006634	0.997696
1371	gene:ENSG00000141568:s:82571724-82572122	ENSG00000141568	0.997696
1372	gene:ENSG00000006634:s:87878053-87878557	ENSG00000006634	0.997696
1373	gene:ENSG00000114209:s:167704558-167704895	ENSG00000114209	0.997696
1374	gene:ENSG00000125772:s:5610508-5611026	ENSG00000125772	0.997696
1375	gene:ENSG00000170871:t:6842067-6842204	ENSG00000170871	0.997696
1376	gene:ENSG00000128805:t:48479588-48479886	ENSG00000128805	0.497696
1377	gene:ENSG00000141298:s:29848845-29848929	ENSG00000141298	0.997696
1378	gene:ENSG00000185658:t:39280148-39280248	ENSG00000185658	0.997696
1379	gene:ENSG00000061918:s:155777510-155777642	ENSG00000061918	0.997696
1380	gene:ENSG00000086712:t:16841428-16844519	ENSG00000086712	0.997696
1381	gene:ENSG00000170396:s:184598366-184599070	ENSG00000170396	0.997696
1382	gene:ENSG00000162402:s:55120594-55120756	ENSG00000162402	0.997696
1383	gene:ENSG00000111671:s:6873154-6873336	ENSG00000111671	0.997696
1384	gene:ENSG00000189079:s:45839329-45842257	ENSG00000189079	0.997696
1385	gene:ENSG00000102531:s:49198362-49198574	ENSG00000102531	0.997696
1386	gene:ENSG00000111247:s:4552983-4553265	ENSG00000111247	0.997696
1387	gene:ENSG00000155393:s:50075571-50075711	ENSG00000155393	0.997696
1388	gene:ENSG00000168405:t:25109956-25110103	ENSG00000168405	0.997696
1389	gene:ENSG00000114439:t:107774719-107774857	ENSG00000114439	0.997696
1390	gene:ENSG00000055950:s:100986588-100987006	ENSG00000055950	0.997696
1391	gene:ENSG00000137145:s:19316621-19316839	ENSG00000137145	0.997696
1392	gene:ENSG00000241860:t:167959-168165	ENSG00000241860	0.997696
1393	gene:ENSG00000156469:s:96258357-96258719	ENSG00000156469	0.997696
1394	gene:ENSG00000230590:s:74273635-74274410	ENSG00000230590	0.997696
1395	gene:ENSG00000138246:s:132460250-132460357	ENSG00000138246	0.997696
1396	gene:ENSG00000100124:t:37833684-37833755	ENSG00000100124	0.997696
1397	gene:ENSG00000163681:s:57922854-57923023	ENSG00000163681	0.997696
1398	gene:ENSG00000135837:s:179990507-179990621	ENSG00000135837	0.997696
1399	gene:ENSG00000068097:t:60073746-60073886	ENSG00000068097	0.997696
1400	gene:ENSG00000115604:s:102362633-102362916	ENSG00000115604	0.997696
1401	gene:ENSG00000137145:t:19324362-19324507	ENSG00000137145	0.997696
1402	gene:ENSG00000101928:s:134899280-134899534	ENSG00000101928	0.997696
1403	gene:ENSG00000129292:s:132837712-132837913	ENSG00000129292	0.997696
1404	gene:ENSG00000023909:s:93897839-93897898	ENSG00000023909	0.997696
1405	gene:ENSG00000095370:s:127773898-127774144	ENSG00000095370	0.997696
1406	gene:ENSG00000111711:s:21506885-21506976	ENSG00000111711	0.997696
1407	gene:ENSG00000276043:s:4944343-4944454	ENSG00000276043	0.997696
1408	gene:ENSG00000197037:t:99622549-99622640	ENSG00000197037	0.997696
1409	gene:ENSG00000165219:s:125332510-125332629	ENSG00000165219	0.997696
1410	gene:ENSG00000064313:s:119803878-119804019	ENSG00000064313	0.997696
1411	gene:ENSG00000155966:t:148885889-148885985	ENSG00000155966	0.997696
1412	gene:ENSG00000127311:s:66309706-66310608	ENSG00000127311	0.997696
1413	gene:ENSG00000159140:s:33559587-33559775	ENSG00000159140	0.997696
1414	gene:ENSG00000113851:s:3153333-3153488	ENSG00000113851	0.997696
1415	gene:ENSG00000242779:s:52980836-52980972	ENSG00000242779	0.997696
1416	gene:ENSG00000162613:s:77969925-77970015	ENSG00000162613	0.997696
1417	gene:ENSG00000137393:s:18399499-18399699	ENSG00000137393	0.997696
1418	gene:ENSG00000115421:t:60791215-60791882	ENSG00000115421	0.997696
1419	gene:ENSG00000178075:s:113844503-113844649	ENSG00000178075	0.997696
1420	gene:ENSG00000113851:t:3148992-3151045	ENSG00000113851	0.997696
1421	gene:ENSG00000116679:t:185305418-185305643	ENSG00000116679	0.997696
1422	gene:ENSG00000135093:t:109067524-109067627	ENSG00000135093	0.997696
1423	gene:ENSG00000181381:s:168420261-168420380	ENSG00000181381	0.997696
1424	gene:ENSG00000164053:t:48460110-48460509	ENSG00000164053	0.997696
1425	gene:ENSG00000164674:s:158725503-158725637	ENSG00000164674	0.997696
1426	gene:ENSG00000180488:s:77859314-77859386	ENSG00000180488	0.997696
1427	gene:ENSG00000125107:s:58629723-58629886	ENSG00000125107	0.997696
1428	gene:ENSG00000256223:s:133130575-133130754	ENSG00000256223	0.997696
1429	gene:ENSG00000139218:t:45951650-45951752	ENSG00000139218	0.997696
1430	gene:ENSG00000162929:s:61068849-61069000	ENSG00000162929	0.997696
1431	gene:ENSG00000034677:t:100261542-100261755	ENSG00000034677	0.997696
1432	gene:ENSG00000036549:s:77682585-77682675	ENSG00000036549	0.997696
1433	gene:ENSG00000112685:s:688946-689212	ENSG00000112685	0.997696
1434	gene:ENSG00000159792:s:67893272-67893371	ENSG00000159792	0.997696
1435	gene:ENSG00000198369:s:65344719-65344896	ENSG00000198369	0.997696
1436	gene:ENSG00000085433:t:108983271-108983451	ENSG00000085433	0.997696
1437	gene:ENSG00000065413:s:197310578-197310797	ENSG00000065413	0.997696
1438	gene:ENSG00000257365:s:65027698-65027957	ENSG00000257365	0.997696
1439	gene:ENSG00000164053:s:48459359-48459684	ENSG00000164053	0.997696
1440	gene:ENSG00000140199:t:34256229-34256283	ENSG00000140199	0.997696
1441	gene:ENSG00000064012:t:201284718-201285317	ENSG00000064012	0.997696
1442	gene:ENSG00000116138:t:15534237-15534303	ENSG00000116138	0.997696
1443	gene:ENSG00000116704:t:67047265-67047367	ENSG00000116704	0.997696
1444	gene:ENSG00000142166:s:33345230-33345360	ENSG00000142166	0.997696
1445	gene:ENSG00000064102:t:26914408-26914578	ENSG00000064102	0.997696
1446	gene:ENSG00000157881:t:2511628-2511683	ENSG00000157881	0.997696
1447	gene:ENSG00000146263:s:97168071-97168240	ENSG00000146263	0.997696
1448	gene:ENSG00000198265:s:67178657-67178926	ENSG00000198265	0.997696
1449	gene:ENSG00000173575:t:92992859-92993114	ENSG00000173575	0.997696
1450	gene:ENSG00000132294:s:131987575-131987702	ENSG00000132294	0.997696
1451	gene:ENSG00000143382:s:150556939-150557050	ENSG00000143382	0.997696
1452	gene:ENSG00000162654:s:89185237-89185469	ENSG00000162654	0.997696
1453	gene:ENSG00000113712:s:149550075-149550299	ENSG00000113712	0.997696
1454	gene:ENSG00000186376:s:135341768-135344087	ENSG00000186376	0.997696
1455	gene:ENSG00000096746:s:68336505-68337459	ENSG00000096746	0.997696
1456	gene:ENSG00000112062:t:36095987-36098076	ENSG00000112062	0.997696
1457	gene:ENSG00000124177:t:41484352-41484609	ENSG00000124177	0.997696
1458	gene:ENSG00000144580:t:218587586-218587695	ENSG00000144580	0.997696
1459	gene:ENSG00000067048:s:12909360-12909696	ENSG00000067048	0.997696
1460	gene:ENSG00000234127:t:30189080-30189199	ENSG00000234127	0.997696
1461	gene:ENSG00000171988:s:63521734-63521850	ENSG00000171988	0.997696
1462	gene:ENSG00000239213:s:136846528-136846586	ENSG00000239213	0.997696
1463	gene:ENSG00000136280:s:45027634-45027797	ENSG00000136280	0.997696
1464	gene:ENSG00000063601:t:150718625-150718700	ENSG00000063601	0.997696
1465	gene:ENSG00000130164:t:11105979-11106687	ENSG00000130164	0.997696
1466	gene:ENSG00000213963:s:177334393-177334529	ENSG00000213963	0.997696
1467	gene:ENSG00000239213:t:136841726-136842585	ENSG00000239213	0.997696
1468	gene:ENSG00000188559:t:20635351-20635617	ENSG00000188559	0.997696
1469	gene:ENSG00000101187:s:62664934-62665088	ENSG00000101187	0.997696
1470	gene:ENSG00000042429:s:93796207-93796540	ENSG00000042429	0.997696
1471	gene:ENSG00000106948:t:114341836-114342125	ENSG00000106948	0.997696
1472	gene:ENSG00000272645:s:223992240-223992594	ENSG00000272645	0.997696
1473	gene:ENSG00000136715:s:128027717-128028120	ENSG00000136715	0.997696
1474	gene:ENSG00000134900:t:102636871-102637239	ENSG00000134900	0.997696
1475	gene:ENSG00000198879:s:7200414-7200484	ENSG00000198879	0.997696
1476	gene:ENSG00000039319:s:80408013-80408153	ENSG00000039319	0.997696
1477	gene:ENSG00000169057:s:154091646-154092307	ENSG00000169057	0.997696
1478	gene:ENSG00000196367:s:99030595-99030764	ENSG00000196367	0.997696
1479	gene:ENSG00000115020:s:208330503-208330694	ENSG00000115020	0.997696
1480	gene:ENSG00000120370:s:170532129-170532627	ENSG00000120370	0.997696
1481	gene:ENSG00000158545:s:88608217-88609327	ENSG00000158545	0.997696
1482	gene:ENSG00000116679:s:185306750-185307139	ENSG00000116679	0.997696
1483	gene:ENSG00000270629:s:148679462-148679751	ENSG00000270629	0.997696
1484	gene:ENSG00000204161:t:49154725-49156403	ENSG00000204161	0.997696
1485	gene:ENSG00000050748:s:180279796-180280036	ENSG00000050748	0.997696
1486	gene:ENSG00000100281:s:35288238-35288407	ENSG00000100281	0.997696
1487	gene:ENSG00000129484:s:20356307-20356434	ENSG00000129484	0.997696
1488	gene:ENSG00000185917:t:36036085-36036251	ENSG00000185917	0.997696
1489	gene:ENSG00000142875:s:84202683-84202805	ENSG00000142875	0.997696
1490	gene:ENSG00000133302:s:94663733-94663908	ENSG00000133302	0.997696
1491	gene:ENSG00000130349:s:107039749-107040230	ENSG00000130349	0.997696
1492	gene:ENSG00000140525:t:89299800-89299966	ENSG00000140525	0.997696
1493	gene:ENSG00000115604:t:102375907-102376063	ENSG00000115604	0.997696
1494	gene:ENSG00000073737:s:169069187-169069717	ENSG00000073737	0.997696
1495	gene:ENSG00000067369:t:43446387-43446590	ENSG00000067369	0.997696
1496	gene:ENSG00000100023:t:21670566-21670853	ENSG00000100023	0.997696
1497	gene:ENSG00000140992:s:2561480-2561543	ENSG00000140992	0.997696
1498	gene:ENSG00000271816:s:73730168-73730487	ENSG00000271816	0.997696
1499	gene:ENSG00000275342:t:8339204-8339635	ENSG00000275342	0.997696
1500	gene:ENSG00000167851:s:74466399-74466655	ENSG00000167851	0.997696
1501	gene:ENSG00000152359:s:75694655-75694831	ENSG00000152359	0.997696
1502	gene:ENSG00000125482:s:132406586-132406851	ENSG00000125482	0.997696
1503	gene:ENSG00000175575:t:73887201-73887461	ENSG00000175575	0.997696
1504	gene:ENSG00000132664:t:18472842-18473011	ENSG00000132664	0.997696
1505	gene:ENSG00000132359:t:2991297-2991397	ENSG00000132359	0.997696
1506	gene:ENSG00000106144:t:143291540-143291690	ENSG00000106144	0.997696
1507	gene:ENSG00000259024:s:15545785-15545916	ENSG00000259024	0.997696
1508	gene:ENSG00000072071:s:14157215-14157460	ENSG00000072071	0.997696
1509	gene:ENSG00000085721:s:15084642-15084705	ENSG00000085721	0.997696
1510	gene:ENSG00000133731:s:81673841-81674421	ENSG00000133731	0.997696
1511	gene:ENSG00000111707:t:118384012-118384067	ENSG00000111707	0.997696
1512	gene:ENSG00000197208:s:132313046-132313768	ENSG00000197208	0.997696
1513	gene:ENSG00000119686:t:75640547-75641060	ENSG00000119686	0.997696
1514	gene:ENSG00000118873:s:220171875-220172297	ENSG00000118873	0.997696
1515	gene:ENSG00000138658:s:112558150-112558309	ENSG00000138658	0.997696
1516	gene:ENSG00000204161:s:49160348-49161863	ENSG00000204161	0.997696
1517	gene:ENSG00000160179:t:42288211-42288312	ENSG00000160179	0.997696
1518	gene:ENSG00000101745:t:9208657-9208803	ENSG00000101745	0.997696
1519	gene:ENSG00000106070:t:50595437-50595840	ENSG00000106070	0.997696
1520	gene:ENSG00000273045:t:99147402-99147493	ENSG00000273045	0.997696
1521	gene:ENSG00000172062:t:70942718-70943383	ENSG00000172062	0.997696
1522	gene:ENSG00000100916:t:35831410-35831500	ENSG00000100916	0.997696
1523	gene:ENSG00000147852:s:2647474-2647768	ENSG00000147852	0.997696
1524	gene:ENSG00000047644:s:10015562-10015858	ENSG00000047644	0.997696
1525	gene:ENSG00000148110:s:94438401-94438528	ENSG00000148110	0.997696
1526	gene:ENSG00000256223:t:133143703-133144525	ENSG00000256223	0.997696
1527	gene:ENSG00000185900:s:43093506-43093563	ENSG00000185900	0.997696
1528	gene:ENSG00000112282:t:131598556-131598761	ENSG00000112282	0.997696
1529	gene:ENSG00000228401:t:136648610-136649337	ENSG00000228401	0.997696
1530	gene:ENSG00000111670:t:101770406-101770708	ENSG00000111670	0.997696
1531	gene:ENSG00000110756:t:18297559-18297717	ENSG00000110756	0.997696
1532	gene:ENSG00000071189:t:17897334-17897446	ENSG00000071189	0.997696
1533	gene:ENSG00000189403:t:30456704-30461560	ENSG00000189403	0.497696
1534	gene:ENSG00000113448:t:59038859-59038971	ENSG00000113448	0.997696
1535	gene:ENSG00000197892:s:29140063-29140191	ENSG00000197892	0.997696
1536	gene:ENSG00000269001:s:53197111-53197262	ENSG00000269001	0.997696
1537	gene:ENSG00000064012:s:201276827-201277104	ENSG00000064012	0.997696
1538	gene:ENSG00000178971:s:8236058-8236346	ENSG00000178971	0.997696
1539	gene:ENSG00000156469:s:96250906-96251446	ENSG00000156469	0.997696
1540	gene:ENSG00000117620:s:100007034-100007156	ENSG00000117620	0.997696
1541	gene:ENSG00000144136:s:112652270-112652798	ENSG00000144136	0.997696
1542	gene:ENSG00000139132:s:32601278-32601423	ENSG00000139132	0.997696
1543	gene:ENSG00000100888:s:21456032-21456126	ENSG00000100888	0.997696
1544	gene:ENSG00000149016:t:62575045-62576244	ENSG00000149016	0.997696
1545	gene:ENSG00000124406:s:42503450-42503514	ENSG00000124406	0.997696
1546	gene:ENSG00000179750:s:38991308-38991626	ENSG00000179750	0.997696
1547	gene:ENSG00000107372:s:72364353-72364664	ENSG00000107372	0.997696
1548	gene:ENSG00000164548:s:23507157-23507535	ENSG00000164548	0.997696
1549	gene:ENSG00000181894:t:58127425-58129556	ENSG00000181894	0.997696
1550	gene:ENSG00000028203:s:95256550-95256622	ENSG00000028203	0.997696
1551	gene:ENSG00000172869:s:119071205-119071257	ENSG00000172869	0.997696
1552	gene:ENSG00000100124:s:37838500-37838598	ENSG00000100124	0.997696
1553	gene:ENSG00000078403:s:21614720-21614924	ENSG00000078403	0.997696
1554	gene:ENSG00000187742:t:89357962-89358572	ENSG00000187742	0.997696
1555	gene:ENSG00000143374:t:150504906-150504978	ENSG00000143374	0.997696
1556	gene:ENSG00000160201:t:43104315-43105252	ENSG00000160201	0.997696
1557	gene:ENSG00000114867:s:184314495-184314728	ENSG00000114867	0.997696
1558	gene:ENSG00000197579:s:32552434-32552553	ENSG00000197579	0.997696
1559	gene:ENSG00000091262:t:16208728-16208944	ENSG00000091262	0.497696
1560	gene:ENSG00000138448:t:186636082-186636211	ENSG00000138448	0.997696
1561	gene:ENSG00000198301:s:75975744-75975844	ENSG00000198301	0.997696
1562	gene:ENSG00000172062:s:70941389-70941508	ENSG00000172062	0.997696
1563	gene:ENSG00000102531:t:49201800-49201966	ENSG00000102531	0.997696
1564	gene:ENSG00000158545:t:88622197-88622388	ENSG00000158545	0.997696
1565	gene:ENSG00000145041:s:51440879-51441071	ENSG00000145041	0.997696
1566	gene:ENSG00000168827:t:158691137-158691192	ENSG00000168827	0.997696
1567	gene:ENSG00000116704:s:67050433-67050504	ENSG00000116704	0.997696
1568	gene:ENSG00000198901:s:90981748-90982026	ENSG00000198901	0.997696
1569	gene:ENSG00000180316:t:36293061-36293126	ENSG00000180316	0.997696
1570	gene:ENSG00000121644:s:244652935-244653355	ENSG00000121644	0.997696
1571	gene:ENSG00000129173:t:19234360-19234521	ENSG00000129173	0.997696
1572	gene:ENSG00000217128:s:131744564-131744690	ENSG00000217128	0.997696
1573	gene:ENSG00000185811:s:50367571-50369444	ENSG00000185811	0.997696
1574	gene:ENSG00000143398:t:151227267-151227400	ENSG00000143398	0.997696
1575	gene:ENSG00000085433:s:108995580-108995837	ENSG00000085433	0.997696
1576	gene:ENSG00000139350:s:96907223-96907322	ENSG00000139350	0.997696
1577	gene:ENSG00000198453:t:36925200-36925258	ENSG00000198453	0.997696
1578	gene:ENSG00000165029:t:104786298-104786395	ENSG00000165029	0.997696
1579	gene:ENSG00000162849:t:245540767-245540950	ENSG00000162849	0.997696
1580	gene:ENSG00000076641:t:80967810-80970907	ENSG00000076641	0.997696
1581	gene:ENSG00000196367:t:99032772-99033121	ENSG00000196367	0.997696
1582	gene:ENSG00000143374:s:150504333-150504436	ENSG00000143374	0.997696
1583	gene:ENSG00000144840:s:120694153-120694224	ENSG00000144840	0.997696
1584	gene:ENSG00000073417:t:85091044-85091192	ENSG00000073417	0.997696
1585	gene:ENSG00000006652:s:112462001-112462179	ENSG00000006652	0.997696
1586	gene:ENSG00000076641:s:80975206-80976906	ENSG00000076641	0.997696
1587	gene:ENSG00000164053:s:48464041-48464132	ENSG00000164053	0.997696
1588	gene:ENSG00000118985:t:95919424-95919545	ENSG00000118985	0.997696
1589	gene:ENSG00000263001:s:74714857-74714944	ENSG00000263001	0.997696
1590	gene:ENSG00000100982:t:45943666-45943765	ENSG00000100982	0.997696
1591	gene:ENSG00000139842:s:113229446-113229519	ENSG00000139842	0.997696
1592	gene:ENSG00000189079:t:45846856-45846937	ENSG00000189079	0.997696
1593	gene:ENSG00000239305:t:86612159-86614699	ENSG00000239305	0.997696
1594	gene:ENSG00000183696:t:48103782-48104036	ENSG00000183696	0.997696
1595	gene:ENSG00000133812:s:9808545-9809272	ENSG00000133812	0.997696
1596	gene:ENSG00000160588:s:118252222-118252350	ENSG00000160588	0.997696
1597	gene:ENSG00000146433:s:158608659-158608750	ENSG00000146433	0.997696
1598	gene:ENSG00000171984:s:5772862-5773043	ENSG00000171984	0.997696
1599	gene:ENSG00000110172:t:90206202-90206272	ENSG00000110172	0.997696
1600	gene:ENSG00000139793:t:97391322-97394120	ENSG00000139793	0.997696
1601	gene:ENSG00000144736:s:72815350-72815403	ENSG00000144736	0.997696
1602	gene:ENSG00000110172:s:90210536-90210765	ENSG00000110172	0.997696
1603	gene:ENSG00000125630:s:112552645-112552816	ENSG00000125630	0.997696
1604	gene:ENSG00000112592:t:170561791-170561958	ENSG00000112592	0.997696
1605	gene:ENSG00000170456:t:31495810-31495919	ENSG00000170456	0.997696
1606	gene:ENSG00000198612:t:237088589-237088653	ENSG00000198612	0.997696
1607	gene:ENSG00000153165:s:106441293-106441380	ENSG00000153165	0.997696
1608	gene:ENSG00000139496:s:25315357-25315467	ENSG00000139496	0.997696
1609	gene:ENSG00000107566:t:100179201-100179247	ENSG00000107566	0.997696
1610	gene:ENSG00000142875:s:84197729-84197824	ENSG00000142875	0.997696
1611	gene:ENSG00000154188:s:107293936-107295541	ENSG00000154188	0.997696
1612	gene:ENSG00000115421:s:60786947-60787066	ENSG00000115421	0.997696
1613	gene:ENSG00000228794:s:851348-852515	ENSG00000228794	0.997696
1614	gene:ENSG00000163681:t:57871636-57871698	ENSG00000163681	0.997696
1615	gene:ENSG00000135127:s:119998001-119998908	ENSG00000135127	0.997696
1616	gene:ENSG00000100697:t:95130058-95130192	ENSG00000100697	0.997696
1617	gene:ENSG00000104756:t:25440543-25440673	ENSG00000104756	0.997696
1618	gene:ENSG00000138795:t:108079492-108079614	ENSG00000138795	0.997696
1619	gene:ENSG00000164023:s:107824563-107824793	ENSG00000164023	0.997696
1620	gene:ENSG00000197782:s:40090166-40090457	ENSG00000197782	0.997696
1621	gene:ENSG00000173621:t:66857502-66859093	ENSG00000173621	0.997696
1622	gene:ENSG00000176142:t:119458018-119458253	ENSG00000176142	0.997696
1623	gene:ENSG00000075539:s:48602020-48602121	ENSG00000075539	0.997696
1624	gene:ENSG00000163681:t:57912139-57913075	ENSG00000163681	0.997696
1625	gene:ENSG00000117010:s:40541314-40541710	ENSG00000117010	0.997696
1626	gene:ENSG00000111859:t:11213281-11213727	ENSG00000111859	0.997696
1627	gene:ENSG00000168016:s:36899107-36899259	ENSG00000168016	0.997696
1628	gene:ENSG00000198814:s:30690751-30691199	ENSG00000198814	0.997696
1629	gene:ENSG00000132510:t:7844855-7845020	ENSG00000132510	0.997696
1630	gene:ENSG00000114982:s:96612232-96612353	ENSG00000114982	0.997696
1631	gene:ENSG00000124214:s:49158668-49159146	ENSG00000124214	0.997696
1632	gene:ENSG00000123636:s:159397345-159397404	ENSG00000123636	0.997696
1633	gene:ENSG00000072415:s:67301389-67301466	ENSG00000072415	0.997696
1634	gene:ENSG00000163947:t:56882292-56882354	ENSG00000163947	0.997696
1635	gene:ENSG00000125772:t:5609564-5609811	ENSG00000125772	0.997696
1636	gene:ENSG00000096746:t:68338806-68339260	ENSG00000096746	0.997696
1637	gene:ENSG00000146433:t:158623550-158623607	ENSG00000146433	0.997696
1638	gene:ENSG00000185495:t:224008727-224010612	ENSG00000185495	0.997696
1639	gene:ENSG00000012232:s:28701327-28701678	ENSG00000012232	0.997696
1640	gene:ENSG00000131002:s:19593088-19594161	ENSG00000131002	0.997696
1641	gene:ENSG00000163681:s:57909076-57909221	ENSG00000163681	0.997696
1642	gene:ENSG00000274333:s:5553637-5553838	ENSG00000274333	0.997696
1643	gene:ENSG00000038945:s:16143556-16143611	ENSG00000038945	0.997696
1644	gene:ENSG00000172071:s:88583430-88583542	ENSG00000172071	0.997696
1645	gene:ENSG00000162650:s:109487518-109487804	ENSG00000162650	0.997696
1646	gene:ENSG00000143398:s:151223880-151224279	ENSG00000143398	0.997696
1647	gene:ENSG00000266714:t:75590588-75590689	ENSG00000266714	1
1648	gene:ENSG00000168827:t:158652073-158652250	ENSG00000168827	0.997696
1649	gene:ENSG00000205571:s:70065965-70066084	ENSG00000205571	0.997696
1650	gene:ENSG00000164117:s:174259676-174259825	ENSG00000164117	0.997696
1651	gene:ENSG00000079332:t:70161858-70162396	ENSG00000079332	0.997696
1652	gene:ENSG00000135093:s:109052586-109052761	ENSG00000135093	0.997696
1653	gene:ENSG00000125772:t:5604364-5604440	ENSG00000125772	0.997696
1654	gene:ENSG00000100697:s:95132515-95132707	ENSG00000100697	0.997696
1655	gene:ENSG00000177398:t:42122831-42123150	ENSG00000177398	0.997696
1656	gene:ENSG00000130164:s:11102360-11104268	ENSG00000130164	0.997696
1657	gene:ENSG00000155903:s:141487047-141487216	ENSG00000155903	0.997696
1658	gene:ENSG00000106346:t:6135841-6135951	ENSG00000106346	0.997696
1659	gene:ENSG00000198612:s:237085312-237086042	ENSG00000198612	0.997696
1660	gene:ENSG00000077254:s:77721172-77721738	ENSG00000077254	0.997696
1661	gene:ENSG00000172575:s:38505840-38505920	ENSG00000172575	0.997696
1662	gene:ENSG00000095139:s:118572390-118572550	ENSG00000095139	0.997696
1663	gene:ENSG00000115956:t:68384179-68384460	ENSG00000115956	0.997696
1664	gene:ENSG00000165219:t:125336572-125337095	ENSG00000165219	0.997696
1665	gene:ENSG00000166908:s:57599065-57599211	ENSG00000166908	0.997696
1666	gene:ENSG00000006652:t:112467206-112468115	ENSG00000006652	0.997696
1667	gene:ENSG00000115339:s:165758618-165758864	ENSG00000115339	0.997696
1668	gene:ENSG00000138801:s:107719472-107720117	ENSG00000138801	0.997696
1669	gene:ENSG00000130844:t:53539177-53539524	ENSG00000130844	0.997696
1670	gene:ENSG00000012983:s:50440013-50440073	ENSG00000012983	0.997696
1671	gene:ENSG00000175395:s:37976506-37976633	ENSG00000175395	0.997696
1672	gene:ENSG00000185495:s:224003513-224003654	ENSG00000185495	0.997696
1673	gene:ENSG00000112144:s:53009439-53009567	ENSG00000112144	0.997696
1674	gene:ENSG00000015133:t:91378641-91379885	ENSG00000015133	0.997696
1675	gene:ENSG00000168081:t:28339026-28340208	ENSG00000168081	0.997696
1676	gene:ENSG00000033178:s:67631708-67631771	ENSG00000033178	0.997696
1677	gene:ENSG00000107938:t:125729358-125729536	ENSG00000107938	0.997696
1678	gene:ENSG00000188313:t:146525529-146525647	ENSG00000188313	0.997696
1679	gene:ENSG00000145390:t:119267320-119267482	ENSG00000145390	0.997696
1680	gene:ENSG00000242259:t:19397948-19398087	ENSG00000242259	0.997696
1681	gene:ENSG00000100084:t:19397948-19398087	ENSG00000100084	0.997696
1682	gene:ENSG00000119686:s:75634910-75635013	ENSG00000119686	0.997696
1683	gene:ENSG00000100731:s:70907405-70908012	ENSG00000100731	0.997696
1684	gene:ENSG00000144647:t:43079232-43081536	ENSG00000144647	0.997696
1685	gene:ENSG00000166908:t:57600324-57600437	ENSG00000166908	0.997696
1686	gene:ENSG00000138050:t:39766057-39766212	ENSG00000138050	0.997696
1687	gene:ENSG00000170871:s:6782642-6782841	ENSG00000170871	0.997696
1688	gene:ENSG00000164180:s:88225769-88225866	ENSG00000164180	0.997696
1689	gene:ENSG00000170260:s:149239651-149240056	ENSG00000170260	0.997696
1690	gene:ENSG00000204138:s:28493015-28493277	ENSG00000204138	0.997696
1691	gene:ENSG00000080822:s:98517052-98517444	ENSG00000080822	0.997696
1692	gene:ENSG00000115935:s:174629666-174629876	ENSG00000115935	0.997696
1693	gene:ENSG00000174953:t:154277598-154277894	ENSG00000174953	0.997696
1694	gene:ENSG00000143190:s:167220829-167220958	ENSG00000143190	0.997696
1695	gene:ENSG00000151657:s:7787820-7787981	ENSG00000151657	0.997696
1696	gene:ENSG00000064995:t:34877462-34879041	ENSG00000064995	0.497696
1697	gene:ENSG00000112419:t:143712016-143712336	ENSG00000112419	0.997696
1698	gene:ENSG00000171503:s:158672125-158672490	ENSG00000171503	0.997696
1699	gene:ENSG00000198718:t:45043686-45043791	ENSG00000198718	0.997696
1700	gene:ENSG00000115295:s:29167476-29167876	ENSG00000115295	0.997696
1701	gene:ENSG00000143190:s:167396286-167396427	ENSG00000143190	0.997696
1702	gene:ENSG00000111859:s:11305853-11306182	ENSG00000111859	0.997696
1703	gene:ENSG00000115604:s:102371953-102372118	ENSG00000115604	0.997696
1704	gene:ENSG00000129173:s:19237314-19237470	ENSG00000129173	0.997696
1705	gene:ENSG00000025293:t:35801489-35801972	ENSG00000025293	0.997696
1706	gene:ENSG00000175106:t:15538718-15538953	ENSG00000175106	0.997696
1707	gene:ENSG00000259024:t:15538718-15538953	ENSG00000259024	0.997696
1708	gene:ENSG00000107938:s:125725682-125725838	ENSG00000107938	0.997696
1709	gene:ENSG00000042429:t:93800661-93801972	ENSG00000042429	0.997696
1710	gene:ENSG00000175106:s:15545785-15545916	ENSG00000175106	0.997696
1711	gene:ENSG00000174405:s:108218162-108218368	ENSG00000174405	0.997696
1712	gene:ENSG00000156802:t:123336373-123336532	ENSG00000156802	0.997696
1713	gene:ENSG00000150681:s:192161453-192161658	ENSG00000150681	0.997696
1714	gene:ENSG00000063169:s:47679336-47681276	ENSG00000063169	0.997696
1715	gene:ENSG00000131779:t:145912126-145912825	ENSG00000131779	0.997696
1716	gene:ENSG00000139496:t:25320273-25320595	ENSG00000139496	0.997696
1717	gene:ENSG00000100918:t:24179397-24179463	ENSG00000100918	0.997696
1718	gene:ENSG00000282851:t:17415147-17415738	ENSG00000282851	0.997696
1719	gene:ENSG00000103404:s:23106213-23106305	ENSG00000103404	0.997696
1720	gene:ENSG00000164190:t:37060844-37061018	ENSG00000164190	0.997696
1721	gene:ENSG00000179195:s:124003415-124003540	ENSG00000179195	0.997696
1722	gene:ENSG00000123636:t:159395769-159396133	ENSG00000123636	0.997696
1723	gene:ENSG00000115339:t:165757047-165757247	ENSG00000115339	0.997696
1724	gene:ENSG00000011566:s:39265203-39265306	ENSG00000011566	0.997696
1725	gene:ENSG00000011566:t:39260606-39261164	ENSG00000011566	0.997696
1726	gene:ENSG00000117569:s:96784948-96785254	ENSG00000117569	0.997696
1727	gene:ENSG00000140563:s:94231538-94231665	ENSG00000140563	0.997696
1728	gene:ENSG00000172071:t:88579518-88579969	ENSG00000172071	0.997696
1729	gene:ENSG00000185596:s:101973905-101974106	ENSG00000185596	0.997696
1730	gene:ENSG00000176142:t:119446642-119447172	ENSG00000176142	0.997696
1731	gene:ENSG00000139117:s:38730283-38730358	ENSG00000139117	0.997696
1732	gene:ENSG00000197170:s:67366412-67366627	ENSG00000197170	0.997696
1733	gene:ENSG00000080345:t:151428784-151428922	ENSG00000080345	0.997696
1734	gene:ENSG00000185658:s:39212666-39212707	ENSG00000185658	0.997696
1735	gene:ENSG00000138795:s:108083213-108083446	ENSG00000138795	0.997696
1736	gene:ENSG00000239305:s:86620330-86620469	ENSG00000239305	0.997696
1737	gene:ENSG00000009413:s:111472013-111472140	ENSG00000009413	0.997696
1738	gene:ENSG00000198730:t:10763431-10763538	ENSG00000198730	0.997696
1739	gene:ENSG00000134470:s:5977405-5977611	ENSG00000134470	0.997696
1740	gene:ENSG00000139163:s:22643763-22644022	ENSG00000139163	0.997696
1741	gene:ENSG00000151414:s:198278954-198279061	ENSG00000151414	0.997696
1742	gene:ENSG00000135541:t:135300500-135300833	ENSG00000135541	0.997696
1743	gene:ENSG00000182150:s:95955914-95956013	ENSG00000182150	0.997696
1744	gene:ENSG00000075651:s:171810264-171810714	ENSG00000075651	0.997696
1745	gene:ENSG00000138468:s:101351618-101351651	ENSG00000138468	0.997696
1746	gene:ENSG00000145241:s:67489967-67490121	ENSG00000145241	0.997696
1747	gene:ENSG00000121741:t:19970025-19970071	ENSG00000121741	0.997696
1748	gene:ENSG00000168003:t:62871577-62871669	ENSG00000168003	0.997696
1749	gene:ENSG00000089876:s:125859599-125859975	ENSG00000089876	0.997696
1750	gene:ENSG00000196821:s:34688657-34688883	ENSG00000196821	0.997696
1751	gene:ENSG00000188529:s:23978653-23978946	ENSG00000188529	0.997696
1752	gene:ENSG00000145332:s:87195324-87195690	ENSG00000145332	0.997696
1753	gene:ENSG00000054267:t:235196031-235196115	ENSG00000054267	0.997696
1754	gene:ENSG00000137135:t:35658875-35659180	ENSG00000137135	0.997696
1755	gene:ENSG00000176142:s:119461962-119462148	ENSG00000176142	0.997696
1756	gene:ENSG00000173744:t:227531091-227531210	ENSG00000173744	0.997696
1757	gene:ENSG00000132294:t:132001759-132001807	ENSG00000132294	0.997696
1758	gene:ENSG00000163875:t:37492575-37493814	ENSG00000163875	0.997696
1759	gene:ENSG00000119231:t:196927796-196927879	ENSG00000119231	0.997696
1760	gene:ENSG00000163291:s:78939040-78939438	ENSG00000163291	0.997696
1761	gene:ENSG00000114541:t:69313452-69313517	ENSG00000114541	0.997696
1762	gene:ENSG00000111247:t:4558857-4560048	ENSG00000111247	0.997696
1763	gene:ENSG00000188559:s:20639785-20639900	ENSG00000188559	0.997696
1764	gene:ENSG00000179335:s:74604885-74605733	ENSG00000179335	0.997696
1765	gene:ENSG00000163291:t:78930170-78930620	ENSG00000163291	0.997696
1766	gene:ENSG00000139350:t:96909752-96909895	ENSG00000139350	0.997696
1767	gene:ENSG00000109458:s:143336762-143337260	ENSG00000109458	0.997696
1768	gene:ENSG00000148481:s:15786561-15786648	ENSG00000148481	0.997696
1769	gene:ENSG00000122707:s:36083365-36083571	ENSG00000122707	0.997696
1770	gene:ENSG00000112592:s:170554302-170554463	ENSG00000112592	0.997696
1771	gene:ENSG00000110497:s:46593828-46594125	ENSG00000110497	0.997696
1772	gene:ENSG00000242259:s:19405786-19405880	ENSG00000242259	0.997696
1773	gene:ENSG00000100084:s:19405786-19405880	ENSG00000100084	0.997696
1774	gene:ENSG00000118058:s:118484183-118484622	ENSG00000118058	0.997696
1775	gene:ENSG00000110497:t:46548246-46548854	ENSG00000110497	0.997696
1776	gene:ENSG00000164930:t:103329655-103330065	ENSG00000164930	0.997696
1777	gene:ENSG00000074621:t:65654726-65656260	ENSG00000074621	0.997696
1778	gene:ENSG00000119231:s:196903533-196903939	ENSG00000119231	0.997696
1779	gene:ENSG00000137265:t:394821-395007	ENSG00000137265	0.997696
1780	gene:ENSG00000136643:s:213077696-213077816	ENSG00000136643	0.997696
1781	gene:ENSG00000145860:t:159169679-159169819	ENSG00000145860	0.997696
1782	gene:ENSG00000006607:s:241372849-241373290	ENSG00000006607	0.997696
1783	gene:ENSG00000197548:t:11280994-11281102	ENSG00000197548	0.997696
1784	gene:ENSG00000145332:t:87183203-87183389	ENSG00000145332	0.997696
1785	gene:ENSG00000116679:s:185309383-185309511	ENSG00000116679	0.997696
1786	gene:ENSG00000152270:s:14643723-14645355	ENSG00000152270	0.997696
1787	gene:ENSG00000196756:s:38425935-38426052	ENSG00000196756	0.997696
1788	gene:ENSG00000115998:t:70182667-70182935	ENSG00000115998	0.997696
1789	gene:ENSG00000169629:s:112401117-112401260	ENSG00000169629	0.997696
1790	gene:ENSG00000110756:s:18300828-18300916	ENSG00000110756	0.997696
1791	gene:ENSG00000114439:s:107755598-107755678	ENSG00000114439	0.997696
1792	gene:ENSG00000186017:s:36476109-36476616	ENSG00000186017	0.997696
1793	gene:ENSG00000204138:s:28438151-28438488	ENSG00000204138	0.997696
1794	gene:ENSG00000080345:s:151420190-151420670	ENSG00000080345	0.997696
1795	gene:ENSG00000172594:s:122804909-122805089	ENSG00000172594	0.997696
1796	gene:ENSG00000139117:t:38677452-38677572	ENSG00000139117	0.997696
1797	gene:ENSG00000150681:s:192160378-192160683	ENSG00000150681	0.997696
1798	gene:ENSG00000166266:s:108073390-108073497	ENSG00000166266	0.997696
1799	gene:ENSG00000198730:s:10760173-10760321	ENSG00000198730	0.997696
1800	gene:ENSG00000173275:s:135347019-135349029	ENSG00000173275	0.997696
1801	gene:ENSG00000170260:t:149250159-149250408	ENSG00000170260	0.997696
1802	gene:ENSG00000104756:s:25458199-25458476	ENSG00000104756	0.997696
1803	gene:ENSG00000166261:s:123740117-123740232	ENSG00000166261	0.997696
1804	gene:ENSG00000217576:t:52169987-52170099	ENSG00000217576	0.997696
1805	gene:ENSG00000125319:s:44154278-44154664	ENSG00000125319	0.997696
1806	gene:ENSG00000071189:s:17940284-17940501	ENSG00000071189	0.997696
1807	gene:ENSG00000187257:s:77736410-77736526	ENSG00000187257	0.997696
1808	gene:ENSG00000149231:s:96389844-96389956	ENSG00000149231	0.997696
1809	gene:ENSG00000092140:t:30598481-30598912	ENSG00000092140	0.997696
1810	gene:ENSG00000141580:t:82625587-82625959	ENSG00000141580	0.997696
1811	gene:ENSG00000135249:s:105532824-105532998	ENSG00000135249	0.997696
1812	gene:ENSG00000139496:s:25301524-25301880	ENSG00000139496	0.997696
1813	gene:ENSG00000131779:s:145916817-145917018	ENSG00000131779	0.997696
1814	gene:ENSG00000102984:s:71863976-71864242	ENSG00000102984	0.997696
1815	gene:ENSG00000157110:t:30570637-30572261	ENSG00000157110	0.997696
1816	gene:ENSG00000172575:t:38502312-38502443	ENSG00000172575	0.997696
1817	gene:ENSG00000159082:t:32695057-32695282	ENSG00000159082	0.997696
1818	gene:ENSG00000075539:s:48556978-48557118	ENSG00000075539	0.997696
1819	gene:ENSG00000159921:s:36246031-36246482	ENSG00000159921	0.997696
1820	gene:ENSG00000108406:s:59579472-59579558	ENSG00000108406	0.997696
1821	gene:ENSG00000139496:t:25307806-25308137	ENSG00000139496	0.997696
1822	gene:ENSG00000178904:t:32468731-32468813	ENSG00000178904	0.997696
1823	gene:ENSG00000124214:t:49158437-49158610	ENSG00000124214	0.997696
1824	gene:ENSG00000151657:t:7780264-7780307	ENSG00000151657	0.997696
1825	gene:ENSG00000198689:s:135994786-135994985	ENSG00000198689	0.997696
1826	gene:ENSG00000054523:s:10261905-10261970	ENSG00000054523	0.997696
1827	gene:ENSG00000128245:s:31944966-31945390	ENSG00000128245	0.997696
1828	gene:ENSG00000116641:s:62555825-62555989	ENSG00000116641	0.997696
1829	gene:ENSG00000198689:t:135998108-135998185	ENSG00000198689	0.997696
1830	gene:ENSG00000140199:s:34258813-34258944	ENSG00000140199	0.997696
1831	gene:ENSG00000169629:s:112417684-112417914	ENSG00000169629	0.997696
1832	gene:ENSG00000170185:t:143203408-143203566	ENSG00000170185	0.997696
1833	gene:ENSG00000168827:s:158646783-158646947	ENSG00000168827	0.997696
1834	gene:ENSG00000107669:s:121898840-121898969	ENSG00000107669	0.997696
1835	gene:ENSG00000139117:s:38685490-38685694	ENSG00000139117	0.997696
1836	gene:ENSG00000215271:s:23285815-23286117	ENSG00000215271	0.997696
1837	gene:ENSG00000164144:s:152779937-152780091	ENSG00000164144	0.997696
1838	gene:ENSG00000173852:s:35010468-35010561	ENSG00000173852	0.997696
1839	gene:ENSG00000144567:t:219182379-219185479	ENSG00000144567	0.997696
1840	gene:ENSG00000111711:t:21508157-21508561	ENSG00000111711	0.997696
1841	gene:ENSG00000170185:s:143195716-143195845	ENSG00000170185	0.997696
1842	gene:ENSG00000244682:s:161595550-161596531	ENSG00000244682	0.5
1843	gene:ENSG00000138050:s:39779114-39779267	ENSG00000138050	0.997696
1844	gene:ENSG00000196455:s:130716395-130716599	ENSG00000196455	0.997696
1845	gene:ENSG00000172671:s:45672398-45672780	ENSG00000172671	0.997696
1846	gene:ENSG00000106829:s:79627359-79627752	ENSG00000106829	0.997696
1847	gene:ENSG00000196455:t:130708291-130708502	ENSG00000196455	0.997696
1848	gene:ENSG00000198586:t:171091965-171092267	ENSG00000198586	0.997696
1849	gene:ENSG00000272645:s:223973982-223974046	ENSG00000272645	0.997696
1850	gene:ENSG00000239306:s:66617129-66617550	ENSG00000239306	0.997696
1851	gene:ENSG00000100916:s:35826318-35827039	ENSG00000100916	0.997696
1852	gene:ENSG00000006459:s:140127442-140127583	ENSG00000006459	0.997696
1853	gene:ENSG00000257017:t:72058254-72058509	ENSG00000257017	0.5
1854	gene:ENSG00000172594:t:122809089-122809720	ENSG00000172594	0.997696
1855	gene:ENSG00000117020:t:243695591-243695716	ENSG00000117020	0.997696
1856	gene:ENSG00000115998:s:70190184-70190715	ENSG00000115998	0.997696
1857	gene:ENSG00000196352:s:207347132-207347256	ENSG00000196352	0.997696
1858	gene:ENSG00000173930:s:102295908-102296549	ENSG00000173930	0.997696
1859	gene:ENSG00000231551:s:148424063-148424344	ENSG00000231551	0.997696
1860	gene:ENSG00000021776:s:34964234-34964453	ENSG00000021776	0.997696
1861	gene:ENSG00000138018:t:26389005-26389067	ENSG00000138018	0.997696
1862	gene:ENSG00000163815:t:45035524-45036071	ENSG00000163815	1
1863	gene:ENSG00000159921:t:36233920-36234132	ENSG00000159921	0.997696
1864	gene:ENSG00000133026:t:8513712-8513894	ENSG00000133026	0.997696
1865	gene:ENSG00000138138:t:87759701-87759813	ENSG00000138138	0.997696
1866	gene:ENSG00000137992:s:100214817-100214983	ENSG00000137992	0.997696
1867	gene:ENSG00000180423:t:46615568-46616381	ENSG00000180423	0.997696
1868	gene:ENSG00000245532:s:65423539-65423860	ENSG00000245532	0.997696
1869	gene:ENSG00000095794:t:35206895-35207051	ENSG00000095794	0.997696
1870	gene:ENSG00000282851:s:17414370-17415120	ENSG00000282851	0.997696
1871	gene:ENSG00000168228:s:25333908-25333988	ENSG00000168228	0.997696
1872	gene:ENSG00000175489:s:18397453-18397617	ENSG00000175489	0.997696
1873	gene:ENSG00000136842:t:97591283-97591435	ENSG00000136842	0.997696
1874	gene:ENSG00000133026:s:8494773-8495241	ENSG00000133026	0.997696
1875	gene:ENSG00000243478:s:200770562-200770690	ENSG00000243478	0.997696
1876	gene:ENSG00000250251:s:15138385-15138456	ENSG00000250251	0.997696
1877	gene:ENSG00000129657:t:77215910-77215922	ENSG00000129657	0.997696
1878	gene:ENSG00000249319:t:66127704-66127740	ENSG00000249319	0.997696
1879	gene:ENSG00000137275:s:3063991-3064059	ENSG00000137275	0.997696
1880	gene:ENSG00000112159:t:89725199-89725396	ENSG00000112159	0.997696
1881	gene:ENSG00000177565:t:177079454-177079961	ENSG00000177565	0.997696
1882	gene:ENSG00000153823:s:229271014-229271285	ENSG00000153823	0.997696
1883	gene:ENSG00000185596:s:101972901-101973047	ENSG00000185596	0.997696
1884	gene:ENSG00000214719:s:30615896-30615980	ENSG00000214719	0.997696
1885	gene:ENSG00000147852:t:2648669-2648879	ENSG00000147852	0.997696
1886	gene:ENSG00000271425:s:146144595-146144804	ENSG00000271425	0.5
1887	gene:ENSG00000148688:s:90903192-90903276	ENSG00000148688	0.997696
1888	gene:ENSG00000145241:t:67468748-67472675	ENSG00000145241	0.997696
1889	gene:ENSG00000101247:s:13784950-13785290	ENSG00000101247	0.997696
1890	gene:ENSG00000168228:t:25349492-25349685	ENSG00000168228	0.997696
1891	gene:ENSG00000166266:t:108052660-108052801	ENSG00000166266	0.997696
1892	gene:ENSG00000185596:t:101973592-101973727	ENSG00000185596	0.997696
1893	gene:ENSG00000229358:t:32655987-32656044	ENSG00000229358	0.997696
1894	gene:ENSG00000175575:s:73878777-73880881	ENSG00000175575	0.997696
1895	gene:ENSG00000205571:t:70067279-70067446	ENSG00000205571	0.997696
1896	gene:ENSG00000015153:t:42231224-42236045	ENSG00000015153	0.997696
1897	gene:ENSG00000196352:t:207347444-207347561	ENSG00000196352	0.997696
1898	gene:ENSG00000166266:s:108046270-108046493	ENSG00000166266	0.997696
1899	gene:ENSG00000198718:s:45028176-45028329	ENSG00000198718	0.997696
1900	gene:ENSG00000166147:t:48595969-48596378	ENSG00000166147	0.997696
1901	gene:ENSG00000131374:s:18013655-18013774	ENSG00000131374	0.997696
1902	gene:ENSG00000133069:t:205268912-205269884	ENSG00000133069	0.997696
1903	gene:ENSG00000101247:t:13787150-13787737	ENSG00000101247	0.997696
1904	gene:ENSG00000099251:s:38365434-38365629	ENSG00000099251	0.997696
1905	gene:ENSG00000272602:s:60058-60514	ENSG00000272602	0.997696
1906	gene:ENSG00000078487:t:100418135-100419189	ENSG00000078487	0.997696
1907	gene:ENSG00000159082:s:32701961-32702047	ENSG00000159082	0.997696
1908	gene:ENSG00000009694:t:124375903-124381294	ENSG00000009694	0.997696
1909	gene:ENSG00000284634:s:9461324-9461434	ENSG00000284634	0.997696

## Sheet: Background 0
	LSV	Gene	Average Probability Signal
0	gene:ENSG00000130707:t:130489333-130489464	ENSG00000130707	0
1	gene:ENSG00000008710:s:2119307-2119378	ENSG00000008710	0
2	gene:ENSG00000135953:t:102732286-102732426	ENSG00000135953	0
3	gene:ENSG00000144560:t:11601833-11602022	ENSG00000144560	0
4	gene:ENSG00000273136:t:120805556-120805710	ENSG00000273136	0
5	gene:ENSG00000254635:s:28531735-28532354	ENSG00000254635	0
6	gene:ENSG00000251600:s:143880411-143880509	ENSG00000251600	0
7	gene:ENSG00000213963:t:177323239-177323396	ENSG00000213963	0
8	gene:ENSG00000167995:t:61959732-61960043	ENSG00000167995	0
9	gene:ENSG00000140678:t:31382267-31382997	ENSG00000140678	0
10	gene:ENSG00000269307:t:17273706-17274024	ENSG00000269307	0
11	gene:ENSG00000185442:t:92630161-92630345	ENSG00000185442	0
12	gene:ENSG00000135953:s:102736530-102736888	ENSG00000135953	0
13	gene:ENSG00000241489:s:149529314-149529428	ENSG00000241489	0
14	gene:ENSG00000164398:t:131973266-131974035	ENSG00000164398	0
15	gene:ENSG00000134333:s:18399726-18400432	ENSG00000134333	0
16	gene:ENSG00000284690:t:74560701-74560824	ENSG00000284690	0
17	gene:ENSG00000172889:t:136668232-136668362	ENSG00000172889	0
18	gene:ENSG00000072415:s:67302410-67302803	ENSG00000072415	0
19	gene:ENSG00000122481:t:95239777-95239909	ENSG00000122481	0
20	gene:ENSG00000283088:t:52929076-52929414	ENSG00000283088	0
21	gene:ENSG00000082014:t:151239543-151239752	ENSG00000082014	0
22	gene:ENSG00000189223:t:113255390-113255549	ENSG00000189223	0
23	gene:ENSG00000129657:t:77216193-77216205	ENSG00000129657	0
24	gene:ENSG00000106603:t:43650493-43650712	ENSG00000106603	0
25	gene:ENSG00000274602:t:18552473-18552573	ENSG00000274602	0
26	gene:ENSG00000164010:s:42825560-42825877	ENSG00000164010	0.5
27	gene:ENSG00000155508:s:154859189-154859496	ENSG00000155508	0
28	gene:ENSG00000187630:s:23969874-23970332	ENSG00000187630	0
29	gene:ENSG00000102804:t:44435793-44436426	ENSG00000102804	0.00230415
30	gene:ENSG00000120071:s:46170277-46171790	ENSG00000120071	0.497696
31	gene:ENSG00000221874:t:52928475-52929414	ENSG00000221874	0
32	gene:ENSG00000036549:t:77676982-77677364	ENSG00000036549	0
33	gene:ENSG00000257017:s:72056530-72057346	ENSG00000257017	0
34	gene:ENSG00000145428:t:153713083-153715662	ENSG00000145428	0
35	gene:ENSG00000175061:s:16463164-16463317	ENSG00000175061	0.00230415
36	gene:ENSG00000284690:s:74563525-74564648	ENSG00000284690	0
37	gene:ENSG00000168003:s:62856102-62856381	ENSG00000168003	0
38	gene:ENSG00000175279:t:10433842-10434121	ENSG00000175279	0
39	gene:ENSG00000074964:t:17619329-17619786	ENSG00000074964	0
40	gene:ENSG00000175857:t:58496723-58497090	ENSG00000175857	0
41	gene:ENSG00000175164:s:133259819-133259866	ENSG00000175164	0
42	gene:ENSG00000269713:s:149059700-149059808	ENSG00000269713	0
43	gene:ENSG00000101191:t:62914210-62914406	ENSG00000101191	0
44	gene:ENSG00000251301:t:68433199-68433371	ENSG00000251301	0
45	gene:ENSG00000204520:t:31410543-31410797	ENSG00000204520	0
46	gene:ENSG00000105339:s:141126206-141126471	ENSG00000105339	0
47	gene:ENSG00000184110:t:28711657-28711787	ENSG00000184110	0.5
48	gene:ENSG00000130958:s:96383477-96383710	ENSG00000130958	0
49	gene:ENSG00000187546:t:na-15237216	ENSG00000187546	0
50	gene:ENSG00000228315:t:23659513-23660000	ENSG00000228315	0.00230415
51	gene:ENSG00000135596:s:109454560-109454925	ENSG00000135596	0
52	gene:ENSG00000171970:t:2915147-2915648	ENSG00000171970	0
53	gene:ENSG00000133315:s:64151239-64151355	ENSG00000133315	0
54	gene:ENSG00000164010:t:42829915-42830533	ENSG00000164010	0
55	gene:ENSG00000112033:s:35348913-35349003	ENSG00000112033	0
56	gene:ENSG00000122126:t:129557325-129557435	ENSG00000122126	0
57	gene:ENSG00000100979:t:45909835-45910162	ENSG00000100979	0
58	gene:ENSG00000088827:t:3686970-3688770	ENSG00000088827	0
59	gene:ENSG00000272578:t:23658094-23660004	ENSG00000272578	0
60	gene:ENSG00000237298:s:178541747-178542361	ENSG00000237298	0
61	gene:ENSG00000188130:s:50258243-50258301	ENSG00000188130	0.5
62	gene:ENSG00000268043:s:146960109-146960318	ENSG00000268043	0
63	gene:ENSG00000100664:s:103340963-103341356	ENSG00000100664	0
64	gene:ENSG00000256673:s:9408629-9408952	ENSG00000256673	0
65	gene:ENSG00000129292:t:132799058-132799960	ENSG00000129292	0
66	gene:ENSG00000049239:t:9244925-9245561	ENSG00000049239	0
67	gene:ENSG00000170421:s:52949034-52949585	ENSG00000170421	0
68	gene:ENSG00000284707:s:97928082-97928411	ENSG00000284707	0
69	gene:ENSG00000187546:s:15310868-15311046	ENSG00000187546	0
70	gene:ENSG00000135976:s:97151879-97151939	ENSG00000135976	0
71	gene:ENSG00000244682:t:161601240-161601364	ENSG00000244682	0
72	gene:ENSG00000172322:t:9971505-9971687	ENSG00000172322	0
73	gene:ENSG00000089820:t:153913409-153913516	ENSG00000089820	0
74	gene:ENSG00000105383:s:51225064-51225209	ENSG00000105383	0
75	gene:ENSG00000185485:t:195983910-195984276	ENSG00000185485	0
76	gene:ENSG00000068024:t:239236593-239236669	ENSG00000068024	0
77	gene:ENSG00000180376:t:56566594-56566759	ENSG00000180376	0
78	gene:ENSG00000138639:t:85721885-85722386	ENSG00000138639	0
79	gene:ENSG00000228315:s:23690232-23693151	ENSG00000228315	0
80	gene:ENSG00000120451:t:130879624-130879711	ENSG00000120451	0
81	gene:ENSG00000166435:s:74850870-74851203	ENSG00000166435	0
82	gene:ENSG00000121716:t:100358159-100358259	ENSG00000121716	0
83	gene:ENSG00000049239:s:9234775-9235066	ENSG00000049239	0
84	gene:ENSG00000099308:s:18110457-18111188	ENSG00000099308	0
85	gene:ENSG00000256673:t:9405911-9406613	ENSG00000256673	0
86	gene:ENSG00000154114:s:121035241-121036314	ENSG00000154114	0
87	gene:ENSG00000109458:t:143394817-143395720	ENSG00000109458	0
88	gene:ENSG00000273000:t:23659513-23660000	ENSG00000273000	0
89	gene:ENSG00000157017:t:10290716-10291451	ENSG00000157017	0
90	gene:ENSG00000136573:t:11563876-11564604	ENSG00000136573	0
91	gene:ENSG00000012779:t:45428321-45428558	ENSG00000012779	0
92	gene:ENSG00000150991:t:124912623-124912636	ENSG00000150991	0
93	gene:ENSG00000281103:t:38375557-38378804	ENSG00000281103	0
94	gene:ENSG00000182048:s:3626672-3626834	ENSG00000182048	0
95	gene:ENSG00000082438:t:164743189-164743875	ENSG00000082438	0
96	gene:ENSG00000169087:s:122759220-122759360	ENSG00000169087	0
97	gene:ENSG00000270231:s:120436353-120436697	ENSG00000270231	0
98	gene:ENSG00000170909:t:54097168-54097979	ENSG00000170909	0
99	gene:ENSG00000150760:t:126977948-126977988	ENSG00000150760	0
100	gene:ENSG00000272752:s:100356394-100356938	ENSG00000272752	0
101	gene:ENSG00000129116:s:168894169-168894765	ENSG00000129116	0
102	gene:ENSG00000273018:s:18528573-18529328	ENSG00000273018	0
103	gene:ENSG00000180229:s:20445859-20446046	ENSG00000180229	0
104	gene:ENSG00000119979:s:119110193-119110615	ENSG00000119979	0
105	gene:ENSG00000179406:s:66479009-66479096	ENSG00000179406	0
106	gene:ENSG00000241489:t:149500949-149501037	ENSG00000241489	0
107	gene:ENSG00000250903:s:2398553-2398778	ENSG00000250903	0
108	gene:ENSG00000178115:t:30561043-30561134	ENSG00000178115	0
109	gene:ENSG00000228794:s:829003-829104	ENSG00000228794	0
110	gene:ENSG00000250959:s:73731176-73731771	ENSG00000250959	0
111	gene:ENSG00000179094:s:8146372-8146502	ENSG00000179094	0
112	gene:ENSG00000138398:s:169584340-169584497	ENSG00000138398	0
113	gene:ENSG00000281103:t:38373015-38373592	ENSG00000281103	0
114	gene:ENSG00000001460:t:24383867-24384003	ENSG00000001460	0
115	gene:ENSG00000165646:t:117277114-117279430	ENSG00000165646	0
116	gene:ENSG00000272752:t:100357681-100358366	ENSG00000272752	0
117	gene:ENSG00000187147:t:44632235-44632572	ENSG00000187147	0
118	gene:ENSG00000196459:s:13716419-13716718	ENSG00000196459	0.5
119	gene:ENSG00000135951:t:99124767-99127176	ENSG00000135951	0
120	gene:ENSG00000283674:t:12594970-12595296	ENSG00000283674	0
121	gene:ENSG00000170919:t:45383635-45383843	ENSG00000170919	0
122	gene:ENSG00000105426:t:5258017-5258127	ENSG00000105426	0
123	gene:ENSG00000250251:t:15137750-15137923	ENSG00000250251	0
124	gene:ENSG00000120647:t:405511-405564	ENSG00000120647	0
125	gene:ENSG00000260861:t:1551691-1552049	ENSG00000260861	0
126	gene:ENSG00000105808:t:102602324-102602405	ENSG00000105808	0
127	gene:ENSG00000120832:s:106986969-106987166	ENSG00000120832	0
128	gene:ENSG00000139428:s:109561416-109561542	ENSG00000139428	0
129	gene:ENSG00000257582:t:99527511-99528121	ENSG00000257582	0
130	gene:ENSG00000129657:s:77215806-77215818	ENSG00000129657	0
131	gene:ENSG00000178966:s:83980711-83981004	ENSG00000178966	0
132	gene:ENSG00000229043:s:1160374-1160623	ENSG00000229043	0
133	gene:ENSG00000211898:s:105840301-105840786	ENSG00000211898	0
134	gene:ENSG00000163463:t:155172701-155172892	ENSG00000163463	0
135	gene:ENSG00000168785:s:98507678-98507728	ENSG00000168785	0
136	gene:ENSG00000110925:t:51076569-51076835	ENSG00000110925	0
137	gene:ENSG00000122861:t:73912195-73912322	ENSG00000122861	0
138	gene:ENSG00000055118:t:150952425-150952924	ENSG00000055118	0
139	gene:ENSG00000188234:t:45847846-45847954	ENSG00000188234	0
140	gene:ENSG00000157653:s:113427822-113428223	ENSG00000157653	0
141	gene:ENSG00000130702:t:62311162-62311307	ENSG00000130702	0
142	gene:ENSG00000250312:t:160910-163989	ENSG00000250312	0
143	gene:ENSG00000280828:t:128609487-128609579	ENSG00000280828	0
144	gene:ENSG00000242588:t:128609487-128609579	ENSG00000242588	0
145	gene:ENSG00000144026:s:95157351-95157439	ENSG00000144026	0
146	gene:ENSG00000174652:t:9418505-9418631	ENSG00000174652	0
147	gene:ENSG00000173950:t:195226709-195226856	ENSG00000173950	0
148	gene:ENSG00000168268:t:52524385-52524611	ENSG00000168268	0
149	gene:ENSG00000117586:t:173188464-173188569	ENSG00000117586	0
150	gene:ENSG00000104043:t:50106939-50107008	ENSG00000104043	0
151	gene:ENSG00000215790:t:1739236-1739704	ENSG00000215790	0
152	gene:ENSG00000100031:t:24607954-24608023	ENSG00000100031	0
153	gene:ENSG00000151967:t:159866162-159866281	ENSG00000151967	0
154	gene:ENSG00000179222:t:51894269-51894349	ENSG00000179222	0
155	gene:ENSG00000170085:t:176289643-176290955	ENSG00000170085	0
156	gene:ENSG00000257335:t:142094620-142094654	ENSG00000257335	0
157	gene:ENSG00000055950:t:100983755-100983817	ENSG00000055950	0
158	gene:ENSG00000213903:t:24314643-24315020	ENSG00000213903	0
159	gene:ENSG00000133466:t:37190865-37190928	ENSG00000133466	0
160	gene:ENSG00000162591:t:3524124-3524246	ENSG00000162591	0
161	gene:ENSG00000254521:s:51498018-51498287	ENSG00000254521	0
162	gene:ENSG00000177685:t:828260-828772	ENSG00000177685	0.5
163	gene:ENSG00000178386:t:44066064-44067991	ENSG00000178386	0
164	gene:ENSG00000196295:t:30568677-30568994	ENSG00000196295	0
165	gene:ENSG00000184381:t:38126371-38126755	ENSG00000184381	0
166	gene:ENSG00000129657:s:77216206-77216218	ENSG00000129657	0.5
167	gene:ENSG00000230021:s:732981-733218	ENSG00000230021	0
168	gene:ENSG00000205746:s:18352291-18352476	ENSG00000205746	0
169	gene:ENSG00000166927:s:60383129-60383666	ENSG00000166927	0
170	gene:ENSG00000112787:t:132567481-132567526	ENSG00000112787	0
171	gene:ENSG00000173482:t:7949181-7949355	ENSG00000173482	0
172	gene:ENSG00000167613:s:54370262-54370558	ENSG00000167613	0
173	gene:ENSG00000175334:s:66002581-66003070	ENSG00000175334	0
174	gene:ENSG00000129566:s:20412559-20413429	ENSG00000129566	0
175	gene:ENSG00000151914:t:56670488-56670807	ENSG00000151914	0
176	gene:ENSG00000175164:s:133262097-133262168	ENSG00000175164	0
177	gene:ENSG00000204514:s:57876353-57877042	ENSG00000204514	0
178	gene:ENSG00000230021:t:732013-732212	ENSG00000230021	0
179	gene:ENSG00000136573:s:11494001-11494591	ENSG00000136573	0.497696
180	gene:ENSG00000052126:t:19253718-19254023	ENSG00000052126	0
181	gene:ENSG00000131697:t:5874874-5875100	ENSG00000131697	0
182	gene:ENSG00000238035:t:181315783-181315953	ENSG00000238035	0
183	gene:ENSG00000131697:s:5876879-5877466	ENSG00000131697	0
184	gene:ENSG00000101199:t:63284866-63284922	ENSG00000101199	0
185	gene:ENSG00000120093:t:48573837-48574487	ENSG00000120093	0
186	gene:ENSG00000174501:t:95917855-95917927	ENSG00000174501	0
187	gene:ENSG00000240288:t:10291538-10293449	ENSG00000240288	0
188	gene:ENSG00000169752:s:76012302-76012444	ENSG00000169752	0
189	gene:ENSG00000156170:t:94975817-94975983	ENSG00000156170	0
190	gene:ENSG00000226124:s:199846075-199846170	ENSG00000226124	0
191	gene:ENSG00000206530:t:113286947-113291748	ENSG00000206530	0
192	gene:ENSG00000146540:s:1137315-1138260	ENSG00000146540	0
193	gene:ENSG00000184381:s:38128161-38128623	ENSG00000184381	0
194	gene:ENSG00000100523:s:53103299-53103856	ENSG00000100523	0.497696
195	gene:ENSG00000145428:s:153713083-153715662	ENSG00000145428	0
196	gene:ENSG00000118507:t:131281530-131281943	ENSG00000118507	0
197	gene:ENSG00000179335:s:74608214-74608727	ENSG00000179335	0
198	gene:ENSG00000257017:s:72057392-72058028	ENSG00000257017	0
199	gene:ENSG00000267080:t:44175973-44177428	ENSG00000267080	0.5
200	gene:ENSG00000255571:t:89387817-89387881	ENSG00000255571	0
201	gene:ENSG00000119986:s:97686766-97687323	ENSG00000119986	0
202	gene:ENSG00000266714:t:75591792-75592080	ENSG00000266714	0
203	gene:ENSG00000175265:s:34437398-34437466	ENSG00000175265	0.5
204	gene:ENSG00000129657:t:77216128-77216140	ENSG00000129657	0
205	gene:ENSG00000113108:t:140561587-140561734	ENSG00000113108	0
206	gene:ENSG00000119408:s:124291971-124292088	ENSG00000119408	0
207	gene:ENSG00000144711:t:12941571-12941865	ENSG00000144711	0
208	gene:ENSG00000118690:t:108883655-na	ENSG00000118690	0
209	gene:ENSG00000145428:t:153712474-153712820	ENSG00000145428	0
210	gene:ENSG00000204946:t:149294380-149294412	ENSG00000204946	0
211	gene:ENSG00000145012:s:188225405-188225527	ENSG00000145012	0
212	gene:ENSG00000104490:t:101719252-101719648	ENSG00000104490	0
213	gene:ENSG00000170776:t:85575131-85575329	ENSG00000170776	0
214	gene:ENSG00000183506:t:21474597-21474800	ENSG00000183506	0
215	gene:ENSG00000167807:s:10305589-10305952	ENSG00000167807	0
216	gene:ENSG00000196295:s:30572975-30573922	ENSG00000196295	0
217	gene:ENSG00000156787:s:123140761-123140901	ENSG00000156787	0
218	gene:ENSG00000085514:t:100373445-100373919	ENSG00000085514	0
219	gene:ENSG00000137959:s:78620382-78620571	ENSG00000137959	0
220	gene:ENSG00000265479:s:77011880-77012019	ENSG00000265479	0
221	gene:ENSG00000170476:t:139388596-139388796	ENSG00000170476	0
222	gene:ENSG00000237940:s:241971328-241971493	ENSG00000237940	0
223	gene:ENSG00000139132:t:32564137-32564289	ENSG00000139132	0
224	gene:ENSG00000180376:s:56563906-56564156	ENSG00000180376	0
225	gene:ENSG00000111671:t:6871593-6872997	ENSG00000111671	0
226	gene:ENSG00000261971:s:3057031-3057225	ENSG00000261971	0
227	gene:ENSG00000111450:s:130806982-130807107	ENSG00000111450	0
228	gene:ENSG00000108839:s:6996826-6997166	ENSG00000108839	0
229	gene:ENSG00000275464:t:5144091-5144234	ENSG00000275464	0
230	gene:ENSG00000269001:t:53204016-53204142	ENSG00000269001	0.502304
231	gene:ENSG00000130595:t:1929773-1929828	ENSG00000130595	0
232	gene:ENSG00000105808:s:102605858-102606177	ENSG00000105808	0
233	gene:ENSG00000136098:t:52141020-52141069	ENSG00000136098	0
234	gene:ENSG00000270231:s:120445829-120446043	ENSG00000270231	0
235	gene:ENSG00000271425:s:146141604-146141818	ENSG00000271425	0
236	gene:ENSG00000213240:s:146141604-146141818	ENSG00000213240	0
237	gene:ENSG00000257335:s:142065332-142065468	ENSG00000257335	0
238	gene:ENSG00000213085:t:159876263-159876888	ENSG00000213085	0
239	gene:ENSG00000167995:s:61958146-61958929	ENSG00000167995	0
240	gene:ENSG00000213347:s:177307781-177308062	ENSG00000213347	0
241	gene:ENSG00000182484:s:156021999-156022145	ENSG00000182484	0
242	gene:ENSG00000211897:s:105770293-105770337	ENSG00000211897	0
243	gene:ENSG00000187049:t:61398260-61398863	ENSG00000187049	0
244	gene:ENSG00000180871:t:218126291-218126353	ENSG00000180871	0
245	gene:ENSG00000182048:t:3628723-3628819	ENSG00000182048	0
246	gene:ENSG00000171843:t:20365669-20365744	ENSG00000171843	0
247	gene:ENSG00000167065:s:30663404-30663506	ENSG00000167065	0
248	gene:ENSG00000183486:t:41376836-41377306	ENSG00000183486	0
249	gene:ENSG00000171502:t:85987601-85987654	ENSG00000171502	0
250	gene:ENSG00000266714:s:75591468-75591712	ENSG00000266714	0
251	gene:ENSG00000174501:s:95919892-95919920	ENSG00000174501	0
252	gene:ENSG00000140718:t:54111762-54114463	ENSG00000140718	0
253	gene:ENSG00000270629:t:148640016-148640097	ENSG00000270629	0.497696
254	gene:ENSG00000135525:t:136421701-136421799	ENSG00000135525	0
255	gene:ENSG00000152422:s:83258530-83259339	ENSG00000152422	0
256	gene:ENSG00000165646:s:117270281-117270463	ENSG00000165646	0
257	gene:ENSG00000099889:t:19981933-19982091	ENSG00000099889	0
258	gene:ENSG00000106484:t:130495346-130495522	ENSG00000106484	0
259	gene:ENSG00000183605:s:119162339-119162414	ENSG00000183605	0
260	gene:ENSG00000215790:s:1745724-1745999	ENSG00000215790	0
261	gene:ENSG00000007129:t:41577200-41577559	ENSG00000007129	0
262	gene:ENSG00000197381:t:45171610-45171759	ENSG00000197381	0
263	gene:ENSG00000151914:t:56466078-56466195	ENSG00000151914	0
264	gene:ENSG00000273018:s:18523639-18523877	ENSG00000273018	0
265	gene:ENSG00000127124:t:41628749-41628947	ENSG00000127124	0
266	gene:ENSG00000283549:s:7640752-7640828	ENSG00000283549	0
267	gene:ENSG00000189190:t:52780581-52781055	ENSG00000189190	0
268	gene:ENSG00000185485:s:195990190-195990318	ENSG00000185485	0
269	gene:ENSG00000266074:t:81438370-81438559	ENSG00000266074	0
270	gene:ENSG00000266714:s:75592238-75592301	ENSG00000266714	0
271	gene:ENSG00000154027:t:77535847-77535885	ENSG00000154027	0
272	gene:ENSG00000130702:s:62313327-62313580	ENSG00000130702	0
273	gene:ENSG00000179869:t:48471530-48471599	ENSG00000179869	0
274	gene:ENSG00000283549:t:7673309-7673453	ENSG00000283549	0
275	gene:ENSG00000257621:t:58293766-58295817	ENSG00000257621	0
276	gene:ENSG00000256269:t:119088175-119088308	ENSG00000256269	0
277	gene:ENSG00000163945:t:1348090-1348189	ENSG00000163945	0
278	gene:ENSG00000137959:t:78628949-78628999	ENSG00000137959	0
279	gene:ENSG00000145012:t:188406110-188406313	ENSG00000145012	0
280	gene:ENSG00000106772:t:76655423-76655502	ENSG00000106772	0
281	gene:ENSG00000179335:s:74601592-74601968	ENSG00000179335	0
282	gene:ENSG00000156787:t:123144717-123144855	ENSG00000156787	0
283	gene:ENSG00000211897:t:105769657-105770104	ENSG00000211897	0
284	gene:ENSG00000161010:t:179835133-179837204	ENSG00000161010	0
285	gene:ENSG00000165178:s:75171869-75172044	ENSG00000165178	0
286	gene:ENSG00000265148:s:58337336-58337993	ENSG00000265148	0
287	gene:ENSG00000165929:t:91813703-91813828	ENSG00000165929	0
288	gene:ENSG00000144559:s:11846502-11846919	ENSG00000144559	0
289	gene:ENSG00000214176:s:64821767-64822052	ENSG00000214176	0
290	gene:ENSG00000081237:s:198699564-198700146	ENSG00000081237	0
291	gene:ENSG00000168297:s:58420536-58421206	ENSG00000168297	0
292	gene:ENSG00000271425:s:146127028-146127079	ENSG00000271425	0
293	gene:ENSG00000138640:t:88989624-88991150	ENSG00000138640	0
294	gene:ENSG00000136098:s:52143915-52143987	ENSG00000136098	0
295	gene:ENSG00000081237:t:198703298-198704073	ENSG00000081237	0
296	gene:ENSG00000156170:t:94980855-94980973	ENSG00000156170	0
297	gene:ENSG00000161912:t:41138609-41138727	ENSG00000161912	0
298	gene:ENSG00000179335:t:74608214-74608727	ENSG00000179335	0
299	gene:ENSG00000132669:t:19871082-19872284	ENSG00000132669	0
300	gene:ENSG00000242086:t:195664086-195664452	ENSG00000242086	0
301	gene:ENSG00000117616:t:25253114-25253937	ENSG00000117616	0
302	gene:ENSG00000022267:t:136206407-136206588	ENSG00000022267	0
303	gene:ENSG00000260861:s:1611357-1611713	ENSG00000260861	0
304	gene:ENSG00000267120:t:35742267-35742803	ENSG00000267120	0
305	gene:ENSG00000272779:s:22303943-22304127	ENSG00000272779	0
306	gene:ENSG00000178297:t:2424089-2424106	ENSG00000178297	0
307	gene:ENSG00000152422:t:83353125-83353787	ENSG00000152422	0
308	gene:ENSG00000186654:t:44702486-44702608	ENSG00000186654	0
309	gene:ENSG00000177685:t:828216-828259	ENSG00000177685	0
310	gene:ENSG00000272779:t:22306790-22307021	ENSG00000272779	0
311	gene:ENSG00000134779:t:36777647-36780336	ENSG00000134779	0
312	gene:ENSG00000143337:t:179889310-179889625	ENSG00000143337	0
313	gene:ENSG00000188643:t:153607999-153608177	ENSG00000188643	0
314	gene:ENSG00000166263:s:54999345-54999451	ENSG00000166263	0
315	gene:ENSG00000143337:s:179884692-179884769	ENSG00000143337	0
316	gene:ENSG00000123965:t:74896399-74896511	ENSG00000123965	0
317	gene:ENSG00000169087:s:122768701-122768882	ENSG00000169087	0
318	gene:ENSG00000185986:t:1576179-1576309	ENSG00000185986	0
319	gene:ENSG00000095932:s:3480330-3480542	ENSG00000095932	0
320	gene:ENSG00000174501:t:95897270-95897342	ENSG00000174501	0
321	gene:ENSG00000260528:t:90169261-90169308	ENSG00000260528	0
322	gene:ENSG00000250709:s:36248606-36248682	ENSG00000250709	0
323	gene:ENSG00000108984:t:69505448-69505846	ENSG00000108984	0
324	gene:ENSG00000129484:t:20345394-20345586	ENSG00000129484	0
325	gene:ENSG00000153113:s:96740038-96740118	ENSG00000153113	0
326	gene:ENSG00000261377:t:28833249-28833378	ENSG00000261377	0
327	gene:ENSG00000129484:s:20344932-20345126	ENSG00000129484	0
328	gene:ENSG00000228486:s:97699026-97699139	ENSG00000228486	0
329	gene:ENSG00000129657:t:77216245-77216257	ENSG00000129657	0
330	gene:ENSG00000134504:t:26501072-26501250	ENSG00000134504	0
331	gene:ENSG00000205746:t:18351774-18351943	ENSG00000205746	0
332	gene:ENSG00000260861:t:1578338-1578694	ENSG00000260861	0
333	gene:ENSG00000072210:s:19671721-19671956	ENSG00000072210	0
334	gene:ENSG00000101307:t:1578338-1578694	ENSG00000101307	0
335	gene:ENSG00000104490:s:101915512-101915858	ENSG00000104490	0
336	gene:ENSG00000156171:t:111137523-111137878	ENSG00000156171	0
337	gene:ENSG00000133943:t:91173289-91173439	ENSG00000133943	0
338	gene:ENSG00000245532:t:65423903-65424967	ENSG00000245532	0
339	gene:ENSG00000144893:t:151432325-151437072	ENSG00000144893	0
340	gene:ENSG00000133943:s:91169983-91170201	ENSG00000133943	0
341	gene:ENSG00000176731:s:85218626-85219322	ENSG00000176731	0.497696
342	gene:ENSG00000270231:t:120442841-120443050	ENSG00000270231	0
343	gene:ENSG00000185989:s:114057229-114057491	ENSG00000185989	0
344	gene:ENSG00000131374:s:18041449-18041548	ENSG00000131374	0
345	gene:ENSG00000156170:s:94975318-94975415	ENSG00000156170	0
346	gene:ENSG00000213240:s:146144595-146144804	ENSG00000213240	0
347	gene:ENSG00000117226:t:89009392-89009494	ENSG00000117226	0
348	gene:ENSG00000178852:t:47370437-47370508	ENSG00000178852	0
349	gene:ENSG00000173281:t:9136255-9141890	ENSG00000173281	0
350	gene:ENSG00000164308:t:96901490-96901702	ENSG00000164308	0
351	gene:ENSG00000117226:s:89012883-89013427	ENSG00000117226	0
352	gene:ENSG00000280279:t:65830-65887	ENSG00000280279	0
353	gene:ENSG00000104921:t:7698741-7698968	ENSG00000104921	0
354	gene:ENSG00000116678:t:65565531-65565605	ENSG00000116678	0
355	gene:ENSG00000266714:s:75606933-75607150	ENSG00000266714	0
356	gene:ENSG00000161551:t:51880679-51880877	ENSG00000161551	0
357	gene:ENSG00000140474:t:74837329-74837475	ENSG00000140474	0
358	gene:ENSG00000164308:s:96900121-96900245	ENSG00000164308	0
359	gene:ENSG00000153113:t:96741266-96741317	ENSG00000153113	0
360	gene:ENSG00000181381:s:168400826-168400978	ENSG00000181381	0
361	gene:ENSG00000185989:t:114056456-114056940	ENSG00000185989	0
362	gene:ENSG00000173281:s:9150179-9150696	ENSG00000173281	0
363	gene:ENSG00000133026:s:8481147-8481445	ENSG00000133026	0
364	gene:ENSG00000101307:s:1619869-1620061	ENSG00000101307	0
365	gene:ENSG00000079308:t:217836015-217836211	ENSG00000079308	0
366	gene:ENSG00000228486:t:97702669-97703064	ENSG00000228486	0
367	gene:ENSG00000183087:s:113838069-113838305	ENSG00000183087	0
368	gene:ENSG00000273136:t:120836517-120836568	ENSG00000273136	0
369	gene:ENSG00000100154:t:28306496-28306645	ENSG00000100154	0
370	gene:ENSG00000266074:s:81453803-81454102	ENSG00000266074	0
371	gene:ENSG00000070214:t:105438245-105439171	ENSG00000070214	0
372	gene:ENSG00000137726:t:117841990-117842028	ENSG00000137726	0
373	gene:ENSG00000080823:t:102233464-102234153	ENSG00000080823	0
374	gene:ENSG00000089127:s:112917480-112918462	ENSG00000089127	0
375	gene:ENSG00000187595:t:42027857-42028246	ENSG00000187595	0
376	gene:ENSG00000274471:s:23309607-23309735	ENSG00000274471	0
377	gene:ENSG00000155926:s:133055846-133055969	ENSG00000155926	0
378	gene:ENSG00000042832:s:na-133055824	ENSG00000042832	0
379	gene:ENSG00000266714:s:75588058-75590243	ENSG00000266714	0
380	gene:ENSG00000065534:t:123681030-123682310	ENSG00000065534	0
381	gene:ENSG00000046653:t:13773865-13774624	ENSG00000046653	0
382	gene:ENSG00000166770:t:56495046-56495441	ENSG00000166770	0.00230415
383	gene:ENSG00000141543:s:80147043-80147183	ENSG00000141543	0
384	gene:ENSG00000151150:t:60083469-60083617	ENSG00000151150	0
385	gene:ENSG00000169994:t:127605844-127605928	ENSG00000169994	0
386	gene:ENSG00000151150:s:60083939-60084830	ENSG00000151150	0
387	gene:ENSG00000075340:t:70713066-70713184	ENSG00000075340	0
388	gene:ENSG00000214176:t:64814863-64815305	ENSG00000214176	0

## Sheet: Samples 1
	Samples
0	AML_beat_RNA150113BD_100_14-00681
1	AML_beat_RNA150113BD_103_14-00228
2	AML_beat_RNA150113BD_107_13-00660
3	AML_beat_RNA150113BD_108_12-00211
4	AML_beat_RNA150113BD_10_13-00658
5	AML_beat_RNA150113BD_113_13-00409
6	AML_beat_RNA150113BD_115_14-00578
7	AML_beat_RNA150113BD_116_13-00195
8	AML_beat_RNA150113BD_119_12-00372
9	AML_beat_RNA150113BD_121_13-00232
10	AML_beat_RNA150113BD_125_13-00034
11	AML_beat_RNA150113BD_126_14-00787
12	AML_beat_RNA150113BD_132_14-00060
13	AML_beat_RNA150113BD_133_14-00359
14	AML_beat_RNA150113BD_134_14-00081
15	AML_beat_RNA150113BD_15_14-00567
16	AML_beat_RNA150113BD_16_13-00468
17	AML_beat_RNA150113BD_18_14-00667
18	AML_beat_RNA150113BD_23_13-00615
19	AML_beat_RNA150113BD_25_14-00476
20	AML_beat_RNA150113BD_2_14-00643
21	AML_beat_RNA150113BD_40_13-00558
22	AML_beat_RNA150113BD_44_14-00781
23	AML_beat_RNA150113BD_45_14-00152
24	AML_beat_RNA150113BD_47_13-00659
25	AML_beat_RNA150113BD_49_13-00513
26	AML_beat_RNA150113BD_50_14-00126
27	AML_beat_RNA150113BD_52_14-00376
28	AML_beat_RNA150113BD_54_14-00092
29	AML_beat_RNA150113BD_55_14-00083
30	AML_beat_RNA150113BD_56_12-00294
31	AML_beat_RNA150113BD_58_13-00253
32	AML_beat_RNA150113BD_59_13-00226
33	AML_beat_RNA150113BD_5_13-00353
34	AML_beat_RNA150113BD_64_14-00730
35	AML_beat_RNA150113BD_68_14-00546
36	AML_beat_RNA150113BD_69_14-00023
37	AML_beat_RNA150113BD_70_13-00165
38	AML_beat_RNA150113BD_71_13-00204
39	AML_beat_RNA150113BD_73_13-00396
40	AML_beat_RNA150113BD_76_13-00522
41	AML_beat_RNA150113BD_77_14-00289
42	AML_beat_RNA150113BD_7_14-00034
43	AML_beat_RNA150113BD_82_14-00458
44	AML_beat_RNA150113BD_83_14-00632
45	AML_beat_RNA150113BD_84_13-00273
46	AML_beat_RNA150113BD_85_14-00801
47	AML_beat_RNA150113BD_86_14-00599
48	AML_beat_RNA150113BD_87_14-00425
49	AML_beat_RNA150113BD_90_14-00473
50	AML_beat_RNA150113BD_92_14-00798
51	AML_beat_RNA150113BD_94_13-00487
52	AML_beat_RNA150113BD_95_14-00739
53	AML_beat_RNA150113BD_97_14-00259
54	AML_beat_RNA150113BD_9_14-00712
55	AML_beat_RNA150311JT_12-00023
56	AML_beat_RNA150311JT_12-00066
57	AML_beat_RNA150311JT_12-00258
58	AML_beat_RNA150311JT_12-00423
59	AML_beat_RNA150311JT_12-00426
60	AML_beat_RNA150311JT_13-00007
61	AML_beat_RNA150311JT_13-00028
62	AML_beat_RNA150311JT_13-00118
63	AML_beat_RNA150311JT_13-00123
64	AML_beat_RNA150311JT_13-00149
65	AML_beat_RNA150311JT_13-00157
66	AML_beat_RNA150311JT_13-00163
67	AML_beat_RNA150311JT_13-00166
68	AML_beat_RNA150311JT_13-00186
69	AML_beat_RNA150311JT_13-00245
70	AML_beat_RNA150311JT_13-00255
71	AML_beat_RNA150311JT_13-00260
72	AML_beat_RNA150311JT_13-00266
73	AML_beat_RNA150311JT_13-00537
74	AML_beat_RNA150311JT_13-00544
75	AML_beat_RNA150311JT_13-00557
76	AML_beat_RNA150311JT_13-00573
77	AML_beat_RNA150311JT_13-00655
78	AML_beat_RNA150311JT_14-00001
79	AML_beat_RNA150311JT_14-00015
80	AML_beat_RNA150311JT_14-00125
81	AML_beat_RNA150311JT_14-00127
82	AML_beat_RNA150311JT_14-00135
83	AML_beat_RNA150311JT_14-00184
84	AML_beat_RNA150311JT_14-00447
85	AML_beat_RNA150311JT_14-00658
86	AML_beat_RNA150311JT_14-00672
87	AML_beat_RNA150311JT_14-00690
88	AML_beat_RNA150311JT_14-00757
89	AML_beat_RNA150311JT_14-00817
90	AML_beat_RNA150311JT_14-00832
91	AML_beat_RNA150311JT_14-00901
92	AML_beat_RNA150311JT_15-00014
93	AML_beat_RNA150311JT_15-00029
94	AML_beat_RNA150311JT_15-00051
95	AML_beat_RNA150311JT_15-00081
96	AML_beat_RNA150311JT_15-00084
97	AML_beat_RNA150311JT_15-00147
98	AML_beat_RNA150311JT_15-00229
99	AML_beat_RNA150311JT_15-00231
100	AML_beat_RNA150311JT_15-00237
101	AML_beat_RNA150311JT_15-00261
102	AML_beat_RNA150311JT_15-00276
103	AML_beat_RNA150311JT_15-00279
104	AML_beat_RNA150311JT_15-00287
105	AML_beat_RNA150311JT_15-00296
106	AML_beat_RNA150311JT_15-00302
107	AML_beat_RNA150311JT_15-00303
108	AML_beat_RNA150311JT_15-00309
109	AML_beat_RNA150311JT_15-00351
110	AML_beat_RNA150311JT_15-00377
111	AML_beat_RNA150311JT_15-00395
112	AML_beat_RNA150311JT_15-00471
113	AML_beat_RNA150311JT_15-00482
114	AML_beat_RNA150311JT_15-00491
115	AML_beat_RNA150311JT_15-00525
116	AML_beat_RNA150311JT_15-00556
117	AML_beat_RNA150311JT_15-00563
118	AML_beat_RNA150311JT_15-00572
119	AML_beat_RNA150311JT_15-00593
120	AML_beat_RNA150311JT_15-00614
121	AML_beat_RNA150311JT_15-00615
122	AML_beat_RNA150311JT_15-00616
123	AML_beat_RNA150311JT_15-00633
124	AML_beat_RNA150311JT_15-00670
125	AML_beat_RNA150311JT_15-00680
126	AML_beat_RNA150311JT_15-00693
127	AML_beat_RNA150311JT_15-00701
128	AML_beat_RNA150311JT_15-00967
129	AML_beat_RNA150311JT_15-00974
130	AML_beat_RNA150311JT_15-00976
131	AML_beat_RNA150311JT_15-00979
132	AML_beat_RNA150311JT_15-00990
133	AML_beat_RNA150311JT_16-00001
134	AML_beat_RNA150311JT_16-00003
135	AML_beat_RNA150311JT_16-00004
136	AML_beat_RNA150311JT_16-00027
137	AML_beat_RNA150311JT_16-00048
138	AML_beat_RNA150311JT_16-00056
139	AML_beat_RNA150311JT_16-00067
140	AML_beat_RNA150311JT_16-00075
141	AML_beat_RNA150311JT_16-00087
142	AML_beat_RNA150311JT_16-00094
143	AML_beat_RNA150311JT_16-00109
144	AML_beat_RNA150311JT_16-00113
145	AML_beat_RNA150311JT_16-00118
146	AML_beat_RNA150311JT_16-00120
147	AML_beat_RNA150311JT_16-00124
148	AML_beat_RNA150311JT_16-00157
149	AML_beat_RNA150311JT_16-00217
150	AML_beat_RNA150311JT_16-00220
151	AML_beat_RNA150311JT_16-00226
152	AML_beat_RNA150311JT_16-00264
153	AML_beat_RNA150311JT_16-00269
154	AML_beat_RNA150311JT_16-00273
155	AML_beat_RNA150311JT_16-00289
156	AML_beat_RNA150311JT_16-00292
157	AML_beat_RNA150311JT_16-00303
158	AML_beat_RNA150311JT_Batch_5_14-00564
159	AML_beat_RNA150311JT_Batch_5_15-00175
160	AML_beat_RNA150311JT_Batch_5_15-00578
161	AML_beat_RNA150311JT_Batch_5_15-00650
162	AML_beat_RNA150311JT_Batch_5_15-00688
163	AML_beat_RNA150311JT_Batch_5_15-00717
164	AML_beat_RNA150311JT_Batch_5_15-00724
165	AML_beat_RNA150311JT_Batch_5_15-00734
166	AML_beat_RNA150311JT_Batch_5_15-00755
167	AML_beat_RNA150311JT_Batch_5_15-00756
168	AML_beat_RNA150311JT_Batch_5_15-00763
169	AML_beat_RNA150311JT_Batch_5_15-00764
170	AML_beat_RNA150311JT_Batch_5_15-00777
171	AML_beat_RNA150311JT_Batch_5_15-00778
172	AML_beat_RNA150311JT_Batch_5_15-00807
173	AML_beat_RNA150311JT_Batch_5_15-00811
174	AML_beat_RNA150311JT_Batch_5_15-00813
175	AML_beat_RNA150311JT_Batch_5_15-00819
176	AML_beat_RNA150311JT_Batch_5_15-00821
177	AML_beat_RNA150311JT_Batch_5_15-00837
178	AML_beat_RNA150311JT_Batch_5_15-00839
179	AML_beat_RNA150311JT_Batch_5_15-00855
180	AML_beat_RNA150311JT_Batch_5_15-00858
181	AML_beat_RNA150311JT_Batch_5_15-00870
182	AML_beat_RNA150311JT_Batch_5_15-00872
183	AML_beat_RNA150311JT_Batch_5_15-00874
184	AML_beat_RNA150311JT_Batch_5_15-00883
185	AML_beat_RNA150311JT_Batch_5_15-00892
186	AML_beat_RNA150311JT_Batch_5_15-00900
187	AML_beat_RNA150311JT_Batch_5_15-00903
188	AML_beat_RNA150311JT_Batch_5_15-00929
189	AML_beat_RNA150311JT_Batch_5_15-00936
190	AML_beat_RNA150311JT_Batch_5_15-00939
191	AML_beat_RNA160513JT_20-00051
192	AML_beat_RNA160513JT_20-00052
193	AML_beat_RNA160513JT_20-00053
194	AML_beat_RNA160513JT_20-00054
195	AML_beat_RNA160513JT_20-00056
196	AML_beat_RNA160513JT_20-00057
197	AML_beat_RNA160513JT_20-00058
198	AML_beat_RNA160513JT_20-00059
199	AML_beat_RNA160513JT_20-00060
200	AML_beat_RNA160513JT_20-00068
201	AML_beat_RNA160513JT_20-00069
202	AML_beat_RNA160513JT_20-00072
203	AML_beat_RNA160513JT_20-00076
204	AML_beat_RNA160513JT_20-00078
205	AML_beat_RNA160513JT_20-00079
206	AML_beat_RNA160513JT_20-00080
207	AML_beat_RNA160513JT_20-00082
208	AML_beat_RNA160513JT_20-00086
209	AML_beat_RNA160513JT_20-00089
210	AML_beat_RNA160513JT_20-00090
211	AML_beat_RNA160513JT_20-00091
212	AML_beat_RNA160513JT_20-00092
213	AML_beat_RNA160513JT_20-00093
214	AML_beat_RNA160513JT_20-00094
215	AML_beat_RNA160513JT_20-00095
216	AML_beat_RNA160513JT_20-00096
217	AML_beat_RNA160513JT_20-00310
218	AML_beat_RNA160513JT_20-00311
219	AML_beat_RNA160513JT_20-00312
220	AML_beat_RNA160513JT_20-00314
221	AML_beat_RNA160513JT_20-00315
222	AML_beat_RNA160513JT_20-00317
223	AML_beat_RNA160513JT_20-00318
224	AML_beat_RNA160513JT_20-00321
225	AML_beat_RNA160513JT_20-00331
226	AML_beat_RNA160513JT_20-00332
227	AML_beat_RNA160513JT_20-00337
228	AML_beat_RNA160513JT_20-00338
229	AML_beat_RNA160513JT_20-00340
230	AML_beat_RNA160513JT_20-00341
231	AML_beat_RNA160513JT_20-00342
232	AML_beat_RNA160513JT_20-00347
233	AML_beat_RNA160513JT_20-00349
234	AML_beat_RNA160513JT_20-00351
235	AML_beat_RNA160513JT_20-00417
236	AML_beat_RNA160513JT_20-00418
237	AML_beat_RNA160513JT_20-00420
238	AML_beat_RNA160513JT_20-00423
239	AML_beat_RNA160513JT_20-00448
240	AML_beat_RNA160513JT_20-00449
241	AML_beat_RNA160513JT_20-00453
242	AML_beat_RNA160513JT_20-00457
243	AML_beat_RNA160513JT_20-00461
244	AML_beat_RNA160513JT_20-00489
245	AML_beat_RNA160513JT_20-00492
246	AML_beat_RNA160513JT_20-00495
247	AML_beat_RNA160513JT_20-00496
248	AML_beat_RNA160513JT_20-00497
249	AML_beat_RNA160513JT_20-00498
250	AML_beat_RNA160513JT_20-00499
251	AML_beat_RNA160513JT_20-00500
252	AML_beat_RNA160513JT_20-00501
253	AML_beat_RNA160513JT_20-00502
254	AML_beat_RNA160513JT_20-00503
255	AML_beat_RNA160513JT_20-00505
256	AML_beat_RNA160513JT_20-00506
257	AML_beat_RNA160513JT_20-00507
258	AML_beat_RNA160513JT_20-00510
259	AML_beat_RNA160513JT_20-00511

## Sheet: Cluster 1
	LSV	Gene	Average Probability Signal

## Sheet: Background 1
	LSV	Gene	Average Probability Signal
0	gene:ENSG00000204371:s:31895401-31896516	ENSG00000204371	0
1	gene:ENSG00000112303:s:132755843-132756039	ENSG00000112303	0
2	gene:ENSG00000100461:t:22908333-22908471	ENSG00000100461	0
3	gene:ENSG00000118900:s:4870844-4871050	ENSG00000118900	0
4	gene:ENSG00000151148:s:109521441-109521551	ENSG00000151148	0
5	gene:ENSG00000126107:t:45009568-45009683	ENSG00000126107	0
6	gene:ENSG00000113300:s:180564675-180564743	ENSG00000113300	0
7	gene:ENSG00000204138:t:28496534-28497877	ENSG00000204138	0
8	gene:ENSG00000109466:s:165207618-165207902	ENSG00000109466	0
9	gene:ENSG00000042980:t:24342960-24343181	ENSG00000042980	0
10	gene:ENSG00000130707:t:130489333-130489464	ENSG00000130707	0
11	gene:ENSG00000153207:t:246842694-246842776	ENSG00000153207	0
12	gene:ENSG00000149582:t:118533857-118533887	ENSG00000149582	0
13	gene:ENSG00000148814:s:132337565-132337695	ENSG00000148814	0
14	gene:ENSG00000132773:t:45342843-45343002	ENSG00000132773	0
15	gene:ENSG00000275066:s:37584322-37584759	ENSG00000275066	0
16	gene:ENSG00000225484:s:79723915-79724036	ENSG00000225484	0
17	gene:ENSG00000106591:t:42937322-42937857	ENSG00000106591	0
18	gene:ENSG00000094841:s:75293472-75293518	ENSG00000094841	0
19	gene:ENSG00000054967:t:73391982-73392624	ENSG00000054967	0
20	gene:ENSG00000278053:t:37628561-37628672	ENSG00000278053	0
21	gene:ENSG00000089060:s:113310115-113310355	ENSG00000089060	0
22	gene:ENSG00000174238:t:1558529-1558559	ENSG00000174238	0
23	gene:ENSG00000095485:t:100246795-100246935	ENSG00000095485	0
24	gene:ENSG00000275052:t:55568029-55568363	ENSG00000275052	0
25	gene:ENSG00000008710:s:2119307-2119378	ENSG00000008710	0
26	gene:ENSG00000196455:s:130744486-130745264	ENSG00000196455	0
27	gene:ENSG00000126581:s:42812231-42812866	ENSG00000126581	0
28	gene:ENSG00000135953:t:102732286-102732426	ENSG00000135953	0
29	gene:ENSG00000130741:s:24074338-24074691	ENSG00000130741	0
30	gene:ENSG00000106462:s:148846470-148846598	ENSG00000106462	0
31	gene:ENSG00000116675:t:65384086-65384326	ENSG00000116675	0
32	gene:ENSG00000215114:s:58411264-58411469	ENSG00000215114	0
33	gene:ENSG00000133302:t:94686559-94686718	ENSG00000133302	0
34	gene:ENSG00000086758:s:53545029-53545161	ENSG00000086758	0
35	gene:ENSG00000151092:t:25735970-25736152	ENSG00000151092	0
36	gene:ENSG00000100211:s:38670767-38670989	ENSG00000100211	0
37	gene:ENSG00000133104:s:36346225-36346283	ENSG00000133104	0
38	gene:ENSG00000087338:s:69840942-69841043	ENSG00000087338	0
39	gene:ENSG00000144560:t:11601833-11602022	ENSG00000144560	0
40	gene:ENSG00000120370:t:170539062-170539659	ENSG00000120370	0
41	gene:ENSG00000115661:s:219246522-219246967	ENSG00000115661	0
42	gene:ENSG00000140262:s:57091789-57092023	ENSG00000140262	0
43	gene:ENSG00000198795:s:25352005-25352190	ENSG00000198795	0
44	gene:ENSG00000136040:s:94297316-94297423	ENSG00000136040	0
45	gene:ENSG00000126461:s:49642125-49642242	ENSG00000126461	0
46	gene:ENSG00000168827:s:158684524-158685314	ENSG00000168827	0
47	gene:ENSG00000132906:t:15495203-15495452	ENSG00000132906	0
48	gene:ENSG00000273136:t:120805556-120805710	ENSG00000273136	0
49	gene:ENSG00000254635:s:28531735-28532354	ENSG00000254635	0
50	gene:ENSG00000153066:s:11736017-11736233	ENSG00000153066	0
51	gene:ENSG00000089916:s:76151916-76152259	ENSG00000089916	0
52	gene:ENSG00000131508:t:139599856-139600435	ENSG00000131508	0
53	gene:ENSG00000075399:s:89708857-89708956	ENSG00000075399	0
54	gene:ENSG00000168495:s:22247857-22248008	ENSG00000168495	0
55	gene:ENSG00000086758:t:53543710-53543968	ENSG00000086758	0
56	gene:ENSG00000141456:s:4682501-4682573	ENSG00000141456	0
57	gene:ENSG00000111145:s:96194382-96194705	ENSG00000111145	0
58	gene:ENSG00000165121:s:85829463-85829606	ENSG00000165121	0
59	gene:ENSG00000182606:t:42087104-42087441	ENSG00000182606	0
60	gene:ENSG00000249624:t:33262561-33263637	ENSG00000249624	0
61	gene:ENSG00000115661:t:219247369-219247631	ENSG00000115661	0
62	gene:ENSG00000173273:s:9770106-9770262	ENSG00000173273	0
63	gene:ENSG00000251600:s:143880411-143880509	ENSG00000251600	0
64	gene:ENSG00000185222:s:103356489-103356606	ENSG00000185222	0
65	gene:ENSG00000213963:t:177323239-177323396	ENSG00000213963	0.5
66	gene:ENSG00000168005:s:63818216-63818365	ENSG00000168005	0
67	gene:ENSG00000167995:t:61959732-61960043	ENSG00000167995	0
68	gene:ENSG00000109323:t:102690596-102690771	ENSG00000109323	0
69	gene:ENSG00000205981:t:180985410-180985996	ENSG00000205981	0
70	gene:ENSG00000138758:s:76949703-76949930	ENSG00000138758	0
71	gene:ENSG00000140678:t:31382267-31382997	ENSG00000140678	0
72	gene:ENSG00000028116:s:58058352-58058488	ENSG00000028116	0
73	gene:ENSG00000119397:s:121125716-121125936	ENSG00000119397	0
74	gene:ENSG00000135439:s:57734026-57734173	ENSG00000135439	0
75	gene:ENSG00000083896:t:68320123-68320205	ENSG00000083896	0
76	gene:ENSG00000164576:s:154451091-154451316	ENSG00000164576	0
77	gene:ENSG00000119004:t:203278573-203278815	ENSG00000119004	0
78	gene:ENSG00000070371:t:19201329-19201493	ENSG00000070371	0.5
79	gene:ENSG00000269307:t:17273706-17274024	ENSG00000269307	0
80	gene:ENSG00000065243:t:88832929-88833157	ENSG00000065243	0
81	gene:ENSG00000138050:s:39761331-39761434	ENSG00000138050	0
82	gene:ENSG00000156976:s:186784564-186784944	ENSG00000156976	0
83	gene:ENSG00000010818:s:142836935-142837047	ENSG00000010818	0
84	gene:ENSG00000164253:s:77438240-77438361	ENSG00000164253	0
85	gene:ENSG00000158545:s:88586600-88586684	ENSG00000158545	0
86	gene:ENSG00000185442:t:92630161-92630345	ENSG00000185442	0
87	gene:ENSG00000160352:t:21098185-21098311	ENSG00000160352	0
88	gene:ENSG00000137845:s:58640777-58640960	ENSG00000137845	0
89	gene:ENSG00000179295:s:112455935-112456063	ENSG00000179295	0
90	gene:ENSG00000138398:t:169603521-169603728	ENSG00000138398	0
91	gene:ENSG00000165028:s:104768863-104769021	ENSG00000165028	0
92	gene:ENSG00000119231:t:196929121-196929683	ENSG00000119231	0
93	gene:ENSG00000116337:t:109630116-109630439	ENSG00000116337	0
94	gene:ENSG00000211455:s:27314504-27314674	ENSG00000211455	0
95	gene:ENSG00000155508:t:154865192-154865385	ENSG00000155508	0
96	gene:ENSG00000135953:s:102736530-102736888	ENSG00000135953	0
97	gene:ENSG00000106144:t:143299923-143300051	ENSG00000106144	0
98	gene:ENSG00000167635:s:36214602-36215196	ENSG00000167635	0
99	gene:ENSG00000132196:t:162797802-162798935	ENSG00000132196	0
100	gene:ENSG00000105339:t:141127211-141127557	ENSG00000105339	0
101	gene:ENSG00000173930:t:102270624-102270806	ENSG00000173930	0
102	gene:ENSG00000075568:s:97995476-97995891	ENSG00000075568	0
103	gene:ENSG00000108039:s:109871789-109871861	ENSG00000108039	0
104	gene:ENSG00000241489:s:149529314-149529428	ENSG00000241489	0
105	gene:ENSG00000119397:s:121160143-121160302	ENSG00000119397	0
106	gene:ENSG00000196591:s:113953277-113953418	ENSG00000196591	0
107	gene:ENSG00000136709:s:127724887-127724965	ENSG00000136709	0
108	gene:ENSG00000110931:s:121245140-121245240	ENSG00000110931	0
109	gene:ENSG00000051341:s:121532990-121533210	ENSG00000051341	0
110	gene:ENSG00000145715:t:87369813-87369901	ENSG00000145715	0
111	gene:ENSG00000165029:s:104858522-104858698	ENSG00000165029	0
112	gene:ENSG00000109618:s:25160256-25160442	ENSG00000109618	0
113	gene:ENSG00000031003:t:138018955-138019146	ENSG00000031003	0
114	gene:ENSG00000171103:t:28861104-28861490	ENSG00000171103	0
115	gene:ENSG00000023734:t:15889928-15890009	ENSG00000023734	0
116	gene:ENSG00000135801:t:229599194-229602919	ENSG00000135801	0
117	gene:ENSG00000198900:s:41084462-41084726	ENSG00000198900	0
118	gene:ENSG00000137216:s:44141028-44141102	ENSG00000137216	0
119	gene:ENSG00000095261:s:120842737-120842984	ENSG00000095261	0
120	gene:ENSG00000164398:t:131973266-131974035	ENSG00000164398	0
121	gene:ENSG00000152256:t:172564978-172565333	ENSG00000152256	0
122	gene:ENSG00000183666:s:21502111-21502203	ENSG00000183666	0
123	gene:ENSG00000147854:t:6493826-6493932	ENSG00000147854	0
124	gene:ENSG00000131023:t:149658153-149662238	ENSG00000131023	0
125	gene:ENSG00000064313:s:119795532-119795631	ENSG00000064313	0
126	gene:ENSG00000136925:t:97625681-97625997	ENSG00000136925	0
127	gene:ENSG00000065559:s:12020824-12021001	ENSG00000065559	0
128	gene:ENSG00000172671:t:45663542-45663842	ENSG00000172671	0
129	gene:ENSG00000164144:s:152780109-152780226	ENSG00000164144	0
130	gene:ENSG00000081237:t:198699564-198700146	ENSG00000081237	0
131	gene:ENSG00000150540:s:137964310-137964628	ENSG00000150540	0
132	gene:ENSG00000165304:s:36589536-36589652	ENSG00000165304	0
133	gene:ENSG00000110497:s:46508191-46508370	ENSG00000110497	0
134	gene:ENSG00000152455:t:14896846-14897517	ENSG00000152455	0
135	gene:ENSG00000004487:t:23044425-23044486	ENSG00000004487	0
136	gene:ENSG00000179344:s:32661531-32662248	ENSG00000179344	0
137	gene:ENSG00000017260:s:130893968-130894337	ENSG00000017260	0
138	gene:ENSG00000134333:s:18399726-18400432	ENSG00000134333	0
139	gene:ENSG00000284690:t:74560701-74560824	ENSG00000284690	0
140	gene:ENSG00000205670:t:34402091-34402777	ENSG00000205670	0
141	gene:ENSG00000168958:s:227328658-227329044	ENSG00000168958	0
142	gene:ENSG00000172889:t:136668232-136668362	ENSG00000172889	0
143	gene:ENSG00000100211:t:38672618-38673854	ENSG00000100211	0
144	gene:ENSG00000072415:s:67302410-67302803	ENSG00000072415	0
145	gene:ENSG00000124789:s:17637153-17637770	ENSG00000124789	0
146	gene:ENSG00000124275:t:7891015-7891414	ENSG00000124275	0
147	gene:ENSG00000122481:t:95239777-95239909	ENSG00000122481	0
148	gene:ENSG00000129484:t:20357051-20357149	ENSG00000129484	0
149	gene:ENSG00000104164:s:45587123-45587525	ENSG00000104164	0
150	gene:ENSG00000186951:s:46176748-46176836	ENSG00000186951	0
151	gene:ENSG00000283088:t:52929076-52929414	ENSG00000283088	0
152	gene:ENSG00000204084:t:37885509-37885839	ENSG00000204084	0
153	gene:ENSG00000066739:s:96317145-96317317	ENSG00000066739	0
154	gene:ENSG00000217576:s:52171158-52171248	ENSG00000217576	0
155	gene:ENSG00000164190:s:37057186-37057332	ENSG00000164190	0
156	gene:ENSG00000111877:t:118895075-118895368	ENSG00000111877	0
157	gene:ENSG00000109111:s:28662091-28662342	ENSG00000109111	0
158	gene:ENSG00000138688:s:122224477-122224677	ENSG00000138688	0
159	gene:ENSG00000082014:t:151239543-151239752	ENSG00000082014	0
160	gene:ENSG00000124275:s:7897040-7897247	ENSG00000124275	0
161	gene:ENSG00000135899:s:230172066-230172312	ENSG00000135899	0
162	gene:ENSG00000163872:s:183800977-183801692	ENSG00000163872	0
163	gene:ENSG00000088448:t:110878540-110880130	ENSG00000088448	0
164	gene:ENSG00000111880:t:88614272-88614395	ENSG00000111880	0
165	gene:ENSG00000181852:s:56213958-56214070	ENSG00000181852	0
166	gene:ENSG00000137807:s:69440308-69440487	ENSG00000137807	0
167	gene:ENSG00000077420:s:26533439-26533530	ENSG00000077420	0
168	gene:ENSG00000166479:s:68691014-68691361	ENSG00000166479	0
169	gene:ENSG00000112159:t:89661775-89662239	ENSG00000112159	0
170	gene:ENSG00000117620:s:99993537-99993745	ENSG00000117620	0
171	gene:ENSG00000114491:s:124737568-124738443	ENSG00000114491	0
172	gene:ENSG00000076641:s:81029791-81030089	ENSG00000076641	0
173	gene:ENSG00000145860:t:159162932-159163079	ENSG00000145860	0
174	gene:ENSG00000135655:s:62325832-62325933	ENSG00000135655	0
175	gene:ENSG00000215114:t:58416850-58416953	ENSG00000215114	0
176	gene:ENSG00000134248:t:110406318-110406425	ENSG00000134248	0
177	gene:ENSG00000115020:t:208335221-208335419	ENSG00000115020	0
178	gene:ENSG00000189223:t:113255390-113255549	ENSG00000189223	0
179	gene:ENSG00000125630:t:112546934-112547179	ENSG00000125630	0
180	gene:ENSG00000256525:t:64481246-64481778	ENSG00000256525	0
181	gene:ENSG00000140943:t:84081522-84082169	ENSG00000140943	0
182	gene:ENSG00000172766:t:41358304-41358718	ENSG00000172766	0
183	gene:ENSG00000104517:t:102285127-102285338	ENSG00000104517	0
184	gene:ENSG00000076641:s:81070101-81070176	ENSG00000076641	0
185	gene:ENSG00000258643:t:23322181-23322295	ENSG00000258643	0
186	gene:ENSG00000101347:t:36934658-36935203	ENSG00000101347	0
187	gene:ENSG00000135108:s:117172471-117172607	ENSG00000135108	0
188	gene:ENSG00000160691:s:154974248-154974395	ENSG00000160691	0
189	gene:ENSG00000138246:t:132488976-132489021	ENSG00000138246	0
190	gene:ENSG00000109452:t:142193087-142193271	ENSG00000109452	0
191	gene:ENSG00000100342:t:36257319-36257560	ENSG00000100342	0
192	gene:ENSG00000188997:t:78171249-78174583	ENSG00000188997	0
193	gene:ENSG00000123636:s:159478573-159478721	ENSG00000123636	0
194	gene:ENSG00000129657:t:77216193-77216205	ENSG00000129657	0
195	gene:ENSG00000164190:s:37052366-37052566	ENSG00000164190	0
196	gene:ENSG00000107036:t:5742869-5743013	ENSG00000107036	0
197	gene:ENSG00000215788:t:6462629-6462666	ENSG00000215788	0
198	gene:ENSG00000148396:s:136446855-136447015	ENSG00000148396	0
199	gene:ENSG00000106603:s:43638799-43639713	ENSG00000106603	0
200	gene:ENSG00000261553:t:75560753-75560881	ENSG00000261553	0
201	gene:ENSG00000175265:s:34387833-34387952	ENSG00000175265	0
202	gene:ENSG00000165392:t:31119956-31120424	ENSG00000165392	0
203	gene:ENSG00000145220:t:4268530-4268932	ENSG00000145220	0
204	gene:ENSG00000066379:t:30062213-30062333	ENSG00000066379	0
205	gene:ENSG00000117597:t:209843451-209844632	ENSG00000117597	0
206	gene:ENSG00000133657:s:194412199-194413063	ENSG00000133657	0
207	gene:ENSG00000163104:s:94264528-94264906	ENSG00000163104	0
208	gene:ENSG00000106603:t:43650493-43650712	ENSG00000106603	0
209	gene:ENSG00000185158:s:32007872-32008132	ENSG00000185158	0
210	gene:ENSG00000149177:s:48130438-48130716	ENSG00000149177	0
211	gene:ENSG00000118197:s:200659027-200659116	ENSG00000118197	0
212	gene:ENSG00000131507:t:142140543-142141432	ENSG00000131507	0
213	gene:ENSG00000138134:s:88879734-88880658	ENSG00000138134	0
214	gene:ENSG00000181027:t:46748027-46748088	ENSG00000181027	0
215	gene:ENSG00000131013:t:149517353-149517864	ENSG00000131013	0
216	gene:ENSG00000040275:t:169588373-169588490	ENSG00000040275	0
217	gene:ENSG00000143952:t:63983864-63984019	ENSG00000143952	0
218	gene:ENSG00000131591:s:1084353-1084383	ENSG00000131591	0
219	gene:ENSG00000116793:t:113726418-113726574	ENSG00000116793	0
220	gene:ENSG00000251022:s:82899823-82900223	ENSG00000251022	0
221	gene:ENSG00000164414:t:87508945-87509175	ENSG00000164414	0
222	gene:ENSG00000124831:s:237627576-237627740	ENSG00000124831	0
223	gene:ENSG00000151726:s:184776484-184776662	ENSG00000151726	0
224	gene:ENSG00000151092:t:25729133-25730550	ENSG00000151092	0
225	gene:ENSG00000274602:t:18552473-18552573	ENSG00000274602	0
226	gene:ENSG00000164010:s:42825560-42825877	ENSG00000164010	0.5
227	gene:ENSG00000100815:s:91999240-91999433	ENSG00000100815	0
228	gene:ENSG00000187742:s:89338323-89338580	ENSG00000187742	0
229	gene:ENSG00000130706:t:62308655-62308862	ENSG00000130706	0
230	gene:ENSG00000155508:s:154859189-154859496	ENSG00000155508	0
231	gene:ENSG00000187630:s:23969874-23970332	ENSG00000187630	0
232	gene:ENSG00000196187:s:225882173-225882369	ENSG00000196187	0
233	gene:ENSG00000185404:s:230388559-230388930	ENSG00000185404	0
234	gene:ENSG00000164347:s:74733018-74733388	ENSG00000164347	0
235	gene:ENSG00000239883:s:45915992-45916171	ENSG00000239883	0
236	gene:ENSG00000198001:t:43773795-43774029	ENSG00000198001	0
237	gene:ENSG00000135605:s:48228477-48228659	ENSG00000135605	0
238	gene:ENSG00000160352:s:21098185-21098311	ENSG00000160352	0
239	gene:ENSG00000251474:s:129393607-129393795	ENSG00000251474	0
240	gene:ENSG00000114126:s:142005441-142005544	ENSG00000114126	0
241	gene:ENSG00000174428:s:75122954-75123319	ENSG00000174428	0
242	gene:ENSG00000132881:t:16232497-16232646	ENSG00000132881	0
243	gene:ENSG00000136379:s:80695303-80696019	ENSG00000136379	0
244	gene:ENSG00000238005:s:234959661-234959918	ENSG00000238005	0
245	gene:ENSG00000140199:s:34243974-34244072	ENSG00000140199	0
246	gene:ENSG00000132466:s:73113792-73113908	ENSG00000132466	0
247	gene:ENSG00000151092:s:25733497-25734121	ENSG00000151092	0
248	gene:ENSG00000156875:t:100069614-100069685	ENSG00000156875	0
249	gene:ENSG00000283761:t:100069614-100069685	ENSG00000283761	0
250	gene:ENSG00000197217:s:23443850-23443953	ENSG00000197217	0
251	gene:ENSG00000137338:t:28287080-28287168	ENSG00000137338	0
252	gene:ENSG00000121766:t:31319109-31319166	ENSG00000121766	0
253	gene:ENSG00000244479:s:144343171-144343301	ENSG00000244479	0
254	gene:ENSG00000196504:s:152694063-152694622	ENSG00000196504	0
255	gene:ENSG00000171509:t:158617131-158617205	ENSG00000171509	0
256	gene:ENSG00000102804:t:44435793-44436426	ENSG00000102804	0.5
257	gene:ENSG00000155189:s:6732561-6732650	ENSG00000155189	0
258	gene:ENSG00000123983:t:222928862-222928936	ENSG00000123983	0
259	gene:ENSG00000248333:t:1642347-1642508	ENSG00000248333	0
260	gene:ENSG00000162929:t:61076920-61077158	ENSG00000162929	0
261	gene:ENSG00000121766:s:31310039-31310164	ENSG00000121766	0
262	gene:ENSG00000106829:t:79652590-79652629	ENSG00000106829	0
263	gene:ENSG00000080503:s:2039466-2040075	ENSG00000080503	0
264	gene:ENSG00000166927:t:60393787-60394843	ENSG00000166927	0
265	gene:ENSG00000111731:s:22472744-22472807	ENSG00000111731	0
266	gene:ENSG00000157601:s:41446000-41446141	ENSG00000157601	0
267	gene:ENSG00000101040:s:47282102-47282217	ENSG00000101040	0
268	gene:ENSG00000022567:t:141253989-141254629	ENSG00000022567	0
269	gene:ENSG00000120071:s:46170277-46171790	ENSG00000120071	0
270	gene:ENSG00000165233:s:93109892-93111214	ENSG00000165233	0
271	gene:ENSG00000030066:s:47813316-47813415	ENSG00000030066	0
272	gene:ENSG00000129460:t:23476011-23476152	ENSG00000129460	0
273	gene:ENSG00000083097:t:83096925-83097115	ENSG00000083097	0
274	gene:ENSG00000107862:t:102363710-102363798	ENSG00000107862	0
275	gene:ENSG00000134851:s:55395957-55396396	ENSG00000134851	0
276	gene:ENSG00000221874:t:52928475-52929414	ENSG00000221874	0
277	gene:ENSG00000086015:s:46027731-46027863	ENSG00000086015	0
278	gene:ENSG00000036549:t:77676982-77677364	ENSG00000036549	0
279	gene:ENSG00000274536:s:66017065-66017197	ENSG00000274536	0
280	gene:ENSG00000168016:s:36838613-36838716	ENSG00000168016	0
281	gene:ENSG00000186635:s:72687688-72687738	ENSG00000186635	0
282	gene:ENSG00000081237:t:198731617-198731726	ENSG00000081237	0
283	gene:ENSG00000198538:s:52817944-52818031	ENSG00000198538	0
284	gene:ENSG00000139597:t:32407645-32407772	ENSG00000139597	0
285	gene:ENSG00000257017:s:72056530-72057346	ENSG00000257017	0
286	gene:ENSG00000145428:t:153713083-153715662	ENSG00000145428	0
287	gene:ENSG00000099308:s:18124265-18124431	ENSG00000099308	0
288	gene:ENSG00000175061:s:16463164-16463317	ENSG00000175061	0.5
289	gene:ENSG00000133026:s:8513712-8513894	ENSG00000133026	0
290	gene:ENSG00000100376:t:45335216-45335672	ENSG00000100376	0
291	gene:ENSG00000187118:t:28315901-28316423	ENSG00000187118	0
292	gene:ENSG00000156787:t:123084162-123084340	ENSG00000156787	0
293	gene:ENSG00000284690:s:74563525-74564648	ENSG00000284690	0
294	gene:ENSG00000157881:s:2511338-2511387	ENSG00000157881	0
295	gene:ENSG00000069345:s:46964481-46964807	ENSG00000069345	0
296	gene:ENSG00000104047:s:49625113-49625521	ENSG00000104047	0
297	gene:ENSG00000100934:s:39039031-39039096	ENSG00000100934	0
298	gene:ENSG00000168003:s:62856102-62856381	ENSG00000168003	0
299	gene:ENSG00000113716:s:150018566-150018697	ENSG00000113716	0
300	gene:ENSG00000139636:t:49103379-49104379	ENSG00000139636	0
301	gene:ENSG00000082074:s:39270569-39270828	ENSG00000082074	0
302	gene:ENSG00000171634:s:67959541-67960377	ENSG00000171634	0
303	gene:ENSG00000144228:t:138550903-138551054	ENSG00000144228	0
304	gene:ENSG00000128284:s:36156749-36157006	ENSG00000128284	0
305	gene:ENSG00000168300:s:51831444-51831567	ENSG00000168300	0
306	gene:ENSG00000070961:t:89611193-89612147	ENSG00000070961	0
307	gene:ENSG00000135698:t:82163876-82164194	ENSG00000135698	0
308	gene:ENSG00000100294:t:43132206-43133734	ENSG00000100294	0
309	gene:ENSG00000204178:s:25446762-25446912	ENSG00000204178	0
310	gene:ENSG00000116455:t:111439890-111441389	ENSG00000116455	0
311	gene:ENSG00000107614:s:17174418-17174876	ENSG00000107614	0
312	gene:ENSG00000134815:t:47352754-47353735	ENSG00000134815	0
313	gene:ENSG00000166912:t:30938941-30942422	ENSG00000166912	0
314	gene:ENSG00000104517:t:102269862-102270183	ENSG00000104517	0
315	gene:ENSG00000137265:t:401424-402123	ENSG00000137265	0
316	gene:ENSG00000003756:t:50110679-50111147	ENSG00000003756	0
317	gene:ENSG00000101935:t:110216518-110216632	ENSG00000101935	0
318	gene:ENSG00000175279:t:10433842-10434121	ENSG00000175279	0.5
319	gene:ENSG00000074964:t:17619329-17619786	ENSG00000074964	0
320	gene:ENSG00000171204:t:85631687-85631808	ENSG00000171204	0
321	gene:ENSG00000077254:t:77718596-77719093	ENSG00000077254	0
322	gene:ENSG00000064102:s:26916002-26916180	ENSG00000064102	0
323	gene:ENSG00000175857:t:58496723-58497090	ENSG00000175857	0
324	gene:ENSG00000175354:s:12825804-12826159	ENSG00000175354	0
325	gene:ENSG00000275066:t:37577380-37577613	ENSG00000275066	0
326	gene:ENSG00000079134:t:225089-225139	ENSG00000079134	0
327	gene:ENSG00000211456:t:45709498-45709648	ENSG00000211456	0
328	gene:ENSG00000175164:s:133259819-133259866	ENSG00000175164	0
329	gene:ENSG00000269713:s:149059700-149059808	ENSG00000269713	0
330	gene:ENSG00000133226:t:24666535-24666925	ENSG00000133226	0
331	gene:ENSG00000131375:s:15240473-15240617	ENSG00000131375	0
332	gene:ENSG00000104133:t:44598265-44598373	ENSG00000104133	0
333	gene:ENSG00000187742:t:89322200-89325676	ENSG00000187742	0
334	gene:ENSG00000160584:t:116875374-116875721	ENSG00000160584	0
335	gene:ENSG00000101191:t:62914210-62914406	ENSG00000101191	0
336	gene:ENSG00000131966:t:58215205-58215284	ENSG00000131966	0
337	gene:ENSG00000140526:t:89113725-89113824	ENSG00000140526	0
338	gene:ENSG00000096746:s:68338340-68338687	ENSG00000096746	0
339	gene:ENSG00000004766:s:93297145-93297243	ENSG00000004766	0
340	gene:ENSG00000251301:t:68433199-68433371	ENSG00000251301	0
341	gene:ENSG00000103657:t:63712775-63712899	ENSG00000103657	0
342	gene:ENSG00000198793:t:11255992-11256192	ENSG00000198793	0
343	gene:ENSG00000104320:t:89978220-89978362	ENSG00000104320	0
344	gene:ENSG00000023734:s:15882391-15882819	ENSG00000023734	0
345	gene:ENSG00000197323:t:114410184-114410316	ENSG00000197323	0
346	gene:ENSG00000100528:s:54436369-54436437	ENSG00000100528	0
347	gene:ENSG00000167851:t:74474243-74474685	ENSG00000167851	0
348	gene:ENSG00000171045:s:142284154-142284485	ENSG00000171045	0
349	gene:ENSG00000111731:t:22493223-22493337	ENSG00000111731	0
350	gene:ENSG00000066117:s:50099430-50099565	ENSG00000066117	0
351	gene:ENSG00000100376:s:45327842-45328309	ENSG00000100376	0
352	gene:ENSG00000204520:t:31410543-31410797	ENSG00000204520	0
353	gene:ENSG00000136937:s:97641547-97641691	ENSG00000136937	0
354	gene:ENSG00000105339:s:141126206-141126471	ENSG00000105339	0
355	gene:ENSG00000162927:s:61011765-61011905	ENSG00000162927	0
356	gene:ENSG00000184110:t:28711657-28711787	ENSG00000184110	0.5
357	gene:ENSG00000130958:s:96383477-96383710	ENSG00000130958	0
358	gene:ENSG00000143797:t:8868446-8868549	ENSG00000143797	0
359	gene:ENSG00000185760:t:73169746-73169854	ENSG00000185760	0
360	gene:ENSG00000187546:t:na-15237216	ENSG00000187546	0
361	gene:ENSG00000080839:t:37066993-37067121	ENSG00000080839	0
362	gene:ENSG00000145016:t:197705092-197705175	ENSG00000145016	0
363	gene:ENSG00000146373:s:124962545-124963668	ENSG00000146373	0
364	gene:ENSG00000145740:t:69102572-69103128	ENSG00000145740	0
365	gene:ENSG00000135249:t:105542240-105542457	ENSG00000135249	0
366	gene:ENSG00000009844:t:142198439-142198781	ENSG00000009844	0
367	gene:ENSG00000120798:s:95062508-95062738	ENSG00000120798	0
368	gene:ENSG00000228315:t:23659513-23660000	ENSG00000228315	0.5
369	gene:ENSG00000145390:s:119212587-119212873	ENSG00000145390	0
370	gene:ENSG00000183486:s:41402634-41405135	ENSG00000183486	0
371	gene:ENSG00000168214:s:26429898-26430053	ENSG00000168214	0
372	gene:ENSG00000161091:t:3542776-3543680	ENSG00000161091	0
373	gene:ENSG00000146918:t:158701822-158701938	ENSG00000146918	0
374	gene:ENSG00000135596:s:109454560-109454925	ENSG00000135596	0
375	gene:ENSG00000248092:t:43571594-43575993	ENSG00000248092	0
376	gene:ENSG00000163219:t:68816154-68816552	ENSG00000163219	0
377	gene:ENSG00000087338:s:69829642-69830503	ENSG00000087338	0
378	gene:ENSG00000184432:t:139380011-139383435	ENSG00000184432	0
379	gene:ENSG00000164576:t:154453078-154453500	ENSG00000164576	0
380	gene:ENSG00000135446:s:57752173-57752521	ENSG00000135446	0
381	gene:ENSG00000171970:t:2915147-2915648	ENSG00000171970	0
382	gene:ENSG00000139531:t:56002212-56002271	ENSG00000139531	0
383	gene:ENSG00000110172:s:90217747-90218184	ENSG00000110172	0
384	gene:ENSG00000223773:s:2612114-2612340	ENSG00000223773	0
385	gene:ENSG00000157106:s:18925950-18926454	ENSG00000157106	0
386	gene:ENSG00000119640:t:75053221-75053659	ENSG00000119640	0
387	gene:ENSG00000186814:s:35263296-35263713	ENSG00000186814	0
388	gene:ENSG00000185507:t:613951-614080	ENSG00000185507	0
389	gene:ENSG00000164961:t:125082616-125083258	ENSG00000164961	0
390	gene:ENSG00000051180:t:40728711-40728824	ENSG00000051180	0
391	gene:ENSG00000254093:t:10764963-10765916	ENSG00000254093	0
392	gene:ENSG00000100376:s:45323172-45323427	ENSG00000100376	0
393	gene:ENSG00000133315:s:64151239-64151355	ENSG00000133315	0
394	gene:ENSG00000186591:t:129839204-129839741	ENSG00000186591	0
395	gene:ENSG00000143374:s:150491990-150492489	ENSG00000143374	0
396	gene:ENSG00000102974:s:67570869-67571440	ENSG00000102974	0
397	gene:ENSG00000112167:t:39104064-39105776	ENSG00000112167	0
398	gene:ENSG00000104517:s:102279023-102279211	ENSG00000104517	0
399	gene:ENSG00000163935:s:52930847-52931035	ENSG00000163935	0
400	gene:ENSG00000197134:s:22052452-22052635	ENSG00000197134	0
401	gene:ENSG00000064225:s:98770879-98770956	ENSG00000064225	0
402	gene:ENSG00000144136:t:112657087-112657241	ENSG00000144136	0
403	gene:ENSG00000172766:s:41372732-41372830	ENSG00000172766	0
404	gene:ENSG00000164010:t:42829915-42830533	ENSG00000164010	0
405	gene:ENSG00000166986:t:57490207-57490277	ENSG00000166986	0
406	gene:ENSG00000102921:t:48548007-48548114	ENSG00000102921	0
407	gene:ENSG00000155393:t:50075571-50075711	ENSG00000155393	0
408	gene:ENSG00000196150:s:144886840-144886902	ENSG00000196150	0
409	gene:ENSG00000170909:s:54099590-54099657	ENSG00000170909	0
410	gene:ENSG00000080815:s:73192644-73192864	ENSG00000080815	0
411	gene:ENSG00000095261:t:120824079-120824911	ENSG00000095261	0
412	gene:ENSG00000110921:t:109586022-109586125	ENSG00000110921	0
413	gene:ENSG00000163660:s:157151729-157151930	ENSG00000163660	0
414	gene:ENSG00000196235:s:39445441-39445637	ENSG00000196235	0
415	gene:ENSG00000127481:s:19154918-19155078	ENSG00000127481	0
416	gene:ENSG00000127989:s:91880055-91880439	ENSG00000127989	0
417	gene:ENSG00000122026:s:27251597-27252267	ENSG00000122026	0
418	gene:ENSG00000198879:t:7188624-7188733	ENSG00000198879	0
419	gene:ENSG00000198176:s:113585774-113585853	ENSG00000198176	0
420	gene:ENSG00000112033:s:35348913-35349003	ENSG00000112033	0
421	gene:ENSG00000143164:s:168004533-168004793	ENSG00000143164	0
422	gene:ENSG00000104312:t:89765331-89765496	ENSG00000104312	0
423	gene:ENSG00000196549:s:155140191-155140299	ENSG00000196549	0
424	gene:ENSG00000124228:s:49230160-49230349	ENSG00000124228	0
425	gene:ENSG00000088035:t:63411926-63412061	ENSG00000088035	0
426	gene:ENSG00000109586:s:173295396-173295760	ENSG00000109586	0
427	gene:ENSG00000187118:s:28263112-28263380	ENSG00000187118	0
428	gene:ENSG00000101849:t:9653815-9654322	ENSG00000101849	0
429	gene:ENSG00000122126:t:129557325-129557435	ENSG00000122126	0
430	gene:ENSG00000083097:t:83157182-83157318	ENSG00000083097	0
431	gene:ENSG00000085365:s:78416603-78416649	ENSG00000085365	0
432	gene:ENSG00000100979:t:45909835-45910162	ENSG00000100979	0
433	gene:ENSG00000133104:t:36335021-36335832	ENSG00000133104	0
434	gene:ENSG00000254093:s:10826152-10826244	ENSG00000254093	0
435	gene:ENSG00000088827:t:3686970-3688770	ENSG00000088827	0
436	gene:ENSG00000138614:s:65610335-65611289	ENSG00000138614	0
437	gene:ENSG00000169925:s:134041760-134041951	ENSG00000169925	0
438	gene:ENSG00000115594:s:102142786-102143051	ENSG00000115594	0
439	gene:ENSG00000272578:t:23658094-23660004	ENSG00000272578	0
440	gene:ENSG00000163681:s:57864807-57864857	ENSG00000163681	0
441	gene:ENSG00000173041:s:64562925-64563106	ENSG00000173041	0
442	gene:ENSG00000108423:s:59878035-59878762	ENSG00000108423	0
443	gene:ENSG00000106462:t:148815506-148815546	ENSG00000106462	0
444	gene:ENSG00000237298:s:178541747-178542361	ENSG00000237298	0
445	gene:ENSG00000188130:s:50258243-50258301	ENSG00000188130	0.5
446	gene:ENSG00000115421:s:60770458-60770511	ENSG00000115421	0
447	gene:ENSG00000268043:s:146960109-146960318	ENSG00000268043	0
448	gene:ENSG00000160352:t:21116807-21123151	ENSG00000160352	0
449	gene:ENSG00000128159:t:50219957-50220015	ENSG00000128159	0
450	gene:ENSG00000104205:s:66712418-66712833	ENSG00000104205	0
451	gene:ENSG00000101596:t:2724899-2724995	ENSG00000101596	0
452	gene:ENSG00000186088:t:77377286-77377390	ENSG00000186088	0
453	gene:ENSG00000095370:t:127751172-127751300	ENSG00000095370	0
454	gene:ENSG00000100664:s:103340963-103341356	ENSG00000100664	0
455	gene:ENSG00000083223:s:86303086-86303554	ENSG00000083223	0
456	gene:ENSG00000114491:t:124740024-124740199	ENSG00000114491	0
457	gene:ENSG00000256673:s:9408629-9408952	ENSG00000256673	0
458	gene:ENSG00000145016:s:197736655-197737180	ENSG00000145016	0
459	gene:ENSG00000100056:s:19139159-19139339	ENSG00000100056	0
460	gene:ENSG00000184047:t:122207663-122208580	ENSG00000184047	0
461	gene:ENSG00000143498:s:222584128-222584297	ENSG00000143498	0
462	gene:ENSG00000172671:s:45625951-45627105	ENSG00000172671	0
463	gene:ENSG00000116761:s:70415956-70416037	ENSG00000116761	0
464	gene:ENSG00000129292:t:132799058-132799960	ENSG00000129292	0
465	gene:ENSG00000119977:s:95686399-95686530	ENSG00000119977	0
466	gene:ENSG00000048707:s:12356351-12356524	ENSG00000048707	0
467	gene:ENSG00000109586:s:173168753-173168961	ENSG00000109586	0
468	gene:ENSG00000184470:s:19895407-19895581	ENSG00000184470	0
469	gene:ENSG00000186591:s:129856973-129857563	ENSG00000186591	0
470	gene:ENSG00000049239:t:9244925-9245561	ENSG00000049239	0
471	gene:ENSG00000196911:t:116725751-116725876	ENSG00000196911	0
472	gene:ENSG00000178691:s:31973131-31973236	ENSG00000178691	0
473	gene:ENSG00000188811:s:39039564-39041817	ENSG00000188811	0
474	gene:ENSG00000170421:s:52949034-52949585	ENSG00000170421	0
475	gene:ENSG00000124151:t:47634018-47634195	ENSG00000124151	0
476	gene:ENSG00000112941:s:6742490-6742597	ENSG00000112941	0
477	gene:ENSG00000163257:s:17810447-17810758	ENSG00000163257	0
478	gene:ENSG00000100077:s:25604377-25604453	ENSG00000100077	0
479	gene:ENSG00000015475:s:17774148-17774495	ENSG00000015475	0
480	gene:ENSG00000126070:s:36004023-36004475	ENSG00000126070	0
481	gene:ENSG00000284707:s:97928082-97928411	ENSG00000284707	0
482	gene:ENSG00000106443:s:11061964-11062589	ENSG00000106443	0
483	gene:ENSG00000160991:s:102433530-102433661	ENSG00000160991	0
484	gene:ENSG00000143643:s:230945389-230945454	ENSG00000143643	0
485	gene:ENSG00000160352:s:21082159-21082348	ENSG00000160352	0
486	gene:ENSG00000006194:t:3288189-3288570	ENSG00000006194	0.5
487	gene:ENSG00000001630:t:92128880-92129056	ENSG00000001630	0
488	gene:ENSG00000148737:s:113157773-113158073	ENSG00000148737	0
489	gene:ENSG00000153560:s:33409236-33409363	ENSG00000153560	0
490	gene:ENSG00000187546:s:15310868-15311046	ENSG00000187546	0
491	gene:ENSG00000162402:s:55125320-55125548	ENSG00000162402	0
492	gene:ENSG00000051180:s:40709025-40709116	ENSG00000051180	0
493	gene:ENSG00000196510:t:110377392-110377617	ENSG00000196510	0
494	gene:ENSG00000160271:t:133111672-133112152	ENSG00000160271	0
495	gene:ENSG00000145216:s:53391009-53391139	ENSG00000145216	0
496	gene:ENSG00000158882:t:161227884-161227989	ENSG00000158882	0
497	gene:ENSG00000160584:s:116876253-116876363	ENSG00000160584	0
498	gene:ENSG00000085788:t:38241953-38242385	ENSG00000085788	0
499	gene:ENSG00000135976:s:97151879-97151939	ENSG00000135976	0
500	gene:ENSG00000196850:t:110533245-110537220	ENSG00000196850	0
501	gene:ENSG00000111913:t:25014952-25015583	ENSG00000111913	0
502	gene:ENSG00000118620:s:21020620-21020803	ENSG00000118620	0
503	gene:ENSG00000126001:t:35490855-35491346	ENSG00000126001	0
504	gene:ENSG00000244682:t:161601240-161601364	ENSG00000244682	0
505	gene:ENSG00000171943:s:121186905-121187513	ENSG00000171943	0
506	gene:ENSG00000116754:s:70205682-70205784	ENSG00000116754	0
507	gene:ENSG00000108669:t:78702122-78702240	ENSG00000108669	0
508	gene:ENSG00000096746:t:68338340-68338687	ENSG00000096746	0
509	gene:ENSG00000120899:t:27325479-27325681	ENSG00000120899	0
510	gene:ENSG00000240344:s:200881421-200881742	ENSG00000240344	0
511	gene:ENSG00000107929:s:844977-845055	ENSG00000107929	0
512	gene:ENSG00000172322:t:9971505-9971687	ENSG00000172322	0
513	gene:ENSG00000120868:t:98666190-98666357	ENSG00000120868	0
514	gene:ENSG00000109270:t:99892000-99892034	ENSG00000109270	0
515	gene:ENSG00000144306:t:174398098-174398314	ENSG00000144306	0
516	gene:ENSG00000088854:s:3348525-3348623	ENSG00000088854	0
517	gene:ENSG00000116791:s:74710098-74710247	ENSG00000116791	0
518	gene:ENSG00000089820:t:153913409-153913516	ENSG00000089820	0
519	gene:ENSG00000262370:s:3080964-3081086	ENSG00000262370	0
520	gene:ENSG00000213397:t:153454394-153454508	ENSG00000213397	0
521	gene:ENSG00000183479:t:153454394-153454508	ENSG00000183479	0
522	gene:ENSG00000152223:s:45923268-45923387	ENSG00000152223	0
523	gene:ENSG00000105383:s:51225064-51225209	ENSG00000105383	0
524	gene:ENSG00000165506:t:49625174-49626048	ENSG00000165506	0
525	gene:ENSG00000156030:t:73719305-73719501	ENSG00000156030	0
526	gene:ENSG00000185485:t:195983910-195984276	ENSG00000185485	0
527	gene:ENSG00000181929:t:49005462-49005592	ENSG00000181929	0
528	gene:ENSG00000165525:t:49840385-49840928	ENSG00000165525	0
529	gene:ENSG00000271425:t:146139809-146140020	ENSG00000271425	0
530	gene:ENSG00000213240:t:146139809-146140020	ENSG00000213240	0
531	gene:ENSG00000127452:s:9818154-9818617	ENSG00000127452	0
532	gene:ENSG00000068024:t:239236593-239236669	ENSG00000068024	0
533	gene:ENSG00000115685:s:241150022-241150547	ENSG00000115685	0
534	gene:ENSG00000180376:t:56566594-56566759	ENSG00000180376	0
535	gene:ENSG00000118900:t:4870212-4870341	ENSG00000118900	0
536	gene:ENSG00000085433:s:108991254-108991329	ENSG00000085433	0
537	gene:ENSG00000125107:s:58624653-58624794	ENSG00000125107	0
538	gene:ENSG00000095139:t:118583179-118583358	ENSG00000095139	0
539	gene:ENSG00000185507:s:614476-614534	ENSG00000185507	0
540	gene:ENSG00000138639:t:85721885-85722386	ENSG00000138639	0
541	gene:ENSG00000269858:s:40801290-40801415	ENSG00000269858	0
542	gene:ENSG00000198954:t:69008841-69008925	ENSG00000198954	0
543	gene:ENSG00000134744:s:52460957-52461223	ENSG00000134744	0
544	gene:ENSG00000160216:s:43865186-43865345	ENSG00000160216	0
545	gene:ENSG00000228315:s:23690232-23693151	ENSG00000228315	0
546	gene:ENSG00000169220:s:177371350-177371407	ENSG00000169220	0
547	gene:ENSG00000111581:t:68696654-68696926	ENSG00000111581	0
548	gene:ENSG00000120451:t:130879624-130879711	ENSG00000120451	0
549	gene:ENSG00000166261:s:123728133-123728262	ENSG00000166261	0
550	gene:ENSG00000166435:s:74850870-74851203	ENSG00000166435	0
551	gene:ENSG00000197548:s:11347877-11348747	ENSG00000197548	0
552	gene:ENSG00000111581:s:68691968-68692169	ENSG00000111581	0
553	gene:ENSG00000168488:t:28828968-28829492	ENSG00000168488	0
554	gene:ENSG00000127452:t:9810267-9811717	ENSG00000127452	0
555	gene:ENSG00000178904:s:32438943-32439235	ENSG00000178904	0
556	gene:ENSG00000168016:s:36944787-36945098	ENSG00000168016	0
557	gene:ENSG00000138050:t:39768424-39768501	ENSG00000138050	0
558	gene:ENSG00000198793:t:11115396-11115663	ENSG00000198793	0
559	gene:ENSG00000125246:s:99858861-99859049	ENSG00000125246	0
560	gene:ENSG00000075790:t:107621393-107623317	ENSG00000075790	0
561	gene:ENSG00000165819:t:21498754-21499137	ENSG00000165819	0
562	gene:ENSG00000100982:t:45946029-45946115	ENSG00000100982	0
563	gene:ENSG00000136280:s:45000185-45000363	ENSG00000136280	0
564	gene:ENSG00000106077:t:73736094-73736691	ENSG00000106077	0
565	gene:ENSG00000121716:t:100358159-100358259	ENSG00000121716	0
566	gene:ENSG00000155393:s:50070144-50070290	ENSG00000155393	0
567	gene:ENSG00000213639:s:28751814-28751820	ENSG00000213639	0
568	gene:ENSG00000170037:t:7949289-7949918	ENSG00000170037	0
569	gene:ENSG00000129467:s:24330168-24330327	ENSG00000129467	0
570	gene:ENSG00000049239:s:9234775-9235066	ENSG00000049239	0
571	gene:ENSG00000099308:s:18110457-18111188	ENSG00000099308	0
572	gene:ENSG00000244005:s:35680737-35680871	ENSG00000244005	0
573	gene:ENSG00000104043:s:50002152-50002223	ENSG00000104043	0
574	gene:ENSG00000183878:s:13359767-13359986	ENSG00000183878	0
575	gene:ENSG00000117308:t:23798311-23798730	ENSG00000117308	0
576	gene:ENSG00000113851:s:3154367-3154970	ENSG00000113851	0
577	gene:ENSG00000256673:t:9405911-9406613	ENSG00000256673	0
578	gene:ENSG00000268043:t:146992485-146992884	ENSG00000268043	0
579	gene:ENSG00000154114:s:121035241-121036314	ENSG00000154114	0
580	gene:ENSG00000170581:s:56354419-56354507	ENSG00000170581	0
581	gene:ENSG00000243156:s:17839592-17842815	ENSG00000243156	0
582	gene:ENSG00000225830:s:49524033-49524777	ENSG00000225830	0
583	gene:ENSG00000052126:t:19348399-19348519	ENSG00000052126	0
584	gene:ENSG00000163516:t:219235645-219235875	ENSG00000163516	0
585	gene:ENSG00000102921:s:48553539-48553669	ENSG00000102921	0
586	gene:ENSG00000109458:t:143394817-143395720	ENSG00000109458	0
587	gene:ENSG00000188313:t:146516903-146517394	ENSG00000188313	0
588	gene:ENSG00000078687:t:78083047-78083166	ENSG00000078687	0
589	gene:ENSG00000273000:t:23659513-23660000	ENSG00000273000	0
590	gene:ENSG00000102699:s:24434395-24435474	ENSG00000102699	0
591	gene:ENSG00000138688:t:122279775-122279981	ENSG00000138688	0
592	gene:ENSG00000157017:t:10290716-10291451	ENSG00000157017	0
593	gene:ENSG00000118873:s:220191068-220191542	ENSG00000118873	0
594	gene:ENSG00000136573:t:11563876-11564604	ENSG00000136573	0
595	gene:ENSG00000240849:s:50143391-50143668	ENSG00000240849	0
596	gene:ENSG00000240356:s:113625270-113625743	ENSG00000240356	0
597	gene:ENSG00000165525:s:49845975-49846269	ENSG00000165525	0
598	gene:ENSG00000160785:t:156199835-156200274	ENSG00000160785	0
599	gene:ENSG00000148090:s:91355883-91355970	ENSG00000148090	0
600	gene:ENSG00000076108:s:56636182-56636379	ENSG00000076108	0
601	gene:ENSG00000151414:s:198264125-198264372	ENSG00000151414	0
602	gene:ENSG00000159618:s:57562056-57562157	ENSG00000159618	0
603	gene:ENSG00000130714:s:131502902-131503313	ENSG00000130714	0
604	gene:ENSG00000181381:t:168416672-168416797	ENSG00000181381	0
605	gene:ENSG00000197498:t:110997183-110997264	ENSG00000197498	0
606	gene:ENSG00000196305:s:92256357-92256800	ENSG00000196305	0
607	gene:ENSG00000143514:t:223806846-223806947	ENSG00000143514	0
608	gene:ENSG00000003756:s:50109337-50109823	ENSG00000003756	0
609	gene:ENSG00000124532:t:24423584-24426194	ENSG00000124532	0
610	gene:ENSG00000012779:t:45428321-45428558	ENSG00000012779	0
611	gene:ENSG00000140367:t:75879098-75879189	ENSG00000140367	0
612	gene:ENSG00000270629:t:148577983-148578107	ENSG00000270629	0
613	gene:ENSG00000150991:t:124912623-124912636	ENSG00000150991	0
614	gene:ENSG00000145868:s:148394712-148394904	ENSG00000145868	0
615	gene:ENSG00000164347:s:74739989-74740137	ENSG00000164347	0
616	gene:ENSG00000258301:t:76781733-76782776	ENSG00000258301	0
617	gene:ENSG00000106682:t:74194741-74195059	ENSG00000106682	0
618	gene:ENSG00000211456:t:45714046-45714082	ENSG00000211456	0
619	gene:ENSG00000117569:s:96777836-96777946	ENSG00000117569	0
620	gene:ENSG00000078403:s:21524675-21524775	ENSG00000078403	0
621	gene:ENSG00000281103:t:38375557-38378804	ENSG00000281103	0
622	gene:ENSG00000113851:t:3153333-3153488	ENSG00000113851	0
623	gene:ENSG00000119004:s:203245846-203245895	ENSG00000119004	0
624	gene:ENSG00000145247:t:48885019-48885565	ENSG00000145247	0
625	gene:ENSG00000124532:s:24418371-24419241	ENSG00000124532	0
626	gene:ENSG00000013725:s:61013423-61013563	ENSG00000013725	0
627	gene:ENSG00000166523:s:8538954-8539306	ENSG00000166523	0
628	gene:ENSG00000115685:t:241157807-241157862	ENSG00000115685	0
629	gene:ENSG00000165275:t:37777601-37778972	ENSG00000165275	0
630	gene:ENSG00000181704:s:68498323-68499157	ENSG00000181704	0
631	gene:ENSG00000164659:t:86876906-86880530	ENSG00000164659	0
632	gene:ENSG00000124160:t:46070210-46070559	ENSG00000124160	0
633	gene:ENSG00000109133:s:41935120-41935372	ENSG00000109133	0
634	gene:ENSG00000170471:s:38546243-38548106	ENSG00000170471	0
635	gene:ENSG00000135899:t:230167293-230169237	ENSG00000135899	0
636	gene:ENSG00000137996:s:100273394-100273452	ENSG00000137996	0
637	gene:ENSG00000182048:s:3626672-3626834	ENSG00000182048	0
638	gene:ENSG00000115486:t:85558725-85559075	ENSG00000115486	0
639	gene:ENSG00000106462:s:148817877-148818117	ENSG00000106462	0
640	gene:ENSG00000082438:t:164743189-164743875	ENSG00000082438	0
641	gene:ENSG00000001629:t:92395869-92396476	ENSG00000001629	0
642	gene:ENSG00000162819:t:222715682-222715800	ENSG00000162819	0
643	gene:ENSG00000048392:s:102238827-102239118	ENSG00000048392	0
644	gene:ENSG00000197372:s:23687031-23687220	ENSG00000197372	0
645	gene:ENSG00000003056:s:8942179-8942562	ENSG00000003056	0
646	gene:ENSG00000217128:t:131679029-131679175	ENSG00000217128	0
647	gene:ENSG00000059145:t:1403208-1403344	ENSG00000059145	0
648	gene:ENSG00000167232:t:23359403-23362739	ENSG00000167232	0
649	gene:ENSG00000120805:s:101407642-101407820	ENSG00000120805	0
650	gene:ENSG00000116337:s:109629314-109629692	ENSG00000116337	0
651	gene:ENSG00000115568:s:218656150-218656463	ENSG00000115568	0
652	gene:ENSG00000156273:s:29298871-29299041	ENSG00000156273	0
653	gene:ENSG00000183878:s:13302877-13302991	ENSG00000183878	0
654	gene:ENSG00000169087:s:122759220-122759360	ENSG00000169087	0
655	gene:ENSG00000170100:s:89217703-89217910	ENSG00000170100	0
656	gene:ENSG00000107371:t:37779714-37780980	ENSG00000107371	0
657	gene:ENSG00000100479:s:49663314-49663387	ENSG00000100479	0
658	gene:ENSG00000154359:t:12736900-12737140	ENSG00000154359	0
659	gene:ENSG00000103353:s:23562625-23562730	ENSG00000103353	0
660	gene:ENSG00000011426:s:36439204-36439290	ENSG00000011426	0
661	gene:ENSG00000064313:t:119791324-119791874	ENSG00000064313	0
662	gene:ENSG00000168385:t:241317499-241317599	ENSG00000168385	0
663	gene:ENSG00000138834:t:1759951-1760015	ENSG00000138834	0
664	gene:ENSG00000082898:t:61522611-61522683	ENSG00000082898	0
665	gene:ENSG00000099308:s:18121850-18121922	ENSG00000099308	0
666	gene:ENSG00000122483:t:93183360-93183495	ENSG00000122483	0
667	gene:ENSG00000115137:s:24962935-24963474	ENSG00000115137	0
668	gene:ENSG00000165275:s:37776282-37776430	ENSG00000165275	0
669	gene:ENSG00000060982:t:24901814-24901885	ENSG00000060982	0
670	gene:ENSG00000146070:t:46716975-46717096	ENSG00000146070	0
671	gene:ENSG00000147383:t:152846282-152846432	ENSG00000147383	0
672	gene:ENSG00000270231:s:120436353-120436697	ENSG00000270231	0
673	gene:ENSG00000170633:s:121400041-121400218	ENSG00000170633	0
674	gene:ENSG00000162402:t:55085942-55086434	ENSG00000162402	0
675	gene:ENSG00000118193:t:200608830-200608928	ENSG00000118193	0
676	gene:ENSG00000105339:s:141138022-141138151	ENSG00000105339	0
677	gene:ENSG00000095015:t:56888226-56888357	ENSG00000095015	0
678	gene:ENSG00000089022:t:111871085-111871180	ENSG00000089022	0
679	gene:ENSG00000169752:s:76009200-76009303	ENSG00000169752	0
680	gene:ENSG00000272419:t:145164099-145164638	ENSG00000272419	0
681	gene:ENSG00000115207:s:27356691-27357034	ENSG00000115207	0
682	gene:ENSG00000100888:t:21428964-21429335	ENSG00000100888	0
683	gene:ENSG00000170909:t:54097168-54097979	ENSG00000170909	0
684	gene:ENSG00000076928:t:41929655-41930150	ENSG00000076928	0
685	gene:ENSG00000143190:s:167376029-167376155	ENSG00000143190	0
686	gene:ENSG00000150760:t:126977948-126977988	ENSG00000150760	0
687	gene:ENSG00000132294:t:131955768-131955905	ENSG00000132294	0
688	gene:ENSG00000164961:s:125091615-125091840	ENSG00000164961	0
689	gene:ENSG00000026950:s:26402237-26402412	ENSG00000026950	0
690	gene:ENSG00000153147:t:143543509-143543657	ENSG00000153147	0
691	gene:ENSG00000047056:s:1056847-1056968	ENSG00000047056	0
692	gene:ENSG00000156017:t:74998598-74998776	ENSG00000156017	0
693	gene:ENSG00000196498:s:124466173-124466286	ENSG00000196498	0
694	gene:ENSG00000269335:s:154555858-154556376	ENSG00000269335	0
695	gene:ENSG00000272752:s:100356394-100356938	ENSG00000272752	0
696	gene:ENSG00000173120:t:67217543-67217884	ENSG00000173120	0
697	gene:ENSG00000129116:s:168894169-168894765	ENSG00000129116	0
698	gene:ENSG00000175727:s:122138172-122138295	ENSG00000175727	0
699	gene:ENSG00000075651:t:171662060-171662170	ENSG00000075651	0
700	gene:ENSG00000164180:t:88220563-88220719	ENSG00000164180	0
701	gene:ENSG00000198718:s:45043686-45043791	ENSG00000198718	0
702	gene:ENSG00000159921:s:36258321-36259128	ENSG00000159921	0
703	gene:ENSG00000166484:t:19380608-19381686	ENSG00000166484	0
704	gene:ENSG00000148396:t:136443822-136444082	ENSG00000148396	0
705	gene:ENSG00000273018:s:18528573-18529328	ENSG00000273018	0
706	gene:ENSG00000159346:t:202950926-202951164	ENSG00000159346	0
707	gene:ENSG00000111540:s:55974011-55974607	ENSG00000111540	0
708	gene:ENSG00000141568:t:82585904-82586043	ENSG00000141568	0
709	gene:ENSG00000101928:s:134896671-134897034	ENSG00000101928	0
710	gene:ENSG00000285162:t:29354625-29354663	ENSG00000285162	0
711	gene:ENSG00000068120:s:42564446-42564671	ENSG00000068120	0
712	gene:ENSG00000161010:t:179837854-179838255	ENSG00000161010	0
713	gene:ENSG00000143374:t:150497530-150497747	ENSG00000143374	0
714	gene:ENSG00000180229:s:20445859-20446046	ENSG00000180229	0
715	gene:ENSG00000163625:s:84691631-84691785	ENSG00000163625	0
716	gene:ENSG00000183955:s:123383773-123384208	ENSG00000183955	0
717	gene:ENSG00000216490:t:18173667-18173973	ENSG00000216490	0
718	gene:ENSG00000197548:s:11272309-11272430	ENSG00000197548	0
719	gene:ENSG00000132182:s:13336787-13337029	ENSG00000132182	0
720	gene:ENSG00000117308:s:23799356-23799570	ENSG00000117308	0
721	gene:ENSG00000119979:s:119110193-119110615	ENSG00000119979	0
722	gene:ENSG00000116761:t:70421566-70421675	ENSG00000116761	0
723	gene:ENSG00000141076:t:69133458-69133933	ENSG00000141076	0
724	gene:ENSG00000153914:t:66159106-66159334	ENSG00000153914	0
725	gene:ENSG00000134982:t:112837553-112846239	ENSG00000134982	0
726	gene:ENSG00000157017:s:10292842-10292947	ENSG00000157017	0
727	gene:ENSG00000198707:s:88106675-88106905	ENSG00000198707	0
728	gene:ENSG00000179406:s:66479009-66479096	ENSG00000179406	0.5
729	gene:ENSG00000033627:s:42513442-42513978	ENSG00000033627	0
730	gene:ENSG00000104133:s:44600260-44600632	ENSG00000104133	0
731	gene:ENSG00000133739:s:85131760-85132001	ENSG00000133739	0
732	gene:ENSG00000241489:t:149500949-149501037	ENSG00000241489	0
733	gene:ENSG00000132323:s:238184020-238184319	ENSG00000132323	0
734	gene:ENSG00000164944:t:94537103-94537151	ENSG00000164944	0
735	gene:ENSG00000164944:s:94538260-94538346	ENSG00000164944	0
736	gene:ENSG00000118855:s:158821597-158821653	ENSG00000118855	0
737	gene:ENSG00000113013:s:138575238-138575724	ENSG00000113013	0
738	gene:ENSG00000101972:s:123960519-123960942	ENSG00000101972	0
739	gene:ENSG00000115084:t:113755454-113755544	ENSG00000115084	0
740	gene:ENSG00000133794:t:13349945-13350070	ENSG00000133794	0
741	gene:ENSG00000114062:t:25411908-25411971	ENSG00000114062	0
742	gene:ENSG00000166839:t:64956831-64958700	ENSG00000166839	0
743	gene:ENSG00000204165:t:71104298-71104507	ENSG00000204165	0
744	gene:ENSG00000114166:t:20136942-20137052	ENSG00000114166	0
745	gene:ENSG00000250903:s:2398553-2398778	ENSG00000250903	0
746	gene:ENSG00000204842:s:111468358-111470240	ENSG00000204842	0
747	gene:ENSG00000173588:s:94402779-94403262	ENSG00000173588	0
748	gene:ENSG00000009954:t:73461989-73463099	ENSG00000009954	0
749	gene:ENSG00000070814:s:150383047-150383172	ENSG00000070814	0
750	gene:ENSG00000092140:s:30597420-30597526	ENSG00000092140	0
751	gene:ENSG00000082397:s:5395067-5395147	ENSG00000082397	0
752	gene:ENSG00000167851:s:74466658-74466743	ENSG00000167851	0
753	gene:ENSG00000151665:s:46592475-46592583	ENSG00000151665	0
754	gene:ENSG00000178115:t:30561043-30561134	ENSG00000178115	0
755	gene:ENSG00000169756:s:108659605-108659945	ENSG00000169756	0
756	gene:ENSG00000070501:s:42357320-42357942	ENSG00000070501	0
757	gene:ENSG00000133739:t:85134847-85135032	ENSG00000133739	0
758	gene:ENSG00000008441:t:13024939-13025552	ENSG00000008441	0
759	gene:ENSG00000124788:s:16485135-16486109	ENSG00000124788	0
760	gene:ENSG00000228794:s:829003-829104	ENSG00000228794	0
761	gene:ENSG00000083520:t:72760529-72760653	ENSG00000083520	0
762	gene:ENSG00000198901:t:90983906-90984140	ENSG00000198901	0
763	gene:ENSG00000114209:t:167697007-167697143	ENSG00000114209	0
764	gene:ENSG00000131153:s:85688809-85688999	ENSG00000131153	0
765	gene:ENSG00000164347:t:74725941-74726126	ENSG00000164347	0
766	gene:ENSG00000137656:s:116760735-116761037	ENSG00000137656	0
767	gene:ENSG00000158006:t:25984460-25984528	ENSG00000158006	0
768	gene:ENSG00000250959:s:73731176-73731771	ENSG00000250959	0
769	gene:ENSG00000179094:s:8146372-8146502	ENSG00000179094	0
770	gene:ENSG00000056277:t:130228977-130229134	ENSG00000056277	0
771	gene:ENSG00000108021:t:5712756-5712918	ENSG00000108021	0
772	gene:ENSG00000112984:s:138185095-138185197	ENSG00000112984	0
773	gene:ENSG00000214655:t:73791859-73792490	ENSG00000214655	0
774	gene:ENSG00000138398:s:169584340-169584497	ENSG00000138398	0
775	gene:ENSG00000124207:s:49094140-49094286	ENSG00000124207	0
776	gene:ENSG00000183878:s:13470121-13470229	ENSG00000183878	0
777	gene:ENSG00000143164:t:168022988-168024050	ENSG00000143164	0
778	gene:ENSG00000177425:s:79689729-79690030	ENSG00000177425	0
779	gene:ENSG00000281103:t:38373015-38373592	ENSG00000281103	0
780	gene:ENSG00000131966:s:58208999-58209257	ENSG00000131966	0
781	gene:ENSG00000187862:s:156585713-156585913	ENSG00000187862	0
782	gene:ENSG00000101187:t:62668012-62668286	ENSG00000101187	0
783	gene:ENSG00000120798:t:95062508-95062738	ENSG00000120798	0
784	gene:ENSG00000001460:t:24383867-24384003	ENSG00000001460	0
785	gene:ENSG00000251247:s:36851726-36851904	ENSG00000251247	0
786	gene:ENSG00000131381:s:15099022-15099163	ENSG00000131381	0
787	gene:ENSG00000151689:t:190360018-190360306	ENSG00000151689	0
788	gene:ENSG00000076984:t:7909739-7909896	ENSG00000076984	0
789	gene:ENSG00000151461:s:11967341-11967594	ENSG00000151461	0
790	gene:ENSG00000112234:t:98899268-98899481	ENSG00000112234	0
791	gene:ENSG00000171574:t:58415524-58415552	ENSG00000171574	0
792	gene:ENSG00000165646:t:117277114-117279430	ENSG00000165646	0
793	gene:ENSG00000132478:s:75784771-75785040	ENSG00000132478	0
794	gene:ENSG00000137101:s:35611804-35611919	ENSG00000137101	0
795	gene:ENSG00000272752:t:100357681-100358366	ENSG00000272752	0
796	gene:ENSG00000187147:t:44632235-44632572	ENSG00000187147	0
797	gene:ENSG00000277726:s:11023089-11023667	ENSG00000277726	0
798	gene:ENSG00000058272:t:79805592-79805816	ENSG00000058272	0
799	gene:ENSG00000196459:s:13716419-13716718	ENSG00000196459	0
800	gene:ENSG00000197208:t:132327277-132327403	ENSG00000197208	0
801	gene:ENSG00000099308:s:18122107-18122497	ENSG00000099308	0
802	gene:ENSG00000100354:s:40308512-40308649	ENSG00000100354	0
803	gene:ENSG00000182866:s:32275914-32276063	ENSG00000182866	0
804	gene:ENSG00000135951:t:99124767-99127176	ENSG00000135951	0
805	gene:ENSG00000168137:t:9464410-9464954	ENSG00000168137	0
806	gene:ENSG00000169188:t:55002871-55003108	ENSG00000169188	0
807	gene:ENSG00000171103:s:28869560-28870301	ENSG00000171103	0
808	gene:ENSG00000116017:t:960092-960164	ENSG00000116017	0
809	gene:ENSG00000283674:t:12594970-12595296	ENSG00000283674	0
810	gene:ENSG00000170919:t:45383635-45383843	ENSG00000170919	0
811	gene:ENSG00000136932:t:97910168-97910616	ENSG00000136932	0
812	gene:ENSG00000122033:t:27439989-27440475	ENSG00000122033	0
813	gene:ENSG00000105426:t:5258017-5258127	ENSG00000105426	0
814	gene:ENSG00000164053:s:48454300-48454418	ENSG00000164053	0
815	gene:ENSG00000185480:s:102153485-102153989	ENSG00000185480	0
816	gene:ENSG00000250251:t:15137750-15137923	ENSG00000250251	0
817	gene:ENSG00000120647:t:405511-405564	ENSG00000120647	0
818	gene:ENSG00000260861:t:1551691-1552049	ENSG00000260861	0
819	gene:ENSG00000075539:t:48551494-48551578	ENSG00000075539	0
820	gene:ENSG00000133657:s:194455893-194456107	ENSG00000133657	0
821	gene:ENSG00000129003:t:61918136-61918257	ENSG00000129003	0
822	gene:ENSG00000135953:t:102723700-102723909	ENSG00000135953	0
823	gene:ENSG00000083223:s:86319584-86319706	ENSG00000083223	0
824	gene:ENSG00000170322:s:129895413-129895590	ENSG00000170322	0
825	gene:ENSG00000100425:t:49777678-49777813	ENSG00000100425	0
826	gene:ENSG00000105808:t:102602324-102602405	ENSG00000105808	0
827	gene:ENSG00000120832:s:106986969-106987166	ENSG00000120832	0
828	gene:ENSG00000139428:s:109561416-109561542	ENSG00000139428	0
829	gene:ENSG00000187742:t:89341347-89341479	ENSG00000187742	0
830	gene:ENSG00000077254:t:77713200-77713514	ENSG00000077254	0
831	gene:ENSG00000257582:t:99527511-99528121	ENSG00000257582	0
832	gene:ENSG00000136305:s:24309988-24310548	ENSG00000136305	0
833	gene:ENSG00000251002:s:22462908-22463235	ENSG00000251002	0
834	gene:ENSG00000114982:t:96610342-96610883	ENSG00000114982	0
835	gene:ENSG00000113649:s:146503032-146503539	ENSG00000113649	0
836	gene:ENSG00000105865:t:107574893-107575742	ENSG00000105865	0
837	gene:ENSG00000122591:t:22976210-22976305	ENSG00000122591	0
838	gene:ENSG00000129657:s:77215806-77215818	ENSG00000129657	0
839	gene:ENSG00000094841:t:75296342-75296411	ENSG00000094841	0
840	gene:ENSG00000106789:t:98157460-98157660	ENSG00000106789	0
841	gene:ENSG00000188641:s:97098489-97098632	ENSG00000188641	0
842	gene:ENSG00000100982:s:45941053-45941207	ENSG00000100982	0
843	gene:ENSG00000109323:s:102670916-102671011	ENSG00000109323	0
844	gene:ENSG00000163681:s:57889991-57891206	ENSG00000163681	0
845	gene:ENSG00000115486:s:85561386-85561547	ENSG00000115486	0
846	gene:ENSG00000124831:t:237719523-237719698	ENSG00000124831	0
847	gene:ENSG00000125630:s:112542189-112542671	ENSG00000125630	0
848	gene:ENSG00000185658:t:39209786-39210147	ENSG00000185658	0
849	gene:ENSG00000143569:s:154228615-154228725	ENSG00000143569	0
850	gene:ENSG00000183696:s:48094763-48094827	ENSG00000183696	0
851	gene:ENSG00000135047:s:87729573-87729735	ENSG00000135047	0
852	gene:ENSG00000005339:t:3736508-3736999	ENSG00000005339	0
853	gene:ENSG00000159753:t:67645724-67645777	ENSG00000159753	0
854	gene:ENSG00000178966:s:83980711-83981004	ENSG00000178966	0
855	gene:ENSG00000070269:t:56605570-56605683	ENSG00000070269	0
856	gene:ENSG00000059122:s:2933716-2933979	ENSG00000059122	0
857	gene:ENSG00000109805:s:17833905-17834523	ENSG00000109805	0
858	gene:ENSG00000172534:s:153956918-153957119	ENSG00000172534	0
859	gene:ENSG00000175470:s:131901238-131901904	ENSG00000175470	0
860	gene:ENSG00000115091:s:113931301-113931721	ENSG00000115091	0
861	gene:ENSG00000131507:s:142135730-142135821	ENSG00000131507	0
862	gene:ENSG00000166801:s:59143497-59143697	ENSG00000166801	0
863	gene:ENSG00000163933:s:53130338-53130462	ENSG00000163933	0
864	gene:ENSG00000064999:t:35060122-35060253	ENSG00000064999	0
865	gene:ENSG00000229043:s:1160374-1160623	ENSG00000229043	0
866	gene:ENSG00000147854:s:6420538-6421142	ENSG00000147854	0
867	gene:ENSG00000211898:s:105840301-105840786	ENSG00000211898	0
868	gene:ENSG00000134900:s:102636224-102636392	ENSG00000134900	0
869	gene:ENSG00000134830:t:47340502-47347327	ENSG00000134830	0
870	gene:ENSG00000176853:s:123808270-123808376	ENSG00000176853	0
871	gene:ENSG00000103657:s:63624158-63624327	ENSG00000103657	0
872	gene:ENSG00000173611:s:125142254-125142677	ENSG00000173611	0
873	gene:ENSG00000163900:t:185492276-185494782	ENSG00000163900	0
874	gene:ENSG00000134463:s:11749495-11749592	ENSG00000134463	0
875	gene:ENSG00000117222:t:205103857-205104019	ENSG00000117222	0
876	gene:ENSG00000215041:s:7319050-7319223	ENSG00000215041	0
877	gene:ENSG00000163463:t:155172701-155172892	ENSG00000163463	0
878	gene:ENSG00000100888:s:21437194-21437308	ENSG00000100888	0
879	gene:ENSG00000089876:s:125896218-125896436	ENSG00000089876	0
880	gene:ENSG00000182718:s:60397871-60398043	ENSG00000182718	0
881	gene:ENSG00000133316:s:62833792-62833937	ENSG00000133316	0
882	gene:ENSG00000168785:s:98507678-98507728	ENSG00000168785	0
883	gene:ENSG00000110925:t:51076569-51076835	ENSG00000110925	0
884	gene:ENSG00000077235:t:27485997-27486154	ENSG00000077235	0
885	gene:ENSG00000101464:s:34616042-34616139	ENSG00000101464	0
886	gene:ENSG00000100614:s:60249268-60249677	ENSG00000100614	0
887	gene:ENSG00000148481:t:15782102-15782335	ENSG00000148481	0
888	gene:ENSG00000145703:s:76461570-76461669	ENSG00000145703	0
889	gene:ENSG00000108788:s:42567619-42567877	ENSG00000108788	0
890	gene:ENSG00000215302:s:30479024-30479193	ENSG00000215302	0
891	gene:ENSG00000214544:t:73266527-73266840	ENSG00000214544	0
892	gene:ENSG00000168038:s:41937859-41938197	ENSG00000168038	0
893	gene:ENSG00000105793:t:90372155-90372228	ENSG00000105793	0
894	gene:ENSG00000139350:s:96919985-96920125	ENSG00000139350	0
895	gene:ENSG00000149187:s:47478877-47478962	ENSG00000149187	0
896	gene:ENSG00000115159:t:156496044-156496215	ENSG00000115159	0
897	gene:ENSG00000005339:s:3740399-3743468	ENSG00000005339	0
898	gene:ENSG00000179094:t:8144564-8145189	ENSG00000179094	0
899	gene:ENSG00000103111:t:77193968-77195154	ENSG00000103111	0
900	gene:ENSG00000128923:t:58821717-58821823	ENSG00000128923	0
901	gene:ENSG00000196247:s:64679172-64679502	ENSG00000196247	0
902	gene:ENSG00000122861:t:73912195-73912322	ENSG00000122861	0
903	gene:ENSG00000096060:s:35646730-35646850	ENSG00000096060	0
904	gene:ENSG00000214655:s:73790975-73791176	ENSG00000214655	0
905	gene:ENSG00000147050:s:45059247-45059466	ENSG00000147050	0
906	gene:ENSG00000055118:t:150952425-150952924	ENSG00000055118	0
907	gene:ENSG00000118785:t:87980046-87980188	ENSG00000118785	0
908	gene:ENSG00000168405:s:25113498-25113782	ENSG00000168405	0
909	gene:ENSG00000165494:t:83168428-83169995	ENSG00000165494	0
910	gene:ENSG00000150593:s:110871795-110872028	ENSG00000150593	0
911	gene:ENSG00000250132:s:989809-990122	ENSG00000250132	0
912	gene:ENSG00000178105:t:108852151-108852209	ENSG00000178105	0
913	gene:ENSG00000168675:t:13387341-13387762	ENSG00000168675	0
914	gene:ENSG00000188234:t:45847846-45847954	ENSG00000188234	0
915	gene:ENSG00000132323:t:238182065-238182235	ENSG00000132323	0
916	gene:ENSG00000100982:s:45944868-45945030	ENSG00000100982	0
917	gene:ENSG00000168884:s:2745336-2745538	ENSG00000168884	0
918	gene:ENSG00000165533:s:88841037-88841196	ENSG00000165533	0
919	gene:ENSG00000153066:s:11742477-11742878	ENSG00000153066	0
920	gene:ENSG00000122008:t:75596222-75597178	ENSG00000122008	0
921	gene:ENSG00000136270:t:45105286-45107695	ENSG00000136270	0
922	gene:ENSG00000115091:t:113933701-113934727	ENSG00000115091	0
923	gene:ENSG00000110713:s:3713818-3713995	ENSG00000110713	0
924	gene:ENSG00000153207:s:246918250-246918377	ENSG00000153207	0
925	gene:ENSG00000169155:s:126805006-126805137	ENSG00000169155	0
926	gene:ENSG00000135241:s:108526029-108526318	ENSG00000135241	0
927	gene:ENSG00000128654:t:176296860-176296907	ENSG00000128654	0
928	gene:ENSG00000157653:s:113427822-113428223	ENSG00000157653	0
929	gene:ENSG00000102710:t:37022223-37023044	ENSG00000102710	0.5
930	gene:ENSG00000076108:t:56605073-56605682	ENSG00000076108	0
931	gene:ENSG00000136932:s:97913252-97913558	ENSG00000136932	0
932	gene:ENSG00000145216:t:53399730-53399839	ENSG00000145216	0
933	gene:ENSG00000168297:s:58412901-58414527	ENSG00000168297	0
934	gene:ENSG00000173041:t:64519884-64522508	ENSG00000173041	0
935	gene:ENSG00000104756:s:25450379-25450611	ENSG00000104756	0
936	gene:ENSG00000170871:s:6860901-6864183	ENSG00000170871	0
937	gene:ENSG00000174606:t:213000326-213000570	ENSG00000174606	0
938	gene:ENSG00000132275:t:6600669-6600775	ENSG00000132275	0
939	gene:ENSG00000130702:t:62311162-62311307	ENSG00000130702	0
940	gene:ENSG00000156232:t:82813103-82813276	ENSG00000156232	0
941	gene:ENSG00000134987:s:111123805-111123924	ENSG00000134987	0
942	gene:ENSG00000198900:t:41092470-41092865	ENSG00000198900	0
943	gene:ENSG00000196535:s:29118045-29118189	ENSG00000196535	0
944	gene:ENSG00000136573:t:11545731-11546103	ENSG00000136573	0
945	gene:ENSG00000106948:s:114345863-114346009	ENSG00000106948	0
946	gene:ENSG00000250312:t:160910-163989	ENSG00000250312	0
947	gene:ENSG00000132478:s:75791760-75792165	ENSG00000132478	0
948	gene:ENSG00000086015:t:46029165-46029567	ENSG00000086015	0
949	gene:ENSG00000184047:s:122216148-122216605	ENSG00000184047	0
950	gene:ENSG00000280828:t:128609487-128609579	ENSG00000280828	0
951	gene:ENSG00000242588:t:128609487-128609579	ENSG00000242588	0
952	gene:ENSG00000182606:s:42013802-42014128	ENSG00000182606	0
953	gene:ENSG00000187862:t:156586469-156586770	ENSG00000187862	0
954	gene:ENSG00000118197:t:200650425-200650676	ENSG00000118197	0
955	gene:ENSG00000144026:s:95157351-95157439	ENSG00000144026	0
956	gene:ENSG00000153914:t:66164608-66164897	ENSG00000153914	0
957	gene:ENSG00000112282:s:131618407-131618519	ENSG00000112282	0
958	gene:ENSG00000092330:s:24242122-24242342	ENSG00000092330	0
959	gene:ENSG00000153914:s:66163583-66163922	ENSG00000153914	0
960	gene:ENSG00000099204:s:114451624-114451671	ENSG00000099204	0
961	gene:ENSG00000010318:t:52423091-52423641	ENSG00000010318	0
962	gene:ENSG00000170266:s:33046120-33046253	ENSG00000170266	0
963	gene:ENSG00000188313:s:146525529-146525647	ENSG00000188313	0
964	gene:ENSG00000142875:t:84202683-84202805	ENSG00000142875	0
965	gene:ENSG00000064225:t:98772813-98773105	ENSG00000064225	0
966	gene:ENSG00000151461:t:11963792-11964171	ENSG00000151461	0
967	gene:ENSG00000213782:s:12814109-12814658	ENSG00000213782	0
968	gene:ENSG00000182378:s:276322-276767	ENSG00000182378	0
969	gene:ENSG00000119397:t:121138545-121138679	ENSG00000119397	0
970	gene:ENSG00000066379:s:30061515-30061812	ENSG00000066379	0
971	gene:ENSG00000101187:t:62667741-62667910	ENSG00000101187	0
972	gene:ENSG00000174652:t:9418505-9418631	ENSG00000174652	0
973	gene:ENSG00000173950:t:195226709-195226856	ENSG00000173950	0
974	gene:ENSG00000175556:s:118974614-118975597	ENSG00000175556	0
975	gene:ENSG00000059145:s:1414452-1414751	ENSG00000059145	0
976	gene:ENSG00000110066:s:68166407-68167178	ENSG00000110066	0
977	gene:ENSG00000168268:t:52524385-52524611	ENSG00000168268	0
978	gene:ENSG00000117586:t:173188464-173188569	ENSG00000117586	0
979	gene:ENSG00000267827:s:52168058-52168462	ENSG00000267827	0
980	gene:ENSG00000158941:t:22619491-22621514	ENSG00000158941	0
981	gene:ENSG00000111707:s:118379975-118380235	ENSG00000111707	0
982	gene:ENSG00000176142:s:119452447-119452530	ENSG00000176142	0
983	gene:ENSG00000066739:t:96317698-96317855	ENSG00000066739	0
984	gene:ENSG00000054523:s:10277986-10278128	ENSG00000054523	0
985	gene:ENSG00000163625:s:84743700-84743799	ENSG00000163625	0
986	gene:ENSG00000104320:s:89982404-89982855	ENSG00000104320	0
987	gene:ENSG00000102893:s:47610826-47610920	ENSG00000102893	0
988	gene:ENSG00000104043:t:50106939-50107008	ENSG00000104043	0
989	gene:ENSG00000134250:s:119949674-119950837	ENSG00000134250	0
990	gene:ENSG00000215790:t:1739236-1739704	ENSG00000215790	0
991	gene:ENSG00000135108:t:117165485-117165976	ENSG00000135108	0
992	gene:ENSG00000136152:s:45478725-45479066	ENSG00000136152	0
993	gene:ENSG00000128923:s:58810230-58810388	ENSG00000128923	0
994	gene:ENSG00000128059:s:56407650-56407716	ENSG00000128059	0
995	gene:ENSG00000166889:s:59656499-59656624	ENSG00000166889	0
996	gene:ENSG00000242294:s:100338772-100338990	ENSG00000242294	0
997	gene:ENSG00000137076:t:35726376-35726534	ENSG00000137076	0
998	gene:ENSG00000118276:t:31666256-31666372	ENSG00000118276	0
999	gene:ENSG00000185864:s:21843386-21843412	ENSG00000185864	0
1000	gene:ENSG00000116641:t:62543597-62543745	ENSG00000116641	0
1001	gene:ENSG00000116337:s:109619837-109620278	ENSG00000116337	0
1002	gene:ENSG00000154359:s:12737978-12738144	ENSG00000154359	0
1003	gene:ENSG00000107021:s:128788334-128788407	ENSG00000107021	0
1004	gene:ENSG00000100031:t:24607954-24608023	ENSG00000100031	0
1005	gene:ENSG00000166889:t:59655523-59655759	ENSG00000166889	0
1006	gene:ENSG00000136280:t:45063918-45064001	ENSG00000136280	0
1007	gene:ENSG00000118496:t:145804372-145806421	ENSG00000118496	0
1008	gene:ENSG00000137656:t:116757766-116757950	ENSG00000137656	0
1009	gene:ENSG00000009954:s:73465439-73465565	ENSG00000009954	0
1010	gene:ENSG00000025293:s:35771974-35772079	ENSG00000025293	0.5
1011	gene:ENSG00000120451:t:130907953-130908346	ENSG00000120451	0
1012	gene:ENSG00000147457:s:23246091-23246994	ENSG00000147457	0
1013	gene:ENSG00000214013:t:42329306-42329505	ENSG00000214013	0
1014	gene:ENSG00000151967:t:159866162-159866281	ENSG00000151967	0
1015	gene:ENSG00000123607:s:165915201-165915439	ENSG00000123607	0
1016	gene:ENSG00000070269:s:56585693-56585912	ENSG00000070269	0
1017	gene:ENSG00000119688:t:74289301-74289972	ENSG00000119688	0
1018	gene:ENSG00000135976:s:97164283-97164311	ENSG00000135976	0
1019	gene:ENSG00000118369:t:78198970-78199724	ENSG00000118369	0
1020	gene:ENSG00000129484:s:20357051-20357149	ENSG00000129484	0
1021	gene:ENSG00000185344:t:123752283-123752402	ENSG00000185344	0
1022	gene:ENSG00000087338:t:69842700-69843261	ENSG00000087338	0
1023	gene:ENSG00000166881:s:57064509-57064739	ENSG00000166881	0
1024	gene:ENSG00000162517:s:31644643-31644896	ENSG00000162517	0
1025	gene:ENSG00000162929:s:61071606-61071792	ENSG00000162929	0
1026	gene:ENSG00000173273:s:9772369-9772423	ENSG00000173273	0
1027	gene:ENSG00000227627:t:152987956-152988066	ENSG00000227627	0
1028	gene:ENSG00000179222:t:51894269-51894349	ENSG00000179222	0
1029	gene:ENSG00000143797:t:8860613-8861142	ENSG00000143797	0
1030	gene:ENSG00000116337:t:109625598-109625801	ENSG00000116337	0
1031	gene:ENSG00000170085:t:176289643-176290955	ENSG00000170085	0
1032	gene:ENSG00000106682:s:74189822-74190203	ENSG00000106682	0
1033	gene:ENSG00000085224:s:77785845-77786233	ENSG00000085224	0
1034	gene:ENSG00000008128:s:1704204-1704344	ENSG00000008128	0
1035	gene:ENSG00000102409:t:103216149-103217246	ENSG00000102409	0
1036	gene:ENSG00000122033:s:27445088-27445156	ENSG00000122033	0
1037	gene:ENSG00000070501:t:42361295-42361712	ENSG00000070501	0
1038	gene:ENSG00000257335:t:142094620-142094654	ENSG00000257335	0
1039	gene:ENSG00000126106:t:44635238-44636457	ENSG00000126106	0
1040	gene:ENSG00000184432:t:139373213-139373412	ENSG00000184432	0
1041	gene:ENSG00000177409:t:93145385-93145598	ENSG00000177409	0
1042	gene:ENSG00000128595:s:128739292-128739432	ENSG00000128595	0
1043	gene:ENSG00000055950:t:100983755-100983817	ENSG00000055950	0
1044	gene:ENSG00000166479:t:68680981-68681125	ENSG00000166479	0
1045	gene:ENSG00000213903:t:24314643-24315020	ENSG00000213903	0
1046	gene:ENSG00000138623:t:74417810-74417969	ENSG00000138623	0
1047	gene:ENSG00000005483:t:105040839-105040858	ENSG00000005483	0
1048	gene:ENSG00000133466:t:37190865-37190928	ENSG00000133466	0
1049	gene:ENSG00000141076:s:69132515-69132689	ENSG00000141076	0
1050	gene:ENSG00000196367:s:99032772-99033121	ENSG00000196367	0
1051	gene:ENSG00000123810:s:41363101-41363551	ENSG00000123810	0
1052	gene:ENSG00000244005:t:35674512-35674798	ENSG00000244005	0
1053	gene:ENSG00000261915:s:7319050-7319174	ENSG00000261915	0
1054	gene:ENSG00000145348:s:106260437-106260534	ENSG00000145348	0
1055	gene:ENSG00000173744:s:227524744-227524915	ENSG00000173744	0
1056	gene:ENSG00000137842:t:43154672-43154831	ENSG00000137842	0
1057	gene:ENSG00000109762:s:185332595-185332759	ENSG00000109762	0
1058	gene:ENSG00000162591:t:3524124-3524246	ENSG00000162591	0
1059	gene:ENSG00000148840:s:102137850-102138038	ENSG00000148840	0
1060	gene:ENSG00000132334:s:128070808-128071889	ENSG00000132334	0
1061	gene:ENSG00000023041:t:112442192-112442351	ENSG00000023041	0
1062	gene:ENSG00000254521:s:51498018-51498287	ENSG00000254521	0
1063	gene:ENSG00000175354:t:12817156-12817365	ENSG00000175354	0
1064	gene:ENSG00000167984:t:3575064-3575176	ENSG00000167984	0
1065	gene:ENSG00000152782:s:89644600-89645572	ENSG00000152782	0
1066	gene:ENSG00000089022:s:111868753-111868876	ENSG00000089022	0
1067	gene:ENSG00000257365:t:65032610-65032696	ENSG00000257365	0
1068	gene:ENSG00000170473:s:55927076-55927267	ENSG00000170473	0
1069	gene:ENSG00000076984:s:7903843-7904068	ENSG00000076984	0
1070	gene:ENSG00000085185:s:130022897-130023015	ENSG00000085185	0
1071	gene:ENSG00000187210:t:76605850-76605991	ENSG00000187210	0
1072	gene:ENSG00000001630:s:92134173-92134530	ENSG00000001630	0
1073	gene:ENSG00000174405:t:108207439-108211296	ENSG00000174405	0
1074	gene:ENSG00000122591:s:22977341-22977421	ENSG00000122591	0
1075	gene:ENSG00000108021:s:5712756-5712918	ENSG00000108021	0
1076	gene:ENSG00000174227:s:500396-500601	ENSG00000174227	0
1077	gene:ENSG00000114857:t:42621005-42621737	ENSG00000114857	0
1078	gene:ENSG00000176623:s:86474820-86475050	ENSG00000176623	0
1079	gene:ENSG00000143612:t:154214152-154214576	ENSG00000143612	0
1080	gene:ENSG00000271550:t:64678954-64679502	ENSG00000271550	0
1081	gene:ENSG00000152256:s:172562220-172562295	ENSG00000152256	0
1082	gene:ENSG00000164190:t:37000817-37000888	ENSG00000164190	0
1083	gene:ENSG00000008128:t:1703824-1703995	ENSG00000008128	0
1084	gene:ENSG00000138376:s:214809412-214809711	ENSG00000138376	0
1085	gene:ENSG00000090612:t:133202144-133214831	ENSG00000090612	0
1086	gene:ENSG00000213903:s:24313311-24313955	ENSG00000213903	0
1087	gene:ENSG00000164985:s:15510434-15511019	ENSG00000164985	0
1088	gene:ENSG00000187742:s:89350632-89350852	ENSG00000187742	0
1089	gene:ENSG00000177685:t:828260-828772	ENSG00000177685	0.5
1090	gene:ENSG00000151694:t:9542991-9543285	ENSG00000151694	0
1091	gene:ENSG00000130714:t:131506403-131506773	ENSG00000130714	0
1092	gene:ENSG00000127980:t:92501507-92501673	ENSG00000127980	0
1093	gene:ENSG00000047346:s:52593417-52593736	ENSG00000047346	0
1094	gene:ENSG00000152689:s:33539094-33539349	ENSG00000152689	0
1095	gene:ENSG00000168214:t:26430417-26430522	ENSG00000168214	0
1096	gene:ENSG00000178386:t:44066064-44067991	ENSG00000178386	0
1097	gene:ENSG00000229180:t:66560579-66560675	ENSG00000229180	0
1098	gene:ENSG00000013503:s:106427197-106427358	ENSG00000013503	0
1099	gene:ENSG00000185658:s:39293655-39294391	ENSG00000185658	0
1100	gene:ENSG00000196295:t:30568677-30568994	ENSG00000196295	0
1101	gene:ENSG00000116704:s:67020369-67020447	ENSG00000116704	0
1102	gene:ENSG00000121578:t:119230080-119230244	ENSG00000121578	0
1103	gene:ENSG00000184381:t:38126371-38126755	ENSG00000184381	0
1104	gene:ENSG00000175164:s:133261318-133261556	ENSG00000175164	0
1105	gene:ENSG00000070269:s:56615451-56616264	ENSG00000070269	0
1106	gene:ENSG00000108021:t:5720544-5720668	ENSG00000108021	0
1107	gene:ENSG00000112651:t:43055545-43055717	ENSG00000112651	0
1108	gene:ENSG00000101745:s:9195551-9195698	ENSG00000101745	0
1109	gene:ENSG00000129657:s:77216206-77216218	ENSG00000129657	0.5
1110	gene:ENSG00000100519:s:52717737-52718142	ENSG00000100519	0
1111	gene:ENSG00000166479:s:68682925-68682994	ENSG00000166479	0
1112	gene:ENSG00000230021:s:732981-733218	ENSG00000230021	0
1113	gene:ENSG00000170473:s:55927725-55927913	ENSG00000170473	0
1114	gene:ENSG00000116852:s:201005308-201005467	ENSG00000116852	0
1115	gene:ENSG00000166225:s:69470349-69470593	ENSG00000166225	0
1116	gene:ENSG00000206149:t:28655796-28656171	ENSG00000206149	0
1117	gene:ENSG00000129245:s:7594375-7594757	ENSG00000129245	0
1118	gene:ENSG00000156787:s:123077081-123077257	ENSG00000156787	0
1119	gene:ENSG00000165506:s:49633287-49635230	ENSG00000165506	0
1120	gene:ENSG00000114650:s:47425275-47425729	ENSG00000114650	0
1121	gene:ENSG00000101928:t:134887626-134889192	ENSG00000101928	0
1122	gene:ENSG00000198818:s:166342070-166342591	ENSG00000198818	0
1123	gene:ENSG00000106346:s:6115164-6115608	ENSG00000106346	0
1124	gene:ENSG00000109762:t:185339379-185339510	ENSG00000109762	0
1125	gene:ENSG00000167600:s:41193049-41193441	ENSG00000167600	0
1126	gene:ENSG00000205746:s:18352291-18352476	ENSG00000205746	0
1127	gene:ENSG00000109111:t:28673371-28673618	ENSG00000109111	0
1128	gene:ENSG00000119778:s:23785755-23786223	ENSG00000119778	0
1129	gene:ENSG00000107816:t:101002238-101003177	ENSG00000107816	0
1130	gene:ENSG00000164190:s:36995150-36995804	ENSG00000164190	0
1131	gene:ENSG00000107371:s:37783872-37784063	ENSG00000107371	0
1132	gene:ENSG00000130177:s:114250549-114250674	ENSG00000130177	0
1133	gene:ENSG00000054267:s:235219793-235219968	ENSG00000054267	0
1134	gene:ENSG00000118985:s:95942918-95943049	ENSG00000118985	0
1135	gene:ENSG00000134109:t:5213319-5213522	ENSG00000134109	0
1136	gene:ENSG00000005700:s:82217960-82218137	ENSG00000005700	0
1137	gene:ENSG00000140022:t:81426507-81427212	ENSG00000140022	0
1138	gene:ENSG00000157895:t:121011011-121011146	ENSG00000157895	0
1139	gene:ENSG00000131023:t:149701779-149702354	ENSG00000131023	0
1140	gene:ENSG00000164674:t:158745480-158745658	ENSG00000164674	0
1141	gene:ENSG00000169188:s:55001546-55001629	ENSG00000169188	0
1142	gene:ENSG00000163214:t:38848269-38848424	ENSG00000163214	0
1143	gene:ENSG00000125434:s:8289747-8289984	ENSG00000125434	0
1144	gene:ENSG00000111913:t:25015728-25015934	ENSG00000111913	0
1145	gene:ENSG00000145348:t:106251866-106252007	ENSG00000145348	0
1146	gene:ENSG00000163872:s:183790699-183790980	ENSG00000163872	0
1147	gene:ENSG00000115760:t:32478635-32478822	ENSG00000115760	0
1148	gene:ENSG00000157881:s:2514002-2514089	ENSG00000157881	0
1149	gene:ENSG00000011260:s:51275850-51275991	ENSG00000011260	0
1150	gene:ENSG00000112159:s:89664487-89664628	ENSG00000112159	0
1151	gene:ENSG00000143612:s:154220342-154220637	ENSG00000143612	0
1152	gene:ENSG00000070501:s:42368936-42369335	ENSG00000070501	0
1153	gene:ENSG00000080298:s:3270930-3271118	ENSG00000080298	0
1154	gene:ENSG00000130227:t:21974670-21974774	ENSG00000130227	0
1155	gene:ENSG00000135913:s:218562673-218562813	ENSG00000135913	0
1156	gene:ENSG00000166927:s:60383129-60383666	ENSG00000166927	0
1157	gene:ENSG00000102531:s:49168613-49168751	ENSG00000102531	0
1158	gene:ENSG00000006194:t:3289393-3289875	ENSG00000006194	0
1159	gene:ENSG00000095932:t:3478576-3479088	ENSG00000095932	0
1160	gene:ENSG00000196652:t:99525813-99526470	ENSG00000196652	0
1161	gene:ENSG00000196247:t:64684335-64684618	ENSG00000196247	0
1162	gene:ENSG00000130669:s:39169532-39169757	ENSG00000130669	0
1163	gene:ENSG00000006831:t:1783880-1784073	ENSG00000006831	0
1164	gene:ENSG00000070718:t:42167666-42167755	ENSG00000070718	0
1165	gene:ENSG00000109265:t:56307535-56307699	ENSG00000109265	0
1166	gene:ENSG00000147383:s:152831634-152831700	ENSG00000147383	0
1167	gene:ENSG00000198420:t:143875989-143876622	ENSG00000198420	0
1168	gene:ENSG00000164024:s:99041043-99041443	ENSG00000164024	0
1169	gene:ENSG00000154305:s:222654655-222654793	ENSG00000154305	0
1170	gene:ENSG00000164024:t:99043249-99043387	ENSG00000164024	0
1171	gene:ENSG00000271550:s:64684335-64684618	ENSG00000271550	0
1172	gene:ENSG00000140526:s:89103903-89104044	ENSG00000140526	0
1173	gene:ENSG00000112787:t:132567481-132567526	ENSG00000112787	0
1174	gene:ENSG00000047346:t:52584743-52585323	ENSG00000047346	0
1175	gene:ENSG00000164674:s:158708322-158708391	ENSG00000164674	0
1176	gene:ENSG00000139793:s:97357453-97357635	ENSG00000139793	0
1177	gene:ENSG00000280987:t:139307239-139308327	ENSG00000280987	0
1178	gene:ENSG00000085491:t:108185828-108185954	ENSG00000085491	0
1179	gene:ENSG00000173482:t:7949181-7949355	ENSG00000173482	0
1180	gene:ENSG00000215041:s:7327440-7327884	ENSG00000215041	0
1181	gene:ENSG00000073921:t:85983866-85983973	ENSG00000073921	0
1182	gene:ENSG00000182866:t:32276607-32277173	ENSG00000182866	0
1183	gene:ENSG00000134852:s:55489374-55489465	ENSG00000134852	0
1184	gene:ENSG00000170871:s:6824185-6824684	ENSG00000170871	0
1185	gene:ENSG00000107862:s:102362475-102362664	ENSG00000107862	0
1186	gene:ENSG00000119397:s:121157458-121157600	ENSG00000119397	0
1187	gene:ENSG00000158435:s:101252802-101253950	ENSG00000158435	0
1188	gene:ENSG00000204745:s:87128547-87128815	ENSG00000204745	0.5
1189	gene:ENSG00000137075:s:36400554-36400923	ENSG00000137075	0
1190	gene:ENSG00000066294:t:160550938-160551410	ENSG00000066294	0
1191	gene:ENSG00000100425:s:49787390-49787887	ENSG00000100425	0
1192	gene:ENSG00000139618:t:32379750-32379913	ENSG00000139618	0
1193	gene:ENSG00000134109:s:5211064-5211575	ENSG00000134109	0
1194	gene:ENSG00000150593:t:110881233-110881535	ENSG00000150593	0
1195	gene:ENSG00000254995:t:58667201-58667597	ENSG00000254995	0
1196	gene:ENSG00000168958:s:227329606-227329783	ENSG00000168958	0
1197	gene:ENSG00000198646:s:34740363-34743341	ENSG00000198646	0
1198	gene:ENSG00000145390:t:119239216-119239341	ENSG00000145390	0
1199	gene:ENSG00000168137:s:9453739-9453868	ENSG00000168137	0
1200	gene:ENSG00000085185:t:130028635-130028861	ENSG00000085185	0
1201	gene:ENSG00000138468:t:101398861-101399055	ENSG00000138468	0
1202	gene:ENSG00000119397:t:121158586-121159019	ENSG00000119397	0
1203	gene:ENSG00000124120:s:44475886-44475991	ENSG00000124120	0
1204	gene:ENSG00000167613:s:54370262-54370558	ENSG00000167613	0
1205	gene:ENSG00000131381:t:15096535-15096710	ENSG00000131381	0
1206	gene:ENSG00000119616:t:74715672-74716099	ENSG00000119616	0
1207	gene:ENSG00000138613:t:63302345-63302493	ENSG00000138613	0
1208	gene:ENSG00000175334:s:66002581-66003070	ENSG00000175334	0
1209	gene:ENSG00000135913:t:218560820-218560883	ENSG00000135913	0
1210	gene:ENSG00000156958:s:49201161-49201250	ENSG00000156958	0
1211	gene:ENSG00000182150:t:95970576-95970656	ENSG00000182150	0
1212	gene:ENSG00000143569:t:154235196-154235294	ENSG00000143569	0
1213	gene:ENSG00000152689:t:33543512-33543627	ENSG00000152689	0
1214	gene:ENSG00000138674:t:82878730-82878928	ENSG00000138674	0
1215	gene:ENSG00000108423:t:59866596-59866749	ENSG00000108423	0
1216	gene:ENSG00000148835:s:103373358-103373599	ENSG00000148835	0
1217	gene:ENSG00000120868:s:98699408-98699569	ENSG00000120868	0
1218	gene:ENSG00000165288:s:80733158-80733496	ENSG00000165288	0
1219	gene:ENSG00000030066:s:47808396-47808529	ENSG00000030066	0
1220	gene:ENSG00000156162:s:94761700-94761834	ENSG00000156162	0
1221	gene:ENSG00000198420:s:143901961-143902198	ENSG00000198420	0
1222	gene:ENSG00000131408:s:50377733-50377870	ENSG00000131408	0
1223	gene:ENSG00000129566:s:20412559-20413429	ENSG00000129566	0
1224	gene:ENSG00000172345:s:81323802-81324183	ENSG00000172345	0
1225	gene:ENSG00000254703:t:128691672-128692121	ENSG00000254703	0
1226	gene:ENSG00000113649:t:146507028-146507348	ENSG00000113649	0
1227	gene:ENSG00000116350:t:29160375-29160563	ENSG00000116350	0
1228	gene:ENSG00000136937:t:97658640-97658743	ENSG00000136937	0
1229	gene:ENSG00000151914:t:56670488-56670807	ENSG00000151914	0
1230	gene:ENSG00000154582:s:73970579-73970691	ENSG00000154582	0
1231	gene:ENSG00000064989:t:187360598-187360751	ENSG00000064989	0
1232	gene:ENSG00000153037:t:112867372-112869788	ENSG00000153037	0
1233	gene:ENSG00000118276:s:31684142-31684997	ENSG00000118276	0
1234	gene:ENSG00000117533:s:171728524-171728570	ENSG00000117533	0
1235	gene:ENSG00000144674:s:37321589-37321886	ENSG00000144674	0
1236	gene:ENSG00000143815:s:225406562-225406869	ENSG00000143815	0
1237	gene:ENSG00000234127:t:30201035-30201138	ENSG00000234127	0.5
1238	gene:ENSG00000063587:t:153344277-153345722	ENSG00000063587	0
1239	gene:ENSG00000169490:s:38996213-38996533	ENSG00000169490	0
1240	gene:ENSG00000158122:t:96639577-96641910	ENSG00000158122	0
1241	gene:ENSG00000148925:t:13403168-13403278	ENSG00000148925	0
1242	gene:ENSG00000086475:s:13348000-13348298	ENSG00000086475	0
1243	gene:ENSG00000164023:s:107824882-107825809	ENSG00000164023	0
1244	gene:ENSG00000153037:s:112864609-112865219	ENSG00000153037	0.5
1245	gene:ENSG00000197037:t:99619550-99619997	ENSG00000197037	0
1246	gene:ENSG00000128595:t:128748572-128748804	ENSG00000128595	0
1247	gene:ENSG00000117620:t:100011365-100011533	ENSG00000117620	0
1248	gene:ENSG00000276043:t:4947105-4947211	ENSG00000276043	0
1249	gene:ENSG00000064995:s:34880289-34880579	ENSG00000064995	0
1250	gene:ENSG00000211455:t:27315218-27315350	ENSG00000211455	0
1251	gene:ENSG00000156469:t:96256962-96257275	ENSG00000156469	0
1252	gene:ENSG00000175164:s:133262097-133262168	ENSG00000175164	0
1253	gene:ENSG00000156273:t:29321221-29321514	ENSG00000156273	0
1254	gene:ENSG00000204514:s:57876353-57877042	ENSG00000204514	0
1255	gene:ENSG00000054523:s:10337046-10337203	ENSG00000054523	0
1256	gene:ENSG00000230021:t:732013-732212	ENSG00000230021	0
1257	gene:ENSG00000163462:t:155178772-155179413	ENSG00000163462	0
1258	gene:ENSG00000031081:s:119294373-119295004	ENSG00000031081	0
1259	gene:ENSG00000136573:s:11494001-11494591	ENSG00000136573	0
1260	gene:ENSG00000103194:t:84733138-84733503	ENSG00000103194	0
1261	gene:ENSG00000023909:t:93894614-93894728	ENSG00000023909	0
1262	gene:ENSG00000039319:t:80434109-80434217	ENSG00000039319	0
1263	gene:ENSG00000109586:t:173297795-173297977	ENSG00000109586	0
1264	gene:ENSG00000033327:s:78417646-78417822	ENSG00000033327	0
1265	gene:ENSG00000090989:s:55893506-55894064	ENSG00000090989	0
1266	gene:ENSG00000052126:t:19253718-19254023	ENSG00000052126	0
1267	gene:ENSG00000104320:t:89955283-89955555	ENSG00000104320	0
1268	gene:ENSG00000107021:t:128791380-128791441	ENSG00000107021	0
1269	gene:ENSG00000179094:s:8147243-8147410	ENSG00000179094	0
1270	gene:ENSG00000115295:t:29181572-29183813	ENSG00000115295	0
1271	gene:ENSG00000114416:s:180914652-180914995	ENSG00000114416	0
1272	gene:ENSG00000131697:t:5874874-5875100	ENSG00000131697	0
1273	gene:ENSG00000180316:s:36291320-36291555	ENSG00000180316	0
1274	gene:ENSG00000125089:s:8216203-8216257	ENSG00000125089	0
1275	gene:ENSG00000120451:s:130910018-130910137	ENSG00000120451	0
1276	gene:ENSG00000156313:s:38298956-38299141	ENSG00000156313	0
1277	gene:ENSG00000223509:s:32528532-32528701	ENSG00000223509	0
1278	gene:ENSG00000132952:s:30646932-30647057	ENSG00000132952	0
1279	gene:ENSG00000047056:t:1072116-1072293	ENSG00000047056	0
1280	gene:ENSG00000063978:t:2512438-2512597	ENSG00000063978	0
1281	gene:ENSG00000238035:t:181315783-181315953	ENSG00000238035	0
1282	gene:ENSG00000123983:s:222916319-222916680	ENSG00000123983	0
1283	gene:ENSG00000152689:s:33476228-33477442	ENSG00000152689	0
1284	gene:ENSG00000100226:t:38735884-38736380	ENSG00000100226	0
1285	gene:ENSG00000132549:t:99870664-99871066	ENSG00000132549	0
1286	gene:ENSG00000197037:s:99618525-99618651	ENSG00000197037	0
1287	gene:ENSG00000160062:t:32592931-32593754	ENSG00000160062	0
1288	gene:ENSG00000204842:s:111554158-111554217	ENSG00000204842	0
1289	gene:ENSG00000100918:s:24178777-24178916	ENSG00000100918	0
1290	gene:ENSG00000065989:t:10446218-10446542	ENSG00000065989	0
1291	gene:ENSG00000173852:s:34966894-34966971	ENSG00000173852	0
1292	gene:ENSG00000126581:s:42814168-42814593	ENSG00000126581	0
1293	gene:ENSG00000131697:s:5876879-5877466	ENSG00000131697	0
1294	gene:ENSG00000156313:t:38297284-38297452	ENSG00000156313	0
1295	gene:ENSG00000270231:t:120447630-120447841	ENSG00000270231	0
1296	gene:ENSG00000101199:t:63284866-63284922	ENSG00000101199	0
1297	gene:ENSG00000196116:s:97464842-97465035	ENSG00000196116	0
1298	gene:ENSG00000120093:t:48573837-48574487	ENSG00000120093	0
1299	gene:ENSG00000138641:s:88680093-88680236	ENSG00000138641	0
1300	gene:ENSG00000166004:s:93721312-93721412	ENSG00000166004	0
1301	gene:ENSG00000116337:s:109621115-109621266	ENSG00000116337	0
1302	gene:ENSG00000121417:s:57633167-57633487	ENSG00000121417	0
1303	gene:ENSG00000139324:t:88154288-88154387	ENSG00000139324	0
1304	gene:ENSG00000198315:s:28141910-28142033	ENSG00000198315	0
1305	gene:ENSG00000254553:t:32592931-32593754	ENSG00000254553	0
1306	gene:ENSG00000118058:t:118447625-118448055	ENSG00000118058	0
1307	gene:ENSG00000174501:t:95917855-95917927	ENSG00000174501	0
1308	gene:ENSG00000021776:s:34930258-34930371	ENSG00000021776	0
1309	gene:ENSG00000175164:t:133261318-133261556	ENSG00000175164	0
1310	gene:ENSG00000139350:t:96934976-96935205	ENSG00000139350	0
1311	gene:ENSG00000113595:s:65614098-65614219	ENSG00000113595	0
1312	gene:ENSG00000139618:s:32376670-32376791	ENSG00000139618	0
1313	gene:ENSG00000033867:s:27484067-27484420	ENSG00000033867	0
1314	gene:ENSG00000184162:s:19202791-19202881	ENSG00000184162	0
1315	gene:ENSG00000033030:s:122489386-122489463	ENSG00000033030	0
1316	gene:ENSG00000155329:t:133006759-133007302	ENSG00000155329	0
1317	gene:ENSG00000275052:t:55564902-55565041	ENSG00000275052	0
1318	gene:ENSG00000240288:t:10291538-10293449	ENSG00000240288	0
1319	gene:ENSG00000120868:s:98670861-98671086	ENSG00000120868	0
1320	gene:ENSG00000237298:s:178535732-178535828	ENSG00000237298	0
1321	gene:ENSG00000115310:s:55028164-55028220	ENSG00000115310	0
1322	gene:ENSG00000171988:s:63206595-63208801	ENSG00000171988	0
1323	gene:ENSG00000106459:t:129711475-129711576	ENSG00000106459	0
1324	gene:ENSG00000129292:t:132841553-132842875	ENSG00000129292	0
1325	gene:ENSG00000155329:t:132996985-132999072	ENSG00000155329	0
1326	gene:ENSG00000109265:s:56272321-56272492	ENSG00000109265	0
1327	gene:ENSG00000117859:s:51714003-51714079	ENSG00000117859	0
1328	gene:ENSG00000198799:t:113112479-113112760	ENSG00000198799	0
1329	gene:ENSG00000068305:t:99715468-99716466	ENSG00000068305	0
1330	gene:ENSG00000068305:s:99712390-99713782	ENSG00000068305	0
1331	gene:ENSG00000086712:s:16839478-16839975	ENSG00000086712	0
1332	gene:ENSG00000107643:t:48325897-48325965	ENSG00000107643	0
1333	gene:ENSG00000169752:s:76012302-76012444	ENSG00000169752	0
1334	gene:ENSG00000085832:s:51519199-51519328	ENSG00000085832	0
1335	gene:ENSG00000073331:s:112315801-112316305	ENSG00000073331	0
1336	gene:ENSG00000175305:s:94885067-94885201	ENSG00000175305	0
1337	gene:ENSG00000068650:s:112857818-112857920	ENSG00000068650	0
1338	gene:ENSG00000151503:s:134220569-134220726	ENSG00000151503	0
1339	gene:ENSG00000118900:t:4872557-4872934	ENSG00000118900	0
1340	gene:ENSG00000173575:s:92991476-92991517	ENSG00000173575	0
1341	gene:ENSG00000102910:s:48252131-48252365	ENSG00000102910	0
1342	gene:ENSG00000084733:s:26034107-26034742	ENSG00000084733	0
1343	gene:ENSG00000144362:s:169697280-169697531	ENSG00000144362	0
1344	gene:ENSG00000275052:s:55568029-55568363	ENSG00000275052	0
1345	gene:ENSG00000156170:t:94975817-94975983	ENSG00000156170	0
1346	gene:ENSG00000124198:s:48972326-48972425	ENSG00000124198	0
1347	gene:ENSG00000067066:t:230465975-230466379	ENSG00000067066	0
1348	gene:ENSG00000170776:s:85380571-85380979	ENSG00000170776	0
1349	gene:ENSG00000198055:s:177430671-177430967	ENSG00000198055	0
1350	gene:ENSG00000153201:s:108758228-108758548	ENSG00000153201	0
1351	gene:ENSG00000166912:s:30947054-30947559	ENSG00000166912	0
1352	gene:ENSG00000116731:t:13816427-13816608	ENSG00000116731	0
1353	gene:ENSG00000283537:s:143620943-143621020	ENSG00000283537	0
1354	gene:ENSG00000187116:s:54312537-54312621	ENSG00000187116	0
1355	gene:ENSG00000173914:t:66664998-66665660	ENSG00000173914	0
1356	gene:ENSG00000152133:s:37088364-37088440	ENSG00000152133	0
1357	gene:ENSG00000104497:s:81842122-81842468	ENSG00000104497	0
1358	gene:ENSG00000120948:s:11023293-11023667	ENSG00000120948	0
1359	gene:ENSG00000057252:s:179343590-179343900	ENSG00000057252	0
1360	gene:ENSG00000159399:s:74872163-74872419	ENSG00000159399	0
1361	gene:ENSG00000125089:t:8218202-8218743	ENSG00000125089	0
1362	gene:ENSG00000173848:s:5429170-5429244	ENSG00000173848	0
1363	gene:ENSG00000121644:t:244686597-244686669	ENSG00000121644	0
1364	gene:ENSG00000226124:s:199846075-199846170	ENSG00000226124	0
1365	gene:ENSG00000162650:t:109488847-109489100	ENSG00000162650	0
1366	gene:ENSG00000054523:t:10339769-10339859	ENSG00000054523	0
1367	gene:ENSG00000188997:s:78188524-78188822	ENSG00000188997	0
1368	gene:ENSG00000183255:s:44873502-44873903	ENSG00000183255	0
1369	gene:ENSG00000206530:t:113286947-113291748	ENSG00000206530	0
1370	gene:ENSG00000102796:t:51777060-51777121	ENSG00000102796	0
1371	gene:ENSG00000129484:t:20357638-20357905	ENSG00000129484	0
1372	gene:ENSG00000159399:t:74873844-74873943	ENSG00000159399	0
1373	gene:ENSG00000112234:s:98926477-98927060	ENSG00000112234	0
1374	gene:ENSG00000185238:t:20392897-20392999	ENSG00000185238	0
1375	gene:ENSG00000120868:t:98706480-98706610	ENSG00000120868	0
1376	gene:ENSG00000184432:t:139385004-139385429	ENSG00000184432	0
1377	gene:ENSG00000144228:s:138550132-138550294	ENSG00000144228	0
1378	gene:ENSG00000163681:t:57927296-57929168	ENSG00000163681	0
1379	gene:ENSG00000072415:t:67302410-67302803	ENSG00000072415	0
1380	gene:ENSG00000146540:s:1137315-1138260	ENSG00000146540	0
1381	gene:ENSG00000086061:s:33026456-33026623	ENSG00000086061	0
1382	gene:ENSG00000177463:s:14959536-14959738	ENSG00000177463	0
1383	gene:ENSG00000176102:s:33092271-33092340	ENSG00000176102	0
1384	gene:ENSG00000158122:s:96651390-96651495	ENSG00000158122	0
1385	gene:ENSG00000184381:s:38128161-38128623	ENSG00000184381	0
1386	gene:ENSG00000111011:t:122522127-122522442	ENSG00000111011	0
1387	gene:ENSG00000248323:t:91313638-91313781	ENSG00000248323	0
1388	gene:ENSG00000108021:s:5714135-5714879	ENSG00000108021	0
1389	gene:ENSG00000129245:t:7593918-7594004	ENSG00000129245	0
1390	gene:ENSG00000100523:s:53103299-53103856	ENSG00000100523	0
1391	gene:ENSG00000198740:s:49316826-49317983	ENSG00000198740	0
1392	gene:ENSG00000153914:s:66153568-66153790	ENSG00000153914	0
1393	gene:ENSG00000104756:t:25446080-25446250	ENSG00000104756	0
1394	gene:ENSG00000175556:s:119011815-119011973	ENSG00000175556	0
1395	gene:ENSG00000115159:s:156513333-156513496	ENSG00000115159	0
1396	gene:ENSG00000160679:t:153644934-153646306	ENSG00000160679	0
1397	gene:ENSG00000003509:s:37231631-37231760	ENSG00000003509	0
1398	gene:ENSG00000126353:t:40553769-40556180	ENSG00000126353	0
1399	gene:ENSG00000108666:s:32339813-32339962	ENSG00000108666	0
1400	gene:ENSG00000198646:t:34736690-34736758	ENSG00000198646	0
1401	gene:ENSG00000116017:s:929262-930159	ENSG00000116017	0
1402	gene:ENSG00000173517:s:77178790-77179808	ENSG00000173517	0
1403	gene:ENSG00000166024:s:98208101-98209899	ENSG00000166024	0
1404	gene:ENSG00000153201:t:108763237-108768899	ENSG00000153201	0
1405	gene:ENSG00000134255:s:111161155-111161296	ENSG00000134255	0
1406	gene:ENSG00000114573:s:113785889-113786383	ENSG00000114573	0
1407	gene:ENSG00000138018:s:26384797-26385139	ENSG00000138018	0
1408	gene:ENSG00000135870:t:173963973-173964187	ENSG00000135870	0
1409	gene:ENSG00000157450:s:58987655-58988068	ENSG00000157450	0
1410	gene:ENSG00000178971:t:8235053-8235366	ENSG00000178971	0
1411	gene:ENSG00000145428:s:153713083-153715662	ENSG00000145428	0
1412	gene:ENSG00000073921:s:85996826-85996929	ENSG00000073921	0
1413	gene:ENSG00000153922:t:98875072-98875113	ENSG00000153922	0
1414	gene:ENSG00000118507:t:131281530-131281943	ENSG00000118507	0
1415	gene:ENSG00000155275:t:8449669-8450277	ENSG00000155275	0
1416	gene:ENSG00000104866:s:45093174-45093527	ENSG00000104866	0
1417	gene:ENSG00000198301:t:75973317-75973391	ENSG00000198301	0
1418	gene:ENSG00000112941:t:6745915-6746427	ENSG00000112941	0
1419	gene:ENSG00000054967:s:73390706-73390921	ENSG00000054967	0
1420	gene:ENSG00000176371:s:84603820-84604380	ENSG00000176371	0
1421	gene:ENSG00000126581:t:42810134-42810928	ENSG00000126581	0
1422	gene:ENSG00000013725:t:61015421-61015835	ENSG00000013725	0
1423	gene:ENSG00000228794:t:853391-859446	ENSG00000228794	0
1424	gene:ENSG00000198740:t:49312698-49312845	ENSG00000198740	0
1425	gene:ENSG00000213341:s:100219270-100219359	ENSG00000213341	0
1426	gene:ENSG00000155111:t:110627002-110627145	ENSG00000155111	0
1427	gene:ENSG00000269713:s:149062058-149062265	ENSG00000269713	0
1428	gene:ENSG00000109270:s:99887296-99887354	ENSG00000109270	0
1429	gene:ENSG00000179335:s:74608214-74608727	ENSG00000179335	0
1430	gene:ENSG00000257017:s:72057392-72058028	ENSG00000257017	0
1431	gene:ENSG00000119707:s:73099667-73099753	ENSG00000119707	0
1432	gene:ENSG00000135870:s:173964838-173965120	ENSG00000135870	0
1433	gene:ENSG00000083223:t:86301276-86301601	ENSG00000083223	0
1434	gene:ENSG00000267080:t:44175973-44177428	ENSG00000267080	0.5
1435	gene:ENSG00000089177:t:16381694-16381747	ENSG00000089177	0
1436	gene:ENSG00000063169:t:47694115-47694726	ENSG00000063169	0
1437	gene:ENSG00000115761:s:10673129-10673557	ENSG00000115761	0
1438	gene:ENSG00000134744:t:52446587-52446667	ENSG00000134744	0
1439	gene:ENSG00000183955:t:123389271-123389554	ENSG00000183955	0
1440	gene:ENSG00000134255:t:111174879-111174963	ENSG00000134255	0
1441	gene:ENSG00000110921:s:109575998-109576145	ENSG00000110921	0
1442	gene:ENSG00000112282:s:131600038-131600162	ENSG00000112282	0
1443	gene:ENSG00000006194:t:3285681-3285754	ENSG00000006194	0
1444	gene:ENSG00000255571:t:89387817-89387881	ENSG00000255571	0
1445	gene:ENSG00000104880:t:7470537-7472477	ENSG00000104880	0
1446	gene:ENSG00000198799:s:113107594-113107826	ENSG00000198799	0
1447	gene:ENSG00000110400:s:119675159-119675669	ENSG00000110400	0
1448	gene:ENSG00000118369:s:78197936-78198068	ENSG00000118369	0
1449	gene:ENSG00000054267:t:235224703-235224775	ENSG00000054267	0
1450	gene:ENSG00000285959:s:22025292-22025643	ENSG00000285959	0
1451	gene:ENSG00000113161:s:75354308-75354697	ENSG00000113161	0
1452	gene:ENSG00000119986:s:97686766-97687323	ENSG00000119986	0
1453	gene:ENSG00000184162:t:19202058-19202398	ENSG00000184162	0
1454	gene:ENSG00000141384:s:26225936-26227276	ENSG00000141384	0
1455	gene:ENSG00000101596:s:2718315-2718669	ENSG00000101596	0
1456	gene:ENSG00000261373:s:89712585-89712818	ENSG00000261373	0
1457	gene:ENSG00000147099:s:72484851-72489041	ENSG00000147099	0
1458	gene:ENSG00000267699:s:51049295-51049324	ENSG00000267699	0
1459	gene:ENSG00000101544:t:80132677-80133192	ENSG00000101544	0
1460	gene:ENSG00000172671:t:45648294-45648534	ENSG00000172671	0
1461	gene:ENSG00000189376:t:123219957-123220321	ENSG00000189376	0
1462	gene:ENSG00000082269:s:70475647-70475733	ENSG00000082269	0
1463	gene:ENSG00000172432:s:43628977-43629162	ENSG00000172432	0
1464	gene:ENSG00000137275:s:3068133-3069173	ENSG00000137275	0
1465	gene:ENSG00000076242:s:37012082-37012099	ENSG00000076242	0
1466	gene:ENSG00000266714:t:75591792-75592080	ENSG00000266714	0
1467	gene:ENSG00000129472:s:21474520-21474934	ENSG00000129472	0
1468	gene:ENSG00000185900:t:43103528-43103830	ENSG00000185900	0
1469	gene:ENSG00000151694:s:9555509-9556128	ENSG00000151694	0
1470	gene:ENSG00000175265:s:34437398-34437466	ENSG00000175265	0.5
1471	gene:ENSG00000198901:s:90994407-90995629	ENSG00000198901	0
1472	gene:ENSG00000108406:t:59574188-59574259	ENSG00000108406	0
1473	gene:ENSG00000234127:s:30213305-30213427	ENSG00000234127	0
1474	gene:ENSG00000078403:t:21651673-21651768	ENSG00000078403	0
1475	gene:ENSG00000129657:t:77216128-77216140	ENSG00000129657	0
1476	gene:ENSG00000033800:t:68197444-68198603	ENSG00000033800	0
1477	gene:ENSG00000117528:s:94478259-94478315	ENSG00000117528	0
1478	gene:ENSG00000131979:s:54845768-54845852	ENSG00000131979	0
1479	gene:ENSG00000034677:s:100264671-100264785	ENSG00000034677	0
1480	gene:ENSG00000145390:t:119217550-119217673	ENSG00000145390	0
1481	gene:ENSG00000113108:t:140561587-140561734	ENSG00000113108	0
1482	gene:ENSG00000165025:s:90801927-90802146	ENSG00000165025	0
1483	gene:ENSG00000107862:s:102369703-102369775	ENSG00000107862	0
1484	gene:ENSG00000067369:s:43447155-43447485	ENSG00000067369	0
1485	gene:ENSG00000173848:t:5451828-5451937	ENSG00000173848	0
1486	gene:ENSG00000119408:s:124291971-124292088	ENSG00000119408	0
1487	gene:ENSG00000164347:t:74738318-74738417	ENSG00000164347	0
1488	gene:ENSG00000282051:t:199321-200775	ENSG00000282051	0
1489	gene:ENSG00000156642:s:73570150-73570423	ENSG00000156642	0
1490	gene:ENSG00000183696:t:48101816-48101982	ENSG00000183696	0
1491	gene:ENSG00000183814:s:226266213-226266332	ENSG00000183814	0
1492	gene:ENSG00000102805:s:76995063-76995228	ENSG00000102805	0
1493	gene:ENSG00000144711:t:12941571-12941865	ENSG00000144711	0
1494	gene:ENSG00000123607:s:165898627-165898767	ENSG00000123607	0
1495	gene:ENSG00000211456:s:45713196-45713411	ENSG00000211456	0
1496	gene:ENSG00000118690:t:108883655-na	ENSG00000118690	0
1497	gene:ENSG00000118058:t:118488614-118489197	ENSG00000118058	0
1498	gene:ENSG00000145428:t:153712474-153712820	ENSG00000145428	0
1499	gene:ENSG00000130706:s:62307983-62308178	ENSG00000130706	0
1500	gene:ENSG00000196911:s:116722126-116722289	ENSG00000196911	0
1501	gene:ENSG00000130150:s:14873689-14874454	ENSG00000130150	0
1502	gene:ENSG00000125319:s:44150961-44151044	ENSG00000125319	0
1503	gene:ENSG00000204946:t:149294380-149294412	ENSG00000204946	0
1504	gene:ENSG00000109466:t:165219934-165220059	ENSG00000109466	0
1505	gene:ENSG00000115137:t:24943636-24947748	ENSG00000115137	0
1506	gene:ENSG00000112062:t:36099846-36100468	ENSG00000112062	0
1507	gene:ENSG00000102409:s:103215092-103215515	ENSG00000102409	0
1508	gene:ENSG00000101109:s:44973167-44973433	ENSG00000101109	0
1509	gene:ENSG00000170946:s:31426287-31427978	ENSG00000170946	0
1510	gene:ENSG00000145012:s:188225405-188225527	ENSG00000145012	0
1511	gene:ENSG00000033867:s:27433916-27434104	ENSG00000033867	0
1512	gene:ENSG00000164506:t:147353323-147353373	ENSG00000164506	0
1513	gene:ENSG00000104490:t:101719252-101719648	ENSG00000104490	0
1514	gene:ENSG00000155329:s:133026116-133026604	ENSG00000155329	0
1515	gene:ENSG00000170776:t:85575131-85575329	ENSG00000170776	0
1516	gene:ENSG00000204599:t:30328889-30329041	ENSG00000204599	0
1517	gene:ENSG00000100485:s:50159431-50160086	ENSG00000100485	0
1518	gene:ENSG00000165288:t:80729916-80730020	ENSG00000165288	0
1519	gene:ENSG00000165029:s:104787920-104788085	ENSG00000165029	0
1520	gene:ENSG00000160201:s:43101366-43101907	ENSG00000160201	0
1521	gene:ENSG00000198901:t:90980884-90981231	ENSG00000198901	0
1522	gene:ENSG00000183506:t:21474597-21474800	ENSG00000183506	0
1523	gene:ENSG00000086061:t:33029820-33029989	ENSG00000086061	0
1524	gene:ENSG00000148814:t:132337565-132337695	ENSG00000148814	0
1525	gene:ENSG00000028203:t:95262906-95263081	ENSG00000028203	0
1526	gene:ENSG00000214870:s:26398593-26399021	ENSG00000214870	0
1527	gene:ENSG00000095209:s:105705596-105706040	ENSG00000095209	0
1528	gene:ENSG00000198814:t:30696042-30696151	ENSG00000198814	0
1529	gene:ENSG00000112972:t:43296655-43297166	ENSG00000112972	0
1530	gene:ENSG00000113161:t:75355365-75355526	ENSG00000113161	0
1531	gene:ENSG00000163681:t:57896511-57896591	ENSG00000163681	0
1532	gene:ENSG00000173120:s:67215340-67215673	ENSG00000173120	0
1533	gene:ENSG00000168826:t:4320640-4321786	ENSG00000168826	0
1534	gene:ENSG00000167807:s:10305589-10305952	ENSG00000167807	0
1535	gene:ENSG00000196295:s:30572975-30573922	ENSG00000196295	0
1536	gene:ENSG00000138613:s:63286558-63286628	ENSG00000138613	0
1537	gene:ENSG00000087299:s:50312011-50312548	ENSG00000087299	0
1538	gene:ENSG00000151726:t:184773843-184773898	ENSG00000151726	0
1539	gene:ENSG00000112062:s:36079967-36080086	ENSG00000112062	0
1540	gene:ENSG00000163872:t:183773633-183773794	ENSG00000163872	0
1541	gene:ENSG00000156787:s:123140761-123140901	ENSG00000156787	0
1542	gene:ENSG00000183696:s:48101816-48101982	ENSG00000183696	0
1543	gene:ENSG00000113328:s:163443757-163444078	ENSG00000113328	0
1544	gene:ENSG00000126353:s:40558808-40558942	ENSG00000126353	0
1545	gene:ENSG00000116711:s:186956102-186956344	ENSG00000116711	0
1546	gene:ENSG00000077150:t:102399288-102399497	ENSG00000077150	0
1547	gene:ENSG00000103942:t:82892685-82892841	ENSG00000103942	0
1548	gene:ENSG00000136937:s:97656011-97656085	ENSG00000136937	0
1549	gene:ENSG00000164506:s:147334157-147334222	ENSG00000164506	0
1550	gene:ENSG00000116711:t:186965409-186965593	ENSG00000116711	0
1551	gene:ENSG00000085514:t:100373445-100373919	ENSG00000085514	0
1552	gene:ENSG00000145041:t:51430033-51430212	ENSG00000145041	0
1553	gene:ENSG00000137959:s:78620382-78620571	ENSG00000137959	0
1554	gene:ENSG00000152359:t:75690383-75690562	ENSG00000152359	0
1555	gene:ENSG00000139597:s:32427903-32428311	ENSG00000139597	0
1556	gene:ENSG00000265479:s:77011880-77012019	ENSG00000265479	0
1557	gene:ENSG00000176105:s:736808-737318	ENSG00000176105	0
1558	gene:ENSG00000198793:s:11258485-11258593	ENSG00000198793	0
1559	gene:ENSG00000132664:s:18474704-18475187	ENSG00000132664	0
1560	gene:ENSG00000180488:t:77861199-77862215	ENSG00000180488	0
1561	gene:ENSG00000164053:t:48464831-48465083	ENSG00000164053	0
1562	gene:ENSG00000158882:s:161226888-161226955	ENSG00000158882	0
1563	gene:ENSG00000100023:s:21669913-21670211	ENSG00000100023	0
1564	gene:ENSG00000170476:t:139388596-139388796	ENSG00000170476	0
1565	gene:ENSG00000237940:s:241971328-241971493	ENSG00000237940	0
1566	gene:ENSG00000261373:t:89716461-89716908	ENSG00000261373	0
1567	gene:ENSG00000197323:t:114399453-114399609	ENSG00000197323	0
1568	gene:ENSG00000104885:t:2202700-2202941	ENSG00000104885	0
1569	gene:ENSG00000107036:s:5689959-5690359	ENSG00000107036	0
1570	gene:ENSG00000103657:s:63633848-63633876	ENSG00000103657	0
1571	gene:ENSG00000164934:s:103420264-103420648	ENSG00000164934	0
1572	gene:ENSG00000138835:t:113581700-113582242	ENSG00000138835	0
1573	gene:ENSG00000179750:t:38992265-38992804	ENSG00000179750	0
1574	gene:ENSG00000100281:t:35293606-35295807	ENSG00000100281	0
1575	gene:ENSG00000184056:t:91006319-91006445	ENSG00000184056	0
1576	gene:ENSG00000284946:t:91006319-91006445	ENSG00000284946	0
1577	gene:ENSG00000225484:s:79762710-79766324	ENSG00000225484	0
1578	gene:ENSG00000138468:t:101347872-101348051	ENSG00000138468	0
1579	gene:ENSG00000254995:t:58693737-58693922	ENSG00000254995	0
1580	gene:ENSG00000115604:t:102396531-102398775	ENSG00000115604	0
1581	gene:ENSG00000139132:t:32564137-32564289	ENSG00000139132	0
1582	gene:ENSG00000180376:s:56563906-56564156	ENSG00000180376	0
1583	gene:ENSG00000111671:t:6871593-6872997	ENSG00000111671	0
1584	gene:ENSG00000135605:s:48145079-48145295	ENSG00000135605	0
1585	gene:ENSG00000104885:s:2199567-2199939	ENSG00000104885	0
1586	gene:ENSG00000083223:t:86317219-86317276	ENSG00000083223	0
1587	gene:ENSG00000112234:t:98905426-98905670	ENSG00000112234	0
1588	gene:ENSG00000136152:s:45464898-45465210	ENSG00000136152	0
1589	gene:ENSG00000196116:t:97472072-97472495	ENSG00000196116	0
1590	gene:ENSG00000185344:s:123748575-123748785	ENSG00000185344	0
1591	gene:ENSG00000115760:s:32476186-32476344	ENSG00000115760	0
1592	gene:ENSG00000215424:s:46240811-46242999	ENSG00000215424	0
1593	gene:ENSG00000196236:t:40861618-40862770	ENSG00000196236	0
1594	gene:ENSG00000261971:s:3057031-3057225	ENSG00000261971	0
1595	gene:ENSG00000112972:s:43298144-43298975	ENSG00000112972	0
1596	gene:ENSG00000154188:t:107264221-107264351	ENSG00000154188	0
1597	gene:ENSG00000006634:t:87884979-87885183	ENSG00000006634	0
1598	gene:ENSG00000141568:s:82571724-82572122	ENSG00000141568	0
1599	gene:ENSG00000006634:s:87878053-87878557	ENSG00000006634	0
1600	gene:ENSG00000111450:s:130806982-130807107	ENSG00000111450	0
1601	gene:ENSG00000114209:s:167704558-167704895	ENSG00000114209	0
1602	gene:ENSG00000125772:s:5610508-5611026	ENSG00000125772	0
1603	gene:ENSG00000170871:t:6842067-6842204	ENSG00000170871	0
1604	gene:ENSG00000128805:t:48479588-48479886	ENSG00000128805	0
1605	gene:ENSG00000141298:s:29848845-29848929	ENSG00000141298	0
1606	gene:ENSG00000185658:t:39280148-39280248	ENSG00000185658	0
1607	gene:ENSG00000061918:s:155777510-155777642	ENSG00000061918	0
1608	gene:ENSG00000086712:t:16841428-16844519	ENSG00000086712	0
1609	gene:ENSG00000170396:s:184598366-184599070	ENSG00000170396	0
1610	gene:ENSG00000162402:s:55120594-55120756	ENSG00000162402	0
1611	gene:ENSG00000108839:s:6996826-6997166	ENSG00000108839	0
1612	gene:ENSG00000111671:s:6873154-6873336	ENSG00000111671	0
1613	gene:ENSG00000189079:s:45839329-45842257	ENSG00000189079	0
1614	gene:ENSG00000102531:s:49198362-49198574	ENSG00000102531	0
1615	gene:ENSG00000111247:s:4552983-4553265	ENSG00000111247	0
1616	gene:ENSG00000155393:s:50075571-50075711	ENSG00000155393	0
1617	gene:ENSG00000168405:t:25109956-25110103	ENSG00000168405	0
1618	gene:ENSG00000114439:t:107774719-107774857	ENSG00000114439	0
1619	gene:ENSG00000055950:s:100986588-100987006	ENSG00000055950	0
1620	gene:ENSG00000275464:t:5144091-5144234	ENSG00000275464	0
1621	gene:ENSG00000137145:s:19316621-19316839	ENSG00000137145	0
1622	gene:ENSG00000269001:t:53204016-53204142	ENSG00000269001	0.5
1623	gene:ENSG00000241860:t:167959-168165	ENSG00000241860	0
1624	gene:ENSG00000130595:t:1929773-1929828	ENSG00000130595	0
1625	gene:ENSG00000156469:s:96258357-96258719	ENSG00000156469	0
1626	gene:ENSG00000230590:s:74273635-74274410	ENSG00000230590	0
1627	gene:ENSG00000138246:s:132460250-132460357	ENSG00000138246	0
1628	gene:ENSG00000100124:t:37833684-37833755	ENSG00000100124	0
1629	gene:ENSG00000163681:s:57922854-57923023	ENSG00000163681	0
1630	gene:ENSG00000135837:s:179990507-179990621	ENSG00000135837	0
1631	gene:ENSG00000068097:t:60073746-60073886	ENSG00000068097	0
1632	gene:ENSG00000115604:s:102362633-102362916	ENSG00000115604	0
1633	gene:ENSG00000105808:s:102605858-102606177	ENSG00000105808	0
1634	gene:ENSG00000137145:t:19324362-19324507	ENSG00000137145	0
1635	gene:ENSG00000101928:s:134899280-134899534	ENSG00000101928	0
1636	gene:ENSG00000129292:s:132837712-132837913	ENSG00000129292	0
1637	gene:ENSG00000023909:s:93897839-93897898	ENSG00000023909	0
1638	gene:ENSG00000095370:s:127773898-127774144	ENSG00000095370	0
1639	gene:ENSG00000111711:s:21506885-21506976	ENSG00000111711	0
1640	gene:ENSG00000276043:s:4944343-4944454	ENSG00000276043	0
1641	gene:ENSG00000197037:t:99622549-99622640	ENSG00000197037	0
1642	gene:ENSG00000136098:t:52141020-52141069	ENSG00000136098	0
1643	gene:ENSG00000165219:s:125332510-125332629	ENSG00000165219	0
1644	gene:ENSG00000064313:s:119803878-119804019	ENSG00000064313	0
1645	gene:ENSG00000155966:t:148885889-148885985	ENSG00000155966	0
1646	gene:ENSG00000127311:s:66309706-66310608	ENSG00000127311	0
1647	gene:ENSG00000159140:s:33559587-33559775	ENSG00000159140	0
1648	gene:ENSG00000113851:s:3153333-3153488	ENSG00000113851	0
1649	gene:ENSG00000242779:s:52980836-52980972	ENSG00000242779	0
1650	gene:ENSG00000162613:s:77969925-77970015	ENSG00000162613	0
1651	gene:ENSG00000137393:s:18399499-18399699	ENSG00000137393	0
1652	gene:ENSG00000115421:t:60791215-60791882	ENSG00000115421	0
1653	gene:ENSG00000178075:s:113844503-113844649	ENSG00000178075	0
1654	gene:ENSG00000113851:t:3148992-3151045	ENSG00000113851	0
1655	gene:ENSG00000116679:t:185305418-185305643	ENSG00000116679	0
1656	gene:ENSG00000135093:t:109067524-109067627	ENSG00000135093	0
1657	gene:ENSG00000181381:s:168420261-168420380	ENSG00000181381	0
1658	gene:ENSG00000164053:t:48460110-48460509	ENSG00000164053	0
1659	gene:ENSG00000164674:s:158725503-158725637	ENSG00000164674	0
1660	gene:ENSG00000180488:s:77859314-77859386	ENSG00000180488	0
1661	gene:ENSG00000125107:s:58629723-58629886	ENSG00000125107	0
1662	gene:ENSG00000256223:s:133130575-133130754	ENSG00000256223	0
1663	gene:ENSG00000139218:t:45951650-45951752	ENSG00000139218	0
1664	gene:ENSG00000162929:s:61068849-61069000	ENSG00000162929	0
1665	gene:ENSG00000034677:t:100261542-100261755	ENSG00000034677	0
1666	gene:ENSG00000036549:s:77682585-77682675	ENSG00000036549	0
1667	gene:ENSG00000112685:s:688946-689212	ENSG00000112685	0
1668	gene:ENSG00000159792:s:67893272-67893371	ENSG00000159792	0
1669	gene:ENSG00000198369:s:65344719-65344896	ENSG00000198369	0
1670	gene:ENSG00000085433:t:108983271-108983451	ENSG00000085433	0
1671	gene:ENSG00000065413:s:197310578-197310797	ENSG00000065413	0
1672	gene:ENSG00000257365:s:65027698-65027957	ENSG00000257365	0
1673	gene:ENSG00000164053:s:48459359-48459684	ENSG00000164053	0
1674	gene:ENSG00000140199:t:34256229-34256283	ENSG00000140199	0
1675	gene:ENSG00000064012:t:201284718-201285317	ENSG00000064012	0
1676	gene:ENSG00000116138:t:15534237-15534303	ENSG00000116138	0
1677	gene:ENSG00000116704:t:67047265-67047367	ENSG00000116704	0
1678	gene:ENSG00000142166:s:33345230-33345360	ENSG00000142166	0
1679	gene:ENSG00000064102:t:26914408-26914578	ENSG00000064102	0
1680	gene:ENSG00000157881:t:2511628-2511683	ENSG00000157881	0
1681	gene:ENSG00000146263:s:97168071-97168240	ENSG00000146263	0
1682	gene:ENSG00000198265:s:67178657-67178926	ENSG00000198265	0
1683	gene:ENSG00000173575:t:92992859-92993114	ENSG00000173575	0
1684	gene:ENSG00000132294:s:131987575-131987702	ENSG00000132294	0
1685	gene:ENSG00000143382:s:150556939-150557050	ENSG00000143382	0
1686	gene:ENSG00000162654:s:89185237-89185469	ENSG00000162654	0
1687	gene:ENSG00000113712:s:149550075-149550299	ENSG00000113712	0
1688	gene:ENSG00000186376:s:135341768-135344087	ENSG00000186376	0
1689	gene:ENSG00000096746:s:68336505-68337459	ENSG00000096746	0
1690	gene:ENSG00000112062:t:36095987-36098076	ENSG00000112062	0
1691	gene:ENSG00000124177:t:41484352-41484609	ENSG00000124177	0
1692	gene:ENSG00000270231:s:120445829-120446043	ENSG00000270231	0
1693	gene:ENSG00000271425:s:146141604-146141818	ENSG00000271425	0
1694	gene:ENSG00000213240:s:146141604-146141818	ENSG00000213240	0
1695	gene:ENSG00000144580:t:218587586-218587695	ENSG00000144580	0
1696	gene:ENSG00000067048:s:12909360-12909696	ENSG00000067048	0
1697	gene:ENSG00000234127:t:30189080-30189199	ENSG00000234127	0
1698	gene:ENSG00000171988:s:63521734-63521850	ENSG00000171988	0
1699	gene:ENSG00000239213:s:136846528-136846586	ENSG00000239213	0
1700	gene:ENSG00000136280:s:45027634-45027797	ENSG00000136280	0
1701	gene:ENSG00000063601:t:150718625-150718700	ENSG00000063601	0
1702	gene:ENSG00000130164:t:11105979-11106687	ENSG00000130164	0
1703	gene:ENSG00000257335:s:142065332-142065468	ENSG00000257335	0
1704	gene:ENSG00000213963:s:177334393-177334529	ENSG00000213963	0
1705	gene:ENSG00000239213:t:136841726-136842585	ENSG00000239213	0
1706	gene:ENSG00000188559:t:20635351-20635617	ENSG00000188559	0
1707	gene:ENSG00000213085:t:159876263-159876888	ENSG00000213085	0
1708	gene:ENSG00000101187:s:62664934-62665088	ENSG00000101187	0
1709	gene:ENSG00000042429:s:93796207-93796540	ENSG00000042429	0
1710	gene:ENSG00000106948:t:114341836-114342125	ENSG00000106948	0
1711	gene:ENSG00000272645:s:223992240-223992594	ENSG00000272645	0
1712	gene:ENSG00000136715:s:128027717-128028120	ENSG00000136715	0
1713	gene:ENSG00000134900:t:102636871-102637239	ENSG00000134900	0
1714	gene:ENSG00000167995:s:61958146-61958929	ENSG00000167995	0
1715	gene:ENSG00000213347:s:177307781-177308062	ENSG00000213347	0
1716	gene:ENSG00000182484:s:156021999-156022145	ENSG00000182484	0
1717	gene:ENSG00000198879:s:7200414-7200484	ENSG00000198879	0
1718	gene:ENSG00000039319:s:80408013-80408153	ENSG00000039319	0
1719	gene:ENSG00000169057:s:154091646-154092307	ENSG00000169057	0
1720	gene:ENSG00000196367:s:99030595-99030764	ENSG00000196367	0
1721	gene:ENSG00000115020:s:208330503-208330694	ENSG00000115020	0
1722	gene:ENSG00000120370:s:170532129-170532627	ENSG00000120370	0
1723	gene:ENSG00000158545:s:88608217-88609327	ENSG00000158545	0
1724	gene:ENSG00000116679:s:185306750-185307139	ENSG00000116679	0
1725	gene:ENSG00000270629:s:148679462-148679751	ENSG00000270629	0
1726	gene:ENSG00000204161:t:49154725-49156403	ENSG00000204161	0
1727	gene:ENSG00000211897:s:105770293-105770337	ENSG00000211897	0
1728	gene:ENSG00000187049:t:61398260-61398863	ENSG00000187049	0
1729	gene:ENSG00000050748:s:180279796-180280036	ENSG00000050748	0
1730	gene:ENSG00000100281:s:35288238-35288407	ENSG00000100281	0
1731	gene:ENSG00000180871:t:218126291-218126353	ENSG00000180871	0
1732	gene:ENSG00000182048:t:3628723-3628819	ENSG00000182048	0
1733	gene:ENSG00000129484:s:20356307-20356434	ENSG00000129484	0
1734	gene:ENSG00000185917:t:36036085-36036251	ENSG00000185917	0
1735	gene:ENSG00000142875:s:84202683-84202805	ENSG00000142875	0
1736	gene:ENSG00000133302:s:94663733-94663908	ENSG00000133302	0
1737	gene:ENSG00000130349:s:107039749-107040230	ENSG00000130349	0
1738	gene:ENSG00000140525:t:89299800-89299966	ENSG00000140525	0
1739	gene:ENSG00000115604:t:102375907-102376063	ENSG00000115604	0
1740	gene:ENSG00000171843:t:20365669-20365744	ENSG00000171843	0
1741	gene:ENSG00000073737:s:169069187-169069717	ENSG00000073737	0
1742	gene:ENSG00000167065:s:30663404-30663506	ENSG00000167065	0
1743	gene:ENSG00000067369:t:43446387-43446590	ENSG00000067369	0
1744	gene:ENSG00000100023:t:21670566-21670853	ENSG00000100023	0
1745	gene:ENSG00000140992:s:2561480-2561543	ENSG00000140992	0
1746	gene:ENSG00000271816:s:73730168-73730487	ENSG00000271816	0
1747	gene:ENSG00000275342:t:8339204-8339635	ENSG00000275342	0
1748	gene:ENSG00000167851:s:74466399-74466655	ENSG00000167851	0
1749	gene:ENSG00000152359:s:75694655-75694831	ENSG00000152359	0
1750	gene:ENSG00000125482:s:132406586-132406851	ENSG00000125482	0
1751	gene:ENSG00000175575:t:73887201-73887461	ENSG00000175575	0
1752	gene:ENSG00000183486:t:41376836-41377306	ENSG00000183486	0
1753	gene:ENSG00000132664:t:18472842-18473011	ENSG00000132664	0
1754	gene:ENSG00000132359:t:2991297-2991397	ENSG00000132359	0
1755	gene:ENSG00000106144:t:143291540-143291690	ENSG00000106144	0
1756	gene:ENSG00000259024:s:15545785-15545916	ENSG00000259024	0
1757	gene:ENSG00000072071:s:14157215-14157460	ENSG00000072071	0
1758	gene:ENSG00000085721:s:15084642-15084705	ENSG00000085721	0
1759	gene:ENSG00000171502:t:85987601-85987654	ENSG00000171502	0
1760	gene:ENSG00000133731:s:81673841-81674421	ENSG00000133731	0
1761	gene:ENSG00000111707:t:118384012-118384067	ENSG00000111707	0
1762	gene:ENSG00000266714:s:75591468-75591712	ENSG00000266714	0
1763	gene:ENSG00000197208:s:132313046-132313768	ENSG00000197208	0
1764	gene:ENSG00000119686:t:75640547-75641060	ENSG00000119686	0
1765	gene:ENSG00000118873:s:220171875-220172297	ENSG00000118873	0
1766	gene:ENSG00000138658:s:112558150-112558309	ENSG00000138658	0
1767	gene:ENSG00000204161:s:49160348-49161863	ENSG00000204161	0
1768	gene:ENSG00000160179:t:42288211-42288312	ENSG00000160179	0
1769	gene:ENSG00000101745:t:9208657-9208803	ENSG00000101745	0
1770	gene:ENSG00000106070:t:50595437-50595840	ENSG00000106070	0
1771	gene:ENSG00000174501:s:95919892-95919920	ENSG00000174501	0
1772	gene:ENSG00000273045:t:99147402-99147493	ENSG00000273045	0
1773	gene:ENSG00000172062:t:70942718-70943383	ENSG00000172062	0
1774	gene:ENSG00000100916:t:35831410-35831500	ENSG00000100916	0
1775	gene:ENSG00000147852:s:2647474-2647768	ENSG00000147852	0
1776	gene:ENSG00000047644:s:10015562-10015858	ENSG00000047644	0
1777	gene:ENSG00000140718:t:54111762-54114463	ENSG00000140718	0
1778	gene:ENSG00000148110:s:94438401-94438528	ENSG00000148110	0
1779	gene:ENSG00000256223:t:133143703-133144525	ENSG00000256223	0
1780	gene:ENSG00000185900:s:43093506-43093563	ENSG00000185900	0
1781	gene:ENSG00000112282:t:131598556-131598761	ENSG00000112282	0
1782	gene:ENSG00000228401:t:136648610-136649337	ENSG00000228401	0
1783	gene:ENSG00000111670:t:101770406-101770708	ENSG00000111670	0
1784	gene:ENSG00000110756:t:18297559-18297717	ENSG00000110756	0
1785	gene:ENSG00000071189:t:17897334-17897446	ENSG00000071189	0
1786	gene:ENSG00000189403:t:30456704-30461560	ENSG00000189403	0
1787	gene:ENSG00000113448:t:59038859-59038971	ENSG00000113448	0
1788	gene:ENSG00000197892:s:29140063-29140191	ENSG00000197892	0
1789	gene:ENSG00000269001:s:53197111-53197262	ENSG00000269001	0
1790	gene:ENSG00000064012:s:201276827-201277104	ENSG00000064012	0
1791	gene:ENSG00000178971:s:8236058-8236346	ENSG00000178971	0
1792	gene:ENSG00000156469:s:96250906-96251446	ENSG00000156469	0
1793	gene:ENSG00000117620:s:100007034-100007156	ENSG00000117620	0
1794	gene:ENSG00000144136:s:112652270-112652798	ENSG00000144136	0
1795	gene:ENSG00000139132:s:32601278-32601423	ENSG00000139132	0
1796	gene:ENSG00000100888:s:21456032-21456126	ENSG00000100888	0
1797	gene:ENSG00000270629:t:148640016-148640097	ENSG00000270629	0
1798	gene:ENSG00000149016:t:62575045-62576244	ENSG00000149016	0
1799	gene:ENSG00000124406:s:42503450-42503514	ENSG00000124406	0
1800	gene:ENSG00000179750:s:38991308-38991626	ENSG00000179750	0
1801	gene:ENSG00000135525:t:136421701-136421799	ENSG00000135525	0
1802	gene:ENSG00000107372:s:72364353-72364664	ENSG00000107372	0
1803	gene:ENSG00000164548:s:23507157-23507535	ENSG00000164548	0
1804	gene:ENSG00000181894:t:58127425-58129556	ENSG00000181894	0
1805	gene:ENSG00000028203:s:95256550-95256622	ENSG00000028203	0
1806	gene:ENSG00000172869:s:119071205-119071257	ENSG00000172869	0
1807	gene:ENSG00000152422:s:83258530-83259339	ENSG00000152422	0
1808	gene:ENSG00000100124:s:37838500-37838598	ENSG00000100124	0
1809	gene:ENSG00000165646:s:117270281-117270463	ENSG00000165646	0
1810	gene:ENSG00000078403:s:21614720-21614924	ENSG00000078403	0
1811	gene:ENSG00000099889:t:19981933-19982091	ENSG00000099889	0
1812	gene:ENSG00000106484:t:130495346-130495522	ENSG00000106484	0
1813	gene:ENSG00000187742:t:89357962-89358572	ENSG00000187742	0
1814	gene:ENSG00000143374:t:150504906-150504978	ENSG00000143374	0
1815	gene:ENSG00000160201:t:43104315-43105252	ENSG00000160201	0
1816	gene:ENSG00000114867:s:184314495-184314728	ENSG00000114867	0
1817	gene:ENSG00000197579:s:32552434-32552553	ENSG00000197579	0
1818	gene:ENSG00000183605:s:119162339-119162414	ENSG00000183605	0
1819	gene:ENSG00000215790:s:1745724-1745999	ENSG00000215790	0
1820	gene:ENSG00000091262:t:16208728-16208944	ENSG00000091262	0
1821	gene:ENSG00000138448:t:186636082-186636211	ENSG00000138448	0
1822	gene:ENSG00000198301:s:75975744-75975844	ENSG00000198301	0
1823	gene:ENSG00000172062:s:70941389-70941508	ENSG00000172062	0
1824	gene:ENSG00000102531:t:49201800-49201966	ENSG00000102531	0
1825	gene:ENSG00000007129:t:41577200-41577559	ENSG00000007129	0
1826	gene:ENSG00000158545:t:88622197-88622388	ENSG00000158545	0
1827	gene:ENSG00000145041:s:51440879-51441071	ENSG00000145041	0
1828	gene:ENSG00000168827:t:158691137-158691192	ENSG00000168827	0
1829	gene:ENSG00000116704:s:67050433-67050504	ENSG00000116704	0
1830	gene:ENSG00000198901:s:90981748-90982026	ENSG00000198901	0
1831	gene:ENSG00000180316:t:36293061-36293126	ENSG00000180316	0
1832	gene:ENSG00000121644:s:244652935-244653355	ENSG00000121644	0
1833	gene:ENSG00000129173:t:19234360-19234521	ENSG00000129173	0
1834	gene:ENSG00000217128:s:131744564-131744690	ENSG00000217128	0
1835	gene:ENSG00000185811:s:50367571-50369444	ENSG00000185811	0
1836	gene:ENSG00000143398:t:151227267-151227400	ENSG00000143398	0
1837	gene:ENSG00000197381:t:45171610-45171759	ENSG00000197381	0
1838	gene:ENSG00000151914:t:56466078-56466195	ENSG00000151914	0
1839	gene:ENSG00000085433:s:108995580-108995837	ENSG00000085433	0
1840	gene:ENSG00000139350:s:96907223-96907322	ENSG00000139350	0
1841	gene:ENSG00000198453:t:36925200-36925258	ENSG00000198453	0
1842	gene:ENSG00000165029:t:104786298-104786395	ENSG00000165029	0
1843	gene:ENSG00000162849:t:245540767-245540950	ENSG00000162849	0
1844	gene:ENSG00000076641:t:80967810-80970907	ENSG00000076641	0
1845	gene:ENSG00000196367:t:99032772-99033121	ENSG00000196367	0
1846	gene:ENSG00000143374:s:150504333-150504436	ENSG00000143374	0
1847	gene:ENSG00000144840:s:120694153-120694224	ENSG00000144840	0
1848	gene:ENSG00000073417:t:85091044-85091192	ENSG00000073417	0
1849	gene:ENSG00000006652:s:112462001-112462179	ENSG00000006652	0
1850	gene:ENSG00000076641:s:80975206-80976906	ENSG00000076641	0
1851	gene:ENSG00000164053:s:48464041-48464132	ENSG00000164053	0
1852	gene:ENSG00000118985:t:95919424-95919545	ENSG00000118985	0
1853	gene:ENSG00000263001:s:74714857-74714944	ENSG00000263001	0
1854	gene:ENSG00000100982:t:45943666-45943765	ENSG00000100982	0
1855	gene:ENSG00000139842:s:113229446-113229519	ENSG00000139842	0
1856	gene:ENSG00000189079:t:45846856-45846937	ENSG00000189079	0
1857	gene:ENSG00000239305:t:86612159-86614699	ENSG00000239305	0
1858	gene:ENSG00000183696:t:48103782-48104036	ENSG00000183696	0
1859	gene:ENSG00000133812:s:9808545-9809272	ENSG00000133812	0
1860	gene:ENSG00000273018:s:18523639-18523877	ENSG00000273018	0
1861	gene:ENSG00000127124:t:41628749-41628947	ENSG00000127124	0
1862	gene:ENSG00000160588:s:118252222-118252350	ENSG00000160588	0
1863	gene:ENSG00000283549:s:7640752-7640828	ENSG00000283549	0
1864	gene:ENSG00000146433:s:158608659-158608750	ENSG00000146433	0
1865	gene:ENSG00000171984:s:5772862-5773043	ENSG00000171984	0
1866	gene:ENSG00000110172:t:90206202-90206272	ENSG00000110172	0
1867	gene:ENSG00000139793:t:97391322-97394120	ENSG00000139793	0
1868	gene:ENSG00000144736:s:72815350-72815403	ENSG00000144736	0
1869	gene:ENSG00000110172:s:90210536-90210765	ENSG00000110172	0
1870	gene:ENSG00000189190:t:52780581-52781055	ENSG00000189190	0
1871	gene:ENSG00000185485:s:195990190-195990318	ENSG00000185485	0
1872	gene:ENSG00000125630:s:112552645-112552816	ENSG00000125630	0
1873	gene:ENSG00000112592:t:170561791-170561958	ENSG00000112592	0
1874	gene:ENSG00000170456:t:31495810-31495919	ENSG00000170456	0
1875	gene:ENSG00000198612:t:237088589-237088653	ENSG00000198612	0
1876	gene:ENSG00000153165:s:106441293-106441380	ENSG00000153165	0
1877	gene:ENSG00000139496:s:25315357-25315467	ENSG00000139496	0
1878	gene:ENSG00000107566:t:100179201-100179247	ENSG00000107566	0
1879	gene:ENSG00000142875:s:84197729-84197824	ENSG00000142875	0
1880	gene:ENSG00000154188:s:107293936-107295541	ENSG00000154188	0
1881	gene:ENSG00000115421:s:60786947-60787066	ENSG00000115421	0
1882	gene:ENSG00000228794:s:851348-852515	ENSG00000228794	0
1883	gene:ENSG00000163681:t:57871636-57871698	ENSG00000163681	0
1884	gene:ENSG00000135127:s:119998001-119998908	ENSG00000135127	0
1885	gene:ENSG00000100697:t:95130058-95130192	ENSG00000100697	0
1886	gene:ENSG00000266074:t:81438370-81438559	ENSG00000266074	0
1887	gene:ENSG00000104756:t:25440543-25440673	ENSG00000104756	0
1888	gene:ENSG00000266714:s:75592238-75592301	ENSG00000266714	0
1889	gene:ENSG00000138795:t:108079492-108079614	ENSG00000138795	0
1890	gene:ENSG00000154027:t:77535847-77535885	ENSG00000154027	0
1891	gene:ENSG00000164023:s:107824563-107824793	ENSG00000164023	0
1892	gene:ENSG00000197782:s:40090166-40090457	ENSG00000197782	0
1893	gene:ENSG00000130702:s:62313327-62313580	ENSG00000130702	0
1894	gene:ENSG00000173621:t:66857502-66859093	ENSG00000173621	0
1895	gene:ENSG00000176142:t:119458018-119458253	ENSG00000176142	0
1896	gene:ENSG00000075539:s:48602020-48602121	ENSG00000075539	0
1897	gene:ENSG00000163681:t:57912139-57913075	ENSG00000163681	0
1898	gene:ENSG00000117010:s:40541314-40541710	ENSG00000117010	0
1899	gene:ENSG00000179869:t:48471530-48471599	ENSG00000179869	0
1900	gene:ENSG00000111859:t:11213281-11213727	ENSG00000111859	0
1901	gene:ENSG00000283549:t:7673309-7673453	ENSG00000283549	0
1902	gene:ENSG00000257621:t:58293766-58295817	ENSG00000257621	0
1903	gene:ENSG00000168016:s:36899107-36899259	ENSG00000168016	0
1904	gene:ENSG00000198814:s:30690751-30691199	ENSG00000198814	0
1905	gene:ENSG00000132510:t:7844855-7845020	ENSG00000132510	0
1906	gene:ENSG00000256269:t:119088175-119088308	ENSG00000256269	0
1907	gene:ENSG00000163945:t:1348090-1348189	ENSG00000163945	0
1908	gene:ENSG00000114982:s:96612232-96612353	ENSG00000114982	0
1909	gene:ENSG00000124214:s:49158668-49159146	ENSG00000124214	0
1910	gene:ENSG00000123636:s:159397345-159397404	ENSG00000123636	0
1911	gene:ENSG00000072415:s:67301389-67301466	ENSG00000072415	0
1912	gene:ENSG00000163947:t:56882292-56882354	ENSG00000163947	0
1913	gene:ENSG00000125772:t:5609564-5609811	ENSG00000125772	0
1914	gene:ENSG00000137959:t:78628949-78628999	ENSG00000137959	0
1915	gene:ENSG00000145012:t:188406110-188406313	ENSG00000145012	0
1916	gene:ENSG00000096746:t:68338806-68339260	ENSG00000096746	0
1917	gene:ENSG00000106772:t:76655423-76655502	ENSG00000106772	0
1918	gene:ENSG00000179335:s:74601592-74601968	ENSG00000179335	0
1919	gene:ENSG00000146433:t:158623550-158623607	ENSG00000146433	0
1920	gene:ENSG00000185495:t:224008727-224010612	ENSG00000185495	0
1921	gene:ENSG00000156787:t:123144717-123144855	ENSG00000156787	0.5
1922	gene:ENSG00000012232:s:28701327-28701678	ENSG00000012232	0
1923	gene:ENSG00000131002:s:19593088-19594161	ENSG00000131002	0
1924	gene:ENSG00000163681:s:57909076-57909221	ENSG00000163681	0
1925	gene:ENSG00000274333:s:5553637-5553838	ENSG00000274333	0
1926	gene:ENSG00000038945:s:16143556-16143611	ENSG00000038945	0
1927	gene:ENSG00000172071:s:88583430-88583542	ENSG00000172071	0
1928	gene:ENSG00000162650:s:109487518-109487804	ENSG00000162650	0
1929	gene:ENSG00000143398:s:151223880-151224279	ENSG00000143398	0
1930	gene:ENSG00000266714:t:75590588-75590689	ENSG00000266714	0.5
1931	gene:ENSG00000168827:t:158652073-158652250	ENSG00000168827	0
1932	gene:ENSG00000205571:s:70065965-70066084	ENSG00000205571	0
1933	gene:ENSG00000211897:t:105769657-105770104	ENSG00000211897	0
1934	gene:ENSG00000164117:s:174259676-174259825	ENSG00000164117	0
1935	gene:ENSG00000079332:t:70161858-70162396	ENSG00000079332	0
1936	gene:ENSG00000161010:t:179835133-179837204	ENSG00000161010	0
1937	gene:ENSG00000135093:s:109052586-109052761	ENSG00000135093	0
1938	gene:ENSG00000125772:t:5604364-5604440	ENSG00000125772	0
1939	gene:ENSG00000100697:s:95132515-95132707	ENSG00000100697	0
1940	gene:ENSG00000177398:t:42122831-42123150	ENSG00000177398	0
1941	gene:ENSG00000130164:s:11102360-11104268	ENSG00000130164	0
1942	gene:ENSG00000155903:s:141487047-141487216	ENSG00000155903	0
1943	gene:ENSG00000106346:t:6135841-6135951	ENSG00000106346	0
1944	gene:ENSG00000198612:s:237085312-237086042	ENSG00000198612	0
1945	gene:ENSG00000077254:s:77721172-77721738	ENSG00000077254	0
1946	gene:ENSG00000172575:s:38505840-38505920	ENSG00000172575	0
1947	gene:ENSG00000095139:s:118572390-118572550	ENSG00000095139	0
1948	gene:ENSG00000115956:t:68384179-68384460	ENSG00000115956	0
1949	gene:ENSG00000165219:t:125336572-125337095	ENSG00000165219	0
1950	gene:ENSG00000166908:s:57599065-57599211	ENSG00000166908	0
1951	gene:ENSG00000006652:t:112467206-112468115	ENSG00000006652	0
1952	gene:ENSG00000115339:s:165758618-165758864	ENSG00000115339	0
1953	gene:ENSG00000138801:s:107719472-107720117	ENSG00000138801	0
1954	gene:ENSG00000130844:t:53539177-53539524	ENSG00000130844	0
1955	gene:ENSG00000012983:s:50440013-50440073	ENSG00000012983	0
1956	gene:ENSG00000175395:s:37976506-37976633	ENSG00000175395	0
1957	gene:ENSG00000185495:s:224003513-224003654	ENSG00000185495	0
1958	gene:ENSG00000112144:s:53009439-53009567	ENSG00000112144	0
1959	gene:ENSG00000015133:t:91378641-91379885	ENSG00000015133	0
1960	gene:ENSG00000168081:t:28339026-28340208	ENSG00000168081	0
1961	gene:ENSG00000165178:s:75171869-75172044	ENSG00000165178	0
1962	gene:ENSG00000033178:s:67631708-67631771	ENSG00000033178	0
1963	gene:ENSG00000107938:t:125729358-125729536	ENSG00000107938	0
1964	gene:ENSG00000188313:t:146525529-146525647	ENSG00000188313	0
1965	gene:ENSG00000145390:t:119267320-119267482	ENSG00000145390	0
1966	gene:ENSG00000242259:t:19397948-19398087	ENSG00000242259	0
1967	gene:ENSG00000100084:t:19397948-19398087	ENSG00000100084	0
1968	gene:ENSG00000119686:s:75634910-75635013	ENSG00000119686	0
1969	gene:ENSG00000100731:s:70907405-70908012	ENSG00000100731	0
1970	gene:ENSG00000265148:s:58337336-58337993	ENSG00000265148	0
1971	gene:ENSG00000144647:t:43079232-43081536	ENSG00000144647	0
1972	gene:ENSG00000166908:t:57600324-57600437	ENSG00000166908	0
1973	gene:ENSG00000138050:t:39766057-39766212	ENSG00000138050	0
1974	gene:ENSG00000170871:s:6782642-6782841	ENSG00000170871	0
1975	gene:ENSG00000165929:t:91813703-91813828	ENSG00000165929	0
1976	gene:ENSG00000164180:s:88225769-88225866	ENSG00000164180	0
1977	gene:ENSG00000170260:s:149239651-149240056	ENSG00000170260	0
1978	gene:ENSG00000204138:s:28493015-28493277	ENSG00000204138	0
1979	gene:ENSG00000080822:s:98517052-98517444	ENSG00000080822	0
1980	gene:ENSG00000115935:s:174629666-174629876	ENSG00000115935	0
1981	gene:ENSG00000144559:s:11846502-11846919	ENSG00000144559	0
1982	gene:ENSG00000174953:t:154277598-154277894	ENSG00000174953	0
1983	gene:ENSG00000143190:s:167220829-167220958	ENSG00000143190	0
1984	gene:ENSG00000151657:s:7787820-7787981	ENSG00000151657	0
1985	gene:ENSG00000064995:t:34877462-34879041	ENSG00000064995	0
1986	gene:ENSG00000112419:t:143712016-143712336	ENSG00000112419	0
1987	gene:ENSG00000171503:s:158672125-158672490	ENSG00000171503	0
1988	gene:ENSG00000214176:s:64821767-64822052	ENSG00000214176	0
1989	gene:ENSG00000198718:t:45043686-45043791	ENSG00000198718	0
1990	gene:ENSG00000115295:s:29167476-29167876	ENSG00000115295	0
1991	gene:ENSG00000143190:s:167396286-167396427	ENSG00000143190	0
1992	gene:ENSG00000081237:s:198699564-198700146	ENSG00000081237	0
1993	gene:ENSG00000111859:s:11305853-11306182	ENSG00000111859	0
1994	gene:ENSG00000115604:s:102371953-102372118	ENSG00000115604	0
1995	gene:ENSG00000168297:s:58420536-58421206	ENSG00000168297	0
1996	gene:ENSG00000129173:s:19237314-19237470	ENSG00000129173	0
1997	gene:ENSG00000025293:t:35801489-35801972	ENSG00000025293	0
1998	gene:ENSG00000175106:t:15538718-15538953	ENSG00000175106	0
[truncated: 300 more rows]

## Sheet: Consensus Background
	LSV	Gene	Average Probability Signal
0	gene:ENSG00000130707:t:130489333-130489464	ENSG00000130707	0
1	gene:ENSG00000008710:s:2119307-2119378	ENSG00000008710	0
2	gene:ENSG00000135953:t:102732286-102732426	ENSG00000135953	0
3	gene:ENSG00000144560:t:11601833-11602022	ENSG00000144560	0
4	gene:ENSG00000273136:t:120805556-120805710	ENSG00000273136	0
5	gene:ENSG00000254635:s:28531735-28532354	ENSG00000254635	0
6	gene:ENSG00000251600:s:143880411-143880509	ENSG00000251600	0
7	gene:ENSG00000213963:t:177323239-177323396	ENSG00000213963	0.5
8	gene:ENSG00000167995:t:61959732-61960043	ENSG00000167995	0
9	gene:ENSG00000140678:t:31382267-31382997	ENSG00000140678	0
10	gene:ENSG00000269307:t:17273706-17274024	ENSG00000269307	0
11	gene:ENSG00000185442:t:92630161-92630345	ENSG00000185442	0
12	gene:ENSG00000135953:s:102736530-102736888	ENSG00000135953	0
13	gene:ENSG00000241489:s:149529314-149529428	ENSG00000241489	0
14	gene:ENSG00000164398:t:131973266-131974035	ENSG00000164398	0
15	gene:ENSG00000134333:s:18399726-18400432	ENSG00000134333	0
16	gene:ENSG00000284690:t:74560701-74560824	ENSG00000284690	0
17	gene:ENSG00000172889:t:136668232-136668362	ENSG00000172889	0
18	gene:ENSG00000072415:s:67302410-67302803	ENSG00000072415	0
19	gene:ENSG00000122481:t:95239777-95239909	ENSG00000122481	0
20	gene:ENSG00000283088:t:52929076-52929414	ENSG00000283088	0
21	gene:ENSG00000082014:t:151239543-151239752	ENSG00000082014	0
22	gene:ENSG00000189223:t:113255390-113255549	ENSG00000189223	0
23	gene:ENSG00000129657:t:77216193-77216205	ENSG00000129657	0
24	gene:ENSG00000106603:t:43650493-43650712	ENSG00000106603	0
25	gene:ENSG00000274602:t:18552473-18552573	ENSG00000274602	0
26	gene:ENSG00000164010:s:42825560-42825877	ENSG00000164010	0.5
27	gene:ENSG00000155508:s:154859189-154859496	ENSG00000155508	0
28	gene:ENSG00000187630:s:23969874-23970332	ENSG00000187630	0
29	gene:ENSG00000102804:t:44435793-44436426	ENSG00000102804	0.5
30	gene:ENSG00000120071:s:46170277-46171790	ENSG00000120071	0
31	gene:ENSG00000221874:t:52928475-52929414	ENSG00000221874	0
32	gene:ENSG00000036549:t:77676982-77677364	ENSG00000036549	0
33	gene:ENSG00000257017:s:72056530-72057346	ENSG00000257017	0
34	gene:ENSG00000145428:t:153713083-153715662	ENSG00000145428	0
35	gene:ENSG00000175061:s:16463164-16463317	ENSG00000175061	0.5
36	gene:ENSG00000284690:s:74563525-74564648	ENSG00000284690	0
37	gene:ENSG00000168003:s:62856102-62856381	ENSG00000168003	0
38	gene:ENSG00000175279:t:10433842-10434121	ENSG00000175279	0.5
39	gene:ENSG00000074964:t:17619329-17619786	ENSG00000074964	0
40	gene:ENSG00000175857:t:58496723-58497090	ENSG00000175857	0
41	gene:ENSG00000175164:s:133259819-133259866	ENSG00000175164	0
42	gene:ENSG00000269713:s:149059700-149059808	ENSG00000269713	0
43	gene:ENSG00000101191:t:62914210-62914406	ENSG00000101191	0
44	gene:ENSG00000251301:t:68433199-68433371	ENSG00000251301	0
45	gene:ENSG00000204520:t:31410543-31410797	ENSG00000204520	0
46	gene:ENSG00000105339:s:141126206-141126471	ENSG00000105339	0
47	gene:ENSG00000184110:t:28711657-28711787	ENSG00000184110	0.5
48	gene:ENSG00000130958:s:96383477-96383710	ENSG00000130958	0
49	gene:ENSG00000187546:t:na-15237216	ENSG00000187546	0
50	gene:ENSG00000228315:t:23659513-23660000	ENSG00000228315	0.5
51	gene:ENSG00000135596:s:109454560-109454925	ENSG00000135596	0
52	gene:ENSG00000171970:t:2915147-2915648	ENSG00000171970	0
53	gene:ENSG00000133315:s:64151239-64151355	ENSG00000133315	0
54	gene:ENSG00000164010:t:42829915-42830533	ENSG00000164010	0
55	gene:ENSG00000112033:s:35348913-35349003	ENSG00000112033	0
56	gene:ENSG00000122126:t:129557325-129557435	ENSG00000122126	0
57	gene:ENSG00000100979:t:45909835-45910162	ENSG00000100979	0
58	gene:ENSG00000088827:t:3686970-3688770	ENSG00000088827	0
59	gene:ENSG00000272578:t:23658094-23660004	ENSG00000272578	0
60	gene:ENSG00000237298:s:178541747-178542361	ENSG00000237298	0
61	gene:ENSG00000188130:s:50258243-50258301	ENSG00000188130	0.5
62	gene:ENSG00000268043:s:146960109-146960318	ENSG00000268043	0
63	gene:ENSG00000100664:s:103340963-103341356	ENSG00000100664	0
64	gene:ENSG00000256673:s:9408629-9408952	ENSG00000256673	0
65	gene:ENSG00000129292:t:132799058-132799960	ENSG00000129292	0
66	gene:ENSG00000049239:t:9244925-9245561	ENSG00000049239	0
67	gene:ENSG00000170421:s:52949034-52949585	ENSG00000170421	0
68	gene:ENSG00000284707:s:97928082-97928411	ENSG00000284707	0
69	gene:ENSG00000187546:s:15310868-15311046	ENSG00000187546	0
70	gene:ENSG00000135976:s:97151879-97151939	ENSG00000135976	0
71	gene:ENSG00000244682:t:161601240-161601364	ENSG00000244682	0
72	gene:ENSG00000172322:t:9971505-9971687	ENSG00000172322	0
73	gene:ENSG00000089820:t:153913409-153913516	ENSG00000089820	0
74	gene:ENSG00000105383:s:51225064-51225209	ENSG00000105383	0
75	gene:ENSG00000185485:t:195983910-195984276	ENSG00000185485	0
76	gene:ENSG00000068024:t:239236593-239236669	ENSG00000068024	0
77	gene:ENSG00000180376:t:56566594-56566759	ENSG00000180376	0
78	gene:ENSG00000138639:t:85721885-85722386	ENSG00000138639	0
79	gene:ENSG00000228315:s:23690232-23693151	ENSG00000228315	0
80	gene:ENSG00000120451:t:130879624-130879711	ENSG00000120451	0
81	gene:ENSG00000166435:s:74850870-74851203	ENSG00000166435	0
82	gene:ENSG00000121716:t:100358159-100358259	ENSG00000121716	0
83	gene:ENSG00000049239:s:9234775-9235066	ENSG00000049239	0
84	gene:ENSG00000099308:s:18110457-18111188	ENSG00000099308	0
85	gene:ENSG00000256673:t:9405911-9406613	ENSG00000256673	0
86	gene:ENSG00000154114:s:121035241-121036314	ENSG00000154114	0
87	gene:ENSG00000109458:t:143394817-143395720	ENSG00000109458	0
88	gene:ENSG00000273000:t:23659513-23660000	ENSG00000273000	0
89	gene:ENSG00000157017:t:10290716-10291451	ENSG00000157017	0
90	gene:ENSG00000136573:t:11563876-11564604	ENSG00000136573	0
91	gene:ENSG00000012779:t:45428321-45428558	ENSG00000012779	0
92	gene:ENSG00000150991:t:124912623-124912636	ENSG00000150991	0
93	gene:ENSG00000281103:t:38375557-38378804	ENSG00000281103	0
94	gene:ENSG00000182048:s:3626672-3626834	ENSG00000182048	0
95	gene:ENSG00000082438:t:164743189-164743875	ENSG00000082438	0
96	gene:ENSG00000169087:s:122759220-122759360	ENSG00000169087	0
97	gene:ENSG00000270231:s:120436353-120436697	ENSG00000270231	0
98	gene:ENSG00000170909:t:54097168-54097979	ENSG00000170909	0
99	gene:ENSG00000150760:t:126977948-126977988	ENSG00000150760	0
100	gene:ENSG00000272752:s:100356394-100356938	ENSG00000272752	0
101	gene:ENSG00000129116:s:168894169-168894765	ENSG00000129116	0
102	gene:ENSG00000273018:s:18528573-18529328	ENSG00000273018	0
103	gene:ENSG00000180229:s:20445859-20446046	ENSG00000180229	0
104	gene:ENSG00000119979:s:119110193-119110615	ENSG00000119979	0
105	gene:ENSG00000179406:s:66479009-66479096	ENSG00000179406	0.5
106	gene:ENSG00000241489:t:149500949-149501037	ENSG00000241489	0
107	gene:ENSG00000250903:s:2398553-2398778	ENSG00000250903	0
108	gene:ENSG00000178115:t:30561043-30561134	ENSG00000178115	0
109	gene:ENSG00000228794:s:829003-829104	ENSG00000228794	0
110	gene:ENSG00000250959:s:73731176-73731771	ENSG00000250959	0
111	gene:ENSG00000179094:s:8146372-8146502	ENSG00000179094	0
112	gene:ENSG00000138398:s:169584340-169584497	ENSG00000138398	0
113	gene:ENSG00000281103:t:38373015-38373592	ENSG00000281103	0
114	gene:ENSG00000001460:t:24383867-24384003	ENSG00000001460	0
115	gene:ENSG00000165646:t:117277114-117279430	ENSG00000165646	0
116	gene:ENSG00000272752:t:100357681-100358366	ENSG00000272752	0
117	gene:ENSG00000187147:t:44632235-44632572	ENSG00000187147	0
118	gene:ENSG00000196459:s:13716419-13716718	ENSG00000196459	0
119	gene:ENSG00000135951:t:99124767-99127176	ENSG00000135951	0
120	gene:ENSG00000283674:t:12594970-12595296	ENSG00000283674	0
121	gene:ENSG00000170919:t:45383635-45383843	ENSG00000170919	0
122	gene:ENSG00000105426:t:5258017-5258127	ENSG00000105426	0
123	gene:ENSG00000250251:t:15137750-15137923	ENSG00000250251	0
124	gene:ENSG00000120647:t:405511-405564	ENSG00000120647	0
125	gene:ENSG00000260861:t:1551691-1552049	ENSG00000260861	0
126	gene:ENSG00000105808:t:102602324-102602405	ENSG00000105808	0
127	gene:ENSG00000120832:s:106986969-106987166	ENSG00000120832	0
128	gene:ENSG00000139428:s:109561416-109561542	ENSG00000139428	0
129	gene:ENSG00000257582:t:99527511-99528121	ENSG00000257582	0
130	gene:ENSG00000129657:s:77215806-77215818	ENSG00000129657	0
131	gene:ENSG00000178966:s:83980711-83981004	ENSG00000178966	0
132	gene:ENSG00000229043:s:1160374-1160623	ENSG00000229043	0
133	gene:ENSG00000211898:s:105840301-105840786	ENSG00000211898	0
134	gene:ENSG00000163463:t:155172701-155172892	ENSG00000163463	0
135	gene:ENSG00000168785:s:98507678-98507728	ENSG00000168785	0
136	gene:ENSG00000110925:t:51076569-51076835	ENSG00000110925	0
137	gene:ENSG00000122861:t:73912195-73912322	ENSG00000122861	0
138	gene:ENSG00000055118:t:150952425-150952924	ENSG00000055118	0
139	gene:ENSG00000188234:t:45847846-45847954	ENSG00000188234	0
140	gene:ENSG00000157653:s:113427822-113428223	ENSG00000157653	0
141	gene:ENSG00000130702:t:62311162-62311307	ENSG00000130702	0
142	gene:ENSG00000250312:t:160910-163989	ENSG00000250312	0
143	gene:ENSG00000280828:t:128609487-128609579	ENSG00000280828	0
144	gene:ENSG00000242588:t:128609487-128609579	ENSG00000242588	0
145	gene:ENSG00000144026:s:95157351-95157439	ENSG00000144026	0
146	gene:ENSG00000174652:t:9418505-9418631	ENSG00000174652	0
147	gene:ENSG00000173950:t:195226709-195226856	ENSG00000173950	0
148	gene:ENSG00000168268:t:52524385-52524611	ENSG00000168268	0
149	gene:ENSG00000117586:t:173188464-173188569	ENSG00000117586	0
150	gene:ENSG00000104043:t:50106939-50107008	ENSG00000104043	0
151	gene:ENSG00000215790:t:1739236-1739704	ENSG00000215790	0
152	gene:ENSG00000100031:t:24607954-24608023	ENSG00000100031	0
153	gene:ENSG00000151967:t:159866162-159866281	ENSG00000151967	0
154	gene:ENSG00000179222:t:51894269-51894349	ENSG00000179222	0
155	gene:ENSG00000170085:t:176289643-176290955	ENSG00000170085	0
156	gene:ENSG00000257335:t:142094620-142094654	ENSG00000257335	0
157	gene:ENSG00000055950:t:100983755-100983817	ENSG00000055950	0
158	gene:ENSG00000213903:t:24314643-24315020	ENSG00000213903	0
159	gene:ENSG00000133466:t:37190865-37190928	ENSG00000133466	0
160	gene:ENSG00000162591:t:3524124-3524246	ENSG00000162591	0
161	gene:ENSG00000254521:s:51498018-51498287	ENSG00000254521	0
162	gene:ENSG00000177685:t:828260-828772	ENSG00000177685	0.5
163	gene:ENSG00000178386:t:44066064-44067991	ENSG00000178386	0
164	gene:ENSG00000196295:t:30568677-30568994	ENSG00000196295	0
165	gene:ENSG00000184381:t:38126371-38126755	ENSG00000184381	0
166	gene:ENSG00000129657:s:77216206-77216218	ENSG00000129657	0.5
167	gene:ENSG00000230021:s:732981-733218	ENSG00000230021	0
168	gene:ENSG00000205746:s:18352291-18352476	ENSG00000205746	0
169	gene:ENSG00000166927:s:60383129-60383666	ENSG00000166927	0
170	gene:ENSG00000112787:t:132567481-132567526	ENSG00000112787	0
171	gene:ENSG00000173482:t:7949181-7949355	ENSG00000173482	0
172	gene:ENSG00000167613:s:54370262-54370558	ENSG00000167613	0
173	gene:ENSG00000175334:s:66002581-66003070	ENSG00000175334	0
174	gene:ENSG00000129566:s:20412559-20413429	ENSG00000129566	0
175	gene:ENSG00000151914:t:56670488-56670807	ENSG00000151914	0
176	gene:ENSG00000175164:s:133262097-133262168	ENSG00000175164	0
177	gene:ENSG00000204514:s:57876353-57877042	ENSG00000204514	0
178	gene:ENSG00000230021:t:732013-732212	ENSG00000230021	0
179	gene:ENSG00000136573:s:11494001-11494591	ENSG00000136573	0
180	gene:ENSG00000052126:t:19253718-19254023	ENSG00000052126	0
181	gene:ENSG00000131697:t:5874874-5875100	ENSG00000131697	0
182	gene:ENSG00000238035:t:181315783-181315953	ENSG00000238035	0
183	gene:ENSG00000131697:s:5876879-5877466	ENSG00000131697	0
184	gene:ENSG00000101199:t:63284866-63284922	ENSG00000101199	0
185	gene:ENSG00000120093:t:48573837-48574487	ENSG00000120093	0
186	gene:ENSG00000174501:t:95917855-95917927	ENSG00000174501	0
187	gene:ENSG00000240288:t:10291538-10293449	ENSG00000240288	0
188	gene:ENSG00000169752:s:76012302-76012444	ENSG00000169752	0
189	gene:ENSG00000156170:t:94975817-94975983	ENSG00000156170	0
190	gene:ENSG00000226124:s:199846075-199846170	ENSG00000226124	0
191	gene:ENSG00000206530:t:113286947-113291748	ENSG00000206530	0
192	gene:ENSG00000146540:s:1137315-1138260	ENSG00000146540	0
193	gene:ENSG00000184381:s:38128161-38128623	ENSG00000184381	0
194	gene:ENSG00000100523:s:53103299-53103856	ENSG00000100523	0
195	gene:ENSG00000145428:s:153713083-153715662	ENSG00000145428	0
196	gene:ENSG00000118507:t:131281530-131281943	ENSG00000118507	0
197	gene:ENSG00000179335:s:74608214-74608727	ENSG00000179335	0
198	gene:ENSG00000257017:s:72057392-72058028	ENSG00000257017	0
199	gene:ENSG00000267080:t:44175973-44177428	ENSG00000267080	0.5
200	gene:ENSG00000255571:t:89387817-89387881	ENSG00000255571	0
201	gene:ENSG00000119986:s:97686766-97687323	ENSG00000119986	0
202	gene:ENSG00000266714:t:75591792-75592080	ENSG00000266714	0
203	gene:ENSG00000175265:s:34437398-34437466	ENSG00000175265	0.5
204	gene:ENSG00000129657:t:77216128-77216140	ENSG00000129657	0
205	gene:ENSG00000113108:t:140561587-140561734	ENSG00000113108	0
206	gene:ENSG00000119408:s:124291971-124292088	ENSG00000119408	0
207	gene:ENSG00000144711:t:12941571-12941865	ENSG00000144711	0
208	gene:ENSG00000118690:t:108883655-na	ENSG00000118690	0
209	gene:ENSG00000145428:t:153712474-153712820	ENSG00000145428	0
210	gene:ENSG00000204946:t:149294380-149294412	ENSG00000204946	0
211	gene:ENSG00000145012:s:188225405-188225527	ENSG00000145012	0
212	gene:ENSG00000104490:t:101719252-101719648	ENSG00000104490	0
213	gene:ENSG00000170776:t:85575131-85575329	ENSG00000170776	0
214	gene:ENSG00000183506:t:21474597-21474800	ENSG00000183506	0
215	gene:ENSG00000167807:s:10305589-10305952	ENSG00000167807	0
216	gene:ENSG00000196295:s:30572975-30573922	ENSG00000196295	0
217	gene:ENSG00000156787:s:123140761-123140901	ENSG00000156787	0
218	gene:ENSG00000085514:t:100373445-100373919	ENSG00000085514	0
219	gene:ENSG00000137959:s:78620382-78620571	ENSG00000137959	0
220	gene:ENSG00000265479:s:77011880-77012019	ENSG00000265479	0
221	gene:ENSG00000170476:t:139388596-139388796	ENSG00000170476	0
222	gene:ENSG00000237940:s:241971328-241971493	ENSG00000237940	0
223	gene:ENSG00000139132:t:32564137-32564289	ENSG00000139132	0
224	gene:ENSG00000180376:s:56563906-56564156	ENSG00000180376	0
225	gene:ENSG00000111671:t:6871593-6872997	ENSG00000111671	0
226	gene:ENSG00000261971:s:3057031-3057225	ENSG00000261971	0
227	gene:ENSG00000111450:s:130806982-130807107	ENSG00000111450	0
228	gene:ENSG00000108839:s:6996826-6997166	ENSG00000108839	0
229	gene:ENSG00000275464:t:5144091-5144234	ENSG00000275464	0
230	gene:ENSG00000269001:t:53204016-53204142	ENSG00000269001	0.5
231	gene:ENSG00000130595:t:1929773-1929828	ENSG00000130595	0
232	gene:ENSG00000105808:s:102605858-102606177	ENSG00000105808	0
233	gene:ENSG00000136098:t:52141020-52141069	ENSG00000136098	0
234	gene:ENSG00000270231:s:120445829-120446043	ENSG00000270231	0
235	gene:ENSG00000271425:s:146141604-146141818	ENSG00000271425	0
236	gene:ENSG00000213240:s:146141604-146141818	ENSG00000213240	0
237	gene:ENSG00000257335:s:142065332-142065468	ENSG00000257335	0
238	gene:ENSG00000213085:t:159876263-159876888	ENSG00000213085	0
239	gene:ENSG00000167995:s:61958146-61958929	ENSG00000167995	0
240	gene:ENSG00000213347:s:177307781-177308062	ENSG00000213347	0
241	gene:ENSG00000182484:s:156021999-156022145	ENSG00000182484	0
242	gene:ENSG00000211897:s:105770293-105770337	ENSG00000211897	0
243	gene:ENSG00000187049:t:61398260-61398863	ENSG00000187049	0
244	gene:ENSG00000180871:t:218126291-218126353	ENSG00000180871	0
245	gene:ENSG00000182048:t:3628723-3628819	ENSG00000182048	0
246	gene:ENSG00000171843:t:20365669-20365744	ENSG00000171843	0
247	gene:ENSG00000167065:s:30663404-30663506	ENSG00000167065	0
248	gene:ENSG00000183486:t:41376836-41377306	ENSG00000183486	0
249	gene:ENSG00000171502:t:85987601-85987654	ENSG00000171502	0
250	gene:ENSG00000266714:s:75591468-75591712	ENSG00000266714	0
251	gene:ENSG00000174501:s:95919892-95919920	ENSG00000174501	0
252	gene:ENSG00000140718:t:54111762-54114463	ENSG00000140718	0
253	gene:ENSG00000270629:t:148640016-148640097	ENSG00000270629	0
254	gene:ENSG00000135525:t:136421701-136421799	ENSG00000135525	0
255	gene:ENSG00000152422:s:83258530-83259339	ENSG00000152422	0
256	gene:ENSG00000165646:s:117270281-117270463	ENSG00000165646	0
257	gene:ENSG00000099889:t:19981933-19982091	ENSG00000099889	0
258	gene:ENSG00000106484:t:130495346-130495522	ENSG00000106484	0
259	gene:ENSG00000183605:s:119162339-119162414	ENSG00000183605	0
260	gene:ENSG00000215790:s:1745724-1745999	ENSG00000215790	0
261	gene:ENSG00000007129:t:41577200-41577559	ENSG00000007129	0
262	gene:ENSG00000197381:t:45171610-45171759	ENSG00000197381	0
263	gene:ENSG00000151914:t:56466078-56466195	ENSG00000151914	0
264	gene:ENSG00000273018:s:18523639-18523877	ENSG00000273018	0
265	gene:ENSG00000127124:t:41628749-41628947	ENSG00000127124	0
266	gene:ENSG00000283549:s:7640752-7640828	ENSG00000283549	0
267	gene:ENSG00000189190:t:52780581-52781055	ENSG00000189190	0
268	gene:ENSG00000185485:s:195990190-195990318	ENSG00000185485	0
269	gene:ENSG00000266074:t:81438370-81438559	ENSG00000266074	0
270	gene:ENSG00000266714:s:75592238-75592301	ENSG00000266714	0
271	gene:ENSG00000154027:t:77535847-77535885	ENSG00000154027	0
272	gene:ENSG00000130702:s:62313327-62313580	ENSG00000130702	0
273	gene:ENSG00000179869:t:48471530-48471599	ENSG00000179869	0
274	gene:ENSG00000283549:t:7673309-7673453	ENSG00000283549	0
275	gene:ENSG00000257621:t:58293766-58295817	ENSG00000257621	0
276	gene:ENSG00000256269:t:119088175-119088308	ENSG00000256269	0
277	gene:ENSG00000163945:t:1348090-1348189	ENSG00000163945	0
278	gene:ENSG00000137959:t:78628949-78628999	ENSG00000137959	0
279	gene:ENSG00000145012:t:188406110-188406313	ENSG00000145012	0
280	gene:ENSG00000106772:t:76655423-76655502	ENSG00000106772	0
281	gene:ENSG00000179335:s:74601592-74601968	ENSG00000179335	0
282	gene:ENSG00000156787:t:123144717-123144855	ENSG00000156787	0.5
283	gene:ENSG00000211897:t:105769657-105770104	ENSG00000211897	0
284	gene:ENSG00000161010:t:179835133-179837204	ENSG00000161010	0
285	gene:ENSG00000165178:s:75171869-75172044	ENSG00000165178	0
286	gene:ENSG00000265148:s:58337336-58337993	ENSG00000265148	0
287	gene:ENSG00000165929:t:91813703-91813828	ENSG00000165929	0
288	gene:ENSG00000144559:s:11846502-11846919	ENSG00000144559	0
289	gene:ENSG00000214176:s:64821767-64822052	ENSG00000214176	0
290	gene:ENSG00000081237:s:198699564-198700146	ENSG00000081237	0
291	gene:ENSG00000168297:s:58420536-58421206	ENSG00000168297	0
292	gene:ENSG00000271425:s:146127028-146127079	ENSG00000271425	0
293	gene:ENSG00000138640:t:88989624-88991150	ENSG00000138640	0
294	gene:ENSG00000136098:s:52143915-52143987	ENSG00000136098	0
295	gene:ENSG00000081237:t:198703298-198704073	ENSG00000081237	0
296	gene:ENSG00000156170:t:94980855-94980973	ENSG00000156170	0
297	gene:ENSG00000161912:t:41138609-41138727	ENSG00000161912	0
298	gene:ENSG00000179335:t:74608214-74608727	ENSG00000179335	0
299	gene:ENSG00000132669:t:19871082-19872284	ENSG00000132669	0
300	gene:ENSG00000242086:t:195664086-195664452	ENSG00000242086	0
301	gene:ENSG00000117616:t:25253114-25253937	ENSG00000117616	0
302	gene:ENSG00000022267:t:136206407-136206588	ENSG00000022267	0
303	gene:ENSG00000260861:s:1611357-1611713	ENSG00000260861	0
304	gene:ENSG00000267120:t:35742267-35742803	ENSG00000267120	0
305	gene:ENSG00000272779:s:22303943-22304127	ENSG00000272779	0
306	gene:ENSG00000178297:t:2424089-2424106	ENSG00000178297	0
307	gene:ENSG00000152422:t:83353125-83353787	ENSG00000152422	0
308	gene:ENSG00000186654:t:44702486-44702608	ENSG00000186654	0
309	gene:ENSG00000177685:t:828216-828259	ENSG00000177685	0
310	gene:ENSG00000272779:t:22306790-22307021	ENSG00000272779	0
311	gene:ENSG00000134779:t:36777647-36780336	ENSG00000134779	0
312	gene:ENSG00000143337:t:179889310-179889625	ENSG00000143337	0
313	gene:ENSG00000188643:t:153607999-153608177	ENSG00000188643	0
314	gene:ENSG00000166263:s:54999345-54999451	ENSG00000166263	0
315	gene:ENSG00000143337:s:179884692-179884769	ENSG00000143337	0
316	gene:ENSG00000123965:t:74896399-74896511	ENSG00000123965	0
317	gene:ENSG00000169087:s:122768701-122768882	ENSG00000169087	0
318	gene:ENSG00000185986:t:1576179-1576309	ENSG00000185986	0
319	gene:ENSG00000095932:s:3480330-3480542	ENSG00000095932	0
320	gene:ENSG00000174501:t:95897270-95897342	ENSG00000174501	0
321	gene:ENSG00000260528:t:90169261-90169308	ENSG00000260528	0
322	gene:ENSG00000250709:s:36248606-36248682	ENSG00000250709	0
323	gene:ENSG00000108984:t:69505448-69505846	ENSG00000108984	0
324	gene:ENSG00000129484:t:20345394-20345586	ENSG00000129484	0
325	gene:ENSG00000153113:s:96740038-96740118	ENSG00000153113	0
326	gene:ENSG00000261377:t:28833249-28833378	ENSG00000261377	0
327	gene:ENSG00000129484:s:20344932-20345126	ENSG00000129484	0
328	gene:ENSG00000228486:s:97699026-97699139	ENSG00000228486	0
329	gene:ENSG00000129657:t:77216245-77216257	ENSG00000129657	0
330	gene:ENSG00000134504:t:26501072-26501250	ENSG00000134504	0
331	gene:ENSG00000205746:t:18351774-18351943	ENSG00000205746	0
332	gene:ENSG00000260861:t:1578338-1578694	ENSG00000260861	0
333	gene:ENSG00000072210:s:19671721-19671956	ENSG00000072210	0
334	gene:ENSG00000101307:t:1578338-1578694	ENSG00000101307	0
335	gene:ENSG00000104490:s:101915512-101915858	ENSG00000104490	0
336	gene:ENSG00000156171:t:111137523-111137878	ENSG00000156171	0
337	gene:ENSG00000133943:t:91173289-91173439	ENSG00000133943	0
338	gene:ENSG00000245532:t:65423903-65424967	ENSG00000245532	0
339	gene:ENSG00000144893:t:151432325-151437072	ENSG00000144893	0
340	gene:ENSG00000133943:s:91169983-91170201	ENSG00000133943	0
341	gene:ENSG00000176731:s:85218626-85219322	ENSG00000176731	0
342	gene:ENSG00000270231:t:120442841-120443050	ENSG00000270231	0
343	gene:ENSG00000185989:s:114057229-114057491	ENSG00000185989	0
344	gene:ENSG00000131374:s:18041449-18041548	ENSG00000131374	0
345	gene:ENSG00000156170:s:94975318-94975415	ENSG00000156170	0
346	gene:ENSG00000213240:s:146144595-146144804	ENSG00000213240	0
347	gene:ENSG00000117226:t:89009392-89009494	ENSG00000117226	0
348	gene:ENSG00000178852:t:47370437-47370508	ENSG00000178852	0
349	gene:ENSG00000173281:t:9136255-9141890	ENSG00000173281	0
350	gene:ENSG00000164308:t:96901490-96901702	ENSG00000164308	0
351	gene:ENSG00000117226:s:89012883-89013427	ENSG00000117226	0
352	gene:ENSG00000280279:t:65830-65887	ENSG00000280279	0
353	gene:ENSG00000104921:t:7698741-7698968	ENSG00000104921	0
354	gene:ENSG00000116678:t:65565531-65565605	ENSG00000116678	0
355	gene:ENSG00000266714:s:75606933-75607150	ENSG00000266714	0
356	gene:ENSG00000161551:t:51880679-51880877	ENSG00000161551	0
357	gene:ENSG00000140474:t:74837329-74837475	ENSG00000140474	0
358	gene:ENSG00000164308:s:96900121-96900245	ENSG00000164308	0
359	gene:ENSG00000153113:t:96741266-96741317	ENSG00000153113	0
360	gene:ENSG00000181381:s:168400826-168400978	ENSG00000181381	0
361	gene:ENSG00000185989:t:114056456-114056940	ENSG00000185989	0
362	gene:ENSG00000173281:s:9150179-9150696	ENSG00000173281	0
363	gene:ENSG00000133026:s:8481147-8481445	ENSG00000133026	0
364	gene:ENSG00000101307:s:1619869-1620061	ENSG00000101307	0
365	gene:ENSG00000079308:t:217836015-217836211	ENSG00000079308	0
366	gene:ENSG00000228486:t:97702669-97703064	ENSG00000228486	0
367	gene:ENSG00000183087:s:113838069-113838305	ENSG00000183087	0
368	gene:ENSG00000273136:t:120836517-120836568	ENSG00000273136	0
369	gene:ENSG00000100154:t:28306496-28306645	ENSG00000100154	0
370	gene:ENSG00000266074:s:81453803-81454102	ENSG00000266074	0
371	gene:ENSG00000070214:t:105438245-105439171	ENSG00000070214	0
372	gene:ENSG00000137726:t:117841990-117842028	ENSG00000137726	0
373	gene:ENSG00000080823:t:102233464-102234153	ENSG00000080823	0
374	gene:ENSG00000089127:s:112917480-112918462	ENSG00000089127	0
375	gene:ENSG00000187595:t:42027857-42028246	ENSG00000187595	0
376	gene:ENSG00000274471:s:23309607-23309735	ENSG00000274471	0
377	gene:ENSG00000155926:s:133055846-133055969	ENSG00000155926	0
378	gene:ENSG00000042832:s:na-133055824	ENSG00000042832	0
379	gene:ENSG00000266714:s:75588058-75590243	ENSG00000266714	0
380	gene:ENSG00000065534:t:123681030-123682310	ENSG00000065534	0
381	gene:ENSG00000046653:t:13773865-13774624	ENSG00000046653	0
382	gene:ENSG00000166770:t:56495046-56495441	ENSG00000166770	0.5
383	gene:ENSG00000141543:s:80147043-80147183	ENSG00000141543	0
384	gene:ENSG00000151150:t:60083469-60083617	ENSG00000151150	0
385	gene:ENSG00000169994:t:127605844-127605928	ENSG00000169994	0
386	gene:ENSG00000151150:s:60083939-60084830	ENSG00000151150	0
387	gene:ENSG00000075340:t:70713066-70713184	ENSG00000075340	0
388	gene:ENSG00000214176:t:64814863-64815305	ENSG00000214176	0

## Sheet: Probability Missing Signal
	LSV	Gene	Null Missing Rate	Signal Missing Rate	Delta Miss Rate	p-value
0	gene:ENSG00000022567:t:141253989-141254629	ENSG00000022567	0.771488	0.788018	0.01653	0.694328
1	gene:ENSG00000087338:s:69840942-69841043	ENSG00000087338	0.0167715	0.0322581	0.0154866	0.258067
2	gene:ENSG00000181027:t:46748027-46748088	ENSG00000181027	0.752621	0.59447	0.15815	3.504e-05
3	gene:ENSG00000099308:s:18122107-18122497	ENSG00000099308	0.375262	0.612903	0.237641	6.82488e-09
4	gene:ENSG00000266714:t:75590588-75590689	ENSG00000266714	0.033543	0.0506912	0.0171483	0.293329
5	gene:ENSG00000182606:t:42087104-42087441	ENSG00000182606	0.0209644	0.0368664	0.015902	0.301288
6	gene:ENSG00000140526:s:89103903-89104044	ENSG00000140526	0.469602	0.0967742	0.372827	4.84273e-24
7	gene:ENSG00000088854:s:3348525-3348623	ENSG00000088854	0.756813	0.815668	0.0588548	0.0954844
8	gene:ENSG00000215424:s:46240811-46242999	ENSG00000215424	0.763103	0.857143	0.0940401	0.00462292
9	gene:ENSG00000127481:s:19154918-19155078	ENSG00000127481	0.0419287	0.0414747	0.000454067	1
10	gene:ENSG00000130741:s:24074338-24074691	ENSG00000130741	0.467505	0.483871	0.0163657	0.742948
11	gene:ENSG00000001629:t:92395869-92396476	ENSG00000001629	0.501048	0.797235	0.296187	5.90917e-14
12	gene:ENSG00000132294:t:131955768-131955905	ENSG00000132294	0.134172	0.221198	0.0870262	0.00523752
13	gene:ENSG00000138835:t:113581700-113582242	ENSG00000138835	0.744235	0.953917	0.209682	1.47562e-12
14	gene:ENSG00000270231:t:120447630-120447841	ENSG00000270231	0.186583	0.221198	0.0346153	0.304279
15	gene:ENSG00000228401:t:136648610-136649337	ENSG00000228401	0.748428	0.778802	0.0303742	0.444515
16	gene:ENSG00000136305:s:24309988-24310548	ENSG00000136305	0.566038	0.557604	0.00843405	0.868977
17	gene:ENSG00000196150:s:144886840-144886902	ENSG00000196150	0.557652	0.83871	0.281058	1.63087e-13
18	gene:ENSG00000213963:s:177334393-177334529	ENSG00000213963	0.350105	0.562212	0.212107	2.25293e-07
19	gene:ENSG00000095932:t:3478576-3479088	ENSG00000095932	0.710692	0.718894	0.00820219	0.856647
20	gene:ENSG00000087338:t:69842700-69843261	ENSG00000087338	0.0125786	0.0230415	0.0104629	0.332839
21	gene:ENSG00000227627:t:152987956-152988066	ENSG00000227627	0.257862	0.156682	0.10118	0.00324788
22	gene:ENSG00000101935:t:110216518-110216632	ENSG00000101935	0.505241	0.608295	0.103054	0.0136827
23	gene:ENSG00000076928:t:41929655-41930150	ENSG00000076928	0.75891	0.603687	0.155223	4.51791e-05
24	gene:ENSG00000156958:s:49201161-49201250	ENSG00000156958	0.30608	0.520737	0.214658	8.50681e-08
25	gene:ENSG00000071189:t:17897334-17897446	ENSG00000071189	0.283019	0.428571	0.145553	0.000239024
26	gene:ENSG00000216490:t:18173667-18173973	ENSG00000216490	0.672956	0.723502	0.0505463	0.186243
27	gene:ENSG00000282851:s:17414370-17415120	ENSG00000282851	0.771488	0.792627	0.0211383	0.555935
28	gene:ENSG00000197217:s:23443850-23443953	ENSG00000197217	0.0146751	0.0276498	0.0129747	0.241835
29	gene:ENSG00000063587:t:153344277-153345722	ENSG00000063587	0.733753	0.894009	0.160257	8.75273e-07
30	gene:ENSG00000185238:t:20392897-20392999	ENSG00000185238	0.660377	0.792627	0.132249	0.000461271
31	gene:ENSG00000197548:s:11347877-11348747	ENSG00000197548	0.0985325	0.198157	0.0996242	0.000568896
32	gene:ENSG00000116675:t:65384086-65384326	ENSG00000116675	0.744235	0.83871	0.0944749	0.00605638
33	gene:ENSG00000184432:t:139380011-139383435	ENSG00000184432	0.0566038	0.119816	0.0632119	0.00522361
34	gene:ENSG00000267699:s:51049295-51049324	ENSG00000267699	0.796646	0.723502	0.0731434	0.0396449
35	gene:ENSG00000116761:s:70415956-70416037	ENSG00000116761	0.654088	0.764977	0.110889	0.00350471
36	gene:ENSG00000168214:s:26429898-26430053	ENSG00000168214	0.0503145	0.110599	0.0602846	0.00562728
37	gene:ENSG00000283537:s:143620943-143621020	ENSG00000283537	0.790356	0.626728	0.163628	1.02483e-05
38	gene:ENSG00000030066:s:47813316-47813415	ENSG00000030066	0.0566038	0.0967742	0.0401704	0.0744902
39	gene:ENSG00000106829:t:79652590-79652629	ENSG00000106829	0.0377358	0.0506912	0.0129554	0.41993
40	gene:ENSG00000171509:t:158617131-158617205	ENSG00000171509	0.704403	0.797235	0.0928325	0.0122551
41	gene:ENSG00000143190:s:167376029-167376155	ENSG00000143190	0.165618	0.267281	0.101663	0.00274025
42	gene:ENSG00000175164:s:133261318-133261556	ENSG00000175164	0.794549	0.792627	0.00192254	1
43	gene:ENSG00000275052:t:55568029-55568363	ENSG00000275052	0.00628931	0.00921659	0.00292728	0.650457
44	gene:ENSG00000182606:s:42013802-42014128	ENSG00000182606	0.0209644	0.0368664	0.015902	0.301288
45	gene:ENSG00000179335:s:74604885-74605733	ENSG00000179335	0.790356	0.728111	0.0622458	0.079473
46	gene:ENSG00000119231:t:196929121-196929683	ENSG00000119231	0.0356394	0.0552995	0.0196601	0.22689
47	gene:ENSG00000151726:s:184776484-184776662	ENSG00000151726	0.067086	0.119816	0.0527297	0.025883
48	gene:ENSG00000282851:t:17415147-17415738	ENSG00000282851	0.438155	0.341014	0.0971413	0.0159116
49	gene:ENSG00000132773:t:45342843-45343002	ENSG00000132773	0.226415	0.391705	0.16529	1.05162e-05
50	gene:ENSG00000162929:s:61068849-61069000	ENSG00000162929	0.714885	0.806452	0.0915669	0.0112731
51	gene:ENSG00000175575:t:73887201-73887461	ENSG00000175575	0.51782	0.792627	0.274807	2.36914e-12
52	gene:ENSG00000116704:s:67020369-67020447	ENSG00000116704	0.287212	0.428571	0.14136	0.000347993
53	gene:ENSG00000162849:t:245540767-245540950	ENSG00000162849	0.735849	0.843318	0.107469	0.00181446
54	gene:ENSG00000116704:t:67047265-67047367	ENSG00000116704	0.348008	0.516129	0.168121	3.99115e-05
55	gene:ENSG00000183878:s:13302877-13302991	ENSG00000183878	0.48847	0.488479	9.661e-06	1
56	gene:ENSG00000147852:s:2647474-2647768	ENSG00000147852	0.637317	0.520737	0.116579	0.00443117
57	gene:ENSG00000164985:s:15510434-15511019	ENSG00000164985	0.268344	0.267281	0.00106271	1
58	gene:ENSG00000143164:s:168004533-168004793	ENSG00000143164	0.0125786	0.0230415	0.0104629	0.332839
59	gene:ENSG00000100916:t:35831410-35831500	ENSG00000100916	0.551363	0.769585	0.218223	3.39333e-08
60	gene:ENSG00000163660:s:157151729-157151930	ENSG00000163660	0.379455	0.16129	0.218165	3.81267e-09
61	gene:ENSG00000155966:t:148885889-148885985	ENSG00000155966	0.70021	0.75576	0.0555507	0.145839
62	gene:ENSG00000135108:s:117172471-117172607	ENSG00000135108	0.264151	0.410138	0.145987	0.000189246
63	gene:ENSG00000138050:s:39779114-39779267	ENSG00000138050	0.773585	0.59447	0.179115	1.98833e-06
64	gene:ENSG00000138801:s:107719472-107720117	ENSG00000138801	0.725367	0.741935	0.0165686	0.71216
65	gene:ENSG00000182866:s:32275914-32276063	ENSG00000182866	0.159329	0.253456	0.0941271	0.00458627
66	gene:ENSG00000186951:s:46176748-46176836	ENSG00000186951	0.551363	0.502304	0.0490585	0.250581
67	gene:ENSG00000163935:s:52930847-52931035	ENSG00000163935	0.786164	0.801843	0.0156798	0.687565
68	gene:ENSG00000116704:s:67050433-67050504	ENSG00000116704	0.377358	0.548387	0.171029	3.36443e-05
69	gene:ENSG00000107643:t:48325897-48325965	ENSG00000107643	0.587002	0.308756	0.278246	1.23372e-11
70	gene:ENSG00000164180:s:88225769-88225866	ENSG00000164180	0.662474	0.820276	0.157803	1.93452e-05
71	gene:ENSG00000167851:s:74466399-74466655	ENSG00000167851	0.792453	0.889401	0.0969481	0.00180244
72	gene:ENSG00000211456:t:45714046-45714082	ENSG00000211456	0.0922432	0.18894	0.0966969	0.000656311
73	gene:ENSG00000157895:t:121011011-121011146	ENSG00000157895	0.266247	0.474654	0.208407	9.93747e-08
74	gene:ENSG00000138138:t:87759701-87759813	ENSG00000138138	0.786164	0.635945	0.150219	5.52391e-05
75	gene:ENSG00000225484:s:79762710-79766324	ENSG00000225484	0.0901468	0.129032	0.0388855	0.136849
76	gene:ENSG00000140022:t:81426507-81427212	ENSG00000140022	0.301887	0.336406	0.0345187	0.377829
77	gene:ENSG00000138246:t:132488976-132489021	ENSG00000138246	0.0167715	0.0322581	0.0154866	0.258067
78	gene:ENSG00000039319:t:80434109-80434217	ENSG00000039319	0.513627	0.732719	0.219092	5.66394e-08
79	gene:ENSG00000198055:s:177430671-177430967	ENSG00000198055	0.00838574	0.0138249	0.00543914	0.683585
80	gene:ENSG00000138448:t:186636082-186636211	ENSG00000138448	0.578616	0.691244	0.112628	0.00545928
81	gene:ENSG00000197134:s:22052452-22052635	ENSG00000197134	0.687631	0.801843	0.114212	0.00182661
82	gene:ENSG00000111711:s:21506885-21506976	ENSG00000111711	0.146751	0.0599078	0.0868427	0.000929935
83	gene:ENSG00000125434:s:8289747-8289984	ENSG00000125434	0.612159	0.341014	0.271146	3.72803e-11
84	gene:ENSG00000136715:s:128027717-128028120	ENSG00000136715	0.222222	0.304147	0.0819252	0.0229247
85	gene:ENSG00000117528:s:94478259-94478315	ENSG00000117528	0.1174	0.239631	0.122231	6.77887e-05
86	gene:ENSG00000214655:t:73791859-73792490	ENSG00000214655	0.0125786	0.0230415	0.0104629	0.332839
87	gene:ENSG00000172671:t:45663542-45663842	ENSG00000172671	0.287212	0.341014	0.0538021	0.155612
88	gene:ENSG00000122591:s:22977341-22977421	ENSG00000122591	0.415094	0.631336	0.216242	1.39797e-07
89	gene:ENSG00000162929:t:61076920-61077158	ENSG00000162929	0.119497	0.239631	0.120134	0.000111989
90	gene:ENSG00000182718:s:60397871-60398043	ENSG00000182718	0.155136	0.16129	0.00615405	0.822919
91	gene:ENSG00000183486:s:41402634-41405135	ENSG00000183486	0.0272537	0.0506912	0.0234376	0.122126
92	gene:ENSG00000116455:t:111439890-111441389	ENSG00000116455	0.00419287	0.00921659	0.00502372	0.592937
93	gene:ENSG00000251474:s:129393607-129393795	ENSG00000251474	0.104822	0.142857	0.0380353	0.16117
94	gene:ENSG00000120798:t:95062508-95062738	ENSG00000120798	0.0125786	0.0230415	0.0104629	0.332839
95	gene:ENSG00000106789:t:98157460-98157660	ENSG00000106789	0.287212	0.359447	0.0722353	0.0630118
96	gene:ENSG00000285959:s:22025292-22025643	ENSG00000285959	0.647799	0.870968	0.223169	3.81032e-10
97	gene:ENSG00000138641:s:88680093-88680236	ENSG00000138641	0.0314465	0.0506912	0.0192447	0.279808
98	gene:ENSG00000139531:t:56002212-56002271	ENSG00000139531	0.318658	0.552995	0.234337	6.18225e-09
99	gene:ENSG00000089177:t:16381694-16381747	ENSG00000089177	0.643606	0.861751	0.218145	1.57845e-09
100	gene:ENSG00000112159:t:89661775-89662239	ENSG00000112159	0.0230608	0.0414747	0.0184139	0.220204
101	gene:ENSG00000156162:s:94761700-94761834	ENSG00000156162	0.746331	0.884793	0.138461	2.16582e-05
102	gene:ENSG00000122483:t:93183360-93183495	ENSG00000122483	0.721174	0.83871	0.117536	0.000787923
103	gene:ENSG00000257017:t:72058254-72058509	ENSG00000257017	0.303983	0.345622	0.0416389	0.29145
104	gene:ENSG00000091262:t:16208728-16208944	ENSG00000091262	0.765199	0.861751	0.096552	0.00322298
105	gene:ENSG00000163214:t:38848269-38848424	ENSG00000163214	0.0859539	0.165899	0.0799447	0.00260894
106	gene:ENSG00000050748:s:180279796-180280036	ENSG00000050748	0.689727	0.617512	0.0722159	0.0681258
107	gene:ENSG00000145868:s:148394712-148394904	ENSG00000145868	0.0188679	0.0368664	0.0179984	0.185627
108	gene:ENSG00000164117:s:174259676-174259825	ENSG00000164117	0.574423	0.534562	0.0398613	0.36406
109	gene:ENSG00000198707:s:88106675-88106905	ENSG00000198707	0.312369	0.539171	0.226802	2.18384e-08
110	gene:ENSG00000163681:s:57889991-57891206	ENSG00000163681	0.0167715	0.0322581	0.0154866	0.258067
111	gene:ENSG00000143498:s:222584128-222584297	ENSG00000143498	0.771488	0.953917	0.182429	2.12736e-10
112	gene:ENSG00000085433:s:108991254-108991329	ENSG00000085433	0.310273	0.534562	0.22429	2.3075e-08
113	gene:ENSG00000134900:s:102636224-102636392	ENSG00000134900	0.0230608	0.0460829	0.0230222	0.148593
114	gene:ENSG00000080815:s:73192644-73192864	ENSG00000080815	0.0104822	0.0184332	0.007951	0.471596
115	gene:ENSG00000157881:s:2514002-2514089	ENSG00000157881	0.247379	0.497696	0.250316	2.00099e-10
116	gene:ENSG00000146070:t:46716975-46717096	ENSG00000146070	0.771488	0.788018	0.01653	0.694328
117	gene:ENSG00000059145:t:1403208-1403344	ENSG00000059145	0.0503145	0.0552995	0.00498507	0.853743
118	gene:ENSG00000269713:s:149062058-149062265	ENSG00000269713	0.584906	0.557604	0.027302	0.50843
119	gene:ENSG00000124214:s:49158668-49159146	ENSG00000124214	0.746331	0.497696	0.248635	2.53044e-10
120	gene:ENSG00000134470:s:5977405-5977611	ENSG00000134470	0.666667	0.511521	0.155146	0.00014236
121	gene:ENSG00000188641:s:97098489-97098632	ENSG00000188641	0.0775681	0.142857	0.065289	0.00890864
122	gene:ENSG00000104320:t:89955283-89955555	ENSG00000104320	0.00838574	0.0184332	0.0100474	0.265497
123	gene:ENSG00000108021:s:5712756-5712918	ENSG00000108021	0.295597	0.396313	0.100716	0.011261
124	gene:ENSG00000115935:s:174629666-174629876	ENSG00000115935	0.568134	0.451613	0.116521	0.00522704
125	gene:ENSG00000153207:s:246918250-246918377	ENSG00000153207	0.1174	0.133641	0.0162401	0.535011
126	gene:ENSG00000185344:t:123752283-123752402	ENSG00000185344	0.0167715	0.0322581	0.0154866	0.258067
127	gene:ENSG00000114541:t:69313452-69313517	ENSG00000114541	0.704403	0.829493	0.125091	0.000495198
128	gene:ENSG00000124177:t:41484352-41484609	ENSG00000124177	0.100629	0.110599	0.00997015	0.688663
129	gene:ENSG00000130714:s:131502902-131503313	ENSG00000130714	0.102725	0.170507	0.0677815	0.0176955
130	gene:ENSG00000056277:t:130228977-130229134	ENSG00000056277	0.24109	0.364055	0.122965	0.00101128
131	gene:ENSG00000061918:s:155777510-155777642	ENSG00000061918	0.253669	0.308756	0.055087	0.140751
132	gene:ENSG00000089022:s:111868753-111868876	ENSG00000089022	0.0146751	0.0276498	0.0129747	0.241835
133	gene:ENSG00000114166:t:20136942-20137052	ENSG00000114166	0.033543	0.0552995	0.0217566	0.211327
134	gene:ENSG00000215788:t:6462629-6462666	ENSG00000215788	0.568134	0.585253	0.0171193	0.679919
135	gene:ENSG00000075539:t:48551494-48551578	ENSG00000075539	0.0209644	0.0322581	0.0112937	0.428163
136	gene:ENSG00000277726:s:11023089-11023667	ENSG00000277726	0.589099	0.331797	0.257301	3.60214e-10
137	gene:ENSG00000109466:t:165219934-165220059	ENSG00000109466	0.048218	0.078341	0.030123	0.117363
138	gene:ENSG00000147457:s:23246091-23246994	ENSG00000147457	0.180294	0.35023	0.169937	1.78036e-06
139	gene:ENSG00000113013:s:138575238-138575724	ENSG00000113013	0.0125786	0.0230415	0.0104629	0.332839
140	gene:ENSG00000131374:s:18013655-18013774	ENSG00000131374	0.775681	0.857143	0.0814615	0.0136701
141	gene:ENSG00000131381:s:15099022-15099163	ENSG00000131381	0.471698	0.294931	0.176767	1.05061e-05
142	gene:ENSG00000129292:t:132841553-132842875	ENSG00000129292	0.0125786	0.0230415	0.0104629	0.332839
143	gene:ENSG00000164053:s:48454300-48454418	ENSG00000164053	0.163522	0.345622	0.1821	2.06564e-07
144	gene:ENSG00000072415:t:67302410-67302803	ENSG00000072415	0.150943	0.202765	0.0518216	0.0998586
145	gene:ENSG00000023734:t:15889928-15890009	ENSG00000023734	0.00838574	0.0138249	0.00543914	0.683585
146	gene:ENSG00000031003:t:138018955-138019146	ENSG00000031003	0.32914	0.539171	0.21003	2.76409e-07
147	gene:ENSG00000213341:s:100219270-100219359	ENSG00000213341	0.0146751	0.0276498	0.0129747	0.241835
148	gene:ENSG00000178075:s:113844503-113844649	ENSG00000178075	0.662474	0.658986	0.00348762	0.931254
149	gene:ENSG00000138834:t:1759951-1760015	ENSG00000138834	0.293501	0.179724	0.113778	0.00143571
150	gene:ENSG00000076641:t:80967810-80970907	ENSG00000076641	0.60587	0.497696	0.108174	0.0081601
151	gene:ENSG00000272645:s:223992240-223992594	ENSG00000272645	0.213836	0.322581	0.108744	0.00243083
152	gene:ENSG00000135976:s:97164283-97164311	ENSG00000135976	0.406709	0.419355	0.0126462	0.802901
153	gene:ENSG00000040275:t:169588373-169588490	ENSG00000040275	0.301887	0.56682	0.264933	6.02428e-11
154	gene:ENSG00000215041:s:7327440-7327884	ENSG00000215041	0.341719	0.525346	0.183627	5.98151e-06
155	gene:ENSG00000223509:s:32528532-32528701	ENSG00000223509	0.515723	0.506912	0.00881083	0.869955
156	gene:ENSG00000076641:s:80975206-80976906	ENSG00000076641	0.60587	0.497696	0.108174	0.0081601
157	gene:ENSG00000111731:s:22472744-22472807	ENSG00000111731	0.0104822	0.0138249	0.0033427	0.710144
158	gene:ENSG00000139350:s:96919985-96920125	ENSG00000139350	0.0712788	0.142857	0.0715783	0.00455366
159	gene:ENSG00000131381:t:15096535-15096710	ENSG00000131381	0.457023	0.281106	0.175917	1.30454e-05
160	gene:ENSG00000143569:t:154235196-154235294	ENSG00000143569	0.00209644	0.00460829	0.00251186	0.527901
161	gene:ENSG00000186591:t:129839204-129839741	ENSG00000186591	0.0125786	0.0230415	0.0104629	0.332839
162	gene:ENSG00000128059:s:56407650-56407716	ENSG00000128059	0.188679	0.359447	0.170768	2.3355e-06
163	gene:ENSG00000100815:s:91999240-91999433	ENSG00000100815	0.377358	0.728111	0.350752	5.68518e-18
164	gene:ENSG00000185658:t:39280148-39280248	ENSG00000185658	0.251572	0.368664	0.117091	0.00207178
165	gene:ENSG00000283761:t:100069614-100069685	ENSG00000283761	0.00838574	0.0138249	0.00543914	0.683585
166	gene:ENSG00000156875:t:100069614-100069685	ENSG00000156875	0.00838574	0.0138249	0.00543914	0.683585
167	gene:ENSG00000135655:s:62325832-62325933	ENSG00000135655	0.00419287	0.00921659	0.00502372	0.592937
168	gene:ENSG00000101928:s:134899280-134899534	ENSG00000101928	0.75891	0.746544	0.0123661	0.775254
169	gene:ENSG00000163815:t:45035524-45036071	ENSG00000163815	0.412998	0.543779	0.130781	0.00174552
170	gene:ENSG00000023909:s:93897839-93897898	ENSG00000023909	0.262055	0.428571	0.166517	2.09054e-05
171	gene:ENSG00000115685:s:241150022-241150547	ENSG00000115685	0.00628931	0.0138249	0.00753558	0.383302
172	gene:ENSG00000184432:t:139385004-139385429	ENSG00000184432	0.519916	0.56682	0.0469041	0.285948
173	gene:ENSG00000130844:t:53539177-53539524	ENSG00000130844	0.494759	0.354839	0.13992	0.000723928
174	gene:ENSG00000054523:t:10339769-10339859	ENSG00000054523	0.159329	0.202765	0.0434358	0.161201
175	gene:ENSG00000042429:s:93796207-93796540	ENSG00000042429	0.0251572	0.0138249	0.0113323	0.412515
176	gene:ENSG00000204161:t:49154725-49156403	ENSG00000204161	0.404612	0.497696	0.0930837	0.0256259
177	gene:ENSG00000143164:t:168022988-168024050	ENSG00000143164	0.0314465	0.0368664	0.00541982	0.81935
178	gene:ENSG00000168005:s:63818216-63818365	ENSG00000168005	0.0293501	0.0414747	0.0121245	0.492604
179	gene:ENSG00000146263:s:97168071-97168240	ENSG00000146263	0.587002	0.589862	0.00285965	1
180	gene:ENSG00000112282:s:131600038-131600162	ENSG00000112282	0.0524109	0.078341	0.0259301	0.228476
181	gene:ENSG00000115137:t:24943636-24947748	ENSG00000115137	0.400419	0.133641	0.266779	2.83234e-13
182	gene:ENSG00000204161:s:49160348-49161863	ENSG00000204161	0.404612	0.497696	0.0930837	0.0256259
183	gene:ENSG00000217576:t:52169987-52170099	ENSG00000217576	0.486373	0.626728	0.140355	0.000750784
184	gene:ENSG00000125107:s:58624653-58624794	ENSG00000125107	0.356394	0.341014	0.0153803	0.731911
185	gene:ENSG00000118873:s:220171875-220172297	ENSG00000118873	0.222222	0.304147	0.0819252	0.0229247
186	gene:ENSG00000198718:t:45043686-45043791	ENSG00000198718	0.285115	0.506912	0.221797	2.27607e-08
187	gene:ENSG00000096746:s:68338340-68338687	ENSG00000096746	0.00209644	0.00460829	0.00251186	0.527901
188	gene:ENSG00000126107:t:45009568-45009683	ENSG00000126107	0.0167715	0.0322581	0.0154866	0.258067
189	gene:ENSG00000115604:t:102375907-102376063	ENSG00000115604	0.551363	0.59447	0.0431074	0.321756
190	gene:ENSG00000129484:s:20357051-20357149	ENSG00000129484	0.0146751	0.00921659	0.00545846	0.727468
191	gene:ENSG00000128595:t:128748572-128748804	ENSG00000128595	0.0209644	0.0322581	0.0112937	0.428163
192	gene:ENSG00000023734:s:15882391-15882819	ENSG00000023734	0.00628931	0.00921659	0.00292728	0.650457
193	gene:ENSG00000147050:s:45059247-45059466	ENSG00000147050	0.0146751	0.0230415	0.00836642	0.530685
194	gene:ENSG00000159399:t:74873844-74873943	ENSG00000159399	0.0691824	0.133641	0.0644582	0.00918574
195	gene:ENSG00000117222:t:205103857-205104019	ENSG00000117222	0.39413	0.635945	0.241815	4.51791e-09
196	gene:ENSG00000175470:s:131901238-131901904	ENSG00000175470	0.00838574	0.0138249	0.00543914	0.683585
197	gene:ENSG00000174405:s:108218162-108218368	ENSG00000174405	0.551363	0.764977	0.213614	5.79116e-08
198	gene:ENSG00000124214:t:49158437-49158610	ENSG00000124214	0.746331	0.497696	0.248635	2.53044e-10
199	gene:ENSG00000138658:s:112558150-112558309	ENSG00000138658	0.637317	0.686636	0.0493194	0.228767
200	gene:ENSG00000100211:s:38670767-38670989	ENSG00000100211	0.247379	0.502304	0.254925	7.04779e-11
201	gene:ENSG00000100485:s:50159431-50160086	ENSG00000100485	0.0104822	0.0184332	0.007951	0.471596
202	gene:ENSG00000123810:s:41363101-41363551	ENSG00000123810	0.0419287	0.0875576	0.0456289	0.0202923
203	gene:ENSG00000181929:t:49005462-49005592	ENSG00000181929	0.0146751	0.0276498	0.0129747	0.241835
204	gene:ENSG00000118855:s:158821597-158821653	ENSG00000118855	0.0146751	0.0322581	0.017583	0.147746
205	gene:ENSG00000085224:s:77785845-77786233	ENSG00000085224	0.0188679	0.0276498	0.00878185	0.573711
206	gene:ENSG00000166225:s:69470349-69470593	ENSG00000166225	0.291405	0.184332	0.107073	0.00272356
207	gene:ENSG00000102710:t:37022223-37023044	ENSG00000102710	0.197065	0.410138	0.213073	9.87089e-09
208	gene:ENSG00000173275:s:135347019-135349029	ENSG00000173275	0.742138	0.81106	0.0689215	0.0537952
209	gene:ENSG00000147099:s:72484851-72489041	ENSG00000147099	0.199161	0.35023	0.151069	2.74851e-05
210	gene:ENSG00000107371:t:37779714-37780980	ENSG00000107371	0.033543	0.0737327	0.0401897	0.0298654
211	gene:ENSG00000128159:t:50219957-50220015	ENSG00000128159	0.0503145	0.0599078	0.00959337	0.588934
212	gene:ENSG00000145348:t:106251866-106252007	ENSG00000145348	0.224319	0.451613	0.227294	2.41373e-09
213	gene:ENSG00000144362:s:169697280-169697531	ENSG00000144362	0.643606	0.603687	0.0399192	0.350631
214	gene:ENSG00000082074:s:39270569-39270828	ENSG00000082074	0.0293501	0.0506912	0.0213411	0.187766
215	gene:ENSG00000102699:s:24434395-24435474	ENSG00000102699	0.00209644	0.00460829	0.00251186	0.527901
216	gene:ENSG00000073331:s:112315801-112316305	ENSG00000073331	0.163522	0.276498	0.112976	0.000704791
217	gene:ENSG00000167635:s:36214602-36215196	ENSG00000167635	0.0628931	0.129032	0.0661392	0.00477999
218	gene:ENSG00000104312:t:89765331-89765496	ENSG00000104312	0.0104822	0.0138249	0.0033427	0.710144
219	gene:ENSG00000273045:t:99147402-99147493	ENSG00000273045	0.651992	0.78341	0.131419	0.000517067
220	gene:ENSG00000153914:t:66159106-66159334	ENSG00000153914	0.00838574	0.0138249	0.00543914	0.683585
221	gene:ENSG00000172575:s:38505840-38505920	ENSG00000172575	0.528302	0.640553	0.112251	0.00641221
222	gene:ENSG00000174227:s:500396-500601	ENSG00000174227	0.0125786	0.0230415	0.0104629	0.332839
223	gene:ENSG00000180488:s:77859314-77859386	ENSG00000180488	0.113208	0.0460829	0.0671246	0.00433553
224	gene:ENSG00000011566:t:39260606-39261164	ENSG00000011566	0.358491	0.193548	0.164942	8.70094e-06
225	gene:ENSG00000138468:t:101398861-101399055	ENSG00000138468	0.0209644	0.0368664	0.015902	0.301288
226	gene:ENSG00000100211:t:38672618-38673854	ENSG00000100211	0.24109	0.497696	0.256606	5.23294e-11
227	gene:ENSG00000145016:s:197736655-197737180	ENSG00000145016	0.142558	0.24424	0.101682	0.00165549
228	gene:ENSG00000112159:s:89664487-89664628	ENSG00000112159	0.0398323	0.0599078	0.0200755	0.246266
229	gene:ENSG00000047346:s:52593417-52593736	ENSG00000047346	0.0104822	0.0138249	0.0033427	0.710144
230	gene:ENSG00000131023:t:149701779-149702354	ENSG00000131023	0.0293501	0.0322581	0.00290796	0.814491
231	gene:ENSG00000017260:s:130893968-130894337	ENSG00000017260	0.350105	0.465438	0.115333	0.00426025
232	gene:ENSG00000166801:s:59143497-59143697	ENSG00000166801	0.591195	0.81106	0.219865	8.78505e-09
233	gene:ENSG00000133026:t:8513712-8513894	ENSG00000133026	0.769392	0.700461	0.0689312	0.0593299
234	gene:ENSG00000114439:t:107774719-107774857	ENSG00000114439	0.0146751	0.0230415	0.00836642	0.530685
235	gene:ENSG00000101928:s:134896671-134897034	ENSG00000101928	0.337526	0.428571	0.0910452	0.022008
236	gene:ENSG00000119686:t:75640547-75641060	ENSG00000119686	0.628931	0.668203	0.0392719	0.347995
237	gene:ENSG00000144306:t:174398098-174398314	ENSG00000144306	0.492662	0.824885	0.332222	2.19304e-17
238	gene:ENSG00000138614:s:65610335-65611289	ENSG00000138614	0.0733753	0.115207	0.0418321	0.0802392
239	gene:ENSG00000100479:s:49663314-49663387	ENSG00000100479	0.444444	0.617512	0.173067	2.81615e-05
240	gene:ENSG00000156469:s:96250906-96251446	ENSG00000156469	0.649895	0.774194	0.124298	0.00104817
241	gene:ENSG00000112282:t:131598556-131598761	ENSG00000112282	0.0398323	0.0552995	0.0154673	0.427744
242	gene:ENSG00000197037:s:99618525-99618651	ENSG00000197037	0.266247	0.281106	0.0148586	0.712752
243	gene:ENSG00000101247:s:13784950-13785290	ENSG00000101247	0.32914	0.124424	0.204716	3.82051e-09
244	gene:ENSG00000107566:t:100179201-100179247	ENSG00000107566	0.199161	0.345622	0.146461	5.76211e-05
245	gene:ENSG00000137265:t:401424-402123	ENSG00000137265	0.626834	0.56682	0.0600141	0.15386
246	gene:ENSG00000158122:t:96639577-96641910	ENSG00000158122	0.0293501	0.0322581	0.00290796	0.814491
247	gene:ENSG00000166479:s:68682925-68682994	ENSG00000166479	0.0104822	0.0184332	0.007951	0.471596
248	gene:ENSG00000003756:t:50110679-50111147	ENSG00000003756	0.00419287	0.00921659	0.00502372	0.592937
249	gene:ENSG00000096746:t:68338806-68339260	ENSG00000096746	0.00209644	0.00460829	0.00251186	0.527901
250	gene:ENSG00000015153:t:42231224-42236045	ENSG00000015153	0.769392	0.682028	0.0873644	0.0191016
251	gene:ENSG00000196821:s:34688657-34688883	ENSG00000196821	0.649895	0.368664	0.281232	5.16559e-12
252	gene:ENSG00000104497:s:81842122-81842468	ENSG00000104497	0.599581	0.43318	0.166401	5.35794e-05
253	gene:ENSG00000103657:s:63633848-63633876	ENSG00000103657	0.0754717	0.0737327	0.00173898	1
254	gene:ENSG00000118058:t:118447625-118448055	ENSG00000118058	0.716981	0.506912	0.210069	1.3256e-07
255	gene:ENSG00000198453:t:36925200-36925258	ENSG00000198453	0.752621	0.875576	0.122955	0.000180151
256	gene:ENSG00000175354:t:12817156-12817365	ENSG00000175354	0.00209644	0.00460829	0.00251186	0.527901
257	gene:ENSG00000042429:t:93800661-93801972	ENSG00000042429	0.0125786	0.0138249	0.00124627	1
258	gene:ENSG00000086712:s:16839478-16839975	ENSG00000086712	0.0398323	0.0737327	0.0339004	0.0634243
259	gene:ENSG00000198369:s:65344719-65344896	ENSG00000198369	0.36478	0.221198	0.143582	0.000155281
260	gene:ENSG00000107021:t:128791380-128791441	ENSG00000107021	0.0314465	0.0460829	0.0146364	0.380421
261	gene:ENSG00000058272:t:79805592-79805816	ENSG00000058272	0.247379	0.322581	0.0752012	0.0428047
262	gene:ENSG00000186088:t:77377286-77377390	ENSG00000186088	0.337526	0.400922	0.0633955	0.123966
263	gene:ENSG00000156273:s:29298871-29299041	ENSG00000156273	0.0209644	0.0322581	0.0112937	0.428163
264	gene:ENSG00000042980:t:24342960-24343181	ENSG00000042980	0.163522	0.175115	0.0115932	0.742214
265	gene:ENSG00000173852:s:35010468-35010561	ENSG00000173852	0.283019	0.40553	0.122511	0.00159388
266	gene:ENSG00000110497:t:46548246-46548854	ENSG00000110497	0.0503145	0.0691244	0.01881	0.373825
267	gene:ENSG00000112159:t:89725199-89725396	ENSG00000112159	0.176101	0.235023	0.0589224	0.0786019
268	gene:ENSG00000174428:s:75122954-75123319	ENSG00000174428	0.51153	0.479263	0.0322677	0.461407
269	gene:ENSG00000034677:s:100264671-100264785	ENSG00000034677	0.0146751	0.0276498	0.0129747	0.241835
270	gene:ENSG00000168228:s:25333908-25333988	ENSG00000168228	0.698113	0.797235	0.0991218	0.00742749
271	gene:ENSG00000104756:t:25446080-25446250	ENSG00000104756	0.0503145	0.0875576	0.0372431	0.0635218
272	gene:ENSG00000158122:s:96651390-96651495	ENSG00000158122	0.0272537	0.0322581	0.0050044	0.807107
273	gene:ENSG00000185158:s:32007872-32008132	ENSG00000185158	0.0712788	0.0276498	0.0436291	0.0221043
274	gene:ENSG00000116337:s:109629314-109629692	ENSG00000116337	0.00419287	0.00921659	0.00502372	0.592937
275	gene:ENSG00000197579:s:32552434-32552553	ENSG00000197579	0.389937	0.336406	0.0535316	0.204109
276	gene:ENSG00000163681:t:57896511-57896591	ENSG00000163681	0.0146751	0.0276498	0.0129747	0.241835
277	gene:ENSG00000165506:t:49625174-49626048	ENSG00000165506	0.119497	0.248848	0.129351	3.07001e-05
278	gene:ENSG00000164053:t:48460110-48460509	ENSG00000164053	0.215933	0.43318	0.217247	8.24117e-09
279	gene:ENSG00000215271:s:23285815-23286117	ENSG00000215271	0.498952	0.728111	0.229159	1.49949e-08
280	gene:ENSG00000198740:s:49316826-49317983	ENSG00000198740	0.536688	0.654378	0.11769	0.00378383
281	gene:ENSG00000009694:t:124375903-124381294	ENSG00000009694	0.767296	0.635945	0.131351	0.000463521
282	gene:ENSG00000166261:s:123728133-123728262	ENSG00000166261	0.230608	0.460829	0.230222	2.76361e-09
283	gene:ENSG00000205571:t:70067279-70067446	ENSG00000205571	0.507338	0.248848	0.25849	1.28039e-10
284	gene:ENSG00000106144:t:143291540-143291690	ENSG00000106144	0.0167715	0.0230415	0.00626999	0.557264
285	gene:ENSG00000275342:t:8339204-8339635	ENSG00000275342	0.536688	0.608295	0.0716073	0.0836357
286	gene:ENSG00000183878:s:13359767-13359986	ENSG00000183878	0.459119	0.437788	0.0213315	0.622218
287	gene:ENSG00000197548:t:11280994-11281102	ENSG00000197548	0.704403	0.493088	0.211315	1.13061e-07
288	gene:ENSG00000160785:t:156199835-156200274	ENSG00000160785	0.148847	0.308756	0.159909	1.98073e-06
289	gene:ENSG00000115998:t:70182667-70182935	ENSG00000115998	0.501048	0.658986	0.157938	0.000107818
290	gene:ENSG00000145241:s:67489967-67490121	ENSG00000145241	0.0880503	0.0737327	0.0143176	0.657292
291	gene:ENSG00000151665:s:46592475-46592583	ENSG00000151665	0.0922432	0.202765	0.110522	0.00011174
292	gene:ENSG00000006652:s:112462001-112462179	ENSG00000006652	0.00419287	0.00921659	0.00502372	0.592937
293	gene:ENSG00000080298:s:3270930-3271118	ENSG00000080298	0.371069	0.313364	0.0577051	0.146165
294	gene:ENSG00000136842:t:97591283-97591435	ENSG00000136842	0.622642	0.658986	0.0363447	0.395484
295	gene:ENSG00000106829:s:79627359-79627752	ENSG00000106829	0.0314465	0.0368664	0.00541982	0.81935
296	gene:ENSG00000119231:t:196927796-196927879	ENSG00000119231	0.134172	0.211982	0.0778097	0.0133034
297	gene:ENSG00000154359:t:12736900-12737140	ENSG00000154359	0.109015	0.078341	0.0306737	0.273293
298	gene:ENSG00000172594:s:122804909-122805089	ENSG00000172594	0.622642	0.571429	0.0512129	0.209382
299	gene:ENSG00000205981:t:180985410-180985996	ENSG00000205981	0.0125786	0.0276498	0.0150712	0.207075
300	gene:ENSG00000101109:s:44973167-44973433	ENSG00000101109	0.396226	0.105991	0.290236	6.91744e-16
301	gene:ENSG00000023041:t:112442192-112442351	ENSG00000023041	0.0440252	0.0921659	0.0481407	0.0153197
302	gene:ENSG00000214870:s:26398593-26399021	ENSG00000214870	0.687631	0.714286	0.0266547	0.533369
303	gene:ENSG00000168884:s:2745336-2745538	ENSG00000168884	0.00838574	0.0138249	0.00543914	0.683585
304	gene:ENSG00000137101:s:35611804-35611919	ENSG00000137101	0.553459	0.580645	0.027186	0.510452
305	gene:ENSG00000028203:t:95262906-95263081	ENSG00000028203	0.0691824	0.133641	0.0644582	0.00918574
306	gene:ENSG00000125482:s:132406586-132406851	ENSG00000125482	0.559748	0.322581	0.237168	7.85727e-09
307	gene:ENSG00000074621:t:65654726-65656260	ENSG00000074621	0.358491	0.460829	0.102339	0.0118072
308	gene:ENSG00000135913:t:218560820-218560883	ENSG00000135913	0.161426	0.21659	0.0551643	0.0873614
309	gene:ENSG00000132334:s:128070808-128071889	ENSG00000132334	0.00419287	0.00921659	0.00502372	0.592937
310	gene:ENSG00000275066:s:37584322-37584759	ENSG00000275066	0.109015	0.221198	0.112183	0.000168548
311	gene:ENSG00000175305:s:94885067-94885201	ENSG00000175305	0.400419	0.373272	0.0271474	0.503732
312	gene:ENSG00000117308:t:23798311-23798730	ENSG00000117308	0.081761	0.152074	0.0703127	0.00691554
313	gene:ENSG00000003756:s:50109337-50109823	ENSG00000003756	0.00628931	0.0138249	0.00753558	0.383302
314	gene:ENSG00000128245:s:31944966-31945390	ENSG00000128245	0.545073	0.327189	0.217884	9.04849e-08
315	gene:ENSG00000171045:s:142284154-142284485	ENSG00000171045	0.316562	0.474654	0.158093	8.76666e-05
316	gene:ENSG00000119397:s:121157458-121157600	ENSG00000119397	0.00628931	0.0138249	0.00753558	0.383302
317	gene:ENSG00000181894:t:58127425-58129556	ENSG00000181894	0.444444	0.465438	0.0209933	0.622176
318	gene:ENSG00000148688:s:90903192-90903276	ENSG00000148688	0.578616	0.516129	0.0624873	0.137798
319	gene:ENSG00000116754:s:70205682-70205784	ENSG00000116754	0.0167715	0.0184332	0.00166169	1
320	gene:ENSG00000107862:s:102362475-102362664	ENSG00000107862	0.0125786	0.0230415	0.0104629	0.332839
321	gene:ENSG00000239306:s:66617129-66617550	ENSG00000239306	0.553459	0.437788	0.115671	0.00532087
322	gene:ENSG00000104164:s:45587123-45587525	ENSG00000104164	0.0104822	0.0184332	0.007951	0.471596
323	gene:ENSG00000163872:s:183790699-183790980	ENSG00000163872	0.00628931	0.0138249	0.00753558	0.383302
324	gene:ENSG00000153914:t:66164608-66164897	ENSG00000153914	0.00419287	0.00921659	0.00502372	0.592937
325	gene:ENSG00000102984:s:71863976-71864242	ENSG00000102984	0.660377	0.682028	0.0216503	0.602811
326	gene:ENSG00000186376:s:135341768-135344087	ENSG00000186376	0.379455	0.299539	0.0799158	0.0488523
327	gene:ENSG00000138050:s:39761331-39761434	ENSG00000138050	0.21174	0.115207	0.0965327	0.00201621
328	gene:ENSG00000165219:s:125332510-125332629	ENSG00000165219	0.0230608	0.0322581	0.00919727	0.452945
329	gene:ENSG00000214013:t:42329306-42329505	ENSG00000214013	0.303983	0.447005	0.143021	0.00030331
330	gene:ENSG00000217128:s:131744564-131744690	ENSG00000217128	0.234801	0.0599078	0.174893	4.30804e-09
331	gene:ENSG00000196247:t:64684335-64684618	ENSG00000196247	0.257862	0.0414747	0.216387	2.53753e-13
332	gene:ENSG00000123636:s:159397345-159397404	ENSG00000123636	0.0125786	0	0.0125786	0.184484
333	gene:ENSG00000271550:s:64684335-64684618	ENSG00000271550	0.257862	0.0414747	0.216387	2.53753e-13
334	gene:ENSG00000146433:s:158608659-158608750	ENSG00000146433	0.0440252	0.0737327	0.0297076	0.143243
335	gene:ENSG00000118058:s:118484183-118484622	ENSG00000118058	0.048218	0.0691244	0.0209064	0.281812
336	gene:ENSG00000138688:t:122279775-122279981	ENSG00000138688	0.0880503	0.156682	0.0686317	0.00876942
337	gene:ENSG00000150540:s:137964310-137964628	ENSG00000150540	0.303983	0.368664	0.0646804	0.096979
338	gene:ENSG00000258301:t:76781733-76782776	ENSG00000258301	0.431866	0.608295	0.176429	1.94136e-05
339	gene:ENSG00000169155:s:126805006-126805137	ENSG00000169155	0.257862	0.078341	0.179521	1.16374e-08
340	gene:ENSG00000198586:t:171091965-171092267	ENSG00000198586	0.404612	0.101382	0.30323	2.2729e-17
341	gene:ENSG00000176371:s:84603820-84604380	ENSG00000176371	0.0880503	0.0875576	0.000492711	1
342	gene:ENSG00000196367:s:99032772-99033121	ENSG00000196367	0.358491	0.341014	0.0174767	0.669364
343	gene:ENSG00000119778:s:23785755-23786223	ENSG00000119778	0.285115	0.359447	0.0743317	0.0516138
344	gene:ENSG00000122026:s:27251597-27252267	ENSG00000122026	0.00628931	0.0138249	0.00753558	0.383302
345	gene:ENSG00000163681:t:57927296-57929168	ENSG00000163681	0.0104822	0.0184332	0.007951	0.471596
346	gene:ENSG00000015133:t:91378641-91379885	ENSG00000015133	0.343816	0.423963	0.0801476	0.0508361
347	gene:ENSG00000197208:s:132313046-132313768	ENSG00000197208	0.744235	0.746544	0.00230898	1
348	gene:ENSG00000151657:s:7787820-7787981	ENSG00000151657	0.100629	0.198157	0.0975278	0.00063653
349	gene:ENSG00000133104:t:36335021-36335832	ENSG00000133104	0.0104822	0.0184332	0.007951	0.471596
350	gene:ENSG00000099251:s:38365434-38365629	ENSG00000099251	0.603774	0.834101	0.230328	6.53953e-10
351	gene:ENSG00000112592:s:170554302-170554463	ENSG00000112592	0.0146751	0.0230415	0.00836642	0.530685
352	gene:ENSG00000172062:t:70942718-70943383	ENSG00000172062	0.00838574	0.0184332	0.0100474	0.265497
353	gene:ENSG00000148396:t:136443822-136444082	ENSG00000148396	0.0167715	0.0276498	0.0108783	0.385674
354	gene:ENSG00000136643:s:213077696-213077816	ENSG00000136643	0.113208	0.110599	0.00260847	1
355	gene:ENSG00000136152:s:45464898-45465210	ENSG00000136152	0.00209644	0.00460829	0.00251186	0.527901
356	gene:ENSG00000080822:s:98517052-98517444	ENSG00000080822	0.00628931	0.0138249	0.00753558	0.383302
357	gene:ENSG00000085832:s:51519199-51519328	ENSG00000085832	0.0901468	0.0921659	0.00201915	1
358	gene:ENSG00000146373:s:124962545-124963668	ENSG00000146373	0.448637	0.37788	0.0707571	0.0828442
359	gene:ENSG00000177398:t:42122831-42123150	ENSG00000177398	0.737945	0.81106	0.0731144	0.0435865
360	gene:ENSG00000245532:s:65423539-65423860	ENSG00000245532	0.641509	0.580645	0.0608643	0.12926
361	gene:ENSG00000160179:t:42288211-42288312	ENSG00000160179	0.360587	0.308756	0.0518312	0.196695
362	gene:ENSG00000174405:t:108207439-108211296	ENSG00000174405	0.419287	0.686636	0.267349	6.90527e-11
363	gene:ENSG00000173041:s:64562925-64563106	ENSG00000173041	0.213836	0.387097	0.17326	3.28197e-06
364	gene:ENSG00000180316:t:36293061-36293126	ENSG00000180316	0.716981	0.83871	0.121729	0.000577471
365	gene:ENSG00000064012:t:201284718-201285317	ENSG00000064012	0.00628931	0.00921659	0.00292728	0.650457
366	gene:ENSG00000113851:s:3154367-3154970	ENSG00000113851	0.0167715	0.0276498	0.0108783	0.385674
367	gene:ENSG00000101928:t:134887626-134889192	ENSG00000101928	0.283019	0.423963	0.140944	0.000333625
368	gene:ENSG00000176105:s:736808-737318	ENSG00000176105	0.540881	0.373272	0.167609	4.21221e-05
369	gene:ENSG00000116138:t:15534237-15534303	ENSG00000116138	0.138365	0.267281	0.128916	6.84026e-05
370	gene:ENSG00000187742:t:89322200-89325676	ENSG00000187742	0.0167715	0.0322581	0.0154866	0.258067
371	gene:ENSG00000172671:s:45625951-45627105	ENSG00000172671	0.475891	0.732719	0.256828	1.73131e-10
372	gene:ENSG00000113851:t:3148992-3151045	ENSG00000113851	0.00628931	0.0138249	0.00753558	0.383302
373	gene:ENSG00000198301:s:75975744-75975844	ENSG00000198301	0.0691824	0.138249	0.0690665	0.00432634
374	gene:ENSG00000151414:s:198278954-198279061	ENSG00000151414	0.125786	0.253456	0.12767	6.223e-05
375	gene:ENSG00000165494:t:83168428-83169995	ENSG00000165494	0.00838574	0.0138249	0.00543914	0.683585
376	gene:ENSG00000171204:t:85631687-85631808	ENSG00000171204	0.00838574	0.0184332	0.0100474	0.265497
377	gene:ENSG00000073921:t:85983866-85983973	ENSG00000073921	0.00419287	0.00460829	0.000415423	1
378	gene:ENSG00000107938:s:125725682-125725838	ENSG00000107938	0.0859539	0.0691244	0.0168295	0.548004
379	gene:ENSG00000090612:t:133202144-133214831	ENSG00000090612	0.18239	0.262673	0.0802829	0.0199724
380	gene:ENSG00000229358:t:32655987-32656044	ENSG00000229358	0.735849	0.686636	0.0492131	0.201508
381	gene:ENSG00000089876:s:125896218-125896436	ENSG00000089876	0.379455	0.497696	0.118241	0.00368046
382	gene:ENSG00000272645:s:223973982-223974046	ENSG00000272645	0.771488	0.774194	0.00270508	1
383	gene:ENSG00000144136:s:112652270-112652798	ENSG00000144136	0.0733753	0.124424	0.0510487	0.0319285
384	gene:ENSG00000198538:s:52817944-52818031	ENSG00000198538	0.366876	0.516129	0.149253	0.000250761
385	gene:ENSG00000110756:s:18300828-18300916	ENSG00000110756	0.392034	0.529954	0.13792	0.000720252
386	gene:ENSG00000160352:t:21116807-21123151	ENSG00000160352	0.18239	0.285714	0.103324	0.00272455
387	gene:ENSG00000180423:t:46615568-46616381	ENSG00000180423	0.746331	0.75576	0.00942913	0.850285
388	gene:ENSG00000006607:s:241372849-241373290	ENSG00000006607	0.628931	0.479263	0.149668	0.000254098
389	gene:ENSG00000167984:t:3575064-3575176	ENSG00000167984	0.773585	0.760369	0.0132162	0.698483
390	gene:ENSG00000160352:s:21098185-21098311	ENSG00000160352	0.209644	0.331797	0.122154	0.000861784
391	gene:ENSG00000064012:s:201276827-201277104	ENSG00000064012	0.00628931	0.00921659	0.00292728	0.650457
392	gene:ENSG00000113851:s:3153333-3153488	ENSG00000113851	0.00628931	0.0138249	0.00753558	0.383302
393	gene:ENSG00000108021:t:5712756-5712918	ENSG00000108021	0.30608	0.396313	0.0902337	0.0238976
394	gene:ENSG00000185596:s:101972901-101973047	ENSG00000185596	0.218029	0.0552995	0.16273	1.2748e-08
395	gene:ENSG00000133731:s:81673841-81674421	ENSG00000133731	0.0251572	0.0414747	0.0163174	0.241745
396	gene:ENSG00000196352:s:207347132-207347256	ENSG00000196352	0.643606	0.299539	0.344067	3.94739e-17
397	gene:ENSG00000204138:s:28493015-28493277	ENSG00000204138	0.0209644	0.0414747	0.0205103	0.136349
398	gene:ENSG00000272419:t:145164099-145164638	ENSG00000272419	0.320755	0.414747	0.0939918	0.0203423
399	gene:ENSG00000155275:t:8449669-8450277	ENSG00000155275	0.348008	0.447005	0.0989962	0.0143838
400	gene:ENSG00000102531:t:49201800-49201966	ENSG00000102531	0.0188679	0.0322581	0.0133901	0.28375
401	gene:ENSG00000163872:t:183773633-183773794	ENSG00000163872	0.0104822	0.0138249	0.0033427	0.710144
402	gene:ENSG00000183696:s:48101816-48101982	ENSG00000183696	0.169811	0.16129	0.008521	0.826852
403	gene:ENSG00000153914:s:66153568-66153790	ENSG00000153914	0.0146751	0.0276498	0.0129747	0.241835
404	gene:ENSG00000111877:t:118895075-118895368	ENSG00000111877	0.633124	0.43318	0.199944	9.84371e-07
405	gene:ENSG00000113161:s:75354308-75354697	ENSG00000113161	0.0167715	0.0276498	0.0108783	0.385674
406	gene:ENSG00000263001:s:74714857-74714944	ENSG00000263001	0.119497	0.0921659	0.027331	0.361346
407	gene:ENSG00000163257:s:17810447-17810758	ENSG00000163257	0.0230608	0.0230415	1.9322e-05	1
408	gene:ENSG00000174953:t:154277598-154277894	ENSG00000174953	0.0104822	0.0138249	0.0033427	0.710144
409	gene:ENSG00000126070:s:36004023-36004475	ENSG00000126070	0.129979	0.221198	0.0912191	0.00339778
410	gene:ENSG00000145216:t:53399730-53399839	ENSG00000145216	0.0104822	0.0184332	0.007951	0.471596
411	gene:ENSG00000174606:t:213000326-213000570	ENSG00000174606	0.218029	0.341014	0.122984	0.000729824
412	gene:ENSG00000083223:t:86301276-86301601	ENSG00000083223	0.00628931	0.0138249	0.00753558	0.383302
413	gene:ENSG00000143190:s:167396286-167396427	ENSG00000143190	0.104822	0.119816	0.0149939	0.60027
414	gene:ENSG00000196236:t:40861618-40862770	ENSG00000196236	0.220126	0.142857	0.0772686	0.0177258
415	gene:ENSG00000133316:s:62833792-62833937	ENSG00000133316	0.0146751	0.0230415	0.00836642	0.530685
416	gene:ENSG00000156273:t:29321221-29321514	ENSG00000156273	0.0146751	0.0276498	0.0129747	0.241835
417	gene:ENSG00000165121:s:85829463-85829606	ENSG00000165121	0.419287	0.543779	0.124492	0.00239326
418	gene:ENSG00000104756:s:25458199-25458476	ENSG00000104756	0.0293501	0.0322581	0.00290796	0.814491
419	gene:ENSG00000085721:s:15084642-15084705	ENSG00000085721	0.192872	0.101382	0.0914896	0.0027077
420	gene:ENSG00000213397:t:153454394-153454508	ENSG00000213397	0.0314465	0.0552995	0.023853	0.14147
421	gene:ENSG00000183479:t:153454394-153454508	ENSG00000183479	0.0314465	0.0552995	0.023853	0.14147
422	gene:ENSG00000113328:s:163443757-163444078	ENSG00000113328	0.0440252	0.0138249	0.0302003	0.0448861
423	gene:ENSG00000139496:t:25320273-25320595	ENSG00000139496	0.0293501	0.0368664	0.00751625	0.642105
424	gene:ENSG00000141076:s:69132515-69132689	ENSG00000141076	0.0880503	0.0875576	0.000492711	1
425	gene:ENSG00000188529:s:23978653-23978946	ENSG00000188529	0.00838574	0.0138249	0.00543914	0.683585
426	gene:ENSG00000095015:t:56888226-56888357	ENSG00000095015	0.0356394	0.0460829	0.0104435	0.528374
427	gene:ENSG00000170946:s:31426287-31427978	ENSG00000170946	0.36478	0.59447	0.22969	1.77614e-08
428	gene:ENSG00000172071:s:88583430-88583542	ENSG00000172071	0.0587002	0.0645161	0.00581592	0.734799
429	gene:ENSG00000144228:t:138550903-138551054	ENSG00000144228	0.0188679	0.0322581	0.0133901	0.28375
430	gene:ENSG00000268043:t:146992485-146992884	ENSG00000268043	0.262055	0.225806	0.0362481	0.34505
431	gene:ENSG00000175395:s:37976506-37976633	ENSG00000175395	0.649895	0.741935	0.0920403	0.0178551
432	gene:ENSG00000006634:s:87878053-87878557	ENSG00000006634	0.106918	0.0368664	0.0700519	0.00181557
433	gene:ENSG00000133226:t:24666535-24666925	ENSG00000133226	0.0104822	0.0184332	0.007951	0.471596
434	gene:ENSG00000124532:s:24418371-24419241	ENSG00000124532	0.0209644	0.0460829	0.0251186	0.0853213
435	gene:ENSG00000106462:s:148846470-148846598	ENSG00000106462	0.243187	0.313364	0.0701775	0.0633445
436	gene:ENSG00000095370:s:127773898-127774144	ENSG00000095370	0.125786	0.211982	0.0861954	0.00436655
437	gene:ENSG00000165506:s:49633287-49635230	ENSG00000165506	0.113208	0.239631	0.126424	3.50083e-05
438	gene:ENSG00000170260:t:149250159-149250408	ENSG00000170260	0.293501	0.341014	0.0475128	0.215486
439	gene:ENSG00000107669:s:121898840-121898969	ENSG00000107669	0.465409	0.308756	0.156653	0.000127277
440	gene:ENSG00000214544:t:73266527-73266840	ENSG00000214544	0.104822	0.138249	0.033427	0.202295
441	gene:ENSG00000111859:t:11213281-11213727	ENSG00000111859	0.222222	0.267281	0.0450589	0.210544
442	gene:ENSG00000156469:t:96256962-96257275	ENSG00000156469	0.100629	0.198157	0.0975278	0.00063653
443	gene:ENSG00000155393:s:50070144-50070290	ENSG00000155393	0.213836	0.40553	0.191693	3.5111e-07
444	gene:ENSG00000169188:s:55001546-55001629	ENSG00000169188	0.0377358	0.0737327	0.0359969	0.0562587
445	gene:ENSG00000162819:t:222715682-222715800	ENSG00000162819	0.194969	0.262673	0.0677043	0.0471601
446	gene:ENSG00000180488:t:77861199-77862215	ENSG00000180488	0.0146751	0.0230415	0.00836642	0.530685
447	gene:ENSG00000271816:s:73730168-73730487	ENSG00000271816	0.27044	0.391705	0.121265	0.00186665
448	gene:ENSG00000143374:t:150504906-150504978	ENSG00000143374	0.0398323	0.0875576	0.0477253	0.0178842
449	gene:ENSG00000100294:t:43132206-43133734	ENSG00000100294	0.0398323	0.0875576	0.0477253	0.0178842
450	gene:ENSG00000206149:t:28655796-28656171	ENSG00000206149	0.24109	0.262673	0.0215827	0.569712
451	gene:ENSG00000116679:s:185306750-185307139	ENSG00000116679	0.00628931	0.00921659	0.00292728	0.650457
452	gene:ENSG00000165275:s:37776282-37776430	ENSG00000165275	0.0922432	0.198157	0.105913	0.000177452
453	gene:ENSG00000038945:s:16143556-16143611	ENSG00000038945	0.660377	0.640553	0.0198244	0.606869
454	gene:ENSG00000169490:s:38996213-38996533	ENSG00000169490	0.1174	0.105991	0.0114096	0.700856
455	gene:ENSG00000165275:t:37777601-37778972	ENSG00000165275	0.0922432	0.198157	0.105913	0.000177452
456	gene:ENSG00000230590:s:74273635-74274410	ENSG00000230590	0.754717	0.847926	0.0932093	0.00536868
457	gene:ENSG00000143398:s:151223880-151224279	ENSG00000143398	0.0125786	0.0230415	0.0104629	0.332839
458	gene:ENSG00000102531:s:49198362-49198574	ENSG00000102531	0.0125786	0.0230415	0.0104629	0.332839
459	gene:ENSG00000006459:s:140127442-140127583	ENSG00000006459	0.268344	0.193548	0.0747954	0.0362641
460	gene:ENSG00000148840:s:102137850-102138038	ENSG00000148840	0.0712788	0.101382	0.0301037	0.179116
461	gene:ENSG00000100124:s:37838500-37838598	ENSG00000100124	0.081761	0.115207	0.0334464	0.159758
462	gene:ENSG00000105865:t:107574893-107575742	ENSG00000105865	0.421384	0.603687	0.182303	9.2104e-06
463	gene:ENSG00000138018:t:26389005-26389067	ENSG00000138018	0.274633	0.24424	0.0303935	0.458113
464	gene:ENSG00000076108:s:56636182-56636379	ENSG00000076108	0.0943396	0.119816	0.025476	0.344232
465	gene:ENSG00000117569:s:96784948-96785254	ENSG00000117569	0.587002	0.534562	0.0524399	0.214846
466	gene:ENSG00000119686:s:75634910-75635013	ENSG00000119686	0.522013	0.654378	0.132365	0.00126421
467	gene:ENSG00000188811:s:39039564-39041817	ENSG00000188811	0.224319	0.391705	0.167386	9.82082e-06
468	gene:ENSG00000196652:t:99525813-99526470	ENSG00000196652	0.352201	0.396313	0.0441121	0.270224
469	gene:ENSG00000120868:s:98699408-98699569	ENSG00000120868	0.00838574	0.0184332	0.0100474	0.265497
470	gene:ENSG00000025293:s:35771974-35772079	ENSG00000025293	0.00419287	0.00921659	0.00502372	0.592937
471	gene:ENSG00000101247:t:13787150-13787737	ENSG00000101247	0.490566	0.437788	0.052778	0.2188
472	gene:ENSG00000173041:t:64519884-64522508	ENSG00000173041	0.238994	0.419355	0.180361	2.64073e-06
473	gene:ENSG00000006652:t:112467206-112468115	ENSG00000006652	0.00628931	0.0138249	0.00753558	0.383302
474	gene:ENSG00000204599:t:30328889-30329041	ENSG00000204599	0.471698	0.364055	0.107643	0.00834697
475	gene:ENSG00000155329:t:133006759-133007302	ENSG00000155329	0.0272537	0.0552995	0.0280459	0.0788875
476	gene:ENSG00000136280:s:45027634-45027797	ENSG00000136280	0.0566038	0.0967742	0.0401704	0.0744902
477	gene:ENSG00000198646:t:34736690-34736758	ENSG00000198646	0.0104822	0.0230415	0.0125593	0.299994
478	gene:ENSG00000204138:s:28438151-28438488	ENSG00000204138	0.647799	0.589862	0.057937	0.150071
479	gene:ENSG00000039319:s:80408013-80408153	ENSG00000039319	0.375262	0.474654	0.0993923	0.0155847
480	gene:ENSG00000122033:t:27439989-27440475	ENSG00000122033	0.00838574	0.0184332	0.0100474	0.265497
481	gene:ENSG00000078403:s:21524675-21524775	ENSG00000078403	0.698113	0.737327	0.039214	0.32107
482	gene:ENSG00000198646:s:34740363-34743341	ENSG00000198646	0.0146751	0.0322581	0.017583	0.147746
483	gene:ENSG00000102409:s:103215092-103215515	ENSG00000102409	0.0293501	0.0276498	0.00170034	1
484	gene:ENSG00000115020:s:208330503-208330694	ENSG00000115020	0.0188679	0.0230415	0.00417355	0.772792
485	gene:ENSG00000149016:t:62575045-62576244	ENSG00000149016	0.404612	0.576037	0.171425	3.75685e-05
486	gene:ENSG00000008128:s:1704204-1704344	ENSG00000008128	0.00209644	0.00460829	0.00251186	0.527901
487	gene:ENSG00000095794:t:35206895-35207051	ENSG00000095794	0.373166	0.24424	0.128926	0.000933263
488	gene:ENSG00000108021:s:5714135-5714879	ENSG00000108021	0.316562	0.451613	0.135051	0.000845726
489	gene:ENSG00000170871:s:6782642-6782841	ENSG00000170871	0.480084	0.258065	0.222019	3.23394e-08
490	gene:ENSG00000137807:s:69440308-69440487	ENSG00000137807	0.184486	0.290323	0.105836	0.00209573
491	gene:ENSG00000141076:t:69133458-69133933	ENSG00000141076	0.0922432	0.0967742	0.00453101	0.888437
492	gene:ENSG00000063169:s:47679336-47681276	ENSG00000063169	0.322851	0.262673	0.0601783	0.130106
493	gene:ENSG00000143374:s:150491990-150492489	ENSG00000143374	0.0167715	0.0322581	0.0154866	0.258067
494	gene:ENSG00000115568:s:218656150-218656463	ENSG00000115568	0.385744	0.56682	0.181076	1.16112e-05
495	gene:ENSG00000101596:s:2718315-2718669	ENSG00000101596	0.0125786	0.0138249	0.00124627	1
496	gene:ENSG00000183696:s:48094763-48094827	ENSG00000183696	0.0649895	0.0599078	0.00508168	0.867882
497	gene:ENSG00000109265:s:56272321-56272492	ENSG00000109265	0.507338	0.562212	0.0548745	0.190168
498	gene:ENSG00000150681:s:192160378-192160683	ENSG00000150681	0.0377358	0.0414747	0.00373881	0.833562
499	gene:ENSG00000177565:t:177079454-177079961	ENSG00000177565	0.656184	0.520737	0.135447	0.000770042
500	gene:ENSG00000169629:s:112401117-112401260	ENSG00000169629	0.725367	0.502304	0.223063	1.72064e-08
501	gene:ENSG00000136932:s:97913252-97913558	ENSG00000136932	0.0125786	0.0230415	0.0104629	0.332839
502	gene:ENSG00000171503:s:158672125-158672490	ENSG00000171503	0.0524109	0.0645161	0.0121052	0.593961
503	gene:ENSG00000170185:t:143203408-143203566	ENSG00000170185	0.0167715	0.0276498	0.0108783	0.385674
504	gene:ENSG00000073921:s:85996826-85996929	ENSG00000073921	0.00419287	0.00460829	0.000415423	1
505	gene:ENSG00000145332:s:87195324-87195690	ENSG00000145332	0.515723	0.705069	0.189346	3.19346e-06
506	gene:ENSG00000147854:t:6493826-6493932	ENSG00000147854	0.0104822	0.0184332	0.007951	0.471596
507	gene:ENSG00000126581:s:42814168-42814593	ENSG00000126581	0.00419287	0.00921659	0.00502372	0.592937
508	gene:ENSG00000185596:t:101973592-101973727	ENSG00000185596	0.691824	0.599078	0.0927456	0.0193113
509	gene:ENSG00000108021:t:5720544-5720668	ENSG00000108021	0.157233	0.285714	0.128482	0.000129832
510	gene:ENSG00000109265:t:56307535-56307699	ENSG00000109265	0.494759	0.539171	0.0444116	0.287955
511	gene:ENSG00000142875:s:84202683-84202805	ENSG00000142875	0.0125786	0.0230415	0.0104629	0.332839
512	gene:ENSG00000177463:s:14959536-14959738	ENSG00000177463	0.417191	0.419355	0.00216406	1
513	gene:ENSG00000115137:s:24962935-24963474	ENSG00000115137	0.484277	0.290323	0.193954	1.44084e-06
514	gene:ENSG00000132881:t:16232497-16232646	ENSG00000132881	0.27044	0.451613	0.181173	3.469e-06
515	gene:ENSG00000172071:t:88579518-88579969	ENSG00000172071	0.104822	0.110599	0.00577728	0.792599
516	gene:ENSG00000112972:s:43298144-43298975	ENSG00000112972	0.0188679	0.0322581	0.0133901	0.28375
517	gene:ENSG00000047346:t:52584743-52585323	ENSG00000047346	0.00419287	0.00921659	0.00502372	0.592937
518	gene:ENSG00000242259:s:19405786-19405880	ENSG00000242259	0.033543	0.0322581	0.00128491	1
519	gene:ENSG00000100084:s:19405786-19405880	ENSG00000100084	0.033543	0.0322581	0.00128491	1
520	gene:ENSG00000125107:s:58629723-58629886	ENSG00000125107	0.00209644	0.00460829	0.00251186	0.527901
521	gene:ENSG00000155329:s:133026116-133026604	ENSG00000155329	0.0356394	0.0691244	0.033485	0.0766727
522	gene:ENSG00000135899:t:230167293-230169237	ENSG00000135899	0.255765	0.442396	0.186631	1.64896e-06
523	gene:ENSG00000284634:s:9461324-9461434	ENSG00000284634	0.761006	0.81106	0.0500536	0.168565
524	gene:ENSG00000149231:s:96389844-96389956	ENSG00000149231	0.337526	0.437788	0.100262	0.0137616
525	gene:ENSG00000153037:t:112867372-112869788	ENSG00000153037	0.00419287	0.00921659	0.00502372	0.592937
526	gene:ENSG00000115486:s:85561386-85561547	ENSG00000115486	0.0104822	0.0138249	0.0033427	0.710144
527	gene:ENSG00000185495:s:224003513-224003654	ENSG00000185495	0.484277	0.239631	0.244645	8.74051e-10
528	gene:ENSG00000198795:s:25352005-25352190	ENSG00000198795	0.486373	0.470046	0.0163271	0.743155
529	gene:ENSG00000166024:s:98208101-98209899	ENSG00000166024	0.0587002	0.0875576	0.0288574	0.191741
530	gene:ENSG00000150593:t:110881233-110881535	ENSG00000150593	0.0125786	0.0230415	0.0104629	0.332839
531	gene:ENSG00000105793:t:90372155-90372228	ENSG00000105793	0.465409	0.718894	0.253485	3.4134e-10
532	gene:ENSG00000135870:t:173963973-173964187	ENSG00000135870	0.0167715	0.0230415	0.00626999	0.557264
533	gene:ENSG00000196367:s:99030595-99030764	ENSG00000196367	0.654088	0.695853	0.0417645	0.297821
534	gene:ENSG00000185344:s:123748575-123748785	ENSG00000185344	0.0524109	0.0875576	0.0351467	0.0925324
535	gene:ENSG00000112234:t:98905426-98905670	ENSG00000112234	0.0419287	0.078341	0.0364123	0.0666141
536	gene:ENSG00000122707:s:36083365-36083571	ENSG00000122707	0.582809	0.672811	0.0900018	0.0288741
537	gene:ENSG00000033030:s:122489386-122489463	ENSG00000033030	0.0461216	0.0691244	0.0230028	0.207989
538	gene:ENSG00000271425:s:146144595-146144804	ENSG00000271425	0.465409	0.548387	0.0829783	0.049278
539	gene:ENSG00000126001:t:35490855-35491346	ENSG00000126001	0.247379	0.359447	0.112068	0.00270697
540	gene:ENSG00000118197:s:200659027-200659116	ENSG00000118197	0.285115	0.543779	0.258663	1.21123e-10
541	gene:ENSG00000165233:s:93109892-93111214	ENSG00000165233	0.00628931	0.0138249	0.00753558	0.383302
542	gene:ENSG00000115998:s:70190184-70190715	ENSG00000115998	0.589099	0.658986	0.0698876	0.0929389
543	gene:ENSG00000157881:s:2511338-2511387	ENSG00000157881	0.375262	0.626728	0.251466	8.88633e-10
544	gene:ENSG00000112972:t:43296655-43297166	ENSG00000112972	0.0209644	0.0368664	0.015902	0.301288
545	gene:ENSG00000143374:t:150497530-150497747	ENSG00000143374	0.0167715	0.0276498	0.0108783	0.385674
546	gene:ENSG00000139117:t:38677452-38677572	ENSG00000139117	0.383648	0.40553	0.0218822	0.614849
547	gene:ENSG00000115604:s:102371953-102372118	ENSG00000115604	0.467505	0.419355	0.0481504	0.250155
548	gene:ENSG00000054523:s:10261905-10261970	ENSG00000054523	0.297694	0.193548	0.104146	0.00399915
549	gene:ENSG00000254703:t:128691672-128692121	ENSG00000254703	0.199161	0.317972	0.118811	0.00100076
550	gene:ENSG00000106346:t:6135841-6135951	ENSG00000106346	0.134172	0.115207	0.0189645	0.541471
551	gene:ENSG00000120868:t:98706480-98706610	ENSG00000120868	0.00628931	0.0138249	0.00753558	0.383302
552	gene:ENSG00000250251:s:15138385-15138456	ENSG00000250251	0.72956	0.686636	0.0429238	0.275815
553	gene:ENSG00000166147:t:48595969-48596378	ENSG00000166147	0.624738	0.654378	0.0296399	0.496683
554	gene:ENSG00000155903:s:141487047-141487216	ENSG00000155903	0.048218	0.0322581	0.01596	0.42283
555	gene:ENSG00000075539:s:48556978-48557118	ENSG00000075539	0.113208	0.0875576	0.0256499	0.351367
556	gene:ENSG00000254093:s:10826152-10826244	ENSG00000254093	0.0691824	0.142857	0.0736748	0.00277269
557	gene:ENSG00000100697:s:95132515-95132707	ENSG00000100697	0.0440252	0.0414747	0.0025505	1
558	gene:ENSG00000121578:t:119230080-119230244	ENSG00000121578	0.0146751	0.0230415	0.00836642	0.530685
559	gene:ENSG00000132952:s:30646932-30647057	ENSG00000132952	0.0901468	0.0230415	0.0671053	0.00100537
560	gene:ENSG00000185917:t:36036085-36036251	ENSG00000185917	0.318658	0.410138	0.09148	0.020398
561	gene:ENSG00000145390:t:119239216-119239341	ENSG00000145390	0.51782	0.539171	0.0213508	0.623343
562	gene:ENSG00000136932:t:97910168-97910616	ENSG00000136932	0.0188679	0.0322581	0.0133901	0.28375
563	gene:ENSG00000125089:t:8218202-8218743	ENSG00000125089	0.104822	0.110599	0.00577728	0.792599
564	gene:ENSG00000173914:t:66664998-66665660	ENSG00000173914	0.310273	0.626728	0.316456	8.22975e-15
565	gene:ENSG00000100124:t:37833684-37833755	ENSG00000100124	0.12369	0.207373	0.0836835	0.00571959
566	gene:ENSG00000132478:s:75791760-75792165	ENSG00000132478	0.536688	0.276498	0.26019	1.13362e-10
567	gene:ENSG00000079332:t:70161858-70162396	ENSG00000079332	0.00838574	0.0138249	0.00543914	0.683585
568	gene:ENSG00000101849:t:9653815-9654322	ENSG00000101849	0.51153	0.700461	0.18893	3.30852e-06
569	gene:ENSG00000118985:t:95919424-95919545	ENSG00000118985	0.142558	0.101382	0.0411752	0.14498
570	gene:ENSG00000115661:s:219246522-219246967	ENSG00000115661	0.00628931	0.00921659	0.00292728	0.650457
571	gene:ENSG00000143374:s:150504333-150504436	ENSG00000143374	0.0524109	0.105991	0.0535799	0.0146548
572	gene:ENSG00000139350:s:96907223-96907322	ENSG00000139350	0.199161	0.239631	0.0404699	0.230582
573	gene:ENSG00000140992:s:2561480-2561543	ENSG00000140992	0.132075	0.21659	0.0845144	0.00688445
574	gene:ENSG00000076984:s:7903843-7904068	ENSG00000076984	0.0146751	0.0230415	0.00836642	0.530685
575	gene:ENSG00000143612:t:154214152-154214576	ENSG00000143612	0.00838574	0.0138249	0.00543914	0.683585
576	gene:ENSG00000145332:t:87183203-87183389	ENSG00000145332	0.519916	0.723502	0.203586	3.7173e-07
577	gene:ENSG00000055950:s:100986588-100987006	ENSG00000055950	0.461216	0.529954	0.068738	0.101457
578	gene:ENSG00000169752:s:76009200-76009303	ENSG00000169752	0.633124	0.723502	0.0903786	0.0197575
579	gene:ENSG00000163681:s:57922854-57923023	ENSG00000163681	0.00838574	0.0138249	0.00543914	0.683585
580	gene:ENSG00000159921:t:36233920-36234132	ENSG00000159921	0.146751	0.147465	0.000714914	1
581	gene:ENSG00000135953:t:102723700-102723909	ENSG00000135953	0.18239	0.322581	0.140191	8.15947e-05
582	gene:ENSG00000196756:s:38425935-38426052	ENSG00000196756	0.530398	0.645161	0.114763	0.00497963
583	gene:ENSG00000100281:t:35293606-35295807	ENSG00000100281	0.0125786	0.0230415	0.0104629	0.332839
584	gene:ENSG00000115421:s:60786947-60787066	ENSG00000115421	0.0649895	0.124424	0.0594344	0.0115526
585	gene:ENSG00000162654:s:89185237-89185469	ENSG00000162654	0.375262	0.423963	0.0487011	0.240298
586	gene:ENSG00000116731:t:13816427-13816608	ENSG00000116731	0.272537	0.428571	0.156035	7.44156e-05
587	gene:ENSG00000006194:t:3288189-3288570	ENSG00000006194	0.209644	0.447005	0.237361	4.02411e-10
588	gene:ENSG00000215302:s:30479024-30479193	ENSG00000215302	0.081761	0.0737327	0.00802829	0.764096
589	gene:ENSG00000109586:t:173297795-173297977	ENSG00000109586	0.104822	0.21659	0.111768	0.000140867
590	gene:ENSG00000270629:t:148577983-148578107	ENSG00000270629	0.157233	0.170507	0.0132742	0.657557
591	gene:ENSG00000116679:t:185305418-185305643	ENSG00000116679	0.00419287	0.00921659	0.00502372	0.592937
592	gene:ENSG00000138795:s:108083213-108083446	ENSG00000138795	0.366876	0.364055	0.00282101	1
593	gene:ENSG00000085433:s:108995580-108995837	ENSG00000085433	0.178197	0.0875576	0.0906395	0.00183969
594	gene:ENSG00000166266:s:108073390-108073497	ENSG00000166266	0.00419287	0.00921659	0.00502372	0.592937
595	gene:ENSG00000172594:t:122809089-122809720	ENSG00000172594	0.559748	0.552995	0.00675304	0.869467
596	gene:ENSG00000145241:t:67468748-67472675	ENSG00000145241	0.331237	0.165899	0.165338	4.55962e-06
597	gene:ENSG00000234127:s:30213305-30213427	ENSG00000234127	0.0251572	0.0506912	0.025534	0.107304
598	gene:ENSG00000151657:t:7780264-7780307	ENSG00000151657	0.199161	0.267281	0.0681197	0.0485278
599	gene:ENSG00000118369:s:78197936-78198068	ENSG00000118369	0.27044	0.410138	0.139698	0.000294582
600	gene:ENSG00000168826:t:4320640-4321786	ENSG00000168826	0.475891	0.562212	0.086321	0.0405636
601	gene:ENSG00000123636:t:159395769-159396133	ENSG00000123636	0.00419287	0	0.00419287	1
602	gene:ENSG00000008128:t:1703824-1703995	ENSG00000008128	0.00419287	0.00460829	0.000415423	1
603	gene:ENSG00000089876:s:125859599-125859975	ENSG00000089876	0.251572	0.308756	0.0571834	0.117788
604	gene:ENSG00000121417:s:57633167-57633487	ENSG00000121417	0.513627	0.354839	0.158788	0.000110709
605	gene:ENSG00000172671:t:45648294-45648534	ENSG00000172671	0.199161	0.262673	0.0635114	0.074449
606	gene:ENSG00000135870:s:173964838-173965120	ENSG00000135870	0.0167715	0.0230415	0.00626999	0.557264
607	gene:ENSG00000256223:t:133143703-133144525	ENSG00000256223	0.463312	0.35023	0.113082	0.00625637
608	gene:ENSG00000275066:t:37577380-37577613	ENSG00000275066	0.171908	0.359447	0.187539	1.19076e-07
609	gene:ENSG00000153037:s:112864609-112865219	ENSG00000153037	0.00419287	0.00921659	0.00502372	0.592937
610	gene:ENSG00000101745:t:9208657-9208803	ENSG00000101745	0.0209644	0.0184332	0.00253118	1
611	gene:ENSG00000139117:s:38685490-38685694	ENSG00000139117	0.379455	0.396313	0.0168584	0.674851
612	gene:ENSG00000132478:s:75784771-75785040	ENSG00000132478	0.0104822	0.0184332	0.007951	0.471596
613	gene:ENSG00000164506:s:147334157-147334222	ENSG00000164506	0.0314465	0.0552995	0.023853	0.14147
614	gene:ENSG00000173611:s:125142254-125142677	ENSG00000173611	0.111111	0.129032	0.0179211	0.52434
615	gene:ENSG00000185495:t:224008727-224010612	ENSG00000185495	0.509434	0.239631	0.269803	1.35095e-11
616	gene:ENSG00000119640:t:75053221-75053659	ENSG00000119640	0.0440252	0.0967742	0.052749	0.00956034
617	gene:ENSG00000175489:s:18397453-18397617	ENSG00000175489	0.272537	0.290323	0.0177859	0.64822
618	gene:ENSG00000130164:s:11102360-11104268	ENSG00000130164	0.159329	0.133641	0.0256886	0.4247
619	gene:ENSG00000034677:t:100261542-100261755	ENSG00000034677	0.0125786	0.0230415	0.0104629	0.332839
620	gene:ENSG00000124532:t:24423584-24426194	ENSG00000124532	0.0251572	0.0552995	0.0301423	0.0699342
621	gene:ENSG00000184162:t:19202058-19202398	ENSG00000184162	0.159329	0.308756	0.149427	1.17007e-05
622	gene:ENSG00000164506:t:147353323-147353373	ENSG00000164506	0.0628931	0.115207	0.0523143	0.022634
623	gene:ENSG00000164576:t:154453078-154453500	ENSG00000164576	0.0104822	0.0230415	0.0125593	0.299994
624	gene:ENSG00000166889:t:59655523-59655759	ENSG00000166889	0.0125786	0.0230415	0.0104629	0.332839
625	gene:ENSG00000112419:t:143712016-143712336	ENSG00000112419	0.0272537	0.0322581	0.0050044	0.807107
626	gene:ENSG00000196247:s:64679172-64679502	ENSG00000196247	0.274633	0.0460829	0.22855	4.53987e-14
627	gene:ENSG00000168137:s:9453739-9453868	ENSG00000168137	0.0104822	0.0184332	0.007951	0.471596
628	gene:ENSG00000103353:s:23562625-23562730	ENSG00000103353	0.0314465	0.0599078	0.0284613	0.0951395
629	gene:ENSG00000131979:s:54845768-54845852	ENSG00000131979	0.0398323	0.0599078	0.0200755	0.246266
630	gene:ENSG00000155329:t:132996985-132999072	ENSG00000155329	0.0607966	0.0967742	0.0359775	0.112261
631	gene:ENSG00000163291:t:78930170-78930620	ENSG00000163291	0.0943396	0.124424	0.0300843	0.229565
632	gene:ENSG00000133794:t:13349945-13350070	ENSG00000133794	0.503145	0.552995	0.0498507	0.251317
633	gene:ENSG00000128654:t:176296860-176296907	ENSG00000128654	0.0419287	0.0599078	0.0179791	0.336832
634	gene:ENSG00000108788:s:42567619-42567877	ENSG00000108788	0.0230608	0.0460829	0.0230222	0.148593
635	gene:ENSG00000117308:s:23799356-23799570	ENSG00000117308	0.12369	0.184332	0.0606421	0.0459918
636	gene:ENSG00000185404:s:230388559-230388930	ENSG00000185404	0.0587002	0.124424	0.0657238	0.00393775
637	gene:ENSG00000168297:s:58412901-58414527	ENSG00000168297	0.0125786	0.0230415	0.0104629	0.332839
638	gene:ENSG00000137075:s:36400554-36400923	ENSG00000137075	0.0775681	0.0552995	0.0222686	0.339285
639	gene:ENSG00000168385:t:241317499-241317599	ENSG00000168385	0.157233	0.207373	0.0501406	0.129204
640	gene:ENSG00000135541:t:135300500-135300833	ENSG00000135541	0.538784	0.576037	0.0372528	0.366669
641	gene:ENSG00000234127:t:30201035-30201138	ENSG00000234127	0.0209644	0.0322581	0.0112937	0.428163
642	gene:ENSG00000170185:s:143195716-143195845	ENSG00000170185	0.0167715	0.0276498	0.0108783	0.385674
643	gene:ENSG00000171103:s:28869560-28870301	ENSG00000171103	0.280922	0.520737	0.239815	1.65526e-09
644	gene:ENSG00000183696:t:48103782-48104036	ENSG00000183696	0.333333	0.271889	0.0614439	0.112859
645	gene:ENSG00000269335:s:154555858-154556376	ENSG00000269335	0.287212	0.437788	0.150576	0.00012919
646	gene:ENSG00000109133:s:41935120-41935372	ENSG00000109133	0.171908	0.230415	0.058507	0.0762545
647	gene:ENSG00000156469:s:96258357-96258719	ENSG00000156469	0.111111	0.21659	0.105479	0.000422123
648	gene:ENSG00000178904:t:32468731-32468813	ENSG00000178904	0.637317	0.691244	0.0539277	0.169771
649	gene:ENSG00000028203:s:95256550-95256622	ENSG00000028203	0.115304	0.16129	0.0459863	0.112664
650	gene:ENSG00000096746:s:68336505-68337459	ENSG00000096746	0.00209644	0.00460829	0.00251186	0.527901
651	gene:ENSG00000112234:s:98926477-98927060	ENSG00000112234	0.0922432	0.175115	0.082872	0.00228639
652	gene:ENSG00000064995:t:34877462-34879041	ENSG00000064995	0.00838574	0.0138249	0.00543914	0.683585
653	gene:ENSG00000131023:t:149658153-149662238	ENSG00000131023	0.0230608	0.0414747	0.0184139	0.220204
654	gene:ENSG00000164576:s:154451091-154451316	ENSG00000164576	0.00628931	0.0138249	0.00753558	0.383302
655	gene:ENSG00000157017:s:10292842-10292947	ENSG00000157017	0.505241	0.691244	0.186003	5.15745e-06
656	gene:ENSG00000204842:s:111468358-111470240	ENSG00000204842	0.0566038	0.119816	0.0632119	0.00522361
657	gene:ENSG00000185658:s:39212666-39212707	ENSG00000185658	0.067086	0.078341	0.0112551	0.632222
658	gene:ENSG00000092140:t:30598481-30598912	ENSG00000092140	0.102725	0.170507	0.0677815	0.0176955
659	gene:ENSG00000137275:s:3063991-3064059	ENSG00000137275	0.672956	0.746544	0.0735878	0.0614054
660	gene:ENSG00000185480:s:102153485-102153989	ENSG00000185480	0.614256	0.751152	0.136896	0.000402002
661	gene:ENSG00000166484:t:19380608-19381686	ENSG00000166484	0.0377358	0.0506912	0.0129554	0.41993
662	gene:ENSG00000153823:s:229271014-229271285	ENSG00000153823	0.731656	0.718894	0.0127622	0.782666
663	gene:ENSG00000143612:s:154220342-154220637	ENSG00000143612	0.00838574	0.0138249	0.00543914	0.683585
664	gene:ENSG00000120899:t:27325479-27325681	ENSG00000120899	0.515723	0.64977	0.134046	0.000984315
665	gene:ENSG00000138613:s:63286558-63286628	ENSG00000138613	0.0775681	0.138249	0.0606807	0.0177406
666	gene:ENSG00000121741:t:19970025-19970071	ENSG00000121741	0.251572	0.0368664	0.214706	1.23113e-13
667	gene:ENSG00000111859:s:11305853-11306182	ENSG00000111859	0.157233	0.147465	0.00976727	0.820812
668	gene:ENSG00000197037:t:99619550-99619997	ENSG00000197037	0.238994	0.281106	0.0421123	0.258033
[truncated: 1,630 more rows]
