# Supplementary material for: A Bayesian model for unsupervised detection of RNA splicing based subtypes in cancers
Source: Nat Commun. 2023 Jan 4;14:63. doi: 10.1038/s41467-022-35369-0 (PMC9813260; doi:10.1038/s41467-022-35369-0)
Supplement: Supplementary file 5 — Supplementary Data 2 [file 41467_2022_35369_MOESM5_ESM.xlsx]

## Sheet: Samples 0
	Samples
0	AML_beat_RNA150113BD_102_13-00384
1	AML_beat_RNA150113BD_104_14-00012
2	AML_beat_RNA150113BD_106_13-00515
3	AML_beat_RNA150113BD_107_13-00660
4	AML_beat_RNA150113BD_110_13-00338
5	AML_beat_RNA150113BD_111_14-00537
6	AML_beat_RNA150113BD_112_13-00365
7	AML_beat_RNA150113BD_113_13-00409
8	AML_beat_RNA150113BD_114_14-00496
9	AML_beat_RNA150113BD_116_13-00195
10	AML_beat_RNA150113BD_118_13-00552
11	AML_beat_RNA150113BD_11_14-00831
12	AML_beat_RNA150113BD_121_13-00232
13	AML_beat_RNA150113BD_124_14-00514
14	AML_beat_RNA150113BD_125_13-00034
15	AML_beat_RNA150113BD_127_14-00021
16	AML_beat_RNA150113BD_128_13-00281
17	AML_beat_RNA150113BD_12_13-00581
18	AML_beat_RNA150113BD_131_14-00279
19	AML_beat_RNA150113BD_132_14-00060
20	AML_beat_RNA150113BD_133_14-00359
21	AML_beat_RNA150113BD_134_14-00081
22	AML_beat_RNA150113BD_16_13-00468
23	AML_beat_RNA150113BD_18_14-00667
24	AML_beat_RNA150113BD_20_13-00601
25	AML_beat_RNA150113BD_24_14-00588
26	AML_beat_RNA150113BD_28_14-00096
27	AML_beat_RNA150113BD_2_14-00643
28	AML_beat_RNA150113BD_30_13-00466
29	AML_beat_RNA150113BD_31_14-00761
30	AML_beat_RNA150113BD_33_13-00563
31	AML_beat_RNA150113BD_3_13-00500
32	AML_beat_RNA150113BD_40_13-00558
33	AML_beat_RNA150113BD_42_14-00434
34	AML_beat_RNA150113BD_43_13-00602
35	AML_beat_RNA150113BD_44_14-00781
36	AML_beat_RNA150113BD_45_14-00152
37	AML_beat_RNA150113BD_46_14-00581
38	AML_beat_RNA150113BD_47_13-00659
39	AML_beat_RNA150113BD_48_14-00423
40	AML_beat_RNA150113BD_49_13-00513
41	AML_beat_RNA150113BD_4_13-00625
42	AML_beat_RNA150113BD_50_14-00126
43	AML_beat_RNA150113BD_52_14-00376
44	AML_beat_RNA150113BD_54_14-00092
45	AML_beat_RNA150113BD_58_13-00253
46	AML_beat_RNA150113BD_5_13-00353
47	AML_beat_RNA150113BD_60_14-00504
48	AML_beat_RNA150113BD_62_14-00725
49	AML_beat_RNA150113BD_63_14-00355
50	AML_beat_RNA150113BD_65_13-00454
51	AML_beat_RNA150113BD_66_14-00670
52	AML_beat_RNA150113BD_69_14-00023
53	AML_beat_RNA150113BD_73_13-00396
54	AML_beat_RNA150113BD_74_13-00420
55	AML_beat_RNA150113BD_75_14-00041
56	AML_beat_RNA150113BD_76_13-00522
57	AML_beat_RNA150113BD_77_14-00289
58	AML_beat_RNA150113BD_78_14-00559
59	AML_beat_RNA150113BD_79_13-00425
60	AML_beat_RNA150113BD_80_13-00393
61	AML_beat_RNA150113BD_81_13-00496
62	AML_beat_RNA150113BD_82_14-00458
63	AML_beat_RNA150113BD_83_14-00632
64	AML_beat_RNA150113BD_84_13-00273
65	AML_beat_RNA150113BD_85_14-00801
66	AML_beat_RNA150113BD_86_14-00599
67	AML_beat_RNA150113BD_90_14-00473
68	AML_beat_RNA150113BD_91_14-00742
69	AML_beat_RNA150113BD_92_14-00798
70	AML_beat_RNA150113BD_94_13-00487
71	AML_beat_RNA150113BD_96_14-00064
72	AML_beat_RNA150113BD_97_14-00259
73	AML_beat_RNA150113BD_98_14-00608
74	AML_beat_RNA150113BD_9_14-00712
75	AML_beat_RNA150311JT_12-00023
76	AML_beat_RNA150311JT_12-00066
77	AML_beat_RNA150311JT_12-00258
78	AML_beat_RNA150311JT_12-00301
79	AML_beat_RNA150311JT_12-00423
80	AML_beat_RNA150311JT_13-00123
81	AML_beat_RNA150311JT_13-00150
82	AML_beat_RNA150311JT_13-00157
83	AML_beat_RNA150311JT_13-00160
84	AML_beat_RNA150311JT_13-00163
85	AML_beat_RNA150311JT_13-00245
86	AML_beat_RNA150311JT_13-00255
87	AML_beat_RNA150311JT_13-00266
88	AML_beat_RNA150311JT_13-00551
89	AML_beat_RNA150311JT_13-00557
90	AML_beat_RNA150311JT_13-00573
91	AML_beat_RNA150311JT_13-00655
92	AML_beat_RNA150311JT_14-00015
93	AML_beat_RNA150311JT_14-00061
94	AML_beat_RNA150311JT_14-00125
95	AML_beat_RNA150311JT_14-00135
96	AML_beat_RNA150311JT_14-00175
97	AML_beat_RNA150311JT_14-00193
98	AML_beat_RNA150311JT_14-00231
99	AML_beat_RNA150311JT_14-00240
100	AML_beat_RNA150311JT_14-00447
101	AML_beat_RNA150311JT_14-00613
102	AML_beat_RNA150311JT_14-00672
103	AML_beat_RNA150311JT_14-00676
104	AML_beat_RNA150311JT_14-00690
105	AML_beat_RNA150311JT_14-00757
106	AML_beat_RNA150311JT_14-00800
107	AML_beat_RNA150311JT_14-00815
108	AML_beat_RNA150311JT_14-00817
109	AML_beat_RNA150311JT_14-00832
110	AML_beat_RNA150311JT_15-00018
111	AML_beat_RNA150311JT_15-00029
112	AML_beat_RNA150311JT_15-00043
113	AML_beat_RNA150311JT_15-00045
114	AML_beat_RNA150311JT_15-00057
115	AML_beat_RNA150311JT_15-00071
116	AML_beat_RNA150311JT_15-00081
117	AML_beat_RNA150311JT_15-00084
118	AML_beat_RNA150311JT_15-00140
119	AML_beat_RNA150311JT_15-00169
120	AML_beat_RNA150311JT_15-00201
121	AML_beat_RNA150311JT_15-00231
122	AML_beat_RNA150311JT_15-00246
123	AML_beat_RNA150311JT_15-00261
124	AML_beat_RNA150311JT_15-00275
125	AML_beat_RNA150311JT_15-00279
126	AML_beat_RNA150311JT_15-00296
127	AML_beat_RNA150311JT_15-00300
128	AML_beat_RNA150311JT_15-00303
129	AML_beat_RNA150311JT_15-00312
130	AML_beat_RNA150311JT_15-00331
131	AML_beat_RNA150311JT_15-00353
132	AML_beat_RNA150311JT_15-00371
133	AML_beat_RNA150311JT_15-00383
134	AML_beat_RNA150311JT_15-00395
135	AML_beat_RNA150311JT_15-00406
136	AML_beat_RNA150311JT_15-00417
137	AML_beat_RNA150311JT_15-00464
138	AML_beat_RNA150311JT_15-00479
139	AML_beat_RNA150311JT_15-00491
140	AML_beat_RNA150311JT_15-00534
141	AML_beat_RNA150311JT_15-00539
142	AML_beat_RNA150311JT_15-00559
143	AML_beat_RNA150311JT_15-00563
144	AML_beat_RNA150311JT_15-00595
145	AML_beat_RNA150311JT_15-00608
146	AML_beat_RNA150311JT_15-00610
147	AML_beat_RNA150311JT_15-00616
148	AML_beat_RNA150311JT_15-00633
149	AML_beat_RNA150311JT_15-00674
150	AML_beat_RNA150311JT_15-00680
151	AML_beat_RNA150311JT_15-00692
152	AML_beat_RNA150311JT_15-00693
153	AML_beat_RNA150311JT_15-00701
154	AML_beat_RNA150311JT_15-00961
155	AML_beat_RNA150311JT_15-00976
156	AML_beat_RNA150311JT_15-00990
157	AML_beat_RNA150311JT_16-00048
158	AML_beat_RNA150311JT_16-00067
159	AML_beat_RNA150311JT_16-00075
160	AML_beat_RNA150311JT_16-00078
161	AML_beat_RNA150311JT_16-00113
162	AML_beat_RNA150311JT_16-00115
163	AML_beat_RNA150311JT_16-00129
164	AML_beat_RNA150311JT_16-00143
165	AML_beat_RNA150311JT_16-00145
166	AML_beat_RNA150311JT_16-00217
167	AML_beat_RNA150311JT_16-00226
168	AML_beat_RNA150311JT_16-00249
169	AML_beat_RNA150311JT_16-00303
170	AML_beat_RNA150311JT_Batch_5_14-00564
171	AML_beat_RNA150311JT_Batch_5_15-00578
172	AML_beat_RNA150311JT_Batch_5_15-00650
173	AML_beat_RNA150311JT_Batch_5_15-00683
174	AML_beat_RNA150311JT_Batch_5_15-00688
175	AML_beat_RNA150311JT_Batch_5_15-00702
176	AML_beat_RNA150311JT_Batch_5_15-00717
177	AML_beat_RNA150311JT_Batch_5_15-00734
178	AML_beat_RNA150311JT_Batch_5_15-00756
179	AML_beat_RNA150311JT_Batch_5_15-00766
180	AML_beat_RNA150311JT_Batch_5_15-00767
181	AML_beat_RNA150311JT_Batch_5_15-00777
182	AML_beat_RNA150311JT_Batch_5_15-00778
183	AML_beat_RNA150311JT_Batch_5_15-00807
184	AML_beat_RNA150311JT_Batch_5_15-00819
185	AML_beat_RNA150311JT_Batch_5_15-00821
186	AML_beat_RNA150311JT_Batch_5_15-00829
187	AML_beat_RNA150311JT_Batch_5_15-00837
188	AML_beat_RNA150311JT_Batch_5_15-00839
189	AML_beat_RNA150311JT_Batch_5_15-00850
190	AML_beat_RNA150311JT_Batch_5_15-00870
191	AML_beat_RNA150311JT_Batch_5_15-00872
192	AML_beat_RNA150311JT_Batch_5_15-00892
193	AML_beat_RNA150311JT_Batch_5_15-00900
194	AML_beat_RNA150311JT_Batch_5_15-00903
195	AML_beat_RNA150311JT_Batch_5_15-00912
196	AML_beat_RNA150311JT_Batch_5_15-00921
197	AML_beat_RNA150311JT_Batch_5_15-00929
198	AML_beat_RNA150311JT_Batch_5_15-00942
199	AML_beat_RNA160513JT_20-00049
200	AML_beat_RNA160513JT_20-00050
201	AML_beat_RNA160513JT_20-00051
202	AML_beat_RNA160513JT_20-00052
203	AML_beat_RNA160513JT_20-00054
204	AML_beat_RNA160513JT_20-00056
205	AML_beat_RNA160513JT_20-00059
206	AML_beat_RNA160513JT_20-00060
207	AML_beat_RNA160513JT_20-00062
208	AML_beat_RNA160513JT_20-00064
209	AML_beat_RNA160513JT_20-00065
210	AML_beat_RNA160513JT_20-00067
211	AML_beat_RNA160513JT_20-00069
212	AML_beat_RNA160513JT_20-00070
213	AML_beat_RNA160513JT_20-00072
214	AML_beat_RNA160513JT_20-00075
215	AML_beat_RNA160513JT_20-00076
216	AML_beat_RNA160513JT_20-00078
217	AML_beat_RNA160513JT_20-00079
218	AML_beat_RNA160513JT_20-00080
219	AML_beat_RNA160513JT_20-00082
220	AML_beat_RNA160513JT_20-00085
221	AML_beat_RNA160513JT_20-00086
222	AML_beat_RNA160513JT_20-00087
223	AML_beat_RNA160513JT_20-00088
224	AML_beat_RNA160513JT_20-00090
225	AML_beat_RNA160513JT_20-00091
226	AML_beat_RNA160513JT_20-00092
227	AML_beat_RNA160513JT_20-00093
228	AML_beat_RNA160513JT_20-00310
229	AML_beat_RNA160513JT_20-00311
230	AML_beat_RNA160513JT_20-00313
231	AML_beat_RNA160513JT_20-00315
232	AML_beat_RNA160513JT_20-00316
233	AML_beat_RNA160513JT_20-00318
234	AML_beat_RNA160513JT_20-00319
235	AML_beat_RNA160513JT_20-00322
236	AML_beat_RNA160513JT_20-00324
237	AML_beat_RNA160513JT_20-00325
238	AML_beat_RNA160513JT_20-00327
239	AML_beat_RNA160513JT_20-00328
240	AML_beat_RNA160513JT_20-00329
241	AML_beat_RNA160513JT_20-00331
242	AML_beat_RNA160513JT_20-00332
243	AML_beat_RNA160513JT_20-00333
244	AML_beat_RNA160513JT_20-00334
245	AML_beat_RNA160513JT_20-00335
246	AML_beat_RNA160513JT_20-00337
247	AML_beat_RNA160513JT_20-00338
248	AML_beat_RNA160513JT_20-00339
249	AML_beat_RNA160513JT_20-00340
250	AML_beat_RNA160513JT_20-00341
251	AML_beat_RNA160513JT_20-00342
252	AML_beat_RNA160513JT_20-00344
253	AML_beat_RNA160513JT_20-00345
254	AML_beat_RNA160513JT_20-00347
255	AML_beat_RNA160513JT_20-00348
256	AML_beat_RNA160513JT_20-00349
257	AML_beat_RNA160513JT_20-00350
258	AML_beat_RNA160513JT_20-00352
259	AML_beat_RNA160513JT_20-00416
260	AML_beat_RNA160513JT_20-00419
261	AML_beat_RNA160513JT_20-00421
262	AML_beat_RNA160513JT_20-00422
263	AML_beat_RNA160513JT_20-00448
264	AML_beat_RNA160513JT_20-00450
265	AML_beat_RNA160513JT_20-00451
266	AML_beat_RNA160513JT_20-00454
267	AML_beat_RNA160513JT_20-00458
268	AML_beat_RNA160513JT_20-00460
269	AML_beat_RNA160513JT_20-00462
270	AML_beat_RNA160513JT_20-00463
271	AML_beat_RNA160513JT_20-00489
272	AML_beat_RNA160513JT_20-00491
273	AML_beat_RNA160513JT_20-00496
274	AML_beat_RNA160513JT_20-00500
275	AML_beat_RNA160513JT_20-00501
276	AML_beat_RNA160513JT_20-00503
277	AML_beat_RNA160513JT_20-00504
278	AML_beat_RNA160513JT_20-00510
279	AML_beat_RNA160513JT_20-00513
280	AML_beat_RNA160513JT_20-00514

## Sheet: Cluster 0
	LSV	Gene	Average Probability Signal

## Sheet: Background 0
	LSV	Gene	Average Probability Signal
0	gene:ENSG00000130707:t:130489333-130489464	ENSG00000130707	0
1	gene:ENSG00000008710:s:2119307-2119378	ENSG00000008710	0
2	gene:ENSG00000135953:t:102732286-102732426	ENSG00000135953	0
3	gene:ENSG00000144560:t:11601833-11602022	ENSG00000144560	0.0120996
4	gene:ENSG00000273136:t:120805556-120805710	ENSG00000273136	0
5	gene:ENSG00000254635:s:28531735-28532354	ENSG00000254635	0
6	gene:ENSG00000251600:s:143880411-143880509	ENSG00000251600	0
7	gene:ENSG00000213963:t:177323239-177323396	ENSG00000213963	0
8	gene:ENSG00000167995:t:61959732-61960043	ENSG00000167995	0.6
9	gene:ENSG00000140678:t:31382267-31382997	ENSG00000140678	0
10	gene:ENSG00000269307:t:17273706-17274024	ENSG00000269307	0.2
11	gene:ENSG00000185442:t:92630161-92630345	ENSG00000185442	0
12	gene:ENSG00000135953:s:102736530-102736888	ENSG00000135953	0
13	gene:ENSG00000241489:s:149529314-149529428	ENSG00000241489	0.00427046
14	gene:ENSG00000164398:t:131973266-131974035	ENSG00000164398	0
15	gene:ENSG00000134333:s:18399726-18400432	ENSG00000134333	0
16	gene:ENSG00000284690:t:74560701-74560824	ENSG00000284690	0
17	gene:ENSG00000172889:t:136668232-136668362	ENSG00000172889	0.0120996
18	gene:ENSG00000072415:s:67302410-67302803	ENSG00000072415	0.393594
19	gene:ENSG00000122481:t:95239777-95239909	ENSG00000122481	0.602135
20	gene:ENSG00000283088:t:52929076-52929414	ENSG00000283088	0.2
21	gene:ENSG00000082014:t:151239543-151239752	ENSG00000082014	0.0120996
22	gene:ENSG00000189223:t:113255390-113255549	ENSG00000189223	0
23	gene:ENSG00000129657:t:77216193-77216205	ENSG00000129657	0
24	gene:ENSG00000106603:t:43650493-43650712	ENSG00000106603	0
25	gene:ENSG00000274602:t:18552473-18552573	ENSG00000274602	0
26	gene:ENSG00000164010:s:42825560-42825877	ENSG00000164010	0.4
27	gene:ENSG00000155508:s:154859189-154859496	ENSG00000155508	0
28	gene:ENSG00000187630:s:23969874-23970332	ENSG00000187630	0.194306
29	gene:ENSG00000102804:t:44435793-44436426	ENSG00000102804	0
30	gene:ENSG00000120071:s:46170277-46171790	ENSG00000120071	0
31	gene:ENSG00000221874:t:52928475-52929414	ENSG00000221874	0
32	gene:ENSG00000036549:t:77676982-77677364	ENSG00000036549	0
33	gene:ENSG00000257017:s:72056530-72057346	ENSG00000257017	0
34	gene:ENSG00000145428:t:153713083-153715662	ENSG00000145428	0
35	gene:ENSG00000175061:s:16463164-16463317	ENSG00000175061	0
36	gene:ENSG00000284690:s:74563525-74564648	ENSG00000284690	0
37	gene:ENSG00000168003:s:62856102-62856381	ENSG00000168003	0
38	gene:ENSG00000175279:t:10433842-10434121	ENSG00000175279	0
39	gene:ENSG00000074964:t:17619329-17619786	ENSG00000074964	0
40	gene:ENSG00000175857:t:58496723-58497090	ENSG00000175857	0
41	gene:ENSG00000175164:s:133259819-133259866	ENSG00000175164	0
42	gene:ENSG00000269713:s:149059700-149059808	ENSG00000269713	0
43	gene:ENSG00000101191:t:62914210-62914406	ENSG00000101191	0
44	gene:ENSG00000251301:t:68433199-68433371	ENSG00000251301	0
45	gene:ENSG00000204520:t:31410543-31410797	ENSG00000204520	0
46	gene:ENSG00000105339:s:141126206-141126471	ENSG00000105339	0
47	gene:ENSG00000184110:t:28711657-28711787	ENSG00000184110	0.2
48	gene:ENSG00000130958:s:96383477-96383710	ENSG00000130958	0
49	gene:ENSG00000187546:t:na-15237216	ENSG00000187546	0
50	gene:ENSG00000228315:t:23659513-23660000	ENSG00000228315	0
51	gene:ENSG00000135596:s:109454560-109454925	ENSG00000135596	0
52	gene:ENSG00000171970:t:2915147-2915648	ENSG00000171970	0
53	gene:ENSG00000133315:s:64151239-64151355	ENSG00000133315	0
54	gene:ENSG00000164010:t:42829915-42830533	ENSG00000164010	0.19573
55	gene:ENSG00000112033:s:35348913-35349003	ENSG00000112033	0
56	gene:ENSG00000122126:t:129557325-129557435	ENSG00000122126	0
57	gene:ENSG00000100979:t:45909835-45910162	ENSG00000100979	0.0120996
58	gene:ENSG00000088827:t:3686970-3688770	ENSG00000088827	0
59	gene:ENSG00000272578:t:23658094-23660004	ENSG00000272578	0
60	gene:ENSG00000237298:s:178541747-178542361	ENSG00000237298	0
61	gene:ENSG00000188130:s:50258243-50258301	ENSG00000188130	0.0120996
62	gene:ENSG00000268043:s:146960109-146960318	ENSG00000268043	0.6
63	gene:ENSG00000100664:s:103340963-103341356	ENSG00000100664	0.2
64	gene:ENSG00000256673:s:9408629-9408952	ENSG00000256673	0
65	gene:ENSG00000129292:t:132799058-132799960	ENSG00000129292	0
66	gene:ENSG00000049239:t:9244925-9245561	ENSG00000049239	0
67	gene:ENSG00000170421:s:52949034-52949585	ENSG00000170421	0
68	gene:ENSG00000284707:s:97928082-97928411	ENSG00000284707	0.0120996
69	gene:ENSG00000187546:s:15310868-15311046	ENSG00000187546	0
70	gene:ENSG00000135976:s:97151879-97151939	ENSG00000135976	0
71	gene:ENSG00000244682:t:161601240-161601364	ENSG00000244682	0
72	gene:ENSG00000172322:t:9971505-9971687	ENSG00000172322	0
73	gene:ENSG00000089820:t:153913409-153913516	ENSG00000089820	0
74	gene:ENSG00000105383:s:51225064-51225209	ENSG00000105383	0
75	gene:ENSG00000185485:t:195983910-195984276	ENSG00000185485	0
76	gene:ENSG00000068024:t:239236593-239236669	ENSG00000068024	0.0120996
77	gene:ENSG00000180376:t:56566594-56566759	ENSG00000180376	0
78	gene:ENSG00000138639:t:85721885-85722386	ENSG00000138639	0
79	gene:ENSG00000228315:s:23690232-23693151	ENSG00000228315	0
80	gene:ENSG00000120451:t:130879624-130879711	ENSG00000120451	0
81	gene:ENSG00000166435:s:74850870-74851203	ENSG00000166435	0.0120996
82	gene:ENSG00000121716:t:100358159-100358259	ENSG00000121716	0
83	gene:ENSG00000049239:s:9234775-9235066	ENSG00000049239	0.4
84	gene:ENSG00000099308:s:18110457-18111188	ENSG00000099308	0.594306
85	gene:ENSG00000256673:t:9405911-9406613	ENSG00000256673	0.0120996
86	gene:ENSG00000154114:s:121035241-121036314	ENSG00000154114	0
87	gene:ENSG00000109458:t:143394817-143395720	ENSG00000109458	0
88	gene:ENSG00000273000:t:23659513-23660000	ENSG00000273000	0
89	gene:ENSG00000157017:t:10290716-10291451	ENSG00000157017	0.4
90	gene:ENSG00000136573:t:11563876-11564604	ENSG00000136573	0
91	gene:ENSG00000012779:t:45428321-45428558	ENSG00000012779	0.6
92	gene:ENSG00000150991:t:124912623-124912636	ENSG00000150991	0
93	gene:ENSG00000281103:t:38375557-38378804	ENSG00000281103	0
94	gene:ENSG00000182048:s:3626672-3626834	ENSG00000182048	0
95	gene:ENSG00000082438:t:164743189-164743875	ENSG00000082438	0
96	gene:ENSG00000169087:s:122759220-122759360	ENSG00000169087	0
97	gene:ENSG00000270231:s:120436353-120436697	ENSG00000270231	0
98	gene:ENSG00000170909:t:54097168-54097979	ENSG00000170909	0
99	gene:ENSG00000150760:t:126977948-126977988	ENSG00000150760	0.0120996
100	gene:ENSG00000272752:s:100356394-100356938	ENSG00000272752	0
101	gene:ENSG00000129116:s:168894169-168894765	ENSG00000129116	0
102	gene:ENSG00000273018:s:18528573-18529328	ENSG00000273018	0
103	gene:ENSG00000180229:s:20445859-20446046	ENSG00000180229	0
104	gene:ENSG00000119979:s:119110193-119110615	ENSG00000119979	0
105	gene:ENSG00000179406:s:66479009-66479096	ENSG00000179406	0.00569395
106	gene:ENSG00000241489:t:149500949-149501037	ENSG00000241489	0
107	gene:ENSG00000250903:s:2398553-2398778	ENSG00000250903	0
108	gene:ENSG00000178115:t:30561043-30561134	ENSG00000178115	0
109	gene:ENSG00000228794:s:829003-829104	ENSG00000228794	0.6
110	gene:ENSG00000250959:s:73731176-73731771	ENSG00000250959	0
111	gene:ENSG00000179094:s:8146372-8146502	ENSG00000179094	0.2
112	gene:ENSG00000138398:s:169584340-169584497	ENSG00000138398	0.2
113	gene:ENSG00000281103:t:38373015-38373592	ENSG00000281103	0.4
114	gene:ENSG00000001460:t:24383867-24384003	ENSG00000001460	0.00569395
115	gene:ENSG00000165646:t:117277114-117279430	ENSG00000165646	0
116	gene:ENSG00000272752:t:100357681-100358366	ENSG00000272752	0
117	gene:ENSG00000187147:t:44632235-44632572	ENSG00000187147	0.0120996
118	gene:ENSG00000196459:s:13716419-13716718	ENSG00000196459	0
119	gene:ENSG00000135951:t:99124767-99127176	ENSG00000135951	0
120	gene:ENSG00000283674:t:12594970-12595296	ENSG00000283674	0.0120996
121	gene:ENSG00000170919:t:45383635-45383843	ENSG00000170919	0
122	gene:ENSG00000105426:t:5258017-5258127	ENSG00000105426	0.0120996
123	gene:ENSG00000250251:t:15137750-15137923	ENSG00000250251	0
124	gene:ENSG00000120647:t:405511-405564	ENSG00000120647	0
125	gene:ENSG00000260861:t:1551691-1552049	ENSG00000260861	0
126	gene:ENSG00000105808:t:102602324-102602405	ENSG00000105808	0
127	gene:ENSG00000120832:s:106986969-106987166	ENSG00000120832	0
128	gene:ENSG00000139428:s:109561416-109561542	ENSG00000139428	0
129	gene:ENSG00000257582:t:99527511-99528121	ENSG00000257582	0
130	gene:ENSG00000129657:s:77215806-77215818	ENSG00000129657	0
131	gene:ENSG00000178966:s:83980711-83981004	ENSG00000178966	0
132	gene:ENSG00000229043:s:1160374-1160623	ENSG00000229043	0
133	gene:ENSG00000211898:s:105840301-105840786	ENSG00000211898	0
134	gene:ENSG00000163463:t:155172701-155172892	ENSG00000163463	0
135	gene:ENSG00000168785:s:98507678-98507728	ENSG00000168785	0
136	gene:ENSG00000110925:t:51076569-51076835	ENSG00000110925	0.2
137	gene:ENSG00000122861:t:73912195-73912322	ENSG00000122861	0
138	gene:ENSG00000055118:t:150952425-150952924	ENSG00000055118	0
139	gene:ENSG00000188234:t:45847846-45847954	ENSG00000188234	0.2
140	gene:ENSG00000157653:s:113427822-113428223	ENSG00000157653	0
141	gene:ENSG00000130702:t:62311162-62311307	ENSG00000130702	0.00640569
142	gene:ENSG00000250312:t:160910-163989	ENSG00000250312	0.6
143	gene:ENSG00000280828:t:128609487-128609579	ENSG00000280828	0
144	gene:ENSG00000242588:t:128609487-128609579	ENSG00000242588	0.6
145	gene:ENSG00000144026:s:95157351-95157439	ENSG00000144026	0.0120996
146	gene:ENSG00000174652:t:9418505-9418631	ENSG00000174652	0
147	gene:ENSG00000173950:t:195226709-195226856	ENSG00000173950	0
148	gene:ENSG00000168268:t:52524385-52524611	ENSG00000168268	0
149	gene:ENSG00000117586:t:173188464-173188569	ENSG00000117586	0
150	gene:ENSG00000104043:t:50106939-50107008	ENSG00000104043	0.0120996
151	gene:ENSG00000215790:t:1739236-1739704	ENSG00000215790	0
152	gene:ENSG00000100031:t:24607954-24608023	ENSG00000100031	0.0120996
153	gene:ENSG00000151967:t:159866162-159866281	ENSG00000151967	0
154	gene:ENSG00000179222:t:51894269-51894349	ENSG00000179222	0.0120996
155	gene:ENSG00000170085:t:176289643-176290955	ENSG00000170085	0
156	gene:ENSG00000257335:t:142094620-142094654	ENSG00000257335	0.0120996
157	gene:ENSG00000055950:t:100983755-100983817	ENSG00000055950	0
158	gene:ENSG00000213903:t:24314643-24315020	ENSG00000213903	0.19573
159	gene:ENSG00000133466:t:37190865-37190928	ENSG00000133466	0
160	gene:ENSG00000162591:t:3524124-3524246	ENSG00000162591	0
161	gene:ENSG00000254521:s:51498018-51498287	ENSG00000254521	0
162	gene:ENSG00000177685:t:828260-828772	ENSG00000177685	0
163	gene:ENSG00000178386:t:44066064-44067991	ENSG00000178386	0
164	gene:ENSG00000196295:t:30568677-30568994	ENSG00000196295	0
165	gene:ENSG00000184381:t:38126371-38126755	ENSG00000184381	0
166	gene:ENSG00000129657:s:77216206-77216218	ENSG00000129657	0
167	gene:ENSG00000230021:s:732981-733218	ENSG00000230021	0
168	gene:ENSG00000205746:s:18352291-18352476	ENSG00000205746	0
169	gene:ENSG00000166927:s:60383129-60383666	ENSG00000166927	0
170	gene:ENSG00000112787:t:132567481-132567526	ENSG00000112787	0.0120996
171	gene:ENSG00000173482:t:7949181-7949355	ENSG00000173482	0
172	gene:ENSG00000167613:s:54370262-54370558	ENSG00000167613	0.0120996
173	gene:ENSG00000175334:s:66002581-66003070	ENSG00000175334	0
174	gene:ENSG00000129566:s:20412559-20413429	ENSG00000129566	0
175	gene:ENSG00000151914:t:56670488-56670807	ENSG00000151914	0
176	gene:ENSG00000175164:s:133262097-133262168	ENSG00000175164	0
177	gene:ENSG00000204514:s:57876353-57877042	ENSG00000204514	0
178	gene:ENSG00000230021:t:732013-732212	ENSG00000230021	0.0120996
179	gene:ENSG00000136573:s:11494001-11494591	ENSG00000136573	0
180	gene:ENSG00000052126:t:19253718-19254023	ENSG00000052126	0
181	gene:ENSG00000131697:t:5874874-5875100	ENSG00000131697	0
182	gene:ENSG00000238035:t:181315783-181315953	ENSG00000238035	0.00427046
183	gene:ENSG00000131697:s:5876879-5877466	ENSG00000131697	0
184	gene:ENSG00000101199:t:63284866-63284922	ENSG00000101199	0
185	gene:ENSG00000120093:t:48573837-48574487	ENSG00000120093	0
186	gene:ENSG00000174501:t:95917855-95917927	ENSG00000174501	0
187	gene:ENSG00000240288:t:10291538-10293449	ENSG00000240288	0
188	gene:ENSG00000169752:s:76012302-76012444	ENSG00000169752	0
189	gene:ENSG00000156170:t:94975817-94975983	ENSG00000156170	0
190	gene:ENSG00000226124:s:199846075-199846170	ENSG00000226124	0
191	gene:ENSG00000206530:t:113286947-113291748	ENSG00000206530	0
192	gene:ENSG00000146540:s:1137315-1138260	ENSG00000146540	0
193	gene:ENSG00000184381:s:38128161-38128623	ENSG00000184381	0
194	gene:ENSG00000100523:s:53103299-53103856	ENSG00000100523	0
195	gene:ENSG00000145428:s:153713083-153715662	ENSG00000145428	0
196	gene:ENSG00000118507:t:131281530-131281943	ENSG00000118507	0
197	gene:ENSG00000179335:s:74608214-74608727	ENSG00000179335	0.00782918
198	gene:ENSG00000257017:s:72057392-72058028	ENSG00000257017	0
199	gene:ENSG00000267080:t:44175973-44177428	ENSG00000267080	0
200	gene:ENSG00000255571:t:89387817-89387881	ENSG00000255571	0
201	gene:ENSG00000119986:s:97686766-97687323	ENSG00000119986	0
202	gene:ENSG00000266714:t:75591792-75592080	ENSG00000266714	0
203	gene:ENSG00000175265:s:34437398-34437466	ENSG00000175265	0
204	gene:ENSG00000129657:t:77216128-77216140	ENSG00000129657	0
205	gene:ENSG00000113108:t:140561587-140561734	ENSG00000113108	0
206	gene:ENSG00000119408:s:124291971-124292088	ENSG00000119408	0
207	gene:ENSG00000144711:t:12941571-12941865	ENSG00000144711	0.0120996
208	gene:ENSG00000118690:t:108883655-na	ENSG00000118690	0
209	gene:ENSG00000145428:t:153712474-153712820	ENSG00000145428	0
210	gene:ENSG00000204946:t:149294380-149294412	ENSG00000204946	0
211	gene:ENSG00000145012:s:188225405-188225527	ENSG00000145012	0
212	gene:ENSG00000104490:t:101719252-101719648	ENSG00000104490	0
213	gene:ENSG00000170776:t:85575131-85575329	ENSG00000170776	0.0120996
214	gene:ENSG00000183506:t:21474597-21474800	ENSG00000183506	0
215	gene:ENSG00000167807:s:10305589-10305952	ENSG00000167807	0.0120996
216	gene:ENSG00000196295:s:30572975-30573922	ENSG00000196295	0
217	gene:ENSG00000156787:s:123140761-123140901	ENSG00000156787	0
218	gene:ENSG00000085514:t:100373445-100373919	ENSG00000085514	0
219	gene:ENSG00000137959:s:78620382-78620571	ENSG00000137959	0
220	gene:ENSG00000265479:s:77011880-77012019	ENSG00000265479	0
221	gene:ENSG00000170476:t:139388596-139388796	ENSG00000170476	0
222	gene:ENSG00000237940:s:241971328-241971493	ENSG00000237940	0
223	gene:ENSG00000139132:t:32564137-32564289	ENSG00000139132	0.0120996
224	gene:ENSG00000180376:s:56563906-56564156	ENSG00000180376	0
225	gene:ENSG00000111671:t:6871593-6872997	ENSG00000111671	0
226	gene:ENSG00000261971:s:3057031-3057225	ENSG00000261971	0.0120996
227	gene:ENSG00000111450:s:130806982-130807107	ENSG00000111450	0
228	gene:ENSG00000108839:s:6996826-6997166	ENSG00000108839	0
229	gene:ENSG00000275464:t:5144091-5144234	ENSG00000275464	0
230	gene:ENSG00000269001:t:53204016-53204142	ENSG00000269001	0
231	gene:ENSG00000130595:t:1929773-1929828	ENSG00000130595	0
232	gene:ENSG00000105808:s:102605858-102606177	ENSG00000105808	0
233	gene:ENSG00000136098:t:52141020-52141069	ENSG00000136098	0
234	gene:ENSG00000270231:s:120445829-120446043	ENSG00000270231	0
235	gene:ENSG00000271425:s:146141604-146141818	ENSG00000271425	0
236	gene:ENSG00000213240:s:146141604-146141818	ENSG00000213240	0
237	gene:ENSG00000257335:s:142065332-142065468	ENSG00000257335	0
238	gene:ENSG00000213085:t:159876263-159876888	ENSG00000213085	0
239	gene:ENSG00000167995:s:61958146-61958929	ENSG00000167995	0
240	gene:ENSG00000213347:s:177307781-177308062	ENSG00000213347	0
241	gene:ENSG00000182484:s:156021999-156022145	ENSG00000182484	0
242	gene:ENSG00000211897:s:105770293-105770337	ENSG00000211897	0
243	gene:ENSG00000187049:t:61398260-61398863	ENSG00000187049	0.2
244	gene:ENSG00000180871:t:218126291-218126353	ENSG00000180871	0
245	gene:ENSG00000182048:t:3628723-3628819	ENSG00000182048	0
246	gene:ENSG00000171843:t:20365669-20365744	ENSG00000171843	0
247	gene:ENSG00000167065:s:30663404-30663506	ENSG00000167065	0
248	gene:ENSG00000183486:t:41376836-41377306	ENSG00000183486	0
249	gene:ENSG00000171502:t:85987601-85987654	ENSG00000171502	0.0120996
250	gene:ENSG00000266714:s:75591468-75591712	ENSG00000266714	0
251	gene:ENSG00000174501:s:95919892-95919920	ENSG00000174501	0
252	gene:ENSG00000140718:t:54111762-54114463	ENSG00000140718	0.0120996
253	gene:ENSG00000270629:t:148640016-148640097	ENSG00000270629	0.0120996
254	gene:ENSG00000135525:t:136421701-136421799	ENSG00000135525	0
255	gene:ENSG00000152422:s:83258530-83259339	ENSG00000152422	0
256	gene:ENSG00000165646:s:117270281-117270463	ENSG00000165646	0
257	gene:ENSG00000099889:t:19981933-19982091	ENSG00000099889	0.0120996
258	gene:ENSG00000106484:t:130495346-130495522	ENSG00000106484	0.194306
259	gene:ENSG00000183605:s:119162339-119162414	ENSG00000183605	0
260	gene:ENSG00000215790:s:1745724-1745999	ENSG00000215790	0
261	gene:ENSG00000007129:t:41577200-41577559	ENSG00000007129	0.0120996
262	gene:ENSG00000197381:t:45171610-45171759	ENSG00000197381	0.0120996
263	gene:ENSG00000151914:t:56466078-56466195	ENSG00000151914	0.0120996
264	gene:ENSG00000273018:s:18523639-18523877	ENSG00000273018	0
265	gene:ENSG00000127124:t:41628749-41628947	ENSG00000127124	0.0120996
266	gene:ENSG00000283549:s:7640752-7640828	ENSG00000283549	0
267	gene:ENSG00000189190:t:52780581-52781055	ENSG00000189190	0
268	gene:ENSG00000185485:s:195990190-195990318	ENSG00000185485	0
269	gene:ENSG00000266074:t:81438370-81438559	ENSG00000266074	0
270	gene:ENSG00000266714:s:75592238-75592301	ENSG00000266714	0
271	gene:ENSG00000154027:t:77535847-77535885	ENSG00000154027	0
272	gene:ENSG00000130702:s:62313327-62313580	ENSG00000130702	0
273	gene:ENSG00000179869:t:48471530-48471599	ENSG00000179869	0.0120996
274	gene:ENSG00000283549:t:7673309-7673453	ENSG00000283549	0.00640569
275	gene:ENSG00000257621:t:58293766-58295817	ENSG00000257621	0
276	gene:ENSG00000256269:t:119088175-119088308	ENSG00000256269	0
277	gene:ENSG00000163945:t:1348090-1348189	ENSG00000163945	0
278	gene:ENSG00000137959:t:78628949-78628999	ENSG00000137959	0
279	gene:ENSG00000145012:t:188406110-188406313	ENSG00000145012	0
280	gene:ENSG00000106772:t:76655423-76655502	ENSG00000106772	0
281	gene:ENSG00000179335:s:74601592-74601968	ENSG00000179335	0
282	gene:ENSG00000156787:t:123144717-123144855	ENSG00000156787	0
283	gene:ENSG00000211897:t:105769657-105770104	ENSG00000211897	0
284	gene:ENSG00000161010:t:179835133-179837204	ENSG00000161010	0
285	gene:ENSG00000165178:s:75171869-75172044	ENSG00000165178	0
286	gene:ENSG00000265148:s:58337336-58337993	ENSG00000265148	0
287	gene:ENSG00000165929:t:91813703-91813828	ENSG00000165929	0
288	gene:ENSG00000144559:s:11846502-11846919	ENSG00000144559	0
289	gene:ENSG00000214176:s:64821767-64822052	ENSG00000214176	0
290	gene:ENSG00000081237:s:198699564-198700146	ENSG00000081237	0.0120996
291	gene:ENSG00000168297:s:58420536-58421206	ENSG00000168297	0
292	gene:ENSG00000271425:s:146127028-146127079	ENSG00000271425	0
293	gene:ENSG00000138640:t:88989624-88991150	ENSG00000138640	0
294	gene:ENSG00000136098:s:52143915-52143987	ENSG00000136098	0
295	gene:ENSG00000081237:t:198703298-198704073	ENSG00000081237	0.00640569
296	gene:ENSG00000156170:t:94980855-94980973	ENSG00000156170	0
297	gene:ENSG00000161912:t:41138609-41138727	ENSG00000161912	0
298	gene:ENSG00000179335:t:74608214-74608727	ENSG00000179335	0.0120996
299	gene:ENSG00000132669:t:19871082-19872284	ENSG00000132669	0
300	gene:ENSG00000242086:t:195664086-195664452	ENSG00000242086	0
301	gene:ENSG00000117616:t:25253114-25253937	ENSG00000117616	0.0120996
302	gene:ENSG00000022267:t:136206407-136206588	ENSG00000022267	0
303	gene:ENSG00000260861:s:1611357-1611713	ENSG00000260861	0
304	gene:ENSG00000267120:t:35742267-35742803	ENSG00000267120	0
305	gene:ENSG00000272779:s:22303943-22304127	ENSG00000272779	0
306	gene:ENSG00000178297:t:2424089-2424106	ENSG00000178297	0
307	gene:ENSG00000152422:t:83353125-83353787	ENSG00000152422	0
308	gene:ENSG00000186654:t:44702486-44702608	ENSG00000186654	0
309	gene:ENSG00000177685:t:828216-828259	ENSG00000177685	0
310	gene:ENSG00000272779:t:22306790-22307021	ENSG00000272779	0
311	gene:ENSG00000134779:t:36777647-36780336	ENSG00000134779	0
312	gene:ENSG00000143337:t:179889310-179889625	ENSG00000143337	0
313	gene:ENSG00000188643:t:153607999-153608177	ENSG00000188643	0
314	gene:ENSG00000166263:s:54999345-54999451	ENSG00000166263	0
315	gene:ENSG00000143337:s:179884692-179884769	ENSG00000143337	0
316	gene:ENSG00000123965:t:74896399-74896511	ENSG00000123965	0
317	gene:ENSG00000169087:s:122768701-122768882	ENSG00000169087	0
318	gene:ENSG00000185986:t:1576179-1576309	ENSG00000185986	0
319	gene:ENSG00000095932:s:3480330-3480542	ENSG00000095932	0
320	gene:ENSG00000174501:t:95897270-95897342	ENSG00000174501	0
321	gene:ENSG00000260528:t:90169261-90169308	ENSG00000260528	0.0120996
322	gene:ENSG00000250709:s:36248606-36248682	ENSG00000250709	0
323	gene:ENSG00000108984:t:69505448-69505846	ENSG00000108984	0.0120996
324	gene:ENSG00000129484:t:20345394-20345586	ENSG00000129484	0
325	gene:ENSG00000153113:s:96740038-96740118	ENSG00000153113	0
326	gene:ENSG00000261377:t:28833249-28833378	ENSG00000261377	0
327	gene:ENSG00000129484:s:20344932-20345126	ENSG00000129484	0
328	gene:ENSG00000228486:s:97699026-97699139	ENSG00000228486	0
329	gene:ENSG00000129657:t:77216245-77216257	ENSG00000129657	0
330	gene:ENSG00000134504:t:26501072-26501250	ENSG00000134504	0
331	gene:ENSG00000205746:t:18351774-18351943	ENSG00000205746	0
332	gene:ENSG00000260861:t:1578338-1578694	ENSG00000260861	0
333	gene:ENSG00000072210:s:19671721-19671956	ENSG00000072210	0
334	gene:ENSG00000101307:t:1578338-1578694	ENSG00000101307	0
335	gene:ENSG00000104490:s:101915512-101915858	ENSG00000104490	0
336	gene:ENSG00000156171:t:111137523-111137878	ENSG00000156171	0
337	gene:ENSG00000133943:t:91173289-91173439	ENSG00000133943	0
338	gene:ENSG00000245532:t:65423903-65424967	ENSG00000245532	0
339	gene:ENSG00000144893:t:151432325-151437072	ENSG00000144893	0.0120996
340	gene:ENSG00000133943:s:91169983-91170201	ENSG00000133943	0
341	gene:ENSG00000176731:s:85218626-85219322	ENSG00000176731	0
342	gene:ENSG00000270231:t:120442841-120443050	ENSG00000270231	0
343	gene:ENSG00000185989:s:114057229-114057491	ENSG00000185989	0
344	gene:ENSG00000131374:s:18041449-18041548	ENSG00000131374	0
345	gene:ENSG00000156170:s:94975318-94975415	ENSG00000156170	0
346	gene:ENSG00000213240:s:146144595-146144804	ENSG00000213240	0
347	gene:ENSG00000117226:t:89009392-89009494	ENSG00000117226	0
348	gene:ENSG00000178852:t:47370437-47370508	ENSG00000178852	0.0120996
349	gene:ENSG00000173281:t:9136255-9141890	ENSG00000173281	0.0120996
350	gene:ENSG00000164308:t:96901490-96901702	ENSG00000164308	0
351	gene:ENSG00000117226:s:89012883-89013427	ENSG00000117226	0
352	gene:ENSG00000280279:t:65830-65887	ENSG00000280279	0
353	gene:ENSG00000104921:t:7698741-7698968	ENSG00000104921	0.0120996
354	gene:ENSG00000116678:t:65565531-65565605	ENSG00000116678	0
355	gene:ENSG00000266714:s:75606933-75607150	ENSG00000266714	0.0120996
356	gene:ENSG00000161551:t:51880679-51880877	ENSG00000161551	0.0120996
357	gene:ENSG00000140474:t:74837329-74837475	ENSG00000140474	0
358	gene:ENSG00000164308:s:96900121-96900245	ENSG00000164308	0
359	gene:ENSG00000153113:t:96741266-96741317	ENSG00000153113	0
360	gene:ENSG00000181381:s:168400826-168400978	ENSG00000181381	0
361	gene:ENSG00000185989:t:114056456-114056940	ENSG00000185989	0
362	gene:ENSG00000173281:s:9150179-9150696	ENSG00000173281	0
363	gene:ENSG00000133026:s:8481147-8481445	ENSG00000133026	0
364	gene:ENSG00000101307:s:1619869-1620061	ENSG00000101307	0
365	gene:ENSG00000079308:t:217836015-217836211	ENSG00000079308	0.0120996
366	gene:ENSG00000228486:t:97702669-97703064	ENSG00000228486	0
367	gene:ENSG00000183087:s:113838069-113838305	ENSG00000183087	0.0120996
368	gene:ENSG00000273136:t:120836517-120836568	ENSG00000273136	0
369	gene:ENSG00000100154:t:28306496-28306645	ENSG00000100154	0
370	gene:ENSG00000266074:s:81453803-81454102	ENSG00000266074	0
371	gene:ENSG00000070214:t:105438245-105439171	ENSG00000070214	0.0120996
372	gene:ENSG00000137726:t:117841990-117842028	ENSG00000137726	0.0120996
373	gene:ENSG00000080823:t:102233464-102234153	ENSG00000080823	0.00782918
374	gene:ENSG00000089127:s:112917480-112918462	ENSG00000089127	0
375	gene:ENSG00000187595:t:42027857-42028246	ENSG00000187595	0
376	gene:ENSG00000274471:s:23309607-23309735	ENSG00000274471	0.19573
377	gene:ENSG00000155926:s:133055846-133055969	ENSG00000155926	0.207829
378	gene:ENSG00000042832:s:na-133055824	ENSG00000042832	0
379	gene:ENSG00000266714:s:75588058-75590243	ENSG00000266714	0
380	gene:ENSG00000065534:t:123681030-123682310	ENSG00000065534	0
381	gene:ENSG00000046653:t:13773865-13774624	ENSG00000046653	0
382	gene:ENSG00000166770:t:56495046-56495441	ENSG00000166770	0
383	gene:ENSG00000141543:s:80147043-80147183	ENSG00000141543	0
384	gene:ENSG00000151150:t:60083469-60083617	ENSG00000151150	0
385	gene:ENSG00000169994:t:127605844-127605928	ENSG00000169994	0.0120996
386	gene:ENSG00000151150:s:60083939-60084830	ENSG00000151150	0.0120996
387	gene:ENSG00000075340:t:70713066-70713184	ENSG00000075340	0
388	gene:ENSG00000214176:t:64814863-64815305	ENSG00000214176	0

## Sheet: Samples 1
	Samples
0	AML_beat_RNA150113BD_100_14-00681
1	AML_beat_RNA150113BD_103_14-00228
2	AML_beat_RNA150113BD_105_13-00593
3	AML_beat_RNA150113BD_108_12-00211
4	AML_beat_RNA150113BD_10_13-00658
5	AML_beat_RNA150113BD_115_14-00578
6	AML_beat_RNA150113BD_117_13-00619
7	AML_beat_RNA150113BD_119_12-00372
8	AML_beat_RNA150113BD_120_14-00602
9	AML_beat_RNA150113BD_122_13-00545
10	AML_beat_RNA150113BD_123_14-00273
11	AML_beat_RNA150113BD_126_14-00787
12	AML_beat_RNA150113BD_129_14-00464
13	AML_beat_RNA150113BD_130_14-00331
14	AML_beat_RNA150113BD_136_13-00354
15	AML_beat_RNA150113BD_14_13-00578
16	AML_beat_RNA150113BD_15_14-00567
17	AML_beat_RNA150113BD_17_14-00542
18	AML_beat_RNA150113BD_19_14-00045
19	AML_beat_RNA150113BD_21_13-00532
20	AML_beat_RNA150113BD_23_13-00615
21	AML_beat_RNA150113BD_25_14-00476
22	AML_beat_RNA150113BD_26_14-00774
23	AML_beat_RNA150113BD_27_14-00026
24	AML_beat_RNA150113BD_29_13-00342
25	AML_beat_RNA150113BD_32_14-00735
26	AML_beat_RNA150113BD_35_14-00714
27	AML_beat_RNA150113BD_38_13-00331
28	AML_beat_RNA150113BD_39_14-00044
29	AML_beat_RNA150113BD_41_12-00150
30	AML_beat_RNA150113BD_53_14-00618
31	AML_beat_RNA150113BD_55_14-00083
32	AML_beat_RNA150113BD_56_12-00294
33	AML_beat_RNA150113BD_59_13-00226
34	AML_beat_RNA150113BD_61_13-00450
35	AML_beat_RNA150113BD_64_14-00730
36	AML_beat_RNA150113BD_67_13-00650
37	AML_beat_RNA150113BD_68_14-00546
38	AML_beat_RNA150113BD_6_13-00098
39	AML_beat_RNA150113BD_70_13-00165
40	AML_beat_RNA150113BD_71_13-00204
41	AML_beat_RNA150113BD_72_13-00493
42	AML_beat_RNA150113BD_7_14-00034
43	AML_beat_RNA150113BD_87_14-00425
44	AML_beat_RNA150113BD_89_14-00488
45	AML_beat_RNA150113BD_8_14-00454
46	AML_beat_RNA150113BD_93_14-00141
47	AML_beat_RNA150113BD_95_14-00739
48	AML_beat_RNA150311JT_12-00051
49	AML_beat_RNA150311JT_12-00426
50	AML_beat_RNA150311JT_13-00007
51	AML_beat_RNA150311JT_13-00028
52	AML_beat_RNA150311JT_13-00118
53	AML_beat_RNA150311JT_13-00145
54	AML_beat_RNA150311JT_13-00146
55	AML_beat_RNA150311JT_13-00147
56	AML_beat_RNA150311JT_13-00149
57	AML_beat_RNA150311JT_13-00166
58	AML_beat_RNA150311JT_13-00186
59	AML_beat_RNA150311JT_13-00260
60	AML_beat_RNA150311JT_13-00262
61	AML_beat_RNA150311JT_13-00537
62	AML_beat_RNA150311JT_13-00544
63	AML_beat_RNA150311JT_14-00001
64	AML_beat_RNA150311JT_14-00053
65	AML_beat_RNA150311JT_14-00127
66	AML_beat_RNA150311JT_14-00184
67	AML_beat_RNA150311JT_14-00448
68	AML_beat_RNA150311JT_14-00495
69	AML_beat_RNA150311JT_14-00640
70	AML_beat_RNA150311JT_14-00658
71	AML_beat_RNA150311JT_14-00780
72	AML_beat_RNA150311JT_14-00901
73	AML_beat_RNA150311JT_15-00014
74	AML_beat_RNA150311JT_15-00024
75	AML_beat_RNA150311JT_15-00051
76	AML_beat_RNA150311JT_15-00073
77	AML_beat_RNA150311JT_15-00075
78	AML_beat_RNA150311JT_15-00123
79	AML_beat_RNA150311JT_15-00147
80	AML_beat_RNA150311JT_15-00171
81	AML_beat_RNA150311JT_15-00229
82	AML_beat_RNA150311JT_15-00237
83	AML_beat_RNA150311JT_15-00248
84	AML_beat_RNA150311JT_15-00269
85	AML_beat_RNA150311JT_15-00276
86	AML_beat_RNA150311JT_15-00287
87	AML_beat_RNA150311JT_15-00302
88	AML_beat_RNA150311JT_15-00309
89	AML_beat_RNA150311JT_15-00320
90	AML_beat_RNA150311JT_15-00338
91	AML_beat_RNA150311JT_15-00351
92	AML_beat_RNA150311JT_15-00377
93	AML_beat_RNA150311JT_15-00470
94	AML_beat_RNA150311JT_15-00471
95	AML_beat_RNA150311JT_15-00482
96	AML_beat_RNA150311JT_15-00525
97	AML_beat_RNA150311JT_15-00556
98	AML_beat_RNA150311JT_15-00572
99	AML_beat_RNA150311JT_15-00593
100	AML_beat_RNA150311JT_15-00614
101	AML_beat_RNA150311JT_15-00615
102	AML_beat_RNA150311JT_15-00626
103	AML_beat_RNA150311JT_15-00653
104	AML_beat_RNA150311JT_15-00670
105	AML_beat_RNA150311JT_15-00965
106	AML_beat_RNA150311JT_15-00967
107	AML_beat_RNA150311JT_15-00974
108	AML_beat_RNA150311JT_15-00975
109	AML_beat_RNA150311JT_15-00979
110	AML_beat_RNA150311JT_15-00981
111	AML_beat_RNA150311JT_16-00001
112	AML_beat_RNA150311JT_16-00003
113	AML_beat_RNA150311JT_16-00004
114	AML_beat_RNA150311JT_16-00007
115	AML_beat_RNA150311JT_16-00027
116	AML_beat_RNA150311JT_16-00056
117	AML_beat_RNA150311JT_16-00087
118	AML_beat_RNA150311JT_16-00088
119	AML_beat_RNA150311JT_16-00094
120	AML_beat_RNA150311JT_16-00102
121	AML_beat_RNA150311JT_16-00109
122	AML_beat_RNA150311JT_16-00118
123	AML_beat_RNA150311JT_16-00120
124	AML_beat_RNA150311JT_16-00124
125	AML_beat_RNA150311JT_16-00157
126	AML_beat_RNA150311JT_16-00220
127	AML_beat_RNA150311JT_16-00264
128	AML_beat_RNA150311JT_16-00269
129	AML_beat_RNA150311JT_16-00271
130	AML_beat_RNA150311JT_16-00273
131	AML_beat_RNA150311JT_16-00278
132	AML_beat_RNA150311JT_16-00289
133	AML_beat_RNA150311JT_16-00292
134	AML_beat_RNA150311JT_Batch_5_14-00078
135	AML_beat_RNA150311JT_Batch_5_15-00175
136	AML_beat_RNA150311JT_Batch_5_15-00724
137	AML_beat_RNA150311JT_Batch_5_15-00755
138	AML_beat_RNA150311JT_Batch_5_15-00763
139	AML_beat_RNA150311JT_Batch_5_15-00764
140	AML_beat_RNA150311JT_Batch_5_15-00782
141	AML_beat_RNA150311JT_Batch_5_15-00786
142	AML_beat_RNA150311JT_Batch_5_15-00811
143	AML_beat_RNA150311JT_Batch_5_15-00813
144	AML_beat_RNA150311JT_Batch_5_15-00855
145	AML_beat_RNA150311JT_Batch_5_15-00858
146	AML_beat_RNA150311JT_Batch_5_15-00874
147	AML_beat_RNA150311JT_Batch_5_15-00883
148	AML_beat_RNA150311JT_Batch_5_15-00909
149	AML_beat_RNA150311JT_Batch_5_15-00936
150	AML_beat_RNA150311JT_Batch_5_15-00939
151	AML_beat_RNA160513JT_20-00053
152	AML_beat_RNA160513JT_20-00055
153	AML_beat_RNA160513JT_20-00057
154	AML_beat_RNA160513JT_20-00058
155	AML_beat_RNA160513JT_20-00066
156	AML_beat_RNA160513JT_20-00068
157	AML_beat_RNA160513JT_20-00073
158	AML_beat_RNA160513JT_20-00089
159	AML_beat_RNA160513JT_20-00094
160	AML_beat_RNA160513JT_20-00095
161	AML_beat_RNA160513JT_20-00096
162	AML_beat_RNA160513JT_20-00312
163	AML_beat_RNA160513JT_20-00314
164	AML_beat_RNA160513JT_20-00317
165	AML_beat_RNA160513JT_20-00320
166	AML_beat_RNA160513JT_20-00321
167	AML_beat_RNA160513JT_20-00323
168	AML_beat_RNA160513JT_20-00326
169	AML_beat_RNA160513JT_20-00351
170	AML_beat_RNA160513JT_20-00417
171	AML_beat_RNA160513JT_20-00418
172	AML_beat_RNA160513JT_20-00420
173	AML_beat_RNA160513JT_20-00423
174	AML_beat_RNA160513JT_20-00449
175	AML_beat_RNA160513JT_20-00453
176	AML_beat_RNA160513JT_20-00455
177	AML_beat_RNA160513JT_20-00456
178	AML_beat_RNA160513JT_20-00457
179	AML_beat_RNA160513JT_20-00459
180	AML_beat_RNA160513JT_20-00461
181	AML_beat_RNA160513JT_20-00490
182	AML_beat_RNA160513JT_20-00492
183	AML_beat_RNA160513JT_20-00493
184	AML_beat_RNA160513JT_20-00494
185	AML_beat_RNA160513JT_20-00495
186	AML_beat_RNA160513JT_20-00497
187	AML_beat_RNA160513JT_20-00498
188	AML_beat_RNA160513JT_20-00499
189	AML_beat_RNA160513JT_20-00502
190	AML_beat_RNA160513JT_20-00505
191	AML_beat_RNA160513JT_20-00506
192	AML_beat_RNA160513JT_20-00507
193	AML_beat_RNA160513JT_20-00508
194	AML_beat_RNA160513JT_20-00509
195	AML_beat_RNA160513JT_20-00511

## Sheet: Cluster 1
	LSV	Gene	Average Probability Signal
0	gene:ENSG00000144560:t:11601833-11602022	ENSG00000144560	0.993878
1	gene:ENSG00000172889:t:136668232-136668362	ENSG00000172889	0.993878
2	gene:ENSG00000122481:t:95239777-95239909	ENSG00000122481	0.79898
3	gene:ENSG00000082014:t:151239543-151239752	ENSG00000082014	0.993878
4	gene:ENSG00000100979:t:45909835-45910162	ENSG00000100979	0.993878
5	gene:ENSG00000188130:s:50258243-50258301	ENSG00000188130	0.993878
6	gene:ENSG00000284707:s:97928082-97928411	ENSG00000284707	0.993878
7	gene:ENSG00000068024:t:239236593-239236669	ENSG00000068024	0.993878
8	gene:ENSG00000166435:s:74850870-74851203	ENSG00000166435	0.993878
9	gene:ENSG00000256673:t:9405911-9406613	ENSG00000256673	0.993878
10	gene:ENSG00000150760:t:126977948-126977988	ENSG00000150760	0.993878
11	gene:ENSG00000187147:t:44632235-44632572	ENSG00000187147	0.993878
12	gene:ENSG00000283674:t:12594970-12595296	ENSG00000283674	0.993878
13	gene:ENSG00000105426:t:5258017-5258127	ENSG00000105426	0.993878
14	gene:ENSG00000130702:t:62311162-62311307	ENSG00000130702	0.396939
15	gene:ENSG00000144026:s:95157351-95157439	ENSG00000144026	0.993878
16	gene:ENSG00000104043:t:50106939-50107008	ENSG00000104043	0.993878
17	gene:ENSG00000100031:t:24607954-24608023	ENSG00000100031	0.993878
18	gene:ENSG00000179222:t:51894269-51894349	ENSG00000179222	0.993878
19	gene:ENSG00000257335:t:142094620-142094654	ENSG00000257335	0.993878
20	gene:ENSG00000112787:t:132567481-132567526	ENSG00000112787	0.993878
21	gene:ENSG00000167613:s:54370262-54370558	ENSG00000167613	0.993878
22	gene:ENSG00000230021:t:732013-732212	ENSG00000230021	0.993878
23	gene:ENSG00000179335:s:74608214-74608727	ENSG00000179335	0.795918
24	gene:ENSG00000144711:t:12941571-12941865	ENSG00000144711	0.993878
25	gene:ENSG00000170776:t:85575131-85575329	ENSG00000170776	0.993878
26	gene:ENSG00000167807:s:10305589-10305952	ENSG00000167807	0.993878
27	gene:ENSG00000139132:t:32564137-32564289	ENSG00000139132	0.993878
28	gene:ENSG00000261971:s:3057031-3057225	ENSG00000261971	0.993878
29	gene:ENSG00000171502:t:85987601-85987654	ENSG00000171502	0.993878
30	gene:ENSG00000140718:t:54111762-54114463	ENSG00000140718	0.993878
31	gene:ENSG00000270629:t:148640016-148640097	ENSG00000270629	0.993878
32	gene:ENSG00000099889:t:19981933-19982091	ENSG00000099889	0.993878
33	gene:ENSG00000007129:t:41577200-41577559	ENSG00000007129	0.993878
34	gene:ENSG00000197381:t:45171610-45171759	ENSG00000197381	0.993878
35	gene:ENSG00000151914:t:56466078-56466195	ENSG00000151914	0.993878
36	gene:ENSG00000127124:t:41628749-41628947	ENSG00000127124	0.993878
37	gene:ENSG00000179869:t:48471530-48471599	ENSG00000179869	0.993878
38	gene:ENSG00000283549:t:7673309-7673453	ENSG00000283549	0.396939
39	gene:ENSG00000081237:s:198699564-198700146	ENSG00000081237	0.993878
40	gene:ENSG00000081237:t:198703298-198704073	ENSG00000081237	0.795918
41	gene:ENSG00000179335:t:74608214-74608727	ENSG00000179335	0.993878
42	gene:ENSG00000117616:t:25253114-25253937	ENSG00000117616	0.993878
43	gene:ENSG00000260528:t:90169261-90169308	ENSG00000260528	0.993878
44	gene:ENSG00000108984:t:69505448-69505846	ENSG00000108984	0.993878
45	gene:ENSG00000144893:t:151432325-151437072	ENSG00000144893	0.993878
46	gene:ENSG00000178852:t:47370437-47370508	ENSG00000178852	0.993878
47	gene:ENSG00000173281:t:9136255-9141890	ENSG00000173281	0.993878
48	gene:ENSG00000104921:t:7698741-7698968	ENSG00000104921	0.993878
49	gene:ENSG00000266714:s:75606933-75607150	ENSG00000266714	0.993878
50	gene:ENSG00000161551:t:51880679-51880877	ENSG00000161551	0.993878
51	gene:ENSG00000079308:t:217836015-217836211	ENSG00000079308	0.993878
52	gene:ENSG00000183087:s:113838069-113838305	ENSG00000183087	0.993878
53	gene:ENSG00000070214:t:105438245-105439171	ENSG00000070214	0.993878
54	gene:ENSG00000137726:t:117841990-117842028	ENSG00000137726	0.993878
55	gene:ENSG00000080823:t:102233464-102234153	ENSG00000080823	0.795918
56	gene:ENSG00000155926:s:133055846-133055969	ENSG00000155926	0.995918
57	gene:ENSG00000169994:t:127605844-127605928	ENSG00000169994	0.993878
58	gene:ENSG00000151150:s:60083939-60084830	ENSG00000151150	0.993878

## Sheet: Background 1
	LSV	Gene	Average Probability Signal
0	gene:ENSG00000130707:t:130489333-130489464	ENSG00000130707	0
1	gene:ENSG00000008710:s:2119307-2119378	ENSG00000008710	0
2	gene:ENSG00000135953:t:102732286-102732426	ENSG00000135953	0
3	gene:ENSG00000273136:t:120805556-120805710	ENSG00000273136	0
4	gene:ENSG00000254635:s:28531735-28532354	ENSG00000254635	0
5	gene:ENSG00000251600:s:143880411-143880509	ENSG00000251600	0
6	gene:ENSG00000213963:t:177323239-177323396	ENSG00000213963	0
7	gene:ENSG00000167995:t:61959732-61960043	ENSG00000167995	0.6
8	gene:ENSG00000140678:t:31382267-31382997	ENSG00000140678	0
9	gene:ENSG00000269307:t:17273706-17274024	ENSG00000269307	0.2
10	gene:ENSG00000185442:t:92630161-92630345	ENSG00000185442	0
11	gene:ENSG00000135953:s:102736530-102736888	ENSG00000135953	0
12	gene:ENSG00000241489:s:149529314-149529428	ENSG00000241489	0.197959
13	gene:ENSG00000164398:t:131973266-131974035	ENSG00000164398	0
14	gene:ENSG00000134333:s:18399726-18400432	ENSG00000134333	0
15	gene:ENSG00000284690:t:74560701-74560824	ENSG00000284690	0
16	gene:ENSG00000072415:s:67302410-67302803	ENSG00000072415	0.00306122
17	gene:ENSG00000283088:t:52929076-52929414	ENSG00000283088	0.2
18	gene:ENSG00000189223:t:113255390-113255549	ENSG00000189223	0
19	gene:ENSG00000129657:t:77216193-77216205	ENSG00000129657	0
20	gene:ENSG00000106603:t:43650493-43650712	ENSG00000106603	0
21	gene:ENSG00000274602:t:18552473-18552573	ENSG00000274602	0
22	gene:ENSG00000164010:s:42825560-42825877	ENSG00000164010	0.4
23	gene:ENSG00000155508:s:154859189-154859496	ENSG00000155508	0
24	gene:ENSG00000187630:s:23969874-23970332	ENSG00000187630	0.00204082
25	gene:ENSG00000102804:t:44435793-44436426	ENSG00000102804	0
26	gene:ENSG00000120071:s:46170277-46171790	ENSG00000120071	0
27	gene:ENSG00000221874:t:52928475-52929414	ENSG00000221874	0
28	gene:ENSG00000036549:t:77676982-77677364	ENSG00000036549	0
29	gene:ENSG00000257017:s:72056530-72057346	ENSG00000257017	0
30	gene:ENSG00000145428:t:153713083-153715662	ENSG00000145428	0
31	gene:ENSG00000175061:s:16463164-16463317	ENSG00000175061	0
32	gene:ENSG00000284690:s:74563525-74564648	ENSG00000284690	0
33	gene:ENSG00000168003:s:62856102-62856381	ENSG00000168003	0
34	gene:ENSG00000175279:t:10433842-10434121	ENSG00000175279	0
35	gene:ENSG00000074964:t:17619329-17619786	ENSG00000074964	0
36	gene:ENSG00000175857:t:58496723-58497090	ENSG00000175857	0
37	gene:ENSG00000175164:s:133259819-133259866	ENSG00000175164	0
38	gene:ENSG00000269713:s:149059700-149059808	ENSG00000269713	0
39	gene:ENSG00000101191:t:62914210-62914406	ENSG00000101191	0
40	gene:ENSG00000251301:t:68433199-68433371	ENSG00000251301	0
41	gene:ENSG00000204520:t:31410543-31410797	ENSG00000204520	0
42	gene:ENSG00000105339:s:141126206-141126471	ENSG00000105339	0
43	gene:ENSG00000184110:t:28711657-28711787	ENSG00000184110	0.2
44	gene:ENSG00000130958:s:96383477-96383710	ENSG00000130958	0
45	gene:ENSG00000187546:t:na-15237216	ENSG00000187546	0
46	gene:ENSG00000228315:t:23659513-23660000	ENSG00000228315	0
47	gene:ENSG00000135596:s:109454560-109454925	ENSG00000135596	0
48	gene:ENSG00000171970:t:2915147-2915648	ENSG00000171970	0
49	gene:ENSG00000133315:s:64151239-64151355	ENSG00000133315	0
50	gene:ENSG00000164010:t:42829915-42830533	ENSG00000164010	0.00204082
51	gene:ENSG00000112033:s:35348913-35349003	ENSG00000112033	0
52	gene:ENSG00000122126:t:129557325-129557435	ENSG00000122126	0
53	gene:ENSG00000088827:t:3686970-3688770	ENSG00000088827	0
54	gene:ENSG00000272578:t:23658094-23660004	ENSG00000272578	0
55	gene:ENSG00000237298:s:178541747-178542361	ENSG00000237298	0
56	gene:ENSG00000268043:s:146960109-146960318	ENSG00000268043	0.6
57	gene:ENSG00000100664:s:103340963-103341356	ENSG00000100664	0.2
58	gene:ENSG00000256673:s:9408629-9408952	ENSG00000256673	0
59	gene:ENSG00000129292:t:132799058-132799960	ENSG00000129292	0
60	gene:ENSG00000049239:t:9244925-9245561	ENSG00000049239	0
61	gene:ENSG00000170421:s:52949034-52949585	ENSG00000170421	0
62	gene:ENSG00000187546:s:15310868-15311046	ENSG00000187546	0
63	gene:ENSG00000135976:s:97151879-97151939	ENSG00000135976	0
64	gene:ENSG00000244682:t:161601240-161601364	ENSG00000244682	0
65	gene:ENSG00000172322:t:9971505-9971687	ENSG00000172322	0
66	gene:ENSG00000089820:t:153913409-153913516	ENSG00000089820	0
67	gene:ENSG00000105383:s:51225064-51225209	ENSG00000105383	0
68	gene:ENSG00000185485:t:195983910-195984276	ENSG00000185485	0
69	gene:ENSG00000180376:t:56566594-56566759	ENSG00000180376	0
70	gene:ENSG00000138639:t:85721885-85722386	ENSG00000138639	0
71	gene:ENSG00000228315:s:23690232-23693151	ENSG00000228315	0
72	gene:ENSG00000120451:t:130879624-130879711	ENSG00000120451	0
73	gene:ENSG00000121716:t:100358159-100358259	ENSG00000121716	0
74	gene:ENSG00000049239:s:9234775-9235066	ENSG00000049239	0.4
75	gene:ENSG00000099308:s:18110457-18111188	ENSG00000099308	0.402041
76	gene:ENSG00000154114:s:121035241-121036314	ENSG00000154114	0
77	gene:ENSG00000109458:t:143394817-143395720	ENSG00000109458	0
78	gene:ENSG00000273000:t:23659513-23660000	ENSG00000273000	0
79	gene:ENSG00000157017:t:10290716-10291451	ENSG00000157017	0.2
80	gene:ENSG00000136573:t:11563876-11564604	ENSG00000136573	0
81	gene:ENSG00000012779:t:45428321-45428558	ENSG00000012779	0.6
82	gene:ENSG00000150991:t:124912623-124912636	ENSG00000150991	0
83	gene:ENSG00000281103:t:38375557-38378804	ENSG00000281103	0
84	gene:ENSG00000182048:s:3626672-3626834	ENSG00000182048	0
85	gene:ENSG00000082438:t:164743189-164743875	ENSG00000082438	0
86	gene:ENSG00000169087:s:122759220-122759360	ENSG00000169087	0
87	gene:ENSG00000270231:s:120436353-120436697	ENSG00000270231	0
88	gene:ENSG00000170909:t:54097168-54097979	ENSG00000170909	0
89	gene:ENSG00000272752:s:100356394-100356938	ENSG00000272752	0
90	gene:ENSG00000129116:s:168894169-168894765	ENSG00000129116	0
91	gene:ENSG00000273018:s:18528573-18529328	ENSG00000273018	0
92	gene:ENSG00000180229:s:20445859-20446046	ENSG00000180229	0
93	gene:ENSG00000119979:s:119110193-119110615	ENSG00000119979	0
94	gene:ENSG00000179406:s:66479009-66479096	ENSG00000179406	0.197959
95	gene:ENSG00000241489:t:149500949-149501037	ENSG00000241489	0
96	gene:ENSG00000250903:s:2398553-2398778	ENSG00000250903	0
97	gene:ENSG00000178115:t:30561043-30561134	ENSG00000178115	0
98	gene:ENSG00000228794:s:829003-829104	ENSG00000228794	0.6
99	gene:ENSG00000250959:s:73731176-73731771	ENSG00000250959	0
100	gene:ENSG00000179094:s:8146372-8146502	ENSG00000179094	0.2
101	gene:ENSG00000138398:s:169584340-169584497	ENSG00000138398	0.2
102	gene:ENSG00000281103:t:38373015-38373592	ENSG00000281103	0.4
103	gene:ENSG00000001460:t:24383867-24384003	ENSG00000001460	0.197959
104	gene:ENSG00000165646:t:117277114-117279430	ENSG00000165646	0
105	gene:ENSG00000272752:t:100357681-100358366	ENSG00000272752	0
106	gene:ENSG00000196459:s:13716419-13716718	ENSG00000196459	0
107	gene:ENSG00000135951:t:99124767-99127176	ENSG00000135951	0
108	gene:ENSG00000170919:t:45383635-45383843	ENSG00000170919	0
109	gene:ENSG00000250251:t:15137750-15137923	ENSG00000250251	0
110	gene:ENSG00000120647:t:405511-405564	ENSG00000120647	0
111	gene:ENSG00000260861:t:1551691-1552049	ENSG00000260861	0
112	gene:ENSG00000105808:t:102602324-102602405	ENSG00000105808	0
113	gene:ENSG00000120832:s:106986969-106987166	ENSG00000120832	0
114	gene:ENSG00000139428:s:109561416-109561542	ENSG00000139428	0
115	gene:ENSG00000257582:t:99527511-99528121	ENSG00000257582	0
116	gene:ENSG00000129657:s:77215806-77215818	ENSG00000129657	0
117	gene:ENSG00000178966:s:83980711-83981004	ENSG00000178966	0
118	gene:ENSG00000229043:s:1160374-1160623	ENSG00000229043	0
119	gene:ENSG00000211898:s:105840301-105840786	ENSG00000211898	0
120	gene:ENSG00000163463:t:155172701-155172892	ENSG00000163463	0
121	gene:ENSG00000168785:s:98507678-98507728	ENSG00000168785	0
122	gene:ENSG00000110925:t:51076569-51076835	ENSG00000110925	0.2
123	gene:ENSG00000122861:t:73912195-73912322	ENSG00000122861	0
124	gene:ENSG00000055118:t:150952425-150952924	ENSG00000055118	0
125	gene:ENSG00000188234:t:45847846-45847954	ENSG00000188234	0.2
126	gene:ENSG00000157653:s:113427822-113428223	ENSG00000157653	0
127	gene:ENSG00000250312:t:160910-163989	ENSG00000250312	0.6
128	gene:ENSG00000280828:t:128609487-128609579	ENSG00000280828	0
129	gene:ENSG00000242588:t:128609487-128609579	ENSG00000242588	0.6
130	gene:ENSG00000174652:t:9418505-9418631	ENSG00000174652	0
131	gene:ENSG00000173950:t:195226709-195226856	ENSG00000173950	0
132	gene:ENSG00000168268:t:52524385-52524611	ENSG00000168268	0
133	gene:ENSG00000117586:t:173188464-173188569	ENSG00000117586	0
134	gene:ENSG00000215790:t:1739236-1739704	ENSG00000215790	0
135	gene:ENSG00000151967:t:159866162-159866281	ENSG00000151967	0
136	gene:ENSG00000170085:t:176289643-176290955	ENSG00000170085	0
137	gene:ENSG00000055950:t:100983755-100983817	ENSG00000055950	0
138	gene:ENSG00000213903:t:24314643-24315020	ENSG00000213903	0.00204082
139	gene:ENSG00000133466:t:37190865-37190928	ENSG00000133466	0
140	gene:ENSG00000162591:t:3524124-3524246	ENSG00000162591	0
141	gene:ENSG00000254521:s:51498018-51498287	ENSG00000254521	0
142	gene:ENSG00000177685:t:828260-828772	ENSG00000177685	0
143	gene:ENSG00000178386:t:44066064-44067991	ENSG00000178386	0
144	gene:ENSG00000196295:t:30568677-30568994	ENSG00000196295	0
145	gene:ENSG00000184381:t:38126371-38126755	ENSG00000184381	0
146	gene:ENSG00000129657:s:77216206-77216218	ENSG00000129657	0
147	gene:ENSG00000230021:s:732981-733218	ENSG00000230021	0
148	gene:ENSG00000205746:s:18352291-18352476	ENSG00000205746	0
149	gene:ENSG00000166927:s:60383129-60383666	ENSG00000166927	0
150	gene:ENSG00000173482:t:7949181-7949355	ENSG00000173482	0
151	gene:ENSG00000175334:s:66002581-66003070	ENSG00000175334	0
152	gene:ENSG00000129566:s:20412559-20413429	ENSG00000129566	0
153	gene:ENSG00000151914:t:56670488-56670807	ENSG00000151914	0
154	gene:ENSG00000175164:s:133262097-133262168	ENSG00000175164	0
155	gene:ENSG00000204514:s:57876353-57877042	ENSG00000204514	0
156	gene:ENSG00000136573:s:11494001-11494591	ENSG00000136573	0
157	gene:ENSG00000052126:t:19253718-19254023	ENSG00000052126	0
158	gene:ENSG00000131697:t:5874874-5875100	ENSG00000131697	0
159	gene:ENSG00000238035:t:181315783-181315953	ENSG00000238035	0.197959
160	gene:ENSG00000131697:s:5876879-5877466	ENSG00000131697	0
161	gene:ENSG00000101199:t:63284866-63284922	ENSG00000101199	0
162	gene:ENSG00000120093:t:48573837-48574487	ENSG00000120093	0
163	gene:ENSG00000174501:t:95917855-95917927	ENSG00000174501	0
164	gene:ENSG00000240288:t:10291538-10293449	ENSG00000240288	0
165	gene:ENSG00000169752:s:76012302-76012444	ENSG00000169752	0
166	gene:ENSG00000156170:t:94975817-94975983	ENSG00000156170	0
167	gene:ENSG00000226124:s:199846075-199846170	ENSG00000226124	0
168	gene:ENSG00000206530:t:113286947-113291748	ENSG00000206530	0
169	gene:ENSG00000146540:s:1137315-1138260	ENSG00000146540	0
170	gene:ENSG00000184381:s:38128161-38128623	ENSG00000184381	0
171	gene:ENSG00000100523:s:53103299-53103856	ENSG00000100523	0
172	gene:ENSG00000145428:s:153713083-153715662	ENSG00000145428	0
173	gene:ENSG00000118507:t:131281530-131281943	ENSG00000118507	0
174	gene:ENSG00000257017:s:72057392-72058028	ENSG00000257017	0
175	gene:ENSG00000267080:t:44175973-44177428	ENSG00000267080	0
176	gene:ENSG00000255571:t:89387817-89387881	ENSG00000255571	0
177	gene:ENSG00000119986:s:97686766-97687323	ENSG00000119986	0
178	gene:ENSG00000266714:t:75591792-75592080	ENSG00000266714	0
179	gene:ENSG00000175265:s:34437398-34437466	ENSG00000175265	0
180	gene:ENSG00000129657:t:77216128-77216140	ENSG00000129657	0
181	gene:ENSG00000113108:t:140561587-140561734	ENSG00000113108	0
182	gene:ENSG00000119408:s:124291971-124292088	ENSG00000119408	0
183	gene:ENSG00000118690:t:108883655-na	ENSG00000118690	0
184	gene:ENSG00000145428:t:153712474-153712820	ENSG00000145428	0
185	gene:ENSG00000204946:t:149294380-149294412	ENSG00000204946	0
186	gene:ENSG00000145012:s:188225405-188225527	ENSG00000145012	0
187	gene:ENSG00000104490:t:101719252-101719648	ENSG00000104490	0
188	gene:ENSG00000183506:t:21474597-21474800	ENSG00000183506	0
189	gene:ENSG00000196295:s:30572975-30573922	ENSG00000196295	0
190	gene:ENSG00000156787:s:123140761-123140901	ENSG00000156787	0
191	gene:ENSG00000085514:t:100373445-100373919	ENSG00000085514	0
192	gene:ENSG00000137959:s:78620382-78620571	ENSG00000137959	0
193	gene:ENSG00000265479:s:77011880-77012019	ENSG00000265479	0
194	gene:ENSG00000170476:t:139388596-139388796	ENSG00000170476	0
195	gene:ENSG00000237940:s:241971328-241971493	ENSG00000237940	0
196	gene:ENSG00000180376:s:56563906-56564156	ENSG00000180376	0
197	gene:ENSG00000111671:t:6871593-6872997	ENSG00000111671	0
198	gene:ENSG00000111450:s:130806982-130807107	ENSG00000111450	0
199	gene:ENSG00000108839:s:6996826-6997166	ENSG00000108839	0
200	gene:ENSG00000275464:t:5144091-5144234	ENSG00000275464	0
201	gene:ENSG00000269001:t:53204016-53204142	ENSG00000269001	0
202	gene:ENSG00000130595:t:1929773-1929828	ENSG00000130595	0
203	gene:ENSG00000105808:s:102605858-102606177	ENSG00000105808	0
204	gene:ENSG00000136098:t:52141020-52141069	ENSG00000136098	0
205	gene:ENSG00000270231:s:120445829-120446043	ENSG00000270231	0
206	gene:ENSG00000271425:s:146141604-146141818	ENSG00000271425	0
207	gene:ENSG00000213240:s:146141604-146141818	ENSG00000213240	0
208	gene:ENSG00000257335:s:142065332-142065468	ENSG00000257335	0
209	gene:ENSG00000213085:t:159876263-159876888	ENSG00000213085	0
210	gene:ENSG00000167995:s:61958146-61958929	ENSG00000167995	0
211	gene:ENSG00000213347:s:177307781-177308062	ENSG00000213347	0
212	gene:ENSG00000182484:s:156021999-156022145	ENSG00000182484	0
213	gene:ENSG00000211897:s:105770293-105770337	ENSG00000211897	0
214	gene:ENSG00000187049:t:61398260-61398863	ENSG00000187049	0.2
215	gene:ENSG00000180871:t:218126291-218126353	ENSG00000180871	0
216	gene:ENSG00000182048:t:3628723-3628819	ENSG00000182048	0
217	gene:ENSG00000171843:t:20365669-20365744	ENSG00000171843	0
218	gene:ENSG00000167065:s:30663404-30663506	ENSG00000167065	0
219	gene:ENSG00000183486:t:41376836-41377306	ENSG00000183486	0
220	gene:ENSG00000266714:s:75591468-75591712	ENSG00000266714	0
221	gene:ENSG00000174501:s:95919892-95919920	ENSG00000174501	0
222	gene:ENSG00000135525:t:136421701-136421799	ENSG00000135525	0
223	gene:ENSG00000152422:s:83258530-83259339	ENSG00000152422	0
224	gene:ENSG00000165646:s:117270281-117270463	ENSG00000165646	0
225	gene:ENSG00000106484:t:130495346-130495522	ENSG00000106484	0.00204082
226	gene:ENSG00000183605:s:119162339-119162414	ENSG00000183605	0
227	gene:ENSG00000215790:s:1745724-1745999	ENSG00000215790	0
228	gene:ENSG00000273018:s:18523639-18523877	ENSG00000273018	0
229	gene:ENSG00000283549:s:7640752-7640828	ENSG00000283549	0
230	gene:ENSG00000189190:t:52780581-52781055	ENSG00000189190	0
231	gene:ENSG00000185485:s:195990190-195990318	ENSG00000185485	0
232	gene:ENSG00000266074:t:81438370-81438559	ENSG00000266074	0
233	gene:ENSG00000266714:s:75592238-75592301	ENSG00000266714	0
234	gene:ENSG00000154027:t:77535847-77535885	ENSG00000154027	0
235	gene:ENSG00000130702:s:62313327-62313580	ENSG00000130702	0
236	gene:ENSG00000257621:t:58293766-58295817	ENSG00000257621	0
237	gene:ENSG00000256269:t:119088175-119088308	ENSG00000256269	0
238	gene:ENSG00000163945:t:1348090-1348189	ENSG00000163945	0
239	gene:ENSG00000137959:t:78628949-78628999	ENSG00000137959	0
240	gene:ENSG00000145012:t:188406110-188406313	ENSG00000145012	0
241	gene:ENSG00000106772:t:76655423-76655502	ENSG00000106772	0
242	gene:ENSG00000179335:s:74601592-74601968	ENSG00000179335	0
243	gene:ENSG00000156787:t:123144717-123144855	ENSG00000156787	0
244	gene:ENSG00000211897:t:105769657-105770104	ENSG00000211897	0
245	gene:ENSG00000161010:t:179835133-179837204	ENSG00000161010	0
246	gene:ENSG00000165178:s:75171869-75172044	ENSG00000165178	0
247	gene:ENSG00000265148:s:58337336-58337993	ENSG00000265148	0
248	gene:ENSG00000165929:t:91813703-91813828	ENSG00000165929	0
249	gene:ENSG00000144559:s:11846502-11846919	ENSG00000144559	0
250	gene:ENSG00000214176:s:64821767-64822052	ENSG00000214176	0
251	gene:ENSG00000168297:s:58420536-58421206	ENSG00000168297	0
252	gene:ENSG00000271425:s:146127028-146127079	ENSG00000271425	0
253	gene:ENSG00000138640:t:88989624-88991150	ENSG00000138640	0
254	gene:ENSG00000136098:s:52143915-52143987	ENSG00000136098	0
255	gene:ENSG00000156170:t:94980855-94980973	ENSG00000156170	0
256	gene:ENSG00000161912:t:41138609-41138727	ENSG00000161912	0
257	gene:ENSG00000132669:t:19871082-19872284	ENSG00000132669	0
258	gene:ENSG00000242086:t:195664086-195664452	ENSG00000242086	0
259	gene:ENSG00000022267:t:136206407-136206588	ENSG00000022267	0
260	gene:ENSG00000260861:s:1611357-1611713	ENSG00000260861	0
261	gene:ENSG00000267120:t:35742267-35742803	ENSG00000267120	0
262	gene:ENSG00000272779:s:22303943-22304127	ENSG00000272779	0
263	gene:ENSG00000178297:t:2424089-2424106	ENSG00000178297	0
264	gene:ENSG00000152422:t:83353125-83353787	ENSG00000152422	0
265	gene:ENSG00000186654:t:44702486-44702608	ENSG00000186654	0
266	gene:ENSG00000177685:t:828216-828259	ENSG00000177685	0
267	gene:ENSG00000272779:t:22306790-22307021	ENSG00000272779	0
268	gene:ENSG00000134779:t:36777647-36780336	ENSG00000134779	0
269	gene:ENSG00000143337:t:179889310-179889625	ENSG00000143337	0
270	gene:ENSG00000188643:t:153607999-153608177	ENSG00000188643	0
271	gene:ENSG00000166263:s:54999345-54999451	ENSG00000166263	0
272	gene:ENSG00000143337:s:179884692-179884769	ENSG00000143337	0
273	gene:ENSG00000123965:t:74896399-74896511	ENSG00000123965	0
274	gene:ENSG00000169087:s:122768701-122768882	ENSG00000169087	0
275	gene:ENSG00000185986:t:1576179-1576309	ENSG00000185986	0
276	gene:ENSG00000095932:s:3480330-3480542	ENSG00000095932	0
277	gene:ENSG00000174501:t:95897270-95897342	ENSG00000174501	0
278	gene:ENSG00000250709:s:36248606-36248682	ENSG00000250709	0
279	gene:ENSG00000129484:t:20345394-20345586	ENSG00000129484	0
280	gene:ENSG00000153113:s:96740038-96740118	ENSG00000153113	0
281	gene:ENSG00000261377:t:28833249-28833378	ENSG00000261377	0
282	gene:ENSG00000129484:s:20344932-20345126	ENSG00000129484	0
283	gene:ENSG00000228486:s:97699026-97699139	ENSG00000228486	0
284	gene:ENSG00000129657:t:77216245-77216257	ENSG00000129657	0
285	gene:ENSG00000134504:t:26501072-26501250	ENSG00000134504	0
286	gene:ENSG00000205746:t:18351774-18351943	ENSG00000205746	0
287	gene:ENSG00000260861:t:1578338-1578694	ENSG00000260861	0
288	gene:ENSG00000072210:s:19671721-19671956	ENSG00000072210	0
289	gene:ENSG00000101307:t:1578338-1578694	ENSG00000101307	0
290	gene:ENSG00000104490:s:101915512-101915858	ENSG00000104490	0
291	gene:ENSG00000156171:t:111137523-111137878	ENSG00000156171	0
292	gene:ENSG00000133943:t:91173289-91173439	ENSG00000133943	0
293	gene:ENSG00000245532:t:65423903-65424967	ENSG00000245532	0
294	gene:ENSG00000133943:s:91169983-91170201	ENSG00000133943	0
295	gene:ENSG00000176731:s:85218626-85219322	ENSG00000176731	0
296	gene:ENSG00000270231:t:120442841-120443050	ENSG00000270231	0
297	gene:ENSG00000185989:s:114057229-114057491	ENSG00000185989	0
298	gene:ENSG00000131374:s:18041449-18041548	ENSG00000131374	0
299	gene:ENSG00000156170:s:94975318-94975415	ENSG00000156170	0
300	gene:ENSG00000213240:s:146144595-146144804	ENSG00000213240	0
301	gene:ENSG00000117226:t:89009392-89009494	ENSG00000117226	0
302	gene:ENSG00000164308:t:96901490-96901702	ENSG00000164308	0
303	gene:ENSG00000117226:s:89012883-89013427	ENSG00000117226	0
304	gene:ENSG00000280279:t:65830-65887	ENSG00000280279	0
305	gene:ENSG00000116678:t:65565531-65565605	ENSG00000116678	0
306	gene:ENSG00000140474:t:74837329-74837475	ENSG00000140474	0
307	gene:ENSG00000164308:s:96900121-96900245	ENSG00000164308	0
308	gene:ENSG00000153113:t:96741266-96741317	ENSG00000153113	0
309	gene:ENSG00000181381:s:168400826-168400978	ENSG00000181381	0
310	gene:ENSG00000185989:t:114056456-114056940	ENSG00000185989	0
311	gene:ENSG00000173281:s:9150179-9150696	ENSG00000173281	0
312	gene:ENSG00000133026:s:8481147-8481445	ENSG00000133026	0
313	gene:ENSG00000101307:s:1619869-1620061	ENSG00000101307	0
314	gene:ENSG00000228486:t:97702669-97703064	ENSG00000228486	0
315	gene:ENSG00000273136:t:120836517-120836568	ENSG00000273136	0
316	gene:ENSG00000100154:t:28306496-28306645	ENSG00000100154	0
317	gene:ENSG00000266074:s:81453803-81454102	ENSG00000266074	0
318	gene:ENSG00000089127:s:112917480-112918462	ENSG00000089127	0
319	gene:ENSG00000187595:t:42027857-42028246	ENSG00000187595	0
320	gene:ENSG00000274471:s:23309607-23309735	ENSG00000274471	0.00204082
321	gene:ENSG00000042832:s:na-133055824	ENSG00000042832	0
322	gene:ENSG00000266714:s:75588058-75590243	ENSG00000266714	0
323	gene:ENSG00000065534:t:123681030-123682310	ENSG00000065534	0
324	gene:ENSG00000046653:t:13773865-13774624	ENSG00000046653	0
325	gene:ENSG00000166770:t:56495046-56495441	ENSG00000166770	0
326	gene:ENSG00000141543:s:80147043-80147183	ENSG00000141543	0
327	gene:ENSG00000151150:t:60083469-60083617	ENSG00000151150	0
328	gene:ENSG00000075340:t:70713066-70713184	ENSG00000075340	0
329	gene:ENSG00000214176:t:64814863-64815305	ENSG00000214176	0

## Sheet: Consensus Background
	LSV	Gene	Average Probability Signal
0	gene:ENSG00000130707:t:130489333-130489464	ENSG00000130707	0
1	gene:ENSG00000008710:s:2119307-2119378	ENSG00000008710	0
2	gene:ENSG00000135953:t:102732286-102732426	ENSG00000135953	0
3	gene:ENSG00000273136:t:120805556-120805710	ENSG00000273136	0
4	gene:ENSG00000254635:s:28531735-28532354	ENSG00000254635	0
5	gene:ENSG00000251600:s:143880411-143880509	ENSG00000251600	0
6	gene:ENSG00000213963:t:177323239-177323396	ENSG00000213963	0
7	gene:ENSG00000167995:t:61959732-61960043	ENSG00000167995	0.6
8	gene:ENSG00000140678:t:31382267-31382997	ENSG00000140678	0
9	gene:ENSG00000269307:t:17273706-17274024	ENSG00000269307	0.2
10	gene:ENSG00000185442:t:92630161-92630345	ENSG00000185442	0
11	gene:ENSG00000135953:s:102736530-102736888	ENSG00000135953	0
12	gene:ENSG00000241489:s:149529314-149529428	ENSG00000241489	0.197959
13	gene:ENSG00000164398:t:131973266-131974035	ENSG00000164398	0
14	gene:ENSG00000134333:s:18399726-18400432	ENSG00000134333	0
15	gene:ENSG00000284690:t:74560701-74560824	ENSG00000284690	0
16	gene:ENSG00000072415:s:67302410-67302803	ENSG00000072415	0.00306122
17	gene:ENSG00000283088:t:52929076-52929414	ENSG00000283088	0.2
18	gene:ENSG00000189223:t:113255390-113255549	ENSG00000189223	0
19	gene:ENSG00000129657:t:77216193-77216205	ENSG00000129657	0
20	gene:ENSG00000106603:t:43650493-43650712	ENSG00000106603	0
21	gene:ENSG00000274602:t:18552473-18552573	ENSG00000274602	0
22	gene:ENSG00000164010:s:42825560-42825877	ENSG00000164010	0.4
23	gene:ENSG00000155508:s:154859189-154859496	ENSG00000155508	0
24	gene:ENSG00000187630:s:23969874-23970332	ENSG00000187630	0.00204082
25	gene:ENSG00000102804:t:44435793-44436426	ENSG00000102804	0
26	gene:ENSG00000120071:s:46170277-46171790	ENSG00000120071	0
27	gene:ENSG00000221874:t:52928475-52929414	ENSG00000221874	0
28	gene:ENSG00000036549:t:77676982-77677364	ENSG00000036549	0
29	gene:ENSG00000257017:s:72056530-72057346	ENSG00000257017	0
30	gene:ENSG00000145428:t:153713083-153715662	ENSG00000145428	0
31	gene:ENSG00000175061:s:16463164-16463317	ENSG00000175061	0
32	gene:ENSG00000284690:s:74563525-74564648	ENSG00000284690	0
33	gene:ENSG00000168003:s:62856102-62856381	ENSG00000168003	0
34	gene:ENSG00000175279:t:10433842-10434121	ENSG00000175279	0
35	gene:ENSG00000074964:t:17619329-17619786	ENSG00000074964	0
36	gene:ENSG00000175857:t:58496723-58497090	ENSG00000175857	0
37	gene:ENSG00000175164:s:133259819-133259866	ENSG00000175164	0
38	gene:ENSG00000269713:s:149059700-149059808	ENSG00000269713	0
39	gene:ENSG00000101191:t:62914210-62914406	ENSG00000101191	0
40	gene:ENSG00000251301:t:68433199-68433371	ENSG00000251301	0
41	gene:ENSG00000204520:t:31410543-31410797	ENSG00000204520	0
42	gene:ENSG00000105339:s:141126206-141126471	ENSG00000105339	0
43	gene:ENSG00000184110:t:28711657-28711787	ENSG00000184110	0.2
44	gene:ENSG00000130958:s:96383477-96383710	ENSG00000130958	0
45	gene:ENSG00000187546:t:na-15237216	ENSG00000187546	0
46	gene:ENSG00000228315:t:23659513-23660000	ENSG00000228315	0
47	gene:ENSG00000135596:s:109454560-109454925	ENSG00000135596	0
48	gene:ENSG00000171970:t:2915147-2915648	ENSG00000171970	0
49	gene:ENSG00000133315:s:64151239-64151355	ENSG00000133315	0
50	gene:ENSG00000164010:t:42829915-42830533	ENSG00000164010	0.00204082
51	gene:ENSG00000112033:s:35348913-35349003	ENSG00000112033	0
52	gene:ENSG00000122126:t:129557325-129557435	ENSG00000122126	0
53	gene:ENSG00000088827:t:3686970-3688770	ENSG00000088827	0
54	gene:ENSG00000272578:t:23658094-23660004	ENSG00000272578	0
55	gene:ENSG00000237298:s:178541747-178542361	ENSG00000237298	0
56	gene:ENSG00000268043:s:146960109-146960318	ENSG00000268043	0.6
57	gene:ENSG00000100664:s:103340963-103341356	ENSG00000100664	0.2
58	gene:ENSG00000256673:s:9408629-9408952	ENSG00000256673	0
59	gene:ENSG00000129292:t:132799058-132799960	ENSG00000129292	0
60	gene:ENSG00000049239:t:9244925-9245561	ENSG00000049239	0
61	gene:ENSG00000170421:s:52949034-52949585	ENSG00000170421	0
62	gene:ENSG00000187546:s:15310868-15311046	ENSG00000187546	0
63	gene:ENSG00000135976:s:97151879-97151939	ENSG00000135976	0
64	gene:ENSG00000244682:t:161601240-161601364	ENSG00000244682	0
65	gene:ENSG00000172322:t:9971505-9971687	ENSG00000172322	0
66	gene:ENSG00000089820:t:153913409-153913516	ENSG00000089820	0
67	gene:ENSG00000105383:s:51225064-51225209	ENSG00000105383	0
68	gene:ENSG00000185485:t:195983910-195984276	ENSG00000185485	0
69	gene:ENSG00000180376:t:56566594-56566759	ENSG00000180376	0
70	gene:ENSG00000138639:t:85721885-85722386	ENSG00000138639	0
71	gene:ENSG00000228315:s:23690232-23693151	ENSG00000228315	0
72	gene:ENSG00000120451:t:130879624-130879711	ENSG00000120451	0
73	gene:ENSG00000121716:t:100358159-100358259	ENSG00000121716	0
74	gene:ENSG00000049239:s:9234775-9235066	ENSG00000049239	0.4
75	gene:ENSG00000099308:s:18110457-18111188	ENSG00000099308	0.402041
76	gene:ENSG00000154114:s:121035241-121036314	ENSG00000154114	0
77	gene:ENSG00000109458:t:143394817-143395720	ENSG00000109458	0
78	gene:ENSG00000273000:t:23659513-23660000	ENSG00000273000	0
79	gene:ENSG00000157017:t:10290716-10291451	ENSG00000157017	0.2
80	gene:ENSG00000136573:t:11563876-11564604	ENSG00000136573	0
81	gene:ENSG00000012779:t:45428321-45428558	ENSG00000012779	0.6
82	gene:ENSG00000150991:t:124912623-124912636	ENSG00000150991	0
83	gene:ENSG00000281103:t:38375557-38378804	ENSG00000281103	0
84	gene:ENSG00000182048:s:3626672-3626834	ENSG00000182048	0
85	gene:ENSG00000082438:t:164743189-164743875	ENSG00000082438	0
86	gene:ENSG00000169087:s:122759220-122759360	ENSG00000169087	0
87	gene:ENSG00000270231:s:120436353-120436697	ENSG00000270231	0
88	gene:ENSG00000170909:t:54097168-54097979	ENSG00000170909	0
89	gene:ENSG00000272752:s:100356394-100356938	ENSG00000272752	0
90	gene:ENSG00000129116:s:168894169-168894765	ENSG00000129116	0
91	gene:ENSG00000273018:s:18528573-18529328	ENSG00000273018	0
92	gene:ENSG00000180229:s:20445859-20446046	ENSG00000180229	0
93	gene:ENSG00000119979:s:119110193-119110615	ENSG00000119979	0
94	gene:ENSG00000179406:s:66479009-66479096	ENSG00000179406	0.197959
95	gene:ENSG00000241489:t:149500949-149501037	ENSG00000241489	0
96	gene:ENSG00000250903:s:2398553-2398778	ENSG00000250903	0
97	gene:ENSG00000178115:t:30561043-30561134	ENSG00000178115	0
98	gene:ENSG00000228794:s:829003-829104	ENSG00000228794	0.6
99	gene:ENSG00000250959:s:73731176-73731771	ENSG00000250959	0
100	gene:ENSG00000179094:s:8146372-8146502	ENSG00000179094	0.2
101	gene:ENSG00000138398:s:169584340-169584497	ENSG00000138398	0.2
102	gene:ENSG00000281103:t:38373015-38373592	ENSG00000281103	0.4
103	gene:ENSG00000001460:t:24383867-24384003	ENSG00000001460	0.197959
104	gene:ENSG00000165646:t:117277114-117279430	ENSG00000165646	0
105	gene:ENSG00000272752:t:100357681-100358366	ENSG00000272752	0
106	gene:ENSG00000196459:s:13716419-13716718	ENSG00000196459	0
107	gene:ENSG00000135951:t:99124767-99127176	ENSG00000135951	0
108	gene:ENSG00000170919:t:45383635-45383843	ENSG00000170919	0
109	gene:ENSG00000250251:t:15137750-15137923	ENSG00000250251	0
110	gene:ENSG00000120647:t:405511-405564	ENSG00000120647	0
111	gene:ENSG00000260861:t:1551691-1552049	ENSG00000260861	0
112	gene:ENSG00000105808:t:102602324-102602405	ENSG00000105808	0
113	gene:ENSG00000120832:s:106986969-106987166	ENSG00000120832	0
114	gene:ENSG00000139428:s:109561416-109561542	ENSG00000139428	0
115	gene:ENSG00000257582:t:99527511-99528121	ENSG00000257582	0
116	gene:ENSG00000129657:s:77215806-77215818	ENSG00000129657	0
117	gene:ENSG00000178966:s:83980711-83981004	ENSG00000178966	0
118	gene:ENSG00000229043:s:1160374-1160623	ENSG00000229043	0
119	gene:ENSG00000211898:s:105840301-105840786	ENSG00000211898	0
120	gene:ENSG00000163463:t:155172701-155172892	ENSG00000163463	0
121	gene:ENSG00000168785:s:98507678-98507728	ENSG00000168785	0
122	gene:ENSG00000110925:t:51076569-51076835	ENSG00000110925	0.2
123	gene:ENSG00000122861:t:73912195-73912322	ENSG00000122861	0
124	gene:ENSG00000055118:t:150952425-150952924	ENSG00000055118	0
125	gene:ENSG00000188234:t:45847846-45847954	ENSG00000188234	0.2
126	gene:ENSG00000157653:s:113427822-113428223	ENSG00000157653	0
127	gene:ENSG00000250312:t:160910-163989	ENSG00000250312	0.6
128	gene:ENSG00000280828:t:128609487-128609579	ENSG00000280828	0
129	gene:ENSG00000242588:t:128609487-128609579	ENSG00000242588	0.6
130	gene:ENSG00000174652:t:9418505-9418631	ENSG00000174652	0
131	gene:ENSG00000173950:t:195226709-195226856	ENSG00000173950	0
132	gene:ENSG00000168268:t:52524385-52524611	ENSG00000168268	0
133	gene:ENSG00000117586:t:173188464-173188569	ENSG00000117586	0
134	gene:ENSG00000215790:t:1739236-1739704	ENSG00000215790	0
135	gene:ENSG00000151967:t:159866162-159866281	ENSG00000151967	0
136	gene:ENSG00000170085:t:176289643-176290955	ENSG00000170085	0
137	gene:ENSG00000055950:t:100983755-100983817	ENSG00000055950	0
138	gene:ENSG00000213903:t:24314643-24315020	ENSG00000213903	0.00204082
139	gene:ENSG00000133466:t:37190865-37190928	ENSG00000133466	0
140	gene:ENSG00000162591:t:3524124-3524246	ENSG00000162591	0
141	gene:ENSG00000254521:s:51498018-51498287	ENSG00000254521	0
142	gene:ENSG00000177685:t:828260-828772	ENSG00000177685	0
143	gene:ENSG00000178386:t:44066064-44067991	ENSG00000178386	0
144	gene:ENSG00000196295:t:30568677-30568994	ENSG00000196295	0
145	gene:ENSG00000184381:t:38126371-38126755	ENSG00000184381	0
146	gene:ENSG00000129657:s:77216206-77216218	ENSG00000129657	0
147	gene:ENSG00000230021:s:732981-733218	ENSG00000230021	0
148	gene:ENSG00000205746:s:18352291-18352476	ENSG00000205746	0
149	gene:ENSG00000166927:s:60383129-60383666	ENSG00000166927	0
150	gene:ENSG00000173482:t:7949181-7949355	ENSG00000173482	0
151	gene:ENSG00000175334:s:66002581-66003070	ENSG00000175334	0
152	gene:ENSG00000129566:s:20412559-20413429	ENSG00000129566	0
153	gene:ENSG00000151914:t:56670488-56670807	ENSG00000151914	0
154	gene:ENSG00000175164:s:133262097-133262168	ENSG00000175164	0
155	gene:ENSG00000204514:s:57876353-57877042	ENSG00000204514	0
156	gene:ENSG00000136573:s:11494001-11494591	ENSG00000136573	0
157	gene:ENSG00000052126:t:19253718-19254023	ENSG00000052126	0
158	gene:ENSG00000131697:t:5874874-5875100	ENSG00000131697	0
159	gene:ENSG00000238035:t:181315783-181315953	ENSG00000238035	0.197959
160	gene:ENSG00000131697:s:5876879-5877466	ENSG00000131697	0
161	gene:ENSG00000101199:t:63284866-63284922	ENSG00000101199	0
162	gene:ENSG00000120093:t:48573837-48574487	ENSG00000120093	0
163	gene:ENSG00000174501:t:95917855-95917927	ENSG00000174501	0
164	gene:ENSG00000240288:t:10291538-10293449	ENSG00000240288	0
165	gene:ENSG00000169752:s:76012302-76012444	ENSG00000169752	0
166	gene:ENSG00000156170:t:94975817-94975983	ENSG00000156170	0
167	gene:ENSG00000226124:s:199846075-199846170	ENSG00000226124	0
168	gene:ENSG00000206530:t:113286947-113291748	ENSG00000206530	0
169	gene:ENSG00000146540:s:1137315-1138260	ENSG00000146540	0
170	gene:ENSG00000184381:s:38128161-38128623	ENSG00000184381	0
171	gene:ENSG00000100523:s:53103299-53103856	ENSG00000100523	0
172	gene:ENSG00000145428:s:153713083-153715662	ENSG00000145428	0
173	gene:ENSG00000118507:t:131281530-131281943	ENSG00000118507	0
174	gene:ENSG00000257017:s:72057392-72058028	ENSG00000257017	0
175	gene:ENSG00000267080:t:44175973-44177428	ENSG00000267080	0
176	gene:ENSG00000255571:t:89387817-89387881	ENSG00000255571	0
177	gene:ENSG00000119986:s:97686766-97687323	ENSG00000119986	0
178	gene:ENSG00000266714:t:75591792-75592080	ENSG00000266714	0
179	gene:ENSG00000175265:s:34437398-34437466	ENSG00000175265	0
180	gene:ENSG00000129657:t:77216128-77216140	ENSG00000129657	0
181	gene:ENSG00000113108:t:140561587-140561734	ENSG00000113108	0
182	gene:ENSG00000119408:s:124291971-124292088	ENSG00000119408	0
183	gene:ENSG00000118690:t:108883655-na	ENSG00000118690	0
184	gene:ENSG00000145428:t:153712474-153712820	ENSG00000145428	0
185	gene:ENSG00000204946:t:149294380-149294412	ENSG00000204946	0
186	gene:ENSG00000145012:s:188225405-188225527	ENSG00000145012	0
187	gene:ENSG00000104490:t:101719252-101719648	ENSG00000104490	0
188	gene:ENSG00000183506:t:21474597-21474800	ENSG00000183506	0
189	gene:ENSG00000196295:s:30572975-30573922	ENSG00000196295	0
190	gene:ENSG00000156787:s:123140761-123140901	ENSG00000156787	0
191	gene:ENSG00000085514:t:100373445-100373919	ENSG00000085514	0
192	gene:ENSG00000137959:s:78620382-78620571	ENSG00000137959	0
193	gene:ENSG00000265479:s:77011880-77012019	ENSG00000265479	0
194	gene:ENSG00000170476:t:139388596-139388796	ENSG00000170476	0
195	gene:ENSG00000237940:s:241971328-241971493	ENSG00000237940	0
196	gene:ENSG00000180376:s:56563906-56564156	ENSG00000180376	0
197	gene:ENSG00000111671:t:6871593-6872997	ENSG00000111671	0
198	gene:ENSG00000111450:s:130806982-130807107	ENSG00000111450	0
199	gene:ENSG00000108839:s:6996826-6997166	ENSG00000108839	0
200	gene:ENSG00000275464:t:5144091-5144234	ENSG00000275464	0
201	gene:ENSG00000269001:t:53204016-53204142	ENSG00000269001	0
202	gene:ENSG00000130595:t:1929773-1929828	ENSG00000130595	0
203	gene:ENSG00000105808:s:102605858-102606177	ENSG00000105808	0
204	gene:ENSG00000136098:t:52141020-52141069	ENSG00000136098	0
205	gene:ENSG00000270231:s:120445829-120446043	ENSG00000270231	0
206	gene:ENSG00000271425:s:146141604-146141818	ENSG00000271425	0
207	gene:ENSG00000213240:s:146141604-146141818	ENSG00000213240	0
208	gene:ENSG00000257335:s:142065332-142065468	ENSG00000257335	0
209	gene:ENSG00000213085:t:159876263-159876888	ENSG00000213085	0
210	gene:ENSG00000167995:s:61958146-61958929	ENSG00000167995	0
211	gene:ENSG00000213347:s:177307781-177308062	ENSG00000213347	0
212	gene:ENSG00000182484:s:156021999-156022145	ENSG00000182484	0
213	gene:ENSG00000211897:s:105770293-105770337	ENSG00000211897	0
214	gene:ENSG00000187049:t:61398260-61398863	ENSG00000187049	0.2
215	gene:ENSG00000180871:t:218126291-218126353	ENSG00000180871	0
216	gene:ENSG00000182048:t:3628723-3628819	ENSG00000182048	0
217	gene:ENSG00000171843:t:20365669-20365744	ENSG00000171843	0
218	gene:ENSG00000167065:s:30663404-30663506	ENSG00000167065	0
219	gene:ENSG00000183486:t:41376836-41377306	ENSG00000183486	0
220	gene:ENSG00000266714:s:75591468-75591712	ENSG00000266714	0
221	gene:ENSG00000174501:s:95919892-95919920	ENSG00000174501	0
222	gene:ENSG00000135525:t:136421701-136421799	ENSG00000135525	0
223	gene:ENSG00000152422:s:83258530-83259339	ENSG00000152422	0
224	gene:ENSG00000165646:s:117270281-117270463	ENSG00000165646	0
225	gene:ENSG00000106484:t:130495346-130495522	ENSG00000106484	0.00204082
226	gene:ENSG00000183605:s:119162339-119162414	ENSG00000183605	0
227	gene:ENSG00000215790:s:1745724-1745999	ENSG00000215790	0
228	gene:ENSG00000273018:s:18523639-18523877	ENSG00000273018	0
229	gene:ENSG00000283549:s:7640752-7640828	ENSG00000283549	0
230	gene:ENSG00000189190:t:52780581-52781055	ENSG00000189190	0
231	gene:ENSG00000185485:s:195990190-195990318	ENSG00000185485	0
232	gene:ENSG00000266074:t:81438370-81438559	ENSG00000266074	0
233	gene:ENSG00000266714:s:75592238-75592301	ENSG00000266714	0
234	gene:ENSG00000154027:t:77535847-77535885	ENSG00000154027	0
235	gene:ENSG00000130702:s:62313327-62313580	ENSG00000130702	0
236	gene:ENSG00000257621:t:58293766-58295817	ENSG00000257621	0
237	gene:ENSG00000256269:t:119088175-119088308	ENSG00000256269	0
238	gene:ENSG00000163945:t:1348090-1348189	ENSG00000163945	0
239	gene:ENSG00000137959:t:78628949-78628999	ENSG00000137959	0
240	gene:ENSG00000145012:t:188406110-188406313	ENSG00000145012	0
241	gene:ENSG00000106772:t:76655423-76655502	ENSG00000106772	0
242	gene:ENSG00000179335:s:74601592-74601968	ENSG00000179335	0
243	gene:ENSG00000156787:t:123144717-123144855	ENSG00000156787	0
244	gene:ENSG00000211897:t:105769657-105770104	ENSG00000211897	0
245	gene:ENSG00000161010:t:179835133-179837204	ENSG00000161010	0
246	gene:ENSG00000165178:s:75171869-75172044	ENSG00000165178	0
247	gene:ENSG00000265148:s:58337336-58337993	ENSG00000265148	0
248	gene:ENSG00000165929:t:91813703-91813828	ENSG00000165929	0
249	gene:ENSG00000144559:s:11846502-11846919	ENSG00000144559	0
250	gene:ENSG00000214176:s:64821767-64822052	ENSG00000214176	0
251	gene:ENSG00000168297:s:58420536-58421206	ENSG00000168297	0
252	gene:ENSG00000271425:s:146127028-146127079	ENSG00000271425	0
253	gene:ENSG00000138640:t:88989624-88991150	ENSG00000138640	0
254	gene:ENSG00000136098:s:52143915-52143987	ENSG00000136098	0
255	gene:ENSG00000156170:t:94980855-94980973	ENSG00000156170	0
256	gene:ENSG00000161912:t:41138609-41138727	ENSG00000161912	0
257	gene:ENSG00000132669:t:19871082-19872284	ENSG00000132669	0
258	gene:ENSG00000242086:t:195664086-195664452	ENSG00000242086	0
259	gene:ENSG00000022267:t:136206407-136206588	ENSG00000022267	0
260	gene:ENSG00000260861:s:1611357-1611713	ENSG00000260861	0
261	gene:ENSG00000267120:t:35742267-35742803	ENSG00000267120	0
262	gene:ENSG00000272779:s:22303943-22304127	ENSG00000272779	0
263	gene:ENSG00000178297:t:2424089-2424106	ENSG00000178297	0
264	gene:ENSG00000152422:t:83353125-83353787	ENSG00000152422	0
265	gene:ENSG00000186654:t:44702486-44702608	ENSG00000186654	0
266	gene:ENSG00000177685:t:828216-828259	ENSG00000177685	0
267	gene:ENSG00000272779:t:22306790-22307021	ENSG00000272779	0
268	gene:ENSG00000134779:t:36777647-36780336	ENSG00000134779	0
269	gene:ENSG00000143337:t:179889310-179889625	ENSG00000143337	0
270	gene:ENSG00000188643:t:153607999-153608177	ENSG00000188643	0
271	gene:ENSG00000166263:s:54999345-54999451	ENSG00000166263	0
272	gene:ENSG00000143337:s:179884692-179884769	ENSG00000143337	0
273	gene:ENSG00000123965:t:74896399-74896511	ENSG00000123965	0
274	gene:ENSG00000169087:s:122768701-122768882	ENSG00000169087	0
275	gene:ENSG00000185986:t:1576179-1576309	ENSG00000185986	0
276	gene:ENSG00000095932:s:3480330-3480542	ENSG00000095932	0
277	gene:ENSG00000174501:t:95897270-95897342	ENSG00000174501	0
278	gene:ENSG00000250709:s:36248606-36248682	ENSG00000250709	0
279	gene:ENSG00000129484:t:20345394-20345586	ENSG00000129484	0
280	gene:ENSG00000153113:s:96740038-96740118	ENSG00000153113	0
281	gene:ENSG00000261377:t:28833249-28833378	ENSG00000261377	0
282	gene:ENSG00000129484:s:20344932-20345126	ENSG00000129484	0
283	gene:ENSG00000228486:s:97699026-97699139	ENSG00000228486	0
284	gene:ENSG00000129657:t:77216245-77216257	ENSG00000129657	0
285	gene:ENSG00000134504:t:26501072-26501250	ENSG00000134504	0
286	gene:ENSG00000205746:t:18351774-18351943	ENSG00000205746	0
287	gene:ENSG00000260861:t:1578338-1578694	ENSG00000260861	0
288	gene:ENSG00000072210:s:19671721-19671956	ENSG00000072210	0
289	gene:ENSG00000101307:t:1578338-1578694	ENSG00000101307	0
290	gene:ENSG00000104490:s:101915512-101915858	ENSG00000104490	0
291	gene:ENSG00000156171:t:111137523-111137878	ENSG00000156171	0
292	gene:ENSG00000133943:t:91173289-91173439	ENSG00000133943	0
293	gene:ENSG00000245532:t:65423903-65424967	ENSG00000245532	0
294	gene:ENSG00000133943:s:91169983-91170201	ENSG00000133943	0
295	gene:ENSG00000176731:s:85218626-85219322	ENSG00000176731	0
296	gene:ENSG00000270231:t:120442841-120443050	ENSG00000270231	0
297	gene:ENSG00000185989:s:114057229-114057491	ENSG00000185989	0
298	gene:ENSG00000131374:s:18041449-18041548	ENSG00000131374	0
299	gene:ENSG00000156170:s:94975318-94975415	ENSG00000156170	0
300	gene:ENSG00000213240:s:146144595-146144804	ENSG00000213240	0
301	gene:ENSG00000117226:t:89009392-89009494	ENSG00000117226	0
302	gene:ENSG00000164308:t:96901490-96901702	ENSG00000164308	0
303	gene:ENSG00000117226:s:89012883-89013427	ENSG00000117226	0
304	gene:ENSG00000280279:t:65830-65887	ENSG00000280279	0
305	gene:ENSG00000116678:t:65565531-65565605	ENSG00000116678	0
306	gene:ENSG00000140474:t:74837329-74837475	ENSG00000140474	0
307	gene:ENSG00000164308:s:96900121-96900245	ENSG00000164308	0
308	gene:ENSG00000153113:t:96741266-96741317	ENSG00000153113	0
309	gene:ENSG00000181381:s:168400826-168400978	ENSG00000181381	0
310	gene:ENSG00000185989:t:114056456-114056940	ENSG00000185989	0
311	gene:ENSG00000173281:s:9150179-9150696	ENSG00000173281	0
312	gene:ENSG00000133026:s:8481147-8481445	ENSG00000133026	0
313	gene:ENSG00000101307:s:1619869-1620061	ENSG00000101307	0
314	gene:ENSG00000228486:t:97702669-97703064	ENSG00000228486	0
315	gene:ENSG00000273136:t:120836517-120836568	ENSG00000273136	0
316	gene:ENSG00000100154:t:28306496-28306645	ENSG00000100154	0
317	gene:ENSG00000266074:s:81453803-81454102	ENSG00000266074	0
318	gene:ENSG00000089127:s:112917480-112918462	ENSG00000089127	0
319	gene:ENSG00000187595:t:42027857-42028246	ENSG00000187595	0
320	gene:ENSG00000274471:s:23309607-23309735	ENSG00000274471	0.00204082
321	gene:ENSG00000042832:s:na-133055824	ENSG00000042832	0
322	gene:ENSG00000266714:s:75588058-75590243	ENSG00000266714	0
323	gene:ENSG00000065534:t:123681030-123682310	ENSG00000065534	0
324	gene:ENSG00000046653:t:13773865-13774624	ENSG00000046653	0
325	gene:ENSG00000166770:t:56495046-56495441	ENSG00000166770	0
326	gene:ENSG00000141543:s:80147043-80147183	ENSG00000141543	0
327	gene:ENSG00000151150:t:60083469-60083617	ENSG00000151150	0
328	gene:ENSG00000075340:t:70713066-70713184	ENSG00000075340	0
329	gene:ENSG00000214176:t:64814863-64815305	ENSG00000214176	0

## Sheet: Probability Missing Signal
	LSV	Gene	Null Missing Rate	Signal Missing Rate	Delta Miss Rate	p-value
0	gene:ENSG00000214176:t:64814863-64815305	ENSG00000214176	0.358491
1	gene:ENSG00000075340:t:70713066-70713184	ENSG00000075340	0.498952
2	gene:ENSG00000151150:t:60083469-60083617	ENSG00000151150	0.756813
3	gene:ENSG00000141543:s:80147043-80147183	ENSG00000141543	0.740042
4	gene:ENSG00000166770:t:56495046-56495441	ENSG00000166770	0.624738
5	gene:ENSG00000046653:t:13773865-13774624	ENSG00000046653	0.779874
6	gene:ENSG00000065534:t:123681030-123682310	ENSG00000065534	0.756813
7	gene:ENSG00000266714:s:75588058-75590243	ENSG00000266714	0.51153
8	gene:ENSG00000042832:s:na-133055824	ENSG00000042832	0.794549
9	gene:ENSG00000274471:s:23309607-23309735	ENSG00000274471	0.519916
10	gene:ENSG00000187595:t:42027857-42028246	ENSG00000187595	0.595388
11	gene:ENSG00000089127:s:112917480-112918462	ENSG00000089127	0.287212
12	gene:ENSG00000266074:s:81453803-81454102	ENSG00000266074	0.754717
13	gene:ENSG00000100154:t:28306496-28306645	ENSG00000100154	0.698113
14	gene:ENSG00000273136:t:120836517-120836568	ENSG00000273136	0.624738
15	gene:ENSG00000228486:t:97702669-97703064	ENSG00000228486	0.645702
16	gene:ENSG00000101307:s:1619869-1620061	ENSG00000101307	0.291405
17	gene:ENSG00000133026:s:8481147-8481445	ENSG00000133026	0.706499
18	gene:ENSG00000173281:s:9150179-9150696	ENSG00000173281	0.442348
19	gene:ENSG00000185989:t:114056456-114056940	ENSG00000185989	0.392034
20	gene:ENSG00000181381:s:168400826-168400978	ENSG00000181381	0.0293501
21	gene:ENSG00000153113:t:96741266-96741317	ENSG00000153113	0.0398323
22	gene:ENSG00000164308:s:96900121-96900245	ENSG00000164308	0.106918
23	gene:ENSG00000140474:t:74837329-74837475	ENSG00000140474	0.00838574
24	gene:ENSG00000116678:t:65565531-65565605	ENSG00000116678	0.721174
25	gene:ENSG00000280279:t:65830-65887	ENSG00000280279	0.714885
26	gene:ENSG00000117226:s:89012883-89013427	ENSG00000117226	0.148847
27	gene:ENSG00000164308:t:96901490-96901702	ENSG00000164308	0.104822
28	gene:ENSG00000117226:t:89009392-89009494	ENSG00000117226	0.159329
29	gene:ENSG00000213240:s:146144595-146144804	ENSG00000213240	0.465409
30	gene:ENSG00000156170:s:94975318-94975415	ENSG00000156170	0.677149
31	gene:ENSG00000131374:s:18041449-18041548	ENSG00000131374	0.790356
32	gene:ENSG00000185989:s:114057229-114057491	ENSG00000185989	0.389937
33	gene:ENSG00000270231:t:120442841-120443050	ENSG00000270231	0.587002
34	gene:ENSG00000176731:s:85218626-85219322	ENSG00000176731	0.440252
35	gene:ENSG00000133943:s:91169983-91170201	ENSG00000133943	0.0733753
36	gene:ENSG00000245532:t:65423903-65424967	ENSG00000245532	0.641509
37	gene:ENSG00000133943:t:91173289-91173439	ENSG00000133943	0.0691824
38	gene:ENSG00000156171:t:111137523-111137878	ENSG00000156171	0.0167715
39	gene:ENSG00000104490:s:101915512-101915858	ENSG00000104490	0.727463
40	gene:ENSG00000101307:t:1578338-1578694	ENSG00000101307	0.283019
41	gene:ENSG00000072210:s:19671721-19671956	ENSG00000072210	0.245283
42	gene:ENSG00000260861:t:1578338-1578694	ENSG00000260861	0.283019
43	gene:ENSG00000205746:t:18351774-18351943	ENSG00000205746	0.234801
44	gene:ENSG00000134504:t:26501072-26501250	ENSG00000134504	0.48218
45	gene:ENSG00000129657:t:77216245-77216257	ENSG00000129657	0.371069
46	gene:ENSG00000228486:s:97699026-97699139	ENSG00000228486	0.628931
47	gene:ENSG00000129484:s:20344932-20345126	ENSG00000129484	0.0104822
48	gene:ENSG00000261377:t:28833249-28833378	ENSG00000261377	0.584906
49	gene:ENSG00000153113:s:96740038-96740118	ENSG00000153113	0.0314465
50	gene:ENSG00000129484:t:20345394-20345586	ENSG00000129484	0.0104822
51	gene:ENSG00000250709:s:36248606-36248682	ENSG00000250709	0.769392
52	gene:ENSG00000174501:t:95897270-95897342	ENSG00000174501	0.589099
53	gene:ENSG00000095932:s:3480330-3480542	ENSG00000095932	0.781971
54	gene:ENSG00000185986:t:1576179-1576309	ENSG00000185986	0.343816
55	gene:ENSG00000169087:s:122768701-122768882	ENSG00000169087	0.637317
56	gene:ENSG00000123965:t:74896399-74896511	ENSG00000123965	0.706499
57	gene:ENSG00000143337:s:179884692-179884769	ENSG00000143337	0.0104822
58	gene:ENSG00000166263:s:54999345-54999451	ENSG00000166263	0.582809
59	gene:ENSG00000188643:t:153607999-153608177	ENSG00000188643	0.624738
60	gene:ENSG00000143337:t:179889310-179889625	ENSG00000143337	0.0104822
61	gene:ENSG00000134779:t:36777647-36780336	ENSG00000134779	0.473795
62	gene:ENSG00000272779:t:22306790-22307021	ENSG00000272779	0.0188679
63	gene:ENSG00000177685:t:828216-828259	ENSG00000177685	0.501048
64	gene:ENSG00000186654:t:44702486-44702608	ENSG00000186654	0.429769
65	gene:ENSG00000152422:t:83353125-83353787	ENSG00000152422	0.102725
66	gene:ENSG00000178297:t:2424089-2424106	ENSG00000178297	0.756813
67	gene:ENSG00000272779:s:22303943-22304127	ENSG00000272779	0.0188679
68	gene:ENSG00000267120:t:35742267-35742803	ENSG00000267120	0.612159
69	gene:ENSG00000260861:s:1611357-1611713	ENSG00000260861	0.597484
70	gene:ENSG00000022267:t:136206407-136206588	ENSG00000022267	0.295597
71	gene:ENSG00000242086:t:195664086-195664452	ENSG00000242086	0.134172
72	gene:ENSG00000132669:t:19871082-19872284	ENSG00000132669	0.779874
73	gene:ENSG00000161912:t:41138609-41138727	ENSG00000161912	0.687631
74	gene:ENSG00000156170:t:94980855-94980973	ENSG00000156170	0.291405
75	gene:ENSG00000136098:s:52143915-52143987	ENSG00000136098	0.121593
76	gene:ENSG00000138640:t:88989624-88991150	ENSG00000138640	0.761006
77	gene:ENSG00000271425:s:146127028-146127079	ENSG00000271425	0.341719
78	gene:ENSG00000168297:s:58420536-58421206	ENSG00000168297	0.337526
79	gene:ENSG00000214176:s:64821767-64822052	ENSG00000214176	0.00628931
80	gene:ENSG00000144559:s:11846502-11846919	ENSG00000144559	0.127883
81	gene:ENSG00000165929:t:91813703-91813828	ENSG00000165929	0.754717
82	gene:ENSG00000265148:s:58337336-58337993	ENSG00000265148	0.0754717
83	gene:ENSG00000165178:s:75171869-75172044	ENSG00000165178	0.57652
84	gene:ENSG00000161010:t:179835133-179837204	ENSG00000161010	0.568134
85	gene:ENSG00000211897:t:105769657-105770104	ENSG00000211897	0.264151
86	gene:ENSG00000156787:t:123144717-123144855	ENSG00000156787	0.69392
87	gene:ENSG00000179335:s:74601592-74601968	ENSG00000179335	0.696017
88	gene:ENSG00000106772:t:76655423-76655502	ENSG00000106772	0.75891
89	gene:ENSG00000145012:t:188406110-188406313	ENSG00000145012	0.253669
90	gene:ENSG00000137959:t:78628949-78628999	ENSG00000137959	0.360587
91	gene:ENSG00000163945:t:1348090-1348189	ENSG00000163945	0.457023
92	gene:ENSG00000256269:t:119088175-119088308	ENSG00000256269	0.048218
93	gene:ENSG00000257621:t:58293766-58295817	ENSG00000257621	0.0146751
94	gene:ENSG00000130702:s:62313327-62313580	ENSG00000130702	0.794549
95	gene:ENSG00000154027:t:77535847-77535885	ENSG00000154027	0.616352
96	gene:ENSG00000266714:s:75592238-75592301	ENSG00000266714	0.00209644
97	gene:ENSG00000266074:t:81438370-81438559	ENSG00000266074	0.272537
98	gene:ENSG00000185485:s:195990190-195990318	ENSG00000185485	0.0188679
99	gene:ENSG00000189190:t:52780581-52781055	ENSG00000189190	0.39413
100	gene:ENSG00000283549:s:7640752-7640828	ENSG00000283549	0.658281
101	gene:ENSG00000273018:s:18523639-18523877	ENSG00000273018	0.593291
102	gene:ENSG00000215790:s:1745724-1745999	ENSG00000215790	0.262055
103	gene:ENSG00000183605:s:119162339-119162414	ENSG00000183605	0.289308
104	gene:ENSG00000106484:t:130495346-130495522	ENSG00000106484	0.194969
105	gene:ENSG00000165646:s:117270281-117270463	ENSG00000165646	0.681342
106	gene:ENSG00000152422:s:83258530-83259339	ENSG00000152422	0.100629
107	gene:ENSG00000135525:t:136421701-136421799	ENSG00000135525	0.24109
108	gene:ENSG00000174501:s:95919892-95919920	ENSG00000174501	0.234801
109	gene:ENSG00000266714:s:75591468-75591712	ENSG00000266714	0.0167715
110	gene:ENSG00000183486:t:41376836-41377306	ENSG00000183486	0.171908
111	gene:ENSG00000167065:s:30663404-30663506	ENSG00000167065	0.731656
112	gene:ENSG00000171843:t:20365669-20365744	ENSG00000171843	0.169811
113	gene:ENSG00000182048:t:3628723-3628819	ENSG00000182048	0.557652
114	gene:ENSG00000180871:t:218126291-218126353	ENSG00000180871	0.744235
115	gene:ENSG00000187049:t:61398260-61398863	ENSG00000187049	0.0628931
116	gene:ENSG00000211897:s:105770293-105770337	ENSG00000211897	0.29979
117	gene:ENSG00000182484:s:156021999-156022145	ENSG00000182484	0.0209644
118	gene:ENSG00000213347:s:177307781-177308062	ENSG00000213347	0.0146751
119	gene:ENSG00000167995:s:61958146-61958929	ENSG00000167995	0.777778
120	gene:ENSG00000213085:t:159876263-159876888	ENSG00000213085	0.737945
121	gene:ENSG00000257335:s:142065332-142065468	ENSG00000257335	0.352201
122	gene:ENSG00000213240:s:146141604-146141818	ENSG00000213240	0.207547
123	gene:ENSG00000271425:s:146141604-146141818	ENSG00000271425	0.207547
124	gene:ENSG00000270231:s:120445829-120446043	ENSG00000270231	0.150943
125	gene:ENSG00000136098:t:52141020-52141069	ENSG00000136098	0.209644
126	gene:ENSG00000105808:s:102605858-102606177	ENSG00000105808	0.706499
127	gene:ENSG00000130595:t:1929773-1929828	ENSG00000130595	0.756813
128	gene:ENSG00000269001:t:53204016-53204142	ENSG00000269001	0.383648
129	gene:ENSG00000275464:t:5144091-5144234	ENSG00000275464	0.765199
130	gene:ENSG00000108839:s:6996826-6997166	ENSG00000108839	0.345912
131	gene:ENSG00000111450:s:130806982-130807107	ENSG00000111450	0.113208
132	gene:ENSG00000111671:t:6871593-6872997	ENSG00000111671	0.48218
133	gene:ENSG00000180376:s:56563906-56564156	ENSG00000180376	0.192872
134	gene:ENSG00000237940:s:241971328-241971493	ENSG00000237940	0.509434
135	gene:ENSG00000170476:t:139388596-139388796	ENSG00000170476	0.696017
136	gene:ENSG00000265479:s:77011880-77012019	ENSG00000265479	0.687631
137	gene:ENSG00000137959:s:78620382-78620571	ENSG00000137959	0.436059
138	gene:ENSG00000085514:t:100373445-100373919	ENSG00000085514	0.767296
139	gene:ENSG00000156787:s:123140761-123140901	ENSG00000156787	0.601677
140	gene:ENSG00000196295:s:30572975-30573922	ENSG00000196295	0.463312
141	gene:ENSG00000183506:t:21474597-21474800	ENSG00000183506	0.339623
142	gene:ENSG00000104490:t:101719252-101719648	ENSG00000104490	0.750524
143	gene:ENSG00000145012:s:188225405-188225527	ENSG00000145012	0.333333
144	gene:ENSG00000204946:t:149294380-149294412	ENSG00000204946	0.570231
145	gene:ENSG00000145428:t:153712474-153712820	ENSG00000145428	0.779874
146	gene:ENSG00000118690:t:108883655-na	ENSG00000118690	0.769392
147	gene:ENSG00000119408:s:124291971-124292088	ENSG00000119408	0.643606
148	gene:ENSG00000113108:t:140561587-140561734	ENSG00000113108	0.750524
149	gene:ENSG00000129657:t:77216128-77216140	ENSG00000129657	0.658281
150	gene:ENSG00000175265:s:34437398-34437466	ENSG00000175265	0.161426
151	gene:ENSG00000266714:t:75591792-75592080	ENSG00000266714	0.0167715
152	gene:ENSG00000119986:s:97686766-97687323	ENSG00000119986	0.672956
153	gene:ENSG00000255571:t:89387817-89387881	ENSG00000255571	0.78826
154	gene:ENSG00000267080:t:44175973-44177428	ENSG00000267080	0.400419
155	gene:ENSG00000257017:s:72057392-72058028	ENSG00000257017	0.360587
156	gene:ENSG00000118507:t:131281530-131281943	ENSG00000118507	0.486373
157	gene:ENSG00000145428:s:153713083-153715662	ENSG00000145428	0.779874
158	gene:ENSG00000100523:s:53103299-53103856	ENSG00000100523	0.599581
159	gene:ENSG00000184381:s:38128161-38128623	ENSG00000184381	0.0440252
160	gene:ENSG00000146540:s:1137315-1138260	ENSG00000146540	0.251572
161	gene:ENSG00000206530:t:113286947-113291748	ENSG00000206530	0.448637
162	gene:ENSG00000226124:s:199846075-199846170	ENSG00000226124	0.496855
163	gene:ENSG00000156170:t:94975817-94975983	ENSG00000156170	0.660377
164	gene:ENSG00000169752:s:76012302-76012444	ENSG00000169752	0.696017
165	gene:ENSG00000240288:t:10291538-10293449	ENSG00000240288	0.649895
166	gene:ENSG00000174501:t:95917855-95917927	ENSG00000174501	0.21174
167	gene:ENSG00000120093:t:48573837-48574487	ENSG00000120093	0.461216
168	gene:ENSG00000101199:t:63284866-63284922	ENSG00000101199	0.207547
169	gene:ENSG00000131697:s:5876879-5877466	ENSG00000131697	0.205451
170	gene:ENSG00000238035:t:181315783-181315953	ENSG00000238035	0.696017
171	gene:ENSG00000131697:t:5874874-5875100	ENSG00000131697	0.205451
172	gene:ENSG00000052126:t:19253718-19254023	ENSG00000052126	0.498952
173	gene:ENSG00000136573:s:11494001-11494591	ENSG00000136573	0.668763
174	gene:ENSG00000204514:s:57876353-57877042	ENSG00000204514	0.45283
175	gene:ENSG00000175164:s:133262097-133262168	ENSG00000175164	0.645702
176	gene:ENSG00000151914:t:56670488-56670807	ENSG00000151914	0.790356
177	gene:ENSG00000129566:s:20412559-20413429	ENSG00000129566	0.199161
178	gene:ENSG00000175334:s:66002581-66003070	ENSG00000175334	0.318658
179	gene:ENSG00000173482:t:7949181-7949355	ENSG00000173482	0.633124
180	gene:ENSG00000166927:s:60383129-60383666	ENSG00000166927	0.109015
181	gene:ENSG00000205746:s:18352291-18352476	ENSG00000205746	0.679245
182	gene:ENSG00000230021:s:732981-733218	ENSG00000230021	0.796646
183	gene:ENSG00000129657:s:77216206-77216218	ENSG00000129657	0.595388
184	gene:ENSG00000184381:t:38126371-38126755	ENSG00000184381	0.0293501
185	gene:ENSG00000196295:t:30568677-30568994	ENSG00000196295	0.465409
186	gene:ENSG00000178386:t:44066064-44067991	ENSG00000178386	0.765199
187	gene:ENSG00000177685:t:828260-828772	ENSG00000177685	0.589099
188	gene:ENSG00000254521:s:51498018-51498287	ENSG00000254521	0.628931
189	gene:ENSG00000162591:t:3524124-3524246	ENSG00000162591	0.104822
190	gene:ENSG00000133466:t:37190865-37190928	ENSG00000133466	0.555556
191	gene:ENSG00000213903:t:24314643-24315020	ENSG00000213903	0.649895
192	gene:ENSG00000055950:t:100983755-100983817	ENSG00000055950	0.561845
193	gene:ENSG00000170085:t:176289643-176290955	ENSG00000170085	0.591195
194	gene:ENSG00000151967:t:159866162-159866281	ENSG00000151967	0.383648
195	gene:ENSG00000215790:t:1739236-1739704	ENSG00000215790	0.0838574
196	gene:ENSG00000117586:t:173188464-173188569	ENSG00000117586	0.765199
197	gene:ENSG00000168268:t:52524385-52524611	ENSG00000168268	0.708595
198	gene:ENSG00000173950:t:195226709-195226856	ENSG00000173950	0.186583
199	gene:ENSG00000174652:t:9418505-9418631	ENSG00000174652	0.0104822
200	gene:ENSG00000242588:t:128609487-128609579	ENSG00000242588	0.0125786
201	gene:ENSG00000280828:t:128609487-128609579	ENSG00000280828	0.0125786
202	gene:ENSG00000250312:t:160910-163989	ENSG00000250312	0.72956
203	gene:ENSG00000157653:s:113427822-113428223	ENSG00000157653	0.324948
204	gene:ENSG00000188234:t:45847846-45847954	ENSG00000188234	0.744235
205	gene:ENSG00000055118:t:150952425-150952924	ENSG00000055118	0.532495
206	gene:ENSG00000122861:t:73912195-73912322	ENSG00000122861	0.666667
207	gene:ENSG00000110925:t:51076569-51076835	ENSG00000110925	0.790356
208	gene:ENSG00000168785:s:98507678-98507728	ENSG00000168785	0.66457
209	gene:ENSG00000163463:t:155172701-155172892	ENSG00000163463	0.00209644
210	gene:ENSG00000211898:s:105840301-105840786	ENSG00000211898	0.245283
211	gene:ENSG00000229043:s:1160374-1160623	ENSG00000229043	0.752621
212	gene:ENSG00000178966:s:83980711-83981004	ENSG00000178966	0.790356
213	gene:ENSG00000129657:s:77215806-77215818	ENSG00000129657	0.645702
214	gene:ENSG00000257582:t:99527511-99528121	ENSG00000257582	0.773585
215	gene:ENSG00000139428:s:109561416-109561542	ENSG00000139428	0.0985325
216	gene:ENSG00000120832:s:106986969-106987166	ENSG00000120832	0.626834
217	gene:ENSG00000105808:t:102602324-102602405	ENSG00000105808	0.777778
218	gene:ENSG00000260861:t:1551691-1552049	ENSG00000260861	0.614256
219	gene:ENSG00000120647:t:405511-405564	ENSG00000120647	0.612159
220	gene:ENSG00000250251:t:15137750-15137923	ENSG00000250251	0.213836
221	gene:ENSG00000170919:t:45383635-45383843	ENSG00000170919	0.0566038
222	gene:ENSG00000135951:t:99124767-99127176	ENSG00000135951	0.649895
223	gene:ENSG00000196459:s:13716419-13716718	ENSG00000196459	0.78826
224	gene:ENSG00000272752:t:100357681-100358366	ENSG00000272752	0.00628931
225	gene:ENSG00000165646:t:117277114-117279430	ENSG00000165646	0.698113
226	gene:ENSG00000001460:t:24383867-24384003	ENSG00000001460	0.708595
227	gene:ENSG00000281103:t:38373015-38373592	ENSG00000281103	0.402516
228	gene:ENSG00000138398:s:169584340-169584497	ENSG00000138398	0.0188679
229	gene:ENSG00000179094:s:8146372-8146502	ENSG00000179094	0.0104822
230	gene:ENSG00000250959:s:73731176-73731771	ENSG00000250959	0.660377
231	gene:ENSG00000228794:s:829003-829104	ENSG00000228794	0.639413
232	gene:ENSG00000178115:t:30561043-30561134	ENSG00000178115	0.668763
233	gene:ENSG00000250903:s:2398553-2398778	ENSG00000250903	0.408805
234	gene:ENSG00000241489:t:149500949-149501037	ENSG00000241489	0.767296
235	gene:ENSG00000179406:s:66479009-66479096	ENSG00000179406	0.39413
236	gene:ENSG00000119979:s:119110193-119110615	ENSG00000119979	0.752621
237	gene:ENSG00000180229:s:20445859-20446046	ENSG00000180229	0.440252
238	gene:ENSG00000273018:s:18528573-18529328	ENSG00000273018	0.526205
239	gene:ENSG00000129116:s:168894169-168894765	ENSG00000129116	0.702306
240	gene:ENSG00000272752:s:100356394-100356938	ENSG00000272752	0.00628931
241	gene:ENSG00000170909:t:54097168-54097979	ENSG00000170909	0.618449
242	gene:ENSG00000270231:s:120436353-120436697	ENSG00000270231	0.188679
243	gene:ENSG00000169087:s:122759220-122759360	ENSG00000169087	0.672956
244	gene:ENSG00000082438:t:164743189-164743875	ENSG00000082438	0.779874
245	gene:ENSG00000182048:s:3626672-3626834	ENSG00000182048	0.341719
246	gene:ENSG00000281103:t:38375557-38378804	ENSG00000281103	0.392034
247	gene:ENSG00000150991:t:124912623-124912636	ENSG00000150991	0.568134
248	gene:ENSG00000012779:t:45428321-45428558	ENSG00000012779	0.696017
249	gene:ENSG00000136573:t:11563876-11564604	ENSG00000136573	0.794549
250	gene:ENSG00000157017:t:10290716-10291451	ENSG00000157017	0.509434
251	gene:ENSG00000273000:t:23659513-23660000	ENSG00000273000	0.0880503
252	gene:ENSG00000109458:t:143394817-143395720	ENSG00000109458	0.649895
253	gene:ENSG00000154114:s:121035241-121036314	ENSG00000154114	0.515723
254	gene:ENSG00000099308:s:18110457-18111188	ENSG00000099308	0.404612
255	gene:ENSG00000049239:s:9234775-9235066	ENSG00000049239	0.15304
256	gene:ENSG00000121716:t:100358159-100358259	ENSG00000121716	0.00419287
257	gene:ENSG00000120451:t:130879624-130879711	ENSG00000120451	0.0104822
258	gene:ENSG00000228315:s:23690232-23693151	ENSG00000228315	0.0398323
259	gene:ENSG00000138639:t:85721885-85722386	ENSG00000138639	0.522013
260	gene:ENSG00000180376:t:56566594-56566759	ENSG00000180376	0.243187
261	gene:ENSG00000185485:t:195983910-195984276	ENSG00000185485	0.00838574
262	gene:ENSG00000105383:s:51225064-51225209	ENSG00000105383	0.0272537
263	gene:ENSG00000089820:t:153913409-153913516	ENSG00000089820	0.708595
264	gene:ENSG00000172322:t:9971505-9971687	ENSG00000172322	0.119497
265	gene:ENSG00000244682:t:161601240-161601364	ENSG00000244682	0.618449
266	gene:ENSG00000135976:s:97151879-97151939	ENSG00000135976	0.450734
267	gene:ENSG00000187546:s:15310868-15311046	ENSG00000187546	0.754717
268	gene:ENSG00000170421:s:52949034-52949585	ENSG00000170421	0.415094
269	gene:ENSG00000049239:t:9244925-9245561	ENSG00000049239	0.15304
270	gene:ENSG00000129292:t:132799058-132799960	ENSG00000129292	0.72327
271	gene:ENSG00000256673:s:9408629-9408952	ENSG00000256673	0.274633
272	gene:ENSG00000100664:s:103340963-103341356	ENSG00000100664	0.442348
273	gene:ENSG00000268043:s:146960109-146960318	ENSG00000268043	0.532495
274	gene:ENSG00000237298:s:178541747-178542361	ENSG00000237298	0.727463
275	gene:ENSG00000272578:t:23658094-23660004	ENSG00000272578	0.0880503
276	gene:ENSG00000088827:t:3686970-3688770	ENSG00000088827	0.767296
277	gene:ENSG00000122126:t:129557325-129557435	ENSG00000122126	0.702306
278	gene:ENSG00000112033:s:35348913-35349003	ENSG00000112033	0.775681
279	gene:ENSG00000164010:t:42829915-42830533	ENSG00000164010	0.0901468
280	gene:ENSG00000133315:s:64151239-64151355	ENSG00000133315	0.672956
281	gene:ENSG00000171970:t:2915147-2915648	ENSG00000171970	0.712788
282	gene:ENSG00000135596:s:109454560-109454925	ENSG00000135596	0.735849
283	gene:ENSG00000228315:t:23659513-23660000	ENSG00000228315	0.0880503
284	gene:ENSG00000187546:t:na-15237216	ENSG00000187546	0.752621
285	gene:ENSG00000130958:s:96383477-96383710	ENSG00000130958	0.425577
286	gene:ENSG00000184110:t:28711657-28711787	ENSG00000184110	0.0691824
287	gene:ENSG00000105339:s:141126206-141126471	ENSG00000105339	0.589099
288	gene:ENSG00000204520:t:31410543-31410797	ENSG00000204520	0.624738
289	gene:ENSG00000251301:t:68433199-68433371	ENSG00000251301	0.792453
290	gene:ENSG00000101191:t:62914210-62914406	ENSG00000101191	0.0188679
291	gene:ENSG00000269713:s:149059700-149059808	ENSG00000269713	0.536688
292	gene:ENSG00000175164:s:133259819-133259866	ENSG00000175164	0.675052
293	gene:ENSG00000175857:t:58496723-58497090	ENSG00000175857	0.492662
294	gene:ENSG00000074964:t:17619329-17619786	ENSG00000074964	0.637317
295	gene:ENSG00000175279:t:10433842-10434121	ENSG00000175279	0.480084
296	gene:ENSG00000168003:s:62856102-62856381	ENSG00000168003	0.566038
297	gene:ENSG00000284690:s:74563525-74564648	ENSG00000284690	0.591195
298	gene:ENSG00000175061:s:16463164-16463317	ENSG00000175061	0.519916
299	gene:ENSG00000145428:t:153713083-153715662	ENSG00000145428	0.735849
300	gene:ENSG00000257017:s:72056530-72057346	ENSG00000257017	0.199161
301	gene:ENSG00000036549:t:77676982-77677364	ENSG00000036549	0.589099
302	gene:ENSG00000221874:t:52928475-52929414	ENSG00000221874	0.70021
303	gene:ENSG00000120071:s:46170277-46171790	ENSG00000120071	0.00838574
304	gene:ENSG00000102804:t:44435793-44436426	ENSG00000102804	0.0545073
305	gene:ENSG00000187630:s:23969874-23970332	ENSG00000187630	0.721174
306	gene:ENSG00000155508:s:154859189-154859496	ENSG00000155508	0.790356
307	gene:ENSG00000164010:s:42825560-42825877	ENSG00000164010	0.0901468
308	gene:ENSG00000274602:t:18552473-18552573	ENSG00000274602	0.683438
309	gene:ENSG00000106603:t:43650493-43650712	ENSG00000106603	0.303983
310	gene:ENSG00000129657:t:77216193-77216205	ENSG00000129657	0.649895
311	gene:ENSG00000189223:t:113255390-113255549	ENSG00000189223	0.645702
312	gene:ENSG00000283088:t:52929076-52929414	ENSG00000283088	0.702306
313	gene:ENSG00000072415:s:67302410-67302803	ENSG00000072415	0.312369
314	gene:ENSG00000284690:t:74560701-74560824	ENSG00000284690	0.597484
315	gene:ENSG00000134333:s:18399726-18400432	ENSG00000134333	0.461216
316	gene:ENSG00000164398:t:131973266-131974035	ENSG00000164398	0.737945
317	gene:ENSG00000241489:s:149529314-149529428	ENSG00000241489	0.247379
318	gene:ENSG00000135953:s:102736530-102736888	ENSG00000135953	0.775681
319	gene:ENSG00000185442:t:92630161-92630345	ENSG00000185442	0.781971
320	gene:ENSG00000269307:t:17273706-17274024	ENSG00000269307	0.654088
321	gene:ENSG00000140678:t:31382267-31382997	ENSG00000140678	0.568134
322	gene:ENSG00000167995:t:61959732-61960043	ENSG00000167995	0.563941
323	gene:ENSG00000213963:t:177323239-177323396	ENSG00000213963	0.400419
324	gene:ENSG00000251600:s:143880411-143880509	ENSG00000251600	0.735849
325	gene:ENSG00000254635:s:28531735-28532354	ENSG00000254635	0.714885
326	gene:ENSG00000273136:t:120805556-120805710	ENSG00000273136	0.301887
327	gene:ENSG00000135953:t:102732286-102732426	ENSG00000135953	0.777778
328	gene:ENSG00000130707:t:130489333-130489464	ENSG00000130707	0.798742
329	gene:ENSG00000008710:s:2119307-2119378	ENSG00000008710	0.0104822
330	gene:ENSG00000284707:s:97928082-97928411	ENSG00000284707	0.427673	0.285714	0.141959	0.000658339
331	gene:ENSG00000167613:s:54370262-54370558	ENSG00000167613	0.618449	0.454082	0.164367	0.000111081
332	gene:ENSG00000257335:t:142094620-142094654	ENSG00000257335	0.314465	0.535714	0.221249	1.27766e-07
333	gene:ENSG00000270629:t:148640016-148640097	ENSG00000270629	0.610063	0.658163	0.0481004	0.255707
334	gene:ENSG00000167807:s:10305589-10305952	ENSG00000167807	0.610063	0.44898	0.161083	0.000161621
335	gene:ENSG00000179335:t:74608214-74608727	ENSG00000179335	0.624738	0.556122	0.0686155	0.100166
336	gene:ENSG00000099889:t:19981933-19982091	ENSG00000099889	0.656184	0.469388	0.186797	9.19988e-06
337	gene:ENSG00000171502:t:85987601-85987654	ENSG00000171502	0.612159	0.321429	0.290731	6.68313e-12
338	gene:ENSG00000144026:s:95157351-95157439	ENSG00000144026	0.27673	0.0612245	0.215505	2.70229e-11
339	gene:ENSG00000151914:t:56466078-56466195	ENSG00000151914	0.503145	0.336735	0.16641	8.59987e-05
340	gene:ENSG00000144711:t:12941571-12941865	ENSG00000144711	0.142558	0.280612	0.138055	4.43937e-05
341	gene:ENSG00000137726:t:117841990-117842028	ENSG00000137726	0.756813	0.913265	0.156452	1.28109e-06
342	gene:ENSG00000169994:t:127605844-127605928	ENSG00000169994	0.721174	0.653061	0.0681128	0.0950049
343	gene:ENSG00000183087:s:113838069-113838305	ENSG00000183087	0.486373	0.510204	0.0238309	0.610917
344	gene:ENSG00000187147:t:44632235-44632572	ENSG00000187147	0.00419287	0	0.00419287	1
345	gene:ENSG00000070214:t:105438245-105439171	ENSG00000070214	0.587002	0.607143	0.0201408	0.666261
346	gene:ENSG00000112787:t:132567481-132567526	ENSG00000112787	0.115304	0.0357143	0.0795897	0.000676333
347	gene:ENSG00000178852:t:47370437-47370508	ENSG00000178852	0.651992	0.581633	0.070359	0.0948305
348	gene:ENSG00000155926:s:133055846-133055969	ENSG00000155926	0.794549	0.908163	0.113614	0.000295452
349	gene:ENSG00000081237:s:198699564-198700146	ENSG00000081237	0.00628931	0	0.00628931	0.560058
350	gene:ENSG00000161551:t:51880679-51880877	ENSG00000161551	0.291405	0.0816327	0.209772	4.38892e-10
351	gene:ENSG00000230021:t:732013-732212	ENSG00000230021	0.786164	0.928571	0.142408	3.16976e-06
352	gene:ENSG00000197381:t:45171610-45171759	ENSG00000197381	0.264151	0.117347	0.146804	1.64119e-05
353	gene:ENSG00000081237:t:198703298-198704073	ENSG00000081237	0.00628931	0	0.00628931	0.560058
354	gene:ENSG00000283549:t:7673309-7673453	ENSG00000283549	0.658281	0.663265	0.00498438	0.928832
355	gene:ENSG00000108984:t:69505448-69505846	ENSG00000108984	0.134172	0.127551	0.00662089	0.900544
356	gene:ENSG00000260528:t:90169261-90169308	ENSG00000260528	0.748428	0.867347	0.118919	0.000639294
357	gene:ENSG00000068024:t:239236593-239236669	ENSG00000068024	0.142558	0.183673	0.0411158	0.196901
358	gene:ENSG00000170776:t:85575131-85575329	ENSG00000170776	0.194969	0.265306	0.0703376	0.0498978
359	gene:ENSG00000151150:s:60083939-60084830	ENSG00000151150	0.756813	0.683673	0.0731399	0.0546996
360	gene:ENSG00000080823:t:102233464-102234153	ENSG00000080823	0.337526	0.112245	0.225281	3.70522e-10
361	gene:ENSG00000139132:t:32564137-32564289	ENSG00000139132	0.381551	0.663265	0.281714	3.66538e-11
362	gene:ENSG00000104921:t:7698741-7698968	ENSG00000104921	0.427673	0.561224	0.133552	0.00167609
363	gene:ENSG00000104043:t:50106939-50107008	ENSG00000104043	0.0838574	0.0408163	0.0430411	0.0491233
364	gene:ENSG00000173281:t:9136255-9141890	ENSG00000173281	0.442348	0.586735	0.144387	0.000690602
365	gene:ENSG00000266714:s:75606933-75607150	ENSG00000266714	0.584906	0.392857	0.192049	6.34219e-06
366	gene:ENSG00000188130:s:50258243-50258301	ENSG00000188130	0.174004	0.0408163	0.133188	8.33944e-07
367	gene:ENSG00000079308:t:217836015-217836211	ENSG00000079308	0.574423	0.571429	0.00299491	1
368	gene:ENSG00000179222:t:51894269-51894349	ENSG00000179222	0.0859539	0.0408163	0.0451376	0.0489967
369	gene:ENSG00000100031:t:24607954-24608023	ENSG00000100031	0.213836	0.372449	0.158613	3.04002e-05
370	gene:ENSG00000144560:t:11601833-11602022	ENSG00000144560	0.0146751	0.0102041	0.00447097	1
371	gene:ENSG00000007129:t:41577200-41577559	ENSG00000007129	0.285115	0.428571	0.143456	0.000408607
372	gene:ENSG00000127124:t:41628749-41628947	ENSG00000127124	0.746331	0.765306	0.0189749	0.624851
373	gene:ENSG00000100979:t:45909835-45910162	ENSG00000100979	0.169811	0.0765306	0.0932807	0.00148988
374	gene:ENSG00000172889:t:136668232-136668362	ENSG00000172889	0.194969	0.112245	0.0827237	0.00944028
375	gene:ENSG00000082014:t:151239543-151239752	ENSG00000082014	0.0419287	0.0663265	0.0243978	0.237042
376	gene:ENSG00000117616:t:25253114-25253937	ENSG00000117616	0.752621	0.607143	0.145478	0.000249375
377	gene:ENSG00000144893:t:151432325-151437072	ENSG00000144893	0.591195	0.413265	0.17793	2.93517e-05
378	gene:ENSG00000261971:s:3057031-3057225	ENSG00000261971	0.643606	0.678571	0.0349656	0.422566
379	gene:ENSG00000179869:t:48471530-48471599	ENSG00000179869	0.72956	0.857143	0.127583	0.000293862
380	gene:ENSG00000122481:t:95239777-95239909	ENSG00000122481	0.536688	0.44898	0.087708	0.0418243
381	gene:ENSG00000166435:s:74850870-74851203	ENSG00000166435	0.591195	0.484694	0.106501	0.0131534
382	gene:ENSG00000256673:t:9405911-9406613	ENSG00000256673	0.337526	0.19898	0.138547	0.000292011
383	gene:ENSG00000150760:t:126977948-126977988	ENSG00000150760	0.522013	0.44898	0.073033	0.0901631
384	gene:ENSG00000130702:t:62311162-62311307	ENSG00000130702	0.773585	0.739796	0.033789	0.369192
385	gene:ENSG00000179335:s:74608214-74608727	ENSG00000179335	0.283019	0.153061	0.129958	0.000359461
386	gene:ENSG00000140718:t:54111762-54114463	ENSG00000140718	0.0901468	0.0408163	0.0493304	0.0358779
387	gene:ENSG00000283674:t:12594970-12595296	ENSG00000283674	0.641509	0.714286	0.0727763	0.0732071
388	gene:ENSG00000105426:t:5258017-5258127	ENSG00000105426	0.67086	0.658163	0.0126963	0.787246
