# Supplementary material for: A Bayesian model for unsupervised detection of RNA splicing based subtypes in cancers
Source: Nat Commun. 2023 Jan 4;14:63. doi: 10.1038/s41467-022-35369-0 (PMC9813260; doi:10.1038/s41467-022-35369-0)
Supplement: Supplementary file 6 — Supplementary Data 3 [file 41467_2022_35369_MOESM6_ESM.xlsx]

## Sheet: Samples 0
	Samples
0	13-00384
1	14-00012
2	13-00593
3	13-00515
4	13-00338
5	14-00537
6	14-00831
7	13-00365
8	14-00496
9	13-00619
10	13-00552
11	14-00602
12	13-00581
13	13-00545
14	14-00273
15	14-00514
16	14-00021
17	13-00281
18	14-00464
19	14-00331
20	14-00279
21	13-00354
22	13-00578
23	14-00542
24	14-00045
25	13-00601
26	13-00532
27	14-00588
28	14-00774
29	14-00026
30	14-00096
31	13-00342
32	13-00466
33	14-00761
34	13-00500
35	14-00735
36	13-00563
37	14-00714
38	13-00331
39	14-00044
40	12-00150
41	13-00625
42	14-00434
43	13-00602
44	14-00581
45	14-00423
46	14-00618
47	14-00504
48	13-00450
49	13-00098
50	14-00725
51	14-00355
52	13-00454
53	14-00670
54	13-00650
55	13-00493
56	13-00420
57	14-00041
58	14-00559
59	13-00425
60	13-00393
61	13-00496
62	14-00454
63	14-00488
64	14-00742
65	14-00141
66	14-00064
67	14-00608
68	12-00051
69	12-00301
70	13-00145
71	13-00146
72	13-00147
73	13-00150
74	13-00160
75	13-00262
76	13-00537
77	13-00551
78	14-00053
79	14-00061
80	14-00175
81	14-00193
82	14-00231
83	14-00240
84	14-00448
85	14-00495
86	14-00613
87	14-00640
88	14-00676
89	14-00780
90	14-00815
91	15-00018
92	15-00024
93	15-00043
94	15-00045
95	15-00057
96	15-00071
97	15-00073
98	15-00075
99	15-00123
100	15-00140
101	15-00169
102	15-00171
103	15-00201
104	15-00246
105	15-00248
106	15-00269
107	15-00275
108	15-00300
109	15-00312
110	15-00320
111	15-00331
112	15-00338
113	15-00353
114	15-00371
115	15-00383
116	15-00406
117	15-00417
118	15-00464
119	15-00470
120	15-00479
121	15-00534
122	15-00539
123	15-00559
124	15-00595
125	15-00608
126	15-00610
127	15-00626
128	15-00653
129	15-00674
130	15-00692
131	15-00961
132	15-00965
133	15-00975
134	16-00007
135	16-00078
136	16-00088
137	16-00102
138	16-00115
139	16-00129
140	16-00143
141	16-00145
142	16-00249
143	16-00271
144	16-00278
145	14-00078
146	15-00683
147	15-00702
148	15-00766
149	15-00767
150	15-00782
151	15-00786
152	15-00829
153	15-00850
154	15-00912
155	15-00921
156	15-00942
157	20-00049
158	20-00050
159	20-00055
160	20-00062
161	20-00064
162	20-00065
163	20-00066
164	20-00067
165	20-00070
166	20-00073
167	20-00075
168	20-00085
169	20-00087
170	20-00088
171	20-00313
172	20-00316
173	20-00319
174	20-00320
175	20-00322
176	20-00323
177	20-00324
178	20-00325
179	20-00326
180	20-00327
181	20-00328
182	20-00329
183	20-00333
184	20-00334
185	20-00335
186	20-00339
187	20-00344
188	20-00345
189	20-00350
190	20-00352
191	20-00416
192	20-00419
193	20-00421
194	20-00422
195	20-00450
196	20-00451
197	20-00454
198	20-00455
199	20-00456
200	20-00458
201	20-00459
202	20-00460
203	20-00462
204	20-00463
205	20-00490
206	20-00491
207	20-00493
208	20-00494
209	20-00504
210	20-00508
211	20-00509
212	20-00513
213	20-00514

## Sheet: Cluster 0
	LSV	Gene	Average Probability Signal
0	gene:ENSG00000073921:s:85996826-85996929	ENSG00000073921	0.999065
1	gene:ENSG00000073921:s:86068651-86068984	ENSG00000073921	0.999065
2	gene:ENSG00000073921:t:85976623-85977005	ENSG00000073921	0.999065
3	gene:ENSG00000073921:t:85983866-85983973	ENSG00000073921	0.999065
4	gene:ENSG00000073921:t:86014870-86014963	ENSG00000073921	0.999065
5	gene:ENSG00000078403:s:21524675-21524775	ENSG00000078403	0.999065
6	gene:ENSG00000078403:s:21614720-21614924	ENSG00000078403	0.999065
7	gene:ENSG00000078403:t:21651673-21651768	ENSG00000078403	0.999065
8	gene:ENSG00000085185:s:130005188-130005317	ENSG00000085185	0.999065
9	gene:ENSG00000085185:s:130022897-130023015	ENSG00000085185	0.999065
10	gene:ENSG00000085185:t:130028635-130028891	ENSG00000085185	0.999065
11	gene:ENSG00000097007:s:130878390-130878567	ENSG00000097007	0.999065
12	gene:ENSG00000101972:s:123961718-123961856	ENSG00000101972	0.999065
13	gene:ENSG00000101972:s:124025840-124025918	ENSG00000101972	0.999065
14	gene:ENSG00000101972:s:124026565-124026687	ENSG00000101972	0.999065
15	gene:ENSG00000101972:t:124022531-124022671	ENSG00000101972	0.999065
16	gene:ENSG00000101972:t:124030958-124031125	ENSG00000101972	0.999065
17	gene:ENSG00000106462:s:148817877-148818117	ENSG00000106462	0.999065
18	gene:ENSG00000106462:s:148846470-148846598	ENSG00000106462	0.999065
19	gene:ENSG00000106462:t:148815506-148815546	ENSG00000106462	0.999065
20	gene:ENSG00000106462:t:148816684-148817081	ENSG00000106462	0.999065
21	gene:ENSG00000106462:t:148829728-148829848	ENSG00000106462	0.999065
22	gene:ENSG00000106462:t:148832634-148832750	ENSG00000106462	0.999065
23	gene:ENSG00000109670:s:152534941-152535033	ENSG00000109670	0.999065
24	gene:ENSG00000110713:s:3713818-3713995	ENSG00000110713	0.999065
25	gene:ENSG00000118058:s:118484183-118484314	ENSG00000118058	0.999065
26	gene:ENSG00000118058:t:118447625-118448055	ENSG00000118058	0.999065
27	gene:ENSG00000118058:t:118467551-118469103	ENSG00000118058	0.999065
28	gene:ENSG00000118058:t:118488614-118489081	ENSG00000118058	0.999065
29	gene:ENSG00000119772:t:25248037-25248252	ENSG00000119772	0.999065
30	gene:ENSG00000122025:s:28027088-28027241	ENSG00000122025	0.999065
31	gene:ENSG00000122025:s:28057347-28057462	ENSG00000122025	0.999065
32	gene:ENSG00000122025:t:28024861-28024956	ENSG00000122025	0.999065
33	gene:ENSG00000138413:s:208243427-208243618	ENSG00000138413	0.999065
34	gene:ENSG00000139083:s:11752450-11752875	ENSG00000139083	0.999065
35	gene:ENSG00000139083:s:11839138-11839304	ENSG00000139083	0.999065
36	gene:ENSG00000140464:s:74024857-74028442	ENSG00000140464	0.999065
37	gene:ENSG00000140464:t:74033154-74033422	ENSG00000140464	0.999065
38	gene:ENSG00000141510:s:7673535-7673608	ENSG00000141510	0.799065
39	gene:ENSG00000141510:s:7687377-7687550	ENSG00000141510	0.999065
40	gene:ENSG00000148400:s:136503182-136503330	ENSG00000148400	0.999065
41	gene:ENSG00000148400:s:136544024-136544102	ENSG00000148400	0.999065
42	gene:ENSG00000149311:t:108227593-108227696	ENSG00000149311	0.999065
43	gene:ENSG00000160201:s:43095559-43096390	ENSG00000160201	0.999065
44	gene:ENSG00000160201:s:43101366-43101907	ENSG00000160201	0.999065
45	gene:ENSG00000160201:s:43104315-43105252	ENSG00000160201	0.999065
46	gene:ENSG00000160201:s:43107451-43107587	ENSG00000160201	0.999065
47	gene:ENSG00000160201:t:43094655-43094788	ENSG00000160201	0.999065
48	gene:ENSG00000160201:t:43095559-43096390	ENSG00000160201	0.999065
49	gene:ENSG00000160201:t:43104315-43105252	ENSG00000160201	0.999065
50	gene:ENSG00000164754:s:116861154-116861297	ENSG00000164754	0.999065
51	gene:ENSG00000165671:s:177280565-177280834	ENSG00000165671	0.999065
52	gene:ENSG00000169249:s:15799605-15799953	ENSG00000169249	0.999065
53	gene:ENSG00000171456:s:32369013-32369123	ENSG00000171456	0.999065
54	gene:ENSG00000171862:s:87927548-87927599	ENSG00000171862	0.999065
55	gene:ENSG00000172936:s:38138478-38139028	ENSG00000172936	0.999065
56	gene:ENSG00000172936:t:38140388-38140592	ENSG00000172936	0.999065
57	gene:ENSG00000172936:t:38140757-38141005	ENSG00000172936	0.999065
58	gene:ENSG00000177565:s:177098444-177098541	ENSG00000177565	0.999065
59	gene:ENSG00000177565:s:177197121-177197396	ENSG00000177565	0.999065
60	gene:ENSG00000177565:t:177064920-177065022	ENSG00000177565	0.999065
61	gene:ENSG00000177565:t:177079454-177079945	ENSG00000177565	0.999065
62	gene:ENSG00000179218:t:12944164-12944489	ENSG00000179218	0.999065
63	gene:ENSG00000179295:t:112472944-112473040	ENSG00000179295	0.999065
64	gene:ENSG00000196712:s:31163186-31163376	ENSG00000196712	0.999065
65	gene:ENSG00000196712:t:31350183-31350318	ENSG00000196712	0.999065

## Sheet: Background 0
	LSV	Gene	Average Probability Signal
0	gene:ENSG00000078403:s:21538833-21538964	ENSG00000078403	0
1	gene:ENSG00000078403:s:21681332-21681376	ENSG00000078403	0
2	gene:ENSG00000078403:s:21688491-21688538	ENSG00000078403	0
3	gene:ENSG00000085185:s:130020985-130021309	ENSG00000085185	0
4	gene:ENSG00000087460:s:58892333-58892512	ENSG00000087460	0
5	gene:ENSG00000087460:t:58899949-58900410	ENSG00000087460	0
6	gene:ENSG00000101972:t:124028468-124028566	ENSG00000101972	0
7	gene:ENSG00000106462:s:148819596-148819712	ENSG00000106462	0
8	gene:ENSG00000106462:t:148817877-148818117	ENSG00000106462	0
9	gene:ENSG00000118058:s:118467551-118469103	ENSG00000118058	0
10	gene:ENSG00000119772:s:25252194-25252311	ENSG00000119772	0
11	gene:ENSG00000122025:t:28052345-28052674	ENSG00000122025	0.599065
12	gene:ENSG00000122025:t:28052832-28053232	ENSG00000122025	0
13	gene:ENSG00000141510:t:7670562-7670715	ENSG00000141510	0.4
14	gene:ENSG00000149311:s:108222484-108223247	ENSG00000149311	0
15	gene:ENSG00000149311:t:108243953-108244118	ENSG00000149311	0
16	gene:ENSG00000152217:t:44949881-44953340	ENSG00000152217	0
17	gene:ENSG00000164754:t:116859968-116860109	ENSG00000164754	0
18	gene:ENSG00000168769:t:105241339-105242771	ENSG00000168769	0
19	gene:ENSG00000171456:t:32372164-32372553	ENSG00000171456	0
20	gene:ENSG00000171843:s:20382381-20382487	ENSG00000171843	0
21	gene:ENSG00000171843:t:20620654-20620834	ENSG00000171843	0
22	gene:ENSG00000179348:s:128492899-128493185	ENSG00000179348	0
23	gene:ENSG00000196712:s:31094927-31095473	ENSG00000196712	0

## Sheet: Samples 1
	Samples
0	14-00681
1	13-00658
2	14-00228
3	13-00660
4	12-00211
5	13-00409
6	14-00578
7	13-00195
8	12-00372
9	13-00232
10	13-00034
11	14-00787
12	14-00060
13	14-00359
14	14-00081
15	14-00567
16	13-00468
17	14-00667
18	14-00643
19	13-00615
20	14-00476
21	13-00558
22	14-00781
23	14-00152
24	13-00659
25	13-00513
26	14-00126
27	13-00353
28	14-00376
29	14-00092
30	14-00083
31	12-00294
32	13-00253
33	13-00226
34	14-00730
35	14-00546
36	14-00023
37	13-00165
38	13-00204
39	14-00034
40	13-00396
41	13-00522
42	14-00289
43	14-00458
44	14-00632
45	13-00273
46	14-00801
47	14-00599
48	14-00425
49	14-00473
50	14-00712
51	14-00798
52	13-00487
53	14-00739
54	14-00259
55	12-00023
56	12-00066
57	12-00258
58	12-00423
59	12-00426
60	13-00007
61	13-00028
62	13-00118
63	13-00123
64	13-00149
65	13-00157
66	13-00163
67	13-00166
68	13-00186
69	13-00245
70	13-00255
71	13-00260
72	13-00266
73	13-00544
74	13-00557
75	13-00573
76	13-00655
77	14-00001
78	14-00015
79	14-00125
80	14-00127
81	14-00135
82	14-00184
83	14-00447
84	14-00658
85	14-00672
86	14-00690
87	14-00757
88	14-00800
89	14-00817
90	14-00832
91	14-00901
92	15-00014
93	15-00029
94	15-00051
95	15-00081
96	15-00084
97	15-00147
98	15-00229
99	15-00231
100	15-00237
101	15-00261
102	15-00276
103	15-00279
104	15-00287
105	15-00296
106	15-00302
107	15-00303
108	15-00309
109	15-00351
110	15-00377
111	15-00395
112	15-00471
113	15-00482
114	15-00491
115	15-00525
116	15-00556
117	15-00563
118	15-00572
119	15-00593
120	15-00614
121	15-00615
122	15-00616
123	15-00633
124	15-00670
125	15-00680
126	15-00693
127	15-00701
128	15-00967
129	15-00974
130	15-00976
131	15-00979
132	15-00981
133	15-00990
134	16-00001
135	16-00003
136	16-00004
137	16-00027
138	16-00048
139	16-00056
140	16-00067
141	16-00075
142	16-00087
143	16-00094
144	16-00109
145	16-00113
146	16-00118
147	16-00120
148	16-00124
149	16-00157
150	16-00217
151	16-00220
152	16-00226
153	16-00264
154	16-00269
155	16-00273
156	16-00289
157	16-00292
158	16-00303
159	14-00564
160	15-00175
161	15-00578
162	15-00650
163	15-00688
164	15-00717
165	15-00724
166	15-00734
167	15-00755
168	15-00756
169	15-00763
170	15-00764
171	15-00777
172	15-00778
173	15-00807
174	15-00811
175	15-00813
176	15-00819
177	15-00821
178	15-00837
179	15-00839
180	15-00855
181	15-00858
182	15-00870
183	15-00872
184	15-00874
185	15-00883
186	15-00892
187	15-00900
188	15-00903
189	15-00909
190	15-00929
191	15-00936
192	15-00939
193	20-00051
194	20-00052
195	20-00053
196	20-00054
197	20-00056
198	20-00057
199	20-00058
200	20-00059
201	20-00060
202	20-00068
203	20-00069
204	20-00072
205	20-00076
206	20-00078
207	20-00079
208	20-00080
209	20-00082
210	20-00086
211	20-00089
212	20-00090
213	20-00091
214	20-00092
215	20-00093
216	20-00094
217	20-00095
218	20-00096
219	20-00310
220	20-00311
221	20-00312
222	20-00314
223	20-00315
224	20-00317
225	20-00318
226	20-00321
227	20-00331
228	20-00332
229	20-00337
230	20-00338
231	20-00340
232	20-00341
233	20-00342
234	20-00347
235	20-00348
236	20-00349
237	20-00351
238	20-00417
239	20-00418
240	20-00420
241	20-00423
242	20-00448
243	20-00449
244	20-00453
245	20-00457
246	20-00461
247	20-00489
248	20-00492
249	20-00495
250	20-00496
251	20-00497
252	20-00498
253	20-00499
254	20-00500
255	20-00501
256	20-00502
257	20-00503
258	20-00505
259	20-00506
260	20-00507
261	20-00510
262	20-00511

## Sheet: Cluster 1
	LSV	Gene	Average Probability Signal

## Sheet: Background 1
	LSV	Gene	Average Probability Signal
0	gene:ENSG00000073921:s:85996826-85996929	ENSG00000073921	0
1	gene:ENSG00000073921:s:86068651-86068984	ENSG00000073921	0
2	gene:ENSG00000073921:t:85976623-85977005	ENSG00000073921	0
3	gene:ENSG00000073921:t:85983866-85983973	ENSG00000073921	0
4	gene:ENSG00000073921:t:86014870-86014963	ENSG00000073921	0
5	gene:ENSG00000078403:s:21524675-21524775	ENSG00000078403	0
6	gene:ENSG00000078403:s:21538833-21538964	ENSG00000078403	0
7	gene:ENSG00000078403:s:21614720-21614924	ENSG00000078403	0
8	gene:ENSG00000078403:s:21681332-21681376	ENSG00000078403	0
9	gene:ENSG00000078403:s:21688491-21688538	ENSG00000078403	0
10	gene:ENSG00000078403:t:21651673-21651768	ENSG00000078403	0
11	gene:ENSG00000085185:s:130005188-130005317	ENSG00000085185	0
12	gene:ENSG00000085185:s:130020985-130021309	ENSG00000085185	0
13	gene:ENSG00000085185:s:130022897-130023015	ENSG00000085185	0
14	gene:ENSG00000085185:t:130028635-130028891	ENSG00000085185	0
15	gene:ENSG00000087460:s:58892333-58892512	ENSG00000087460	0
16	gene:ENSG00000087460:t:58899949-58900410	ENSG00000087460	0.2
17	gene:ENSG00000097007:s:130878390-130878567	ENSG00000097007	0
18	gene:ENSG00000101972:s:123961718-123961856	ENSG00000101972	0
19	gene:ENSG00000101972:s:124025840-124025918	ENSG00000101972	0
20	gene:ENSG00000101972:s:124026565-124026687	ENSG00000101972	0
21	gene:ENSG00000101972:t:124022531-124022671	ENSG00000101972	0
22	gene:ENSG00000101972:t:124028468-124028566	ENSG00000101972	0
23	gene:ENSG00000101972:t:124030958-124031125	ENSG00000101972	0
24	gene:ENSG00000106462:s:148817877-148818117	ENSG00000106462	0
25	gene:ENSG00000106462:s:148819596-148819712	ENSG00000106462	0
26	gene:ENSG00000106462:s:148846470-148846598	ENSG00000106462	0
27	gene:ENSG00000106462:t:148815506-148815546	ENSG00000106462	0
28	gene:ENSG00000106462:t:148816684-148817081	ENSG00000106462	0
29	gene:ENSG00000106462:t:148817877-148818117	ENSG00000106462	0
30	gene:ENSG00000106462:t:148829728-148829848	ENSG00000106462	0
31	gene:ENSG00000106462:t:148832634-148832750	ENSG00000106462	0
32	gene:ENSG00000109670:s:152534941-152535033	ENSG00000109670	0
33	gene:ENSG00000110713:s:3713818-3713995	ENSG00000110713	0
34	gene:ENSG00000118058:s:118467551-118469103	ENSG00000118058	0
35	gene:ENSG00000118058:s:118484183-118484314	ENSG00000118058	0
36	gene:ENSG00000118058:t:118447625-118448055	ENSG00000118058	0
37	gene:ENSG00000118058:t:118467551-118469103	ENSG00000118058	0
38	gene:ENSG00000118058:t:118488614-118489081	ENSG00000118058	0
39	gene:ENSG00000119772:s:25252194-25252311	ENSG00000119772	0
40	gene:ENSG00000119772:t:25248037-25248252	ENSG00000119772	0
41	gene:ENSG00000122025:s:28027088-28027241	ENSG00000122025	0
42	gene:ENSG00000122025:s:28057347-28057462	ENSG00000122025	0
43	gene:ENSG00000122025:t:28024861-28024956	ENSG00000122025	0
44	gene:ENSG00000122025:t:28052345-28052674	ENSG00000122025	0
45	gene:ENSG00000122025:t:28052832-28053232	ENSG00000122025	0
46	gene:ENSG00000138413:s:208243427-208243618	ENSG00000138413	0
47	gene:ENSG00000139083:s:11752450-11752875	ENSG00000139083	0
48	gene:ENSG00000139083:s:11839138-11839304	ENSG00000139083	0
49	gene:ENSG00000140464:s:74024857-74028442	ENSG00000140464	0
50	gene:ENSG00000140464:t:74033154-74033422	ENSG00000140464	0
51	gene:ENSG00000141510:s:7673535-7673608	ENSG00000141510	0
52	gene:ENSG00000141510:s:7687377-7687550	ENSG00000141510	0
53	gene:ENSG00000141510:t:7670562-7670715	ENSG00000141510	0
54	gene:ENSG00000148400:s:136503182-136503330	ENSG00000148400	0
55	gene:ENSG00000148400:s:136544024-136544102	ENSG00000148400	0
56	gene:ENSG00000149311:s:108222484-108223247	ENSG00000149311	0
57	gene:ENSG00000149311:t:108227593-108227696	ENSG00000149311	0
58	gene:ENSG00000149311:t:108243953-108244118	ENSG00000149311	0
59	gene:ENSG00000152217:t:44949881-44953340	ENSG00000152217	0
60	gene:ENSG00000160201:s:43095559-43096390	ENSG00000160201	0
61	gene:ENSG00000160201:s:43101366-43101907	ENSG00000160201	0
62	gene:ENSG00000160201:s:43104315-43105252	ENSG00000160201	0
63	gene:ENSG00000160201:s:43107451-43107587	ENSG00000160201	0
64	gene:ENSG00000160201:t:43094655-43094788	ENSG00000160201	0
65	gene:ENSG00000160201:t:43095559-43096390	ENSG00000160201	0.2
66	gene:ENSG00000160201:t:43104315-43105252	ENSG00000160201	0
67	gene:ENSG00000164754:s:116861154-116861297	ENSG00000164754	0
68	gene:ENSG00000164754:t:116859968-116860109	ENSG00000164754	0
69	gene:ENSG00000165671:s:177280565-177280834	ENSG00000165671	0
70	gene:ENSG00000168769:t:105241339-105242771	ENSG00000168769	0
71	gene:ENSG00000169249:s:15799605-15799953	ENSG00000169249	0
72	gene:ENSG00000171456:s:32369013-32369123	ENSG00000171456	0
73	gene:ENSG00000171456:t:32372164-32372553	ENSG00000171456	0
74	gene:ENSG00000171843:s:20382381-20382487	ENSG00000171843	0
75	gene:ENSG00000171843:t:20620654-20620834	ENSG00000171843	0
76	gene:ENSG00000171862:s:87927548-87927599	ENSG00000171862	0
77	gene:ENSG00000172936:s:38138478-38139028	ENSG00000172936	0
78	gene:ENSG00000172936:t:38140388-38140592	ENSG00000172936	0
79	gene:ENSG00000172936:t:38140757-38141005	ENSG00000172936	0
80	gene:ENSG00000177565:s:177098444-177098541	ENSG00000177565	0
81	gene:ENSG00000177565:s:177197121-177197396	ENSG00000177565	0
82	gene:ENSG00000177565:t:177064920-177065022	ENSG00000177565	0
83	gene:ENSG00000177565:t:177079454-177079945	ENSG00000177565	0
84	gene:ENSG00000179218:t:12944164-12944489	ENSG00000179218	0.4
85	gene:ENSG00000179295:t:112472944-112473040	ENSG00000179295	0
86	gene:ENSG00000179348:s:128492899-128493185	ENSG00000179348	0
87	gene:ENSG00000196712:s:31094927-31095473	ENSG00000196712	0
88	gene:ENSG00000196712:s:31163186-31163376	ENSG00000196712	0
89	gene:ENSG00000196712:t:31350183-31350318	ENSG00000196712	0

## Sheet: Consensus Background
	LSV	Gene	Average Probability Signal
0	gene:ENSG00000078403:s:21538833-21538964	ENSG00000078403	0
1	gene:ENSG00000078403:s:21681332-21681376	ENSG00000078403	0
2	gene:ENSG00000078403:s:21688491-21688538	ENSG00000078403	0
3	gene:ENSG00000085185:s:130020985-130021309	ENSG00000085185	0
4	gene:ENSG00000087460:s:58892333-58892512	ENSG00000087460	0
5	gene:ENSG00000087460:t:58899949-58900410	ENSG00000087460	0.2
6	gene:ENSG00000101972:t:124028468-124028566	ENSG00000101972	0
7	gene:ENSG00000106462:s:148819596-148819712	ENSG00000106462	0
8	gene:ENSG00000106462:t:148817877-148818117	ENSG00000106462	0
9	gene:ENSG00000118058:s:118467551-118469103	ENSG00000118058	0
10	gene:ENSG00000119772:s:25252194-25252311	ENSG00000119772	0
11	gene:ENSG00000122025:t:28052345-28052674	ENSG00000122025	0
12	gene:ENSG00000122025:t:28052832-28053232	ENSG00000122025	0
13	gene:ENSG00000141510:t:7670562-7670715	ENSG00000141510	0
14	gene:ENSG00000149311:s:108222484-108223247	ENSG00000149311	0
15	gene:ENSG00000149311:t:108243953-108244118	ENSG00000149311	0
16	gene:ENSG00000152217:t:44949881-44953340	ENSG00000152217	0
17	gene:ENSG00000164754:t:116859968-116860109	ENSG00000164754	0
18	gene:ENSG00000168769:t:105241339-105242771	ENSG00000168769	0
19	gene:ENSG00000171456:t:32372164-32372553	ENSG00000171456	0
20	gene:ENSG00000171843:s:20382381-20382487	ENSG00000171843	0
21	gene:ENSG00000171843:t:20620654-20620834	ENSG00000171843	0
22	gene:ENSG00000179348:s:128492899-128493185	ENSG00000179348	0
23	gene:ENSG00000196712:s:31094927-31095473	ENSG00000196712	0

## Sheet: Probability Missing Signal
	LSV	Gene	Null Missing Rate	Signal Missing Rate	Delta Miss Rate	p-value
0	gene:ENSG00000160201:s:43095559-43096390	ENSG00000160201	0.00209644	0.0046729	0.00257646	0.52379
1	gene:ENSG00000141510:s:7687377-7687550	ENSG00000141510	0.0272537	0.0514019	0.0241482	0.118795
2	gene:ENSG00000177565:s:177197121-177197396	ENSG00000177565	0.0419287	0.046729	0.00480025	0.840356
3	gene:ENSG00000164754:s:116861154-116861297	ENSG00000164754	0.303983	0.0233645	0.280619	1.46129e-20
4	gene:ENSG00000160201:t:43095559-43096390	ENSG00000160201	0.00419287	0.00934579	0.00515292	0.591532
5	gene:ENSG00000179218:t:12944164-12944489	ENSG00000179218	0.702306	0.630841	0.071465	0.0646433
6	gene:ENSG00000106462:t:148832634-148832750	ENSG00000106462	0.312369	0.46729	0.154921	0.000111867
7	gene:ENSG00000106462:t:148816684-148817081	ENSG00000106462	0.150943	0.308411	0.157468	3.17155e-06
8	gene:ENSG00000085185:s:130005188-130005317	ENSG00000085185	0.316562	0.509346	0.192784	1.81905e-06
9	gene:ENSG00000160201:s:43104315-43105252	ENSG00000160201	0.00209644	0.0046729	0.00257646	0.52379
10	gene:ENSG00000140464:s:74024857-74028442	ENSG00000140464	0.00628931	0.00934579	0.00305649	0.647719
11	gene:ENSG00000118058:t:118447625-118448055	ENSG00000118058	0.716981	0.5	0.216981	4.8712e-08
12	gene:ENSG00000101972:t:124022531-124022671	ENSG00000101972	0.0125786	0.0186916	0.00611297	0.508934
13	gene:ENSG00000118058:s:118484183-118484314	ENSG00000118058	0.048218	0.0654206	0.0172025	0.36392
14	gene:ENSG00000073921:t:85983866-85983973	ENSG00000073921	0.00419287	0.0046729	0.000480025	1
15	gene:ENSG00000119772:t:25248037-25248252	ENSG00000119772	0.048218	0.0841121	0.0358941	0.0806494
16	gene:ENSG00000106462:s:148846470-148846598	ENSG00000106462	0.243187	0.299065	0.0558788	0.133819
17	gene:ENSG00000078403:s:21524675-21524775	ENSG00000078403	0.698113	0.738318	0.0402045	0.318428
18	gene:ENSG00000177565:t:177079454-177079945	ENSG00000177565	0.656184	0.514019	0.142166	0.000521094
19	gene:ENSG00000073921:s:85996826-85996929	ENSG00000073921	0.00419287	0.0046729	0.000480025	1
20	gene:ENSG00000109670:s:152534941-152535033	ENSG00000109670	0.0125786	0.00934579	0.00323282	1
21	gene:ENSG00000085185:s:130022897-130023015	ENSG00000085185	0.111111	0.214953	0.103842	0.000592456
22	gene:ENSG00000085185:t:130028635-130028891	ENSG00000085185	0.0943396	0.17757	0.0832305	0.00335383
23	gene:ENSG00000118058:t:118467551-118469103	ENSG00000118058	0.136268	0.0794393	0.0568291	0.0411098
24	gene:ENSG00000140464:t:74033154-74033422	ENSG00000140464	0.00628931	0.00934579	0.00305649	0.647719
25	gene:ENSG00000171456:s:32369013-32369123	ENSG00000171456	0.00628931	0.0046729	0.00161641	1
26	gene:ENSG00000101972:s:124026565-124026687	ENSG00000101972	0.597484	0.35514	0.242344	4.06577e-09
27	gene:ENSG00000149311:t:108227593-108227696	ENSG00000149311	0.207547	0.317757	0.11021	0.00210359
28	gene:ENSG00000106462:s:148817877-148818117	ENSG00000106462	0.0628931	0.107477	0.0445836	0.0455039
29	gene:ENSG00000160201:t:43104315-43105252	ENSG00000160201	0.00628931	0.00934579	0.00305649	0.647719
30	gene:ENSG00000177565:t:177064920-177065022	ENSG00000177565	0.0209644	0.0327103	0.0117459	0.425912
31	gene:ENSG00000172936:t:38140757-38141005	ENSG00000172936	0.0125786	0.0186916	0.00611297	0.508934
32	gene:ENSG00000139083:s:11752450-11752875	ENSG00000139083	0.00628931	0.00934579	0.00305649	0.647719
33	gene:ENSG00000165671:s:177280565-177280834	ENSG00000165671	0.0293501	0.0373832	0.00803307	0.640318
34	gene:ENSG00000101972:s:123961718-123961856	ENSG00000101972	0.0167715	0.0233645	0.006593	0.553999
35	gene:ENSG00000177565:s:177098444-177098541	ENSG00000177565	0.0188679	0.0280374	0.00916946	0.572647
36	gene:ENSG00000118058:t:118488614-118489081	ENSG00000118058	0.0251572	0.0327103	0.00755305	0.617107
37	gene:ENSG00000078403:s:21614720-21614924	ENSG00000078403	0.0125786	0.0140187	0.00144008	1
38	gene:ENSG00000110713:s:3713818-3713995	ENSG00000110713	0.00838574	0.00934579	0.00096005	1
39	gene:ENSG00000160201:s:43101366-43101907	ENSG00000160201	0.00628931	0.00934579	0.00305649	0.647719
40	gene:ENSG00000078403:t:21651673-21651768	ENSG00000078403	0.0146751	0.0140187	0.000656361	1
41	gene:ENSG00000106462:t:148829728-148829848	ENSG00000106462	0.0398323	0.0560748	0.0162425	0.328346
42	gene:ENSG00000171862:s:87927548-87927599	ENSG00000171862	0.0754717	0.0373832	0.0380885	0.064132
43	gene:ENSG00000106462:t:148815506-148815546	ENSG00000106462	0.0649895	0.135514	0.0705245	0.00331587
44	gene:ENSG00000138413:s:208243427-208243618	ENSG00000138413	0.0775681	0.168224	0.0906562	0.000704746
45	gene:ENSG00000172936:s:38138478-38139028	ENSG00000172936	0.0104822	0.0140187	0.00353651	0.70813
46	gene:ENSG00000101972:s:124025840-124025918	ENSG00000101972	0.0104822	0.0186916	0.00820941	0.469433
47	gene:ENSG00000148400:s:136503182-136503330	ENSG00000148400	0.0314465	0.0420561	0.0106095	0.503483
48	gene:ENSG00000073921:s:86068651-86068984	ENSG00000073921	0.00419287	0.0046729	0.000480025	1
49	gene:ENSG00000139083:s:11839138-11839304	ENSG00000139083	0.00419287	0.0046729	0.000480025	1
50	gene:ENSG00000172936:t:38140388-38140592	ENSG00000172936	0.00838574	0.00934579	0.00096005	1
51	gene:ENSG00000122025:s:28057347-28057462	ENSG00000122025	0.0587002	0.0981308	0.0394306	0.076999
52	gene:ENSG00000160201:t:43094655-43094788	ENSG00000160201	0.00209644	0.0046729	0.00257646	0.52379
53	gene:ENSG00000169249:s:15799605-15799953	ENSG00000169249	0.00419287	0.00934579	0.00515292	0.591532
54	gene:ENSG00000122025:t:28024861-28024956	ENSG00000122025	0.0398323	0.0654206	0.0255883	0.175951
55	gene:ENSG00000097007:s:130878390-130878567	ENSG00000097007	0.0167715	0.0280374	0.0112659	0.382854
56	gene:ENSG00000101972:t:124030958-124031125	ENSG00000101972	0.0104822	0.0186916	0.00820941	0.469433
57	gene:ENSG00000179295:t:112472944-112473040	ENSG00000179295	0.0167715	0.0186916	0.0019201	1
58	gene:ENSG00000073921:t:85976623-85977005	ENSG00000073921	0.00628931	0.0046729	0.00161641	1
59	gene:ENSG00000122025:s:28027088-28027241	ENSG00000122025	0.0398323	0.0654206	0.0255883	0.175951
60	gene:ENSG00000148400:s:136544024-136544102	ENSG00000148400	0.033543	0.0514019	0.0178589	0.289942
61	gene:ENSG00000073921:t:86014870-86014963	ENSG00000073921	0.0104822	0.0140187	0.00353651	0.70813
62	gene:ENSG00000141510:s:7673535-7673608	ENSG00000141510	0.0524109	0.107477	0.0550657	0.0142175
63	gene:ENSG00000160201:s:43107451-43107587	ENSG00000160201	0.00628931	0.00934579	0.00305649	0.647719
64	gene:ENSG00000196712:s:31163186-31163376	ENSG00000196712	0.716981	0.761682	0.0447011	0.229353
65	gene:ENSG00000196712:t:31350183-31350318	ENSG00000196712	0.0985325	0.14486	0.0463273	0.0904767
66	gene:ENSG00000196712:s:31094927-31095473	ENSG00000196712	0.0796646
67	gene:ENSG00000179348:s:128492899-128493185	ENSG00000179348	0.429769
68	gene:ENSG00000171843:t:20620654-20620834	ENSG00000171843	0.553459
69	gene:ENSG00000171843:s:20382381-20382487	ENSG00000171843	0.566038
70	gene:ENSG00000171456:t:32372164-32372553	ENSG00000171456	0.259958
71	gene:ENSG00000168769:t:105241339-105242771	ENSG00000168769	0.0880503
72	gene:ENSG00000164754:t:116859968-116860109	ENSG00000164754	0.735849
73	gene:ENSG00000152217:t:44949881-44953340	ENSG00000152217	0.702306
74	gene:ENSG00000149311:t:108243953-108244118	ENSG00000149311	0.714885
75	gene:ENSG00000149311:s:108222484-108223247	ENSG00000149311	0.234801
76	gene:ENSG00000141510:t:7670562-7670715	ENSG00000141510	0.0503145
77	gene:ENSG00000122025:t:28052832-28053232	ENSG00000122025	0.459119
78	gene:ENSG00000122025:t:28052345-28052674	ENSG00000122025	0.0566038
79	gene:ENSG00000119772:s:25252194-25252311	ENSG00000119772	0.264151
80	gene:ENSG00000118058:s:118467551-118469103	ENSG00000118058	0.1174
81	gene:ENSG00000106462:t:148817877-148818117	ENSG00000106462	0.00628931
82	gene:ENSG00000106462:s:148819596-148819712	ENSG00000106462	0.0125786
83	gene:ENSG00000101972:t:124028468-124028566	ENSG00000101972	0.631027
84	gene:ENSG00000087460:t:58899949-58900410	ENSG00000087460	0.165618
85	gene:ENSG00000087460:s:58892333-58892512	ENSG00000087460	0.475891
86	gene:ENSG00000085185:s:130020985-130021309	ENSG00000085185	0.0964361
87	gene:ENSG00000078403:s:21688491-21688538	ENSG00000078403	0.192872
88	gene:ENSG00000078403:s:21538833-21538964	ENSG00000078403	0.00838574
89	gene:ENSG00000078403:s:21681332-21681376	ENSG00000078403	0.109015
