# Supplementary material for: A Bayesian model for unsupervised detection of RNA splicing based subtypes in cancers
Source: Nat Commun. 2023 Jan 4;14:63. doi: 10.1038/s41467-022-35369-0 (PMC9813260; doi:10.1038/s41467-022-35369-0)
Supplement: Supplementary file 7 — Supplementary Data 4 [file 41467_2022_35369_MOESM7_ESM.csv]

Drug	p-value	delta_median
JQ1	7.208800095262488e-05	25.763727799999998
AZD1480	0.00023415076441010143	18.84613029999997
SGX-523	0.0021096492886399426	15.310919000000013
A-674563	0.0028566965211839763	18.285165449999994
Bay 11-7085	0.003549925565177135	11.691278249999982
MLN120B	0.005488781771693709	11.415440999999987
CI-1040 (PD184352)	0.005529755979846739	14.158225799999968
Trametinib (GSK1120212)	0.005772716225536038	42.49608219999999
JAK Inhibitor I	0.010156052196745856	19.16927559999999
VX-745	0.01077074542659783	14.845354050000026
Dovitinib (CHIR-258)	0.01258200670613669	22.824216500000006
Nutlin 3a	0.015329837540303542	8.480629800000031
17-AAG (Tanespimycin)	0.01536632607579534	5.818608100000006
Venetoclax	0.015560731760204732	38.07650509999999
Sorafenib	0.018296730676290864	10.989529000000005
PRT062607	0.02434080895605408	13.699051400000002
Ruxolitinib (INCB018424)	0.025435844386865757	9.698838999999992
Masitinib (AB-1010)	0.02579225762877185	10.54024265000001
Tozasertib (VX-680)	0.02810218412222813	8.857642500000026
Lenvatinib	0.030160108719650205	15.86375744999998
Palbociclib	0.030905770775605832	15.07023989999999
Axitinib (AG-013736)	0.03128176883906326	14.401500049999981
PP242	0.03500294905304289	17.015213149999994
Selumetinib (AZD6244)	0.04370005889272205	17.893166800000017
Afatinib (BIBW-2992)	0.045039764147034846	10.857942900000012
GDC-0941	0.04634123971896817	5.899925499999995
Doramapimod (BIRB 796)	0.04719751970729617	14.130202249999996
Entrectinib	0.05184552657963203	16.01908689999999
Pazopanib (GW786034)	0.05657568699877862	14.007973600000014
CYT387	0.061935256380228926	7.335154149999994
NVP-TAE684	0.062125469467645966	11.087875999999994
Pelitinib (EKB-569)	0.0628054566172315	9.04208030000001
Foretinib (XL880)	0.06448229050337465	14.189123250000009
Elesclomol	0.06641200264426196	-10.600521480000005
Tofacitinib (CP-690550)	0.08211352310333378	9.996278200000006
Alisertib (MLN8237)	0.09095740852786836	4.952463699999981
PHT-427	0.09265786427650274	5.631202700000017
Regorafenib (BAY 73-4506)	0.09329625885582439	11.300745899999981
PD173955	0.10106106203380613	12.468445400000007
Erlotinib	0.1022233892899357	2.752381850000006
Linifanib (ABT-869)	0.10293910833481681	15.70493055
Idelalisib	0.10749071409063451	12.495918999999986
Vatalanib (PTK787)	0.10970581151159077	6.959050599999983
Volasertib (BI-6727)	0.11855833509368545	3.5932239500000094
Lenalidomide	0.12016918376833728	22.304739649999988
SR9011	0.12238043179779068	14.145258049999967
JNJ-28312141	0.12369861022260342	10.306607250000013
Motesanib (AMG-706)	0.13687380539644	7.093941749999999
MGCD-265	0.1374614109962753	6.031790449999988
Tivozanib (AV-951)	0.13990160564331985	12.627003450000018
Gilteritinib (ASP-2215)	0.15395611098970846	22.21387285
GDC-0879	0.15796176005462467	2.593454049999991
LY-333531	0.15848335371397446	5.070408000000015
Cabozantinib	0.15979894754850016	9.967545849999993
Neratinib (HKI-272)	0.16040297310405294	13.650426399999986
Ponatinib (AP24534)	0.16761156364845956	7.856446099999999
KW-2449	0.16805470900395247	5.987001499999991
PLX-4720	0.18043482088809806	7.986597649999965
TG100-115	0.19013116533092803	3.6418357000000015
STO609	0.20834607617624093	2.8611043000000222
ABT-737	0.22155794447784805	20.183518899999996
Staurosporine	0.22732763473097495	18.78827695000001
Canertinib (CI-1033)	0.23021647045513943	3.1529371999999967
YM-155	0.23999009991066472	6.018317300000007
INK-128	0.2576791237701482	1.2087330000000094
Lapatinib	0.2781815538588514	-1.3364601000000107
KI20227	0.2899151816553938	10.752572799999996
Gefitinib	0.2916896110491381	3.0062623000000315
Bortezomib (Velcade)	0.321516112864181	8.22023594999996
JNJ-38877605	0.3381691561789747	4.743973749999981
TG101348	0.33879044455837454	3.7718486500000097
GSK-1904529A	0.3389671424256951	4.732795249999981
Cediranib (AZD2171)	0.3395111649532949	-0.11188334999997096
NF-kB Activation Inhibitor	0.3458856273844769	0.7484281499999952
JNJ-7706621	0.37362356600331414	4.964788300000009
Entospletinib (GS-9973)	0.3748768779220466	12.070472599999988
Nilotinib	0.39012947066277603	-2.7439171999999985
GSK690693	0.4152283813178582	2.2720722999999907
SNS-032 (BMS-387032)	0.43016167675597694	-1.1565781749999928
Vandetanib (ZD6474)	0.4314127884891539	4.128590199999991
Quizartinib (AC220)	0.4390105271399568	0.40321420000000785
Roscovitine (CYC-202)	0.44958339813322945	3.779329100000041
BI-2536	0.46367589345992166	5.484085100000016
PHA-665752	0.48417247779987427	2.9587885000000256
NVP-ADW742	0.4854963716338546	-3.5467992499999923
Bosutinib (SKI-606)	0.5321792679285089	9.189800399999996
DBZ	0.5585805133553845	-0.21301800000003368
Midostaurin	0.5620321376944271	1.7897777999999676
BMS-345541	0.5873478997926558	0.3976413999999693
PI-103	0.595853453810655	8.23802089999998
CHIR-99021	0.6009660238168768	-0.02309709999997267
AT7519	0.6012435265367819	-0.5954125499999918
MLN8054	0.6061403843437325	2.7600251000000355
MK-2206	0.6275560893970535	-3.396472849999981
Vismodegib (GDC-0449)	0.6282223273509878	-0.39016464999997424
Barasertib (AZD1152-HQPA)	0.6312444357481609	4.785351849999984
KU-55933	0.6583022073550149	1.504681099999999
Dasatinib	0.662013043412264	3.5532707500000242
Sunitinib	0.6882297129691035	-1.522349300000002
Crenolanib	0.706884092325232	1.22545310000001
Selinexor	0.712072270605824	-2.0258045500000037
Tandutinib (MLN518)	0.7405212777243269	9.3912962
Panobinostat	0.7531432044736373	-5.362814655000008
Lestaurtinib (CEP-701)	0.7547263327449187	-1.8293550999999866
Go6976	0.7593140578894623	-8.545170499999983
XAV-939	0.7641250163684759	-2.529225149999945
Vargetef	0.7795260240143831	-3.2459879999999828
GSK-1838705A	0.826957006058516	-0.6668492999999955
Vemurafenib (PLX-4032)	0.8307983669355098	1.3944481999999994
Saracatinib (AZD0530)	0.8359021562696951	2.7983969
Ibrutinib (PCI-32765)	0.8475179228591601	4.714700149999999
S31-201	0.893892914081795	8.8836029
SB-431542	0.8949842898693157	0.34512434999999186
Rapamycin	0.8983132116370124	2.041840200000024
Imatinib	0.9132241696907409	2.0231312999999886
BEZ235	0.9310077747821783	1.598713250000003
SU11274	0.9420260673788518	-0.8553397499999846
Flavopiridol	0.9434841491463852	-6.606583749999999
Lovastatin	0.9616518701450626	8.80527355000001
RAF265 (CHIR-265)	0.9666453855825449	-3.225853000000029
Crizotinib (PF-2341066)	0.9814827038430806	2.716111899999987
GW-2580	0.9977521275989331	-2.088109199999991
