# Supplementary material for: A Bayesian model for unsupervised detection of RNA splicing based subtypes in cancers
Source: Nat Commun. 2023 Jan 4;14:63. doi: 10.1038/s41467-022-35369-0 (PMC9813260; doi:10.1038/s41467-022-35369-0)
Supplement: Supplementary file 8 — Supplementary Data 5 [file 41467_2022_35369_MOESM8_ESM.xlsx]

## Sheet: Samples 0
	Samples
0	AML_beat_RNA150113BD_123_14-00273
1	AML_beat_RNA150311JT_12-00301
2	AML_beat_RNA150311JT_14-00240
3	AML_beat_RNA150311JT_14-00800
4	AML_beat_RNA150311JT_14-00817
5	AML_beat_RNA160513JT_20-00062
6	SRR1164986
7	SRR1164987
8	SRR1164988
9	SRR1164989
10	SRR1164990
11	SRR1164991
12	SRR1164992
13	SRR1164993
14	SRR1164994
15	SRR1164995
16	SRR1164996
17	SRR1164997
18	SRR1164998
19	SRR1164999
20	SRR1165000
21	SRR1165001
22	SRR1165002
23	SRR1165004
24	SRR1165005
25	SRR1165006
26	SRR1165007
27	SRR1165008
28	SRR1165009
29	SRR1165010
30	SRR1165011
31	SRR1165012
32	SRR1165013
33	SRR1165014
34	SRR1165015
35	SRR1165016
36	SRR1165018
37	SRR1165019
38	SRR1165020
39	SRR1165021
40	SRR1165023
41	SRR1165024
42	SRR1165025
43	SRR1165026
44	SRR1165027
45	SRR1165028
46	SRR1165029
47	SRR1165030
48	SRR1165031
49	SRR1165032
50	SRR1165034
51	SRR1165035
52	SRR1165036
53	SRR1165037
54	SRR1165038
55	SRR1171163
56	SRR1171164
57	SRR1286836
58	SRR1286837
59	SRR1286839
60	SRR1286842
61	SRR1286844
62	SRR1286845
63	SRR1286851
64	SRR1286854
65	SRR1286860
66	SRR1286861
67	SRR1286862
68	SRR1286865
69	SRR1286866
70	SRR1286868
71	SRR1286869
72	SRR1286883
73	SRR1286886
74	SRR1286887
75	SRR1286889
76	SRR1286890
77	SRR1286891
78	SRR1286893
79	SRR1286894
80	SRR1286895
81	SRR1286897
82	SRR1286901
83	SRR1286902
84	SRR1286906
85	SRR1286910
86	SRR1286911
87	SRR1286912
88	SRR1286913
89	SRR1286914
90	SRR1286916
91	SRR1286917
92	SRR1288092
93	SRR1288093
94	SRR1288094
95	SRR1288098
96	SRR1288100
97	SRR1288101
98	SRR1288102
99	SRR1288105
100	SRR1288109
101	SRR1288112
102	SRR1288114
103	SRR1288122
104	SRR1288123
105	SRR1288124
106	SRR1294224
107	SRR1294230
108	SRR1294235
109	SRR1294242
110	SRR1294247
111	SRR1294249
112	SRR1294253
113	SRR1294260
114	SRR1294262
115	SRR1294264
116	SRR1294265
117	SRR1294270
118	SRR1294272
119	SRR1294279
120	SRR1294282
121	SRR1294291
122	SRR1379910
123	SRR1664635
124	SRR1664639
125	SRR1664640
126	SRR1664641
127	SRR1664642
128	SRR1664645
129	SRR1791121
130	SRR1791122
131	SRR1791125
132	SRR1791130
133	SRR1791132
134	SRR1791136
135	SRR1791140
136	SRR1791141
137	SRR1791142
138	SRR1791145
139	SRR1791152
140	SRR1791153
141	SRR1791155
142	SRR1791158
143	SRR1791164
144	SRR1791166
145	SRR1791168
146	SRR1796857
147	SRR1796861
148	SRR1796862
149	SRR1796863
150	SRR1796864
151	SRR1796865
152	SRR1796866
153	SRR1796867
154	SRR1796868
155	SRR1796873
156	SRR1796877
157	SRR1796878
158	SRR1796882
159	SRR1796883
160	SRR1796891
161	SRR1796893
162	SRR1796896
163	SRR1796897
164	SRR1796898
165	SRR1796907
166	SRR1796908
167	SRR1796910
168	SRR1796911
169	SRR1796913
170	SRR1796916
171	SRR1796918
172	SRR1796920
173	SRR1796921
174	SRR1796924
175	SRR1796929
176	SRR1796930
177	SRR1796933
178	SRR1798952
179	SRR1798954
180	SRR1798955
181	SRR1798956
182	SRR1798957
183	SRR1798958
184	SRR1798959
185	SRR1798960
186	SRR1798961
187	SRR1798962
188	SRR1798963
189	SRR1798964
190	SRR1798965
191	SRR1798966
192	SRR1798967
193	SRR1798969
194	SRR1798970
195	SRR1798971
196	SRR1798972
197	SRR1798974
198	SRR1798975
199	SRR1798976
200	SRR1798977
201	SRR1798978
202	SRR1798979
203	SRR1798980
204	SRR1798981
205	SRR1798982
206	SRR1798983
207	SRR1798984
208	SRR1798985
209	SRR1798986
210	SRR1798987
211	SRR1798988
212	SRR1798989
213	SRR1798990
214	SRR1798991
215	SRR1798992
216	SRR1798993
217	SRR1798995
218	SRR1798996
219	SRR1798997
220	SRR1798998
221	SRR1798999
222	SRR1799000
223	SRR1799002
224	SRR1799003
225	SRR1799004
226	SRR1799005
227	SRR1799006
228	SRR1799007
229	SRR1799008
230	SRR1799009
231	SRR1799010
232	SRR1799011
233	SRR1799013
234	SRR1799014
235	SRR1799015
236	SRR1799016
237	SRR1799017
238	SRR1799019
239	SRR1799020
240	SRR1799021
241	SRR1799022
242	SRR1799023
243	SRR1799024
244	SRR1799025
245	SRR1799026
246	SRR1799027
247	SRR1799028
248	SRR1799029
249	SRR1799030
250	SRR1799031
251	SRR1799032
252	SRR1810574
253	SRR1810576
254	SRR1810584
255	SRR1810589
256	SRR1810592
257	SRR1810593
258	SRR1810595
259	SRR1810597
260	SRR1810604
261	SRR1810628
262	SRR1810631
263	SRR1810632
264	SRR1810635
265	SRR1810638
266	SRR1810643
267	SRR1821181
268	SRR2239653
269	SRR2239654
270	SRR2239655
271	SRR2239656
272	SRR2239657
273	SRR2239658
274	SRR2239659
275	SRR2239660
276	SRR2239661
277	SRR2239662
278	SRR2239663
279	SRR2239664
280	SRR2239665
281	SRR2239666
282	SRR2239667
283	SRR2239668
284	SRR2239669
285	SRR2239670
286	SRR2239671
287	SRR2239672
288	SRR2239673
289	SRR2239674
290	SRR2239675
291	SRR2239676
292	SRR2239677
293	SRR2239678
294	SRR2239679
295	SRR2239680
296	SRR2239681
297	SRR2239682
298	SRR2239683
299	SRR2239684
300	SRR2239685
301	SRR2239686
302	SRR2239687
303	SRR2239688
304	SRR2239689
305	SRR2239690
306	SRR2239691
307	SRR2239692
308	SRR2239693
309	SRR2239694
310	SRR2239695
311	SRR2239696
312	SRR2239697
313	SRR2239698
314	SRR2239699
315	SRR2239700
316	SRR2239701
317	SRR2239702
318	SRR2239703
319	SRR2239704
320	SRR2239705
321	SRR2239706
322	SRR2239707
323	SRR2239709
324	SRR2239710
325	SRR2239711
326	SRR2239713
327	SRR2239714
328	SRR2239716
329	SRR2239717
330	SRR2239718
331	SRR2239720

## Sheet: Cluster 0
	LSV	Gene	Average Probability Signal
0	gene:ENSG00000175352:s:8987008-8987630	ENSG00000175352	1
1	gene:ENSG00000115602:t:102338837-102338891	ENSG00000115602	1
2	gene:ENSG00000181090:s:137782291-137782397	ENSG00000181090	1
3	gene:ENSG00000227671:s:247210691-247210856	ENSG00000227671	1
4	gene:ENSG00000113391:s:94111511-94111699	ENSG00000113391	1
5	gene:ENSG00000057704:s:94650353-94650562	ENSG00000057704	1
6	gene:ENSG00000170144:s:177212563-177212871	ENSG00000170144	1
7	gene:ENSG00000166548:s:66548977-66549009	ENSG00000166548	1
8	gene:ENSG00000167208:s:50675770-50675921	ENSG00000167208	0.996988
9	gene:ENSG00000214719:s:30610889-30610942	ENSG00000214719	1
10	gene:ENSG00000170144:t:177215361-177215661	ENSG00000170144	1
11	gene:ENSG00000128989:s:52564188-52564280	ENSG00000128989	1
12	gene:ENSG00000168538:s:183680120-183680267	ENSG00000168538	1
13	gene:ENSG00000166225:t:69530865-69530960	ENSG00000166225	1
14	gene:ENSG00000196504:s:152714550-152714642	ENSG00000196504	1
15	gene:ENSG00000137337:s:30703418-30703554	ENSG00000137337	1
16	gene:ENSG00000119969:s:94593499-94593615	ENSG00000119969	1
17	gene:ENSG00000122008:t:75581209-75581635	ENSG00000122008	1
18	gene:ENSG00000168575:t:42535172-42535335	ENSG00000168575	1
19	gene:ENSG00000148516:s:31319172-31319292	ENSG00000148516	1
20	gene:ENSG00000136878:s:129835144-129835597	ENSG00000136878	1
21	gene:ENSG00000174501:t:95906794-95907499	ENSG00000174501	0.796988
22	gene:ENSG00000143393:s:151327271-151327715	ENSG00000143393	1
23	gene:ENSG00000172159:s:83538085-83538546	ENSG00000172159	1
24	gene:ENSG00000120889:s:23068751-23069179	ENSG00000120889	0.996988
25	gene:ENSG00000008710:t:2097852-2098191	ENSG00000008710	1
26	gene:ENSG00000139083:s:11839138-11839625	ENSG00000139083	1
27	gene:ENSG00000168228:s:25315318-25315400	ENSG00000168228	1
28	gene:ENSG00000272752:t:100357681-100358366	ENSG00000272752	0.996988
29	gene:ENSG00000034053:s:29108270-29108620	ENSG00000034053	1
30	gene:ENSG00000104824:t:38847316-38847632	ENSG00000104824	0.996988
31	gene:ENSG00000149231:t:96380539-96383473	ENSG00000149231	1
32	gene:ENSG00000076685:t:103174857-103174982	ENSG00000076685	1
33	gene:ENSG00000143322:s:179229241-179229684	ENSG00000143322	1
34	gene:ENSG00000197555:t:71529312-71529370	ENSG00000197555	1
35	gene:ENSG00000141298:t:29793378-29793938	ENSG00000141298	1
36	gene:ENSG00000140553:s:90935925-90935982	ENSG00000140553	1
37	gene:ENSG00000106080:t:30018996-30019123	ENSG00000106080	1
38	gene:ENSG00000154305:s:222657922-222658189	ENSG00000154305	1
39	gene:ENSG00000189308:t:82984787-82984876	ENSG00000189308	1
40	gene:ENSG00000243449:s:2041993-2042175	ENSG00000243449	0.996988
41	gene:ENSG00000120798:s:95066928-95067391	ENSG00000120798	1
42	gene:ENSG00000182944:s:29286571-29287134	ENSG00000182944	1
43	gene:ENSG00000166225:s:69480299-69480359	ENSG00000166225	1
44	gene:ENSG00000124783:s:7289868-7289956	ENSG00000124783	0.996988
45	gene:ENSG00000171067:t:68261335-68261830	ENSG00000171067	0.799398
46	gene:ENSG00000116668:t:185160833-185160925	ENSG00000116668	1
47	gene:ENSG00000127914:s:91980289-91980333	ENSG00000127914	1
48	gene:ENSG00000105619:t:54110051-54110121	ENSG00000105619	1
49	gene:ENSG00000241860:t:167959-168165	ENSG00000241860	1
50	gene:ENSG00000205822:t:24512706-24512763	ENSG00000205822	1
51	gene:ENSG00000042088:s:89955902-89955970	ENSG00000042088	1
52	gene:ENSG00000108021:t:5709530-5709663	ENSG00000108021	0.996988
53	gene:ENSG00000074706:t:154289713-154289756	ENSG00000074706	0.8
54	gene:ENSG00000168297:t:58424752-58426126	ENSG00000168297	1
55	gene:ENSG00000077254:s:77715742-77715868	ENSG00000077254	1
56	gene:ENSG00000013563:s:154411605-154412112	ENSG00000013563	1
57	gene:ENSG00000173821:s:80273241-80273404	ENSG00000173821	0.996988
58	gene:ENSG00000008710:s:2099861-2099893	ENSG00000008710	1
59	gene:ENSG00000100503:s:50759799-50760705	ENSG00000100503	1
60	gene:ENSG00000119522:s:123403402-123403573	ENSG00000119522	1
61	gene:ENSG00000090905:s:24758339-24758360	ENSG00000090905	1
62	gene:ENSG00000117151:s:84570582-84570720	ENSG00000117151	1
63	gene:ENSG00000012660:s:53295642-53295707	ENSG00000012660	1
64	gene:ENSG00000173950:t:195226709-195226856	ENSG00000173950	0.796988
65	gene:ENSG00000100664:s:103340963-103341356	ENSG00000100664	1
66	gene:ENSG00000131389:s:14432670-14433094	ENSG00000131389	0.796988
67	gene:ENSG00000181090:t:137716626-137717273	ENSG00000181090	1
68	gene:ENSG00000165240:t:77971621-77971761	ENSG00000165240	1
69	gene:ENSG00000117859:s:51729808-51730001	ENSG00000117859	1
70	gene:ENSG00000095066:t:12774812-12774897	ENSG00000095066	1
71	gene:ENSG00000157191:s:16440672-16440853	ENSG00000157191	1
72	gene:ENSG00000151690:s:190500015-190502315	ENSG00000151690	0.996988
73	gene:ENSG00000107854:s:91833853-91834024	ENSG00000107854	1
74	gene:ENSG00000124160:s:46079387-46079485	ENSG00000124160	1
75	gene:ENSG00000139722:s:122870075-122871061	ENSG00000139722	0.996988
76	gene:ENSG00000189136:s:84538532-84538616	ENSG00000189136	1
77	gene:ENSG00000101752:s:21779481-21779685	ENSG00000101752	1
78	gene:ENSG00000058063:s:182829672-182829752	ENSG00000058063	1
79	gene:ENSG00000142252:t:45090105-45091524	ENSG00000142252	1
80	gene:ENSG00000111859:s:11305066-11305679	ENSG00000111859	1
81	gene:ENSG00000151690:t:190509131-190509205	ENSG00000151690	0.996988
82	gene:ENSG00000254319:s:2705215-2705286	ENSG00000254319	1
83	gene:ENSG00000100099:s:26481405-26482240	ENSG00000100099	1
84	gene:ENSG00000164038:s:103066327-103066507	ENSG00000164038	1
85	gene:ENSG00000168096:s:4734156-4734378	ENSG00000168096	1
86	gene:ENSG00000141564:s:80925370-80925480	ENSG00000141564	1
87	gene:ENSG00000031003:s:138019881-138020014	ENSG00000031003	1
88	gene:ENSG00000118873:s:220202276-220202374	ENSG00000118873	1
89	gene:ENSG00000147099:s:72567889-72568030	ENSG00000147099	1
90	gene:ENSG00000008294:s:51041501-51041651	ENSG00000008294	1
91	gene:ENSG00000139977:t:57396752-57396875	ENSG00000139977	0.996988
92	gene:ENSG00000182173:s:75521355-75521510	ENSG00000182173	1
93	gene:ENSG00000172530:t:87961016-87961092	ENSG00000172530	1
94	gene:ENSG00000066557:s:70173465-70173510	ENSG00000066557	1
95	gene:ENSG00000145247:s:48894006-48894396	ENSG00000145247	1
96	gene:ENSG00000013374:s:151360141-151361043	ENSG00000013374	1
97	gene:ENSG00000121274:t:50211323-50211446	ENSG00000121274	0.996988
98	gene:ENSG00000273173:s:24967754-24968408	ENSG00000273173	1
99	gene:ENSG00000114999:s:112494143-112494410	ENSG00000114999	1
100	gene:ENSG00000077238:s:27344869-27345129	ENSG00000077238	0.996988
101	gene:ENSG00000185495:t:224008727-224010612	ENSG00000185495	1
102	gene:ENSG00000275832:t:38509944-38512392	ENSG00000275832	1
103	gene:ENSG00000182484:s:156021999-156022145	ENSG00000182484	0.596988
104	gene:ENSG00000143772:s:226735526-226737663	ENSG00000143772	1
105	gene:ENSG00000196458:s:132944798-132945797	ENSG00000196458	0.996988
106	gene:ENSG00000091039:s:76559397-76559809	ENSG00000091039	1
107	gene:ENSG00000135250:s:105388631-105388702	ENSG00000135250	1
108	gene:ENSG00000198909:s:63657794-63657911	ENSG00000198909	1
109	gene:ENSG00000137942:s:93522082-93522135	ENSG00000137942	1
110	gene:ENSG00000118495:s:144064451-144064599	ENSG00000118495	1
111	gene:ENSG00000171681:s:14365632-14365827	ENSG00000171681	1
112	gene:ENSG00000180953:t:79907629-79908036	ENSG00000180953	0.996988
113	gene:ENSG00000186187:t:75107776-75110994	ENSG00000186187	0.996988
114	gene:ENSG00000106603:s:43665658-43665722	ENSG00000106603	1
115	gene:ENSG00000196247:t:64691248-64691374	ENSG00000196247	1
116	gene:ENSG00000059378:s:140034235-140034736	ENSG00000059378	1
117	gene:ENSG00000172785:t:121038-121573	ENSG00000172785	1
118	gene:ENSG00000104824:s:38849700-38850333	ENSG00000104824	0.996988
119	gene:ENSG00000175611:s:95875864-95875977	ENSG00000175611	0.799398
120	gene:ENSG00000185596:s:101965953-101966227	ENSG00000185596	0.996988
121	gene:ENSG00000231721:s:130959869-130959970	ENSG00000231721	0.996988
122	gene:ENSG00000144711:s:12967387-12967668	ENSG00000144711	1
123	gene:ENSG00000134516:t:169934652-169934871	ENSG00000134516	1
124	gene:ENSG00000126005:s:35278046-35278131	ENSG00000126005	0.996988
125	gene:ENSG00000126005:s:35278009-35278027	ENSG00000126005	0.996988
126	gene:ENSG00000241015:t:53441796-53444670	ENSG00000241015	1
127	gene:ENSG00000185495:s:224003513-224003654	ENSG00000185495	1
128	gene:ENSG00000143797:s:9003539-9003813	ENSG00000143797	1
129	gene:ENSG00000237094:t:498399-498456	ENSG00000237094	1
130	gene:ENSG00000172197:s:20212020-20212399	ENSG00000172197	1
131	gene:ENSG00000121690:s:33025659-33026717	ENSG00000121690	1
132	gene:ENSG00000132294:s:131996390-131996497	ENSG00000132294	1
133	gene:ENSG00000008441:t:13078613-13078735	ENSG00000008441	1
134	gene:ENSG00000136770:s:21805980-21806099	ENSG00000136770	1
135	gene:ENSG00000162065:s:2475051-2475170	ENSG00000162065	1
136	gene:ENSG00000171729:t:15219326-15220480	ENSG00000171729	1
137	gene:ENSG00000182095:s:5394440-5394595	ENSG00000182095	1
138	gene:ENSG00000162971:s:199948318-199948472	ENSG00000162971	1
139	gene:ENSG00000165699:s:132944572-132945157	ENSG00000165699	1
140	gene:ENSG00000102221:t:46984884-46984940	ENSG00000102221	1
141	gene:ENSG00000127603:s:39231182-39231243	ENSG00000127603	1
142	gene:ENSG00000196312:t:96942913-96944085	ENSG00000196312	1
143	gene:ENSG00000164877:s:1449972-1450536	ENSG00000164877	1
144	gene:ENSG00000213297:s:12147676-12147834	ENSG00000213297	1
145	gene:ENSG00000273018:s:18528573-18529328	ENSG00000273018	0.996988
146	gene:ENSG00000185973:s:155612792-155612936	ENSG00000185973	1
147	gene:ENSG00000111300:t:112026689-112029653	ENSG00000111300	0.996988
148	gene:ENSG00000265148:s:58337336-58337993	ENSG00000265148	0.996988
149	gene:ENSG00000164010:s:42817088-42817332	ENSG00000164010	1
150	gene:ENSG00000118596:s:59704772-59705018	ENSG00000118596	1
151	gene:ENSG00000153165:s:106423043-106425266	ENSG00000153165	1
152	gene:ENSG00000096746:s:68338340-68338687	ENSG00000096746	1
153	gene:ENSG00000144559:s:11846502-11846919	ENSG00000144559	0.996988
154	gene:ENSG00000119688:s:74290291-74290499	ENSG00000119688	1
155	gene:ENSG00000165699:s:132944428-132944558	ENSG00000165699	1
156	gene:ENSG00000204560:s:30670410-30670466	ENSG00000204560	1
157	gene:ENSG00000185361:t:4651867-4655568	ENSG00000185361	1
158	gene:ENSG00000231160:s:38664782-38664883	ENSG00000231160	1
159	gene:ENSG00000168924:s:1849149-1849209	ENSG00000168924	1
160	gene:ENSG00000154479:s:169694261-169694433	ENSG00000154479	1
161	gene:ENSG00000184220:s:100010131-100010180	ENSG00000184220	0.801205
162	gene:ENSG00000239213:s:136846528-136846586	ENSG00000239213	0.996988
163	gene:ENSG00000198363:s:61680524-61681036	ENSG00000198363	1
164	gene:ENSG00000141504:s:7627143-7627226	ENSG00000141504	1
165	gene:ENSG00000124831:s:237720481-237722131	ENSG00000124831	1
166	gene:ENSG00000113719:s:172915518-172918335	ENSG00000113719	1
167	gene:ENSG00000075539:t:48595897-48596337	ENSG00000075539	1
168	gene:ENSG00000214719:t:30633079-30633390	ENSG00000214719	1
169	gene:ENSG00000142655:s:10495274-10495721	ENSG00000142655	1
170	gene:ENSG00000052126:t:19253718-19254023	ENSG00000052126	1
171	gene:ENSG00000215305:s:2840703-2840827	ENSG00000215305	1
172	gene:ENSG00000090565:s:496824-497158	ENSG00000090565	1
173	gene:ENSG00000144426:s:203016156-203016435	ENSG00000144426	0.996988
174	gene:ENSG00000164985:s:15510434-15511019	ENSG00000164985	0.996988
175	gene:ENSG00000011376:s:45419669-45419729	ENSG00000011376	1
176	gene:ENSG00000133026:t:8505929-8506667	ENSG00000133026	1
177	gene:ENSG00000177051:s:45730848-45730904	ENSG00000177051	0.996988
178	gene:ENSG00000175611:t:95869840-95870441	ENSG00000175611	1
179	gene:ENSG00000068650:s:112690329-112690455	ENSG00000068650	1
180	gene:ENSG00000140526:s:89088150-89088932	ENSG00000140526	1
181	gene:ENSG00000117036:s:157133019-157134227	ENSG00000117036	0.996988
182	gene:ENSG00000174839:t:57672400-57672438	ENSG00000174839	1
183	gene:ENSG00000175106:s:15545785-15545916	ENSG00000175106	0.996988
184	gene:ENSG00000151148:s:109489919-109490180	ENSG00000151148	1
185	gene:ENSG00000146476:s:151452258-151452800	ENSG00000146476	1
186	gene:ENSG00000139597:s:32427903-32428311	ENSG00000139597	1
187	gene:ENSG00000137959:s:78620382-78620571	ENSG00000137959	1
188	gene:ENSG00000143190:t:167397994-167398133	ENSG00000143190	1
189	gene:ENSG00000133026:s:8508554-8508677	ENSG00000133026	1
190	gene:ENSG00000198482:s:52547512-52547969	ENSG00000198482	1
191	gene:ENSG00000109270:t:99892000-99892034	ENSG00000109270	1
192	gene:ENSG00000164073:s:127942045-127942047	ENSG00000164073	1
193	gene:ENSG00000167508:s:88662931-88663161	ENSG00000167508	1
194	gene:ENSG00000177685:t:828216-828259	ENSG00000177685	0.996988
195	gene:ENSG00000080839:s:37095759-37095995	ENSG00000080839	1
196	gene:ENSG00000165029:s:104858522-104858698	ENSG00000165029	1
197	gene:ENSG00000197256:s:11197464-11197548	ENSG00000197256	0.996988
198	gene:ENSG00000172728:s:33473064-33473422	ENSG00000172728	1
199	gene:ENSG00000164308:t:96901490-96901702	ENSG00000164308	0.996988
200	gene:ENSG00000155846:s:149730298-149730420	ENSG00000155846	1
201	gene:ENSG00000160223:s:44230054-44230089	ENSG00000160223	1
202	gene:ENSG00000114857:t:42630546-42630575	ENSG00000114857	1
203	gene:ENSG00000119979:s:119110193-119110615	ENSG00000119979	1
204	gene:ENSG00000115310:s:55028164-55028220	ENSG00000115310	1
205	gene:ENSG00000078043:s:46820933-46821279	ENSG00000078043	1
206	gene:ENSG00000177565:s:177195862-177196484	ENSG00000177565	1
207	gene:ENSG00000143641:s:230067209-230067406	ENSG00000143641	1
208	gene:ENSG00000172671:s:45672398-45672780	ENSG00000172671	0.996988
209	gene:ENSG00000150938:s:36355926-36356623	ENSG00000150938	1
210	gene:ENSG00000161551:t:51880679-51880877	ENSG00000161551	1
211	gene:ENSG00000117226:t:89009392-89009494	ENSG00000117226	1
212	gene:ENSG00000079308:t:217836015-217836211	ENSG00000079308	0.996988

## Sheet: Background 0
	LSV	Gene	Average Probability Signal
0	gene:ENSG00000074964:t:17619329-17619786	ENSG00000074964	0
1	gene:ENSG00000137101:s:35611804-35611919	ENSG00000137101	0.00301205
2	gene:ENSG00000113649:s:146503032-146503539	ENSG00000113649	0
3	gene:ENSG00000268362:s:24046184-24046279	ENSG00000268362	0.00301205
4	gene:ENSG00000145740:t:69102572-69103128	ENSG00000145740	0
5	gene:ENSG00000174842:t:92247878-92248408	ENSG00000174842	0
6	gene:ENSG00000170325:t:129910476-129910656	ENSG00000170325	0
7	gene:ENSG00000172243:s:10125297-10125448	ENSG00000172243	0
8	gene:ENSG00000079134:s:244302-245832	ENSG00000079134	0
9	gene:ENSG00000047056:t:1054168-1054245	ENSG00000047056	0.4
10	gene:ENSG00000006194:t:3285994-3287178	ENSG00000006194	0
11	gene:ENSG00000139218:s:45924583-45924788	ENSG00000139218	0
12	gene:ENSG00000039523:t:67538078-67538550	ENSG00000039523	0
13	gene:ENSG00000160691:t:154962298-154964368	ENSG00000160691	0
14	gene:ENSG00000121281:s:50266516-50266680	ENSG00000121281	0
15	gene:ENSG00000047346:s:52593417-52593736	ENSG00000047346	0
16	gene:ENSG00000126773:s:60091911-60092723	ENSG00000126773	0
17	gene:ENSG00000143376:s:151668472-151668635	ENSG00000143376	0
18	gene:ENSG00000164073:s:127930673-127930817	ENSG00000164073	0
19	gene:ENSG00000104133:t:44598265-44598373	ENSG00000104133	0
20	gene:ENSG00000078043:t:46843851-46844127	ENSG00000078043	0
21	gene:ENSG00000160352:s:21082159-21082348	ENSG00000160352	0
22	gene:ENSG00000114988:t:96711864-96712025	ENSG00000114988	0
23	gene:ENSG00000188130:s:50258243-50258301	ENSG00000188130	0
24	gene:ENSG00000118873:t:220190064-220190146	ENSG00000118873	0
25	gene:ENSG00000185864:s:21843386-21843412	ENSG00000185864	0
26	gene:ENSG00000162711:s:247434021-247434273	ENSG00000162711	0
27	gene:ENSG00000033800:t:68190493-68190758	ENSG00000033800	0
28	gene:ENSG00000272752:s:100356394-100356938	ENSG00000272752	0
29	gene:ENSG00000213096:s:na-24049548	ENSG00000213096	0
30	gene:ENSG00000251022:t:82897577-82898079	ENSG00000251022	0
31	gene:ENSG00000017260:s:130850595-130850928	ENSG00000017260	0
32	gene:ENSG00000157450:t:59030804-59031216	ENSG00000157450	0
33	gene:ENSG00000276418:s:80002998-80003180	ENSG00000276418	0
34	gene:ENSG00000168411:s:74666683-74666881	ENSG00000168411	0
35	gene:ENSG00000231711:t:46043563-46043939	ENSG00000231711	0
36	gene:ENSG00000051341:t:121449315-121449426	ENSG00000051341	0
37	gene:ENSG00000101407:s:37998923-37999328	ENSG00000101407	0
38	gene:ENSG00000131127:s:344335-344430	ENSG00000131127	0
39	gene:ENSG00000104497:t:81802860-81803251	ENSG00000104497	0
40	gene:ENSG00000088448:s:110883111-110883811	ENSG00000088448	0
41	gene:ENSG00000168297:s:58412901-58414527	ENSG00000168297	0
42	gene:ENSG00000131697:t:5874874-5875100	ENSG00000131697	0.6
43	gene:ENSG00000170456:t:31495810-31495919	ENSG00000170456	0.00301205
44	gene:ENSG00000173930:t:102270624-102270806	ENSG00000173930	0
45	gene:ENSG00000138172:t:103450296-103450936	ENSG00000138172	0
46	gene:ENSG00000197548:s:11272309-11272430	ENSG00000197548	0
47	gene:ENSG00000111224:s:3829890-3830018	ENSG00000111224	0
48	gene:ENSG00000273294:t:34035647-34035758	ENSG00000273294	0
49	gene:ENSG00000153037:t:112867372-112869788	ENSG00000153037	0
50	gene:ENSG00000009413:s:111482750-111482931	ENSG00000009413	0
51	gene:ENSG00000185480:s:102175483-102175666	ENSG00000185480	0
52	gene:ENSG00000155111:s:110638649-110638706	ENSG00000155111	0
53	gene:ENSG00000250959:s:73731176-73731771	ENSG00000250959	0.2
54	gene:ENSG00000072042:t:67691140-67691321	ENSG00000072042	0
55	gene:ENSG00000130935:t:67737039-67737145	ENSG00000130935	0
56	gene:ENSG00000164576:t:154453078-154453500	ENSG00000164576	0
57	gene:ENSG00000163257:s:17810447-17810758	ENSG00000163257	0
58	gene:ENSG00000005339:t:3736508-3736999	ENSG00000005339	0
59	gene:ENSG00000183696:s:48094763-48094827	ENSG00000183696	0
60	gene:ENSG00000090054:s:92079853-92080088	ENSG00000090054	0
61	gene:ENSG00000132466:s:73258276-73258798	ENSG00000132466	0
62	gene:ENSG00000150593:t:110881233-110881535	ENSG00000150593	0.00301205
63	gene:ENSG00000068383:t:132781861-132781948	ENSG00000068383	0
64	gene:ENSG00000138399:s:169540051-169540179	ENSG00000138399	0
65	gene:ENSG00000164053:t:48459359-48459684	ENSG00000164053	0
66	gene:ENSG00000106785:s:98118430-98119212	ENSG00000106785	0
67	gene:ENSG00000236810:t:23772111-23772172	ENSG00000236810	0
68	gene:ENSG00000175470:t:131944095-131944277	ENSG00000175470	0
69	gene:ENSG00000130939:s:10105516-10105744	ENSG00000130939	0
70	gene:ENSG00000267645:s:102643482-102643918	ENSG00000267645	0
71	gene:ENSG00000279168:s:102643482-102643918	ENSG00000279168	0.600602
72	gene:ENSG00000176986:t:73766086-73766210	ENSG00000176986	0
73	gene:ENSG00000129484:t:20357638-20357905	ENSG00000129484	0
74	gene:ENSG00000164120:t:174490177-174492094	ENSG00000164120	0.00301205
75	gene:ENSG00000035115:t:253005-253115	ENSG00000035115	0
76	gene:ENSG00000137338:s:28283756-28284209	ENSG00000137338	0
77	gene:ENSG00000178209:t:143938614-143938692	ENSG00000178209	0
78	gene:ENSG00000125630:s:112542189-112542671	ENSG00000125630	0
79	gene:ENSG00000148835:t:103379608-103379771	ENSG00000148835	0
80	gene:ENSG00000109323:s:102714438-102714564	ENSG00000109323	0
81	gene:ENSG00000054523:s:10374316-10374465	ENSG00000054523	0
82	gene:ENSG00000107625:t:68906711-68906810	ENSG00000107625	0
83	gene:ENSG00000213341:t:100218718-100218825	ENSG00000213341	0
84	gene:ENSG00000167703:s:1627715-1627920	ENSG00000167703	0
85	gene:ENSG00000138050:t:39770017-39770119	ENSG00000138050	0
86	gene:ENSG00000149346:t:10622659-10628414	ENSG00000149346	0
87	gene:ENSG00000270231:s:120445829-120446043	ENSG00000270231	0
88	gene:ENSG00000106144:s:143294579-143294876	ENSG00000106144	0
89	gene:ENSG00000273136:s:120834495-120834546	ENSG00000273136	0
90	gene:ENSG00000155393:t:50078741-50079018	ENSG00000155393	0
91	gene:ENSG00000006634:s:87878053-87878557	ENSG00000006634	0.2
92	gene:ENSG00000213928:s:24163378-24163586	ENSG00000213928	0
93	gene:ENSG00000036257:s:224535478-224535641	ENSG00000036257	0
94	gene:ENSG00000132549:t:99870664-99871066	ENSG00000132549	0
95	gene:ENSG00000131591:s:1084353-1084383	ENSG00000131591	0
96	gene:ENSG00000138757:s:75724276-75724525	ENSG00000138757	0
97	gene:ENSG00000170949:s:53086132-53086321	ENSG00000170949	0
98	gene:ENSG00000172534:s:153956918-153957119	ENSG00000172534	0
99	gene:ENSG00000180747:t:21487578-21487616	ENSG00000180747	0
100	gene:ENSG00000173542:t:70981969-70988168	ENSG00000173542	0
101	gene:ENSG00000262879:t:47055948-47056753	ENSG00000262879	0.00301205
102	gene:ENSG00000224429:s:21312452-21312555	ENSG00000224429	0
103	gene:ENSG00000105443:t:48477720-48478145	ENSG00000105443	0
104	gene:ENSG00000118873:s:220191068-220191542	ENSG00000118873	0
105	gene:ENSG00000152256:t:172564489-172564687	ENSG00000152256	0
106	gene:ENSG00000154134:t:124878297-124878436	ENSG00000154134	0.00301205
107	gene:ENSG00000169891:s:17069940-17069993	ENSG00000169891	0.00301205
108	gene:ENSG00000213963:t:177323239-177323396	ENSG00000213963	0.2
109	gene:ENSG00000095139:t:118583179-118583358	ENSG00000095139	0
110	gene:ENSG00000270800:t:34341862-34341972	ENSG00000270800	0.00301205
111	gene:ENSG00000061273:s:47819767-47819980	ENSG00000061273	0
112	gene:ENSG00000184677:t:22508530-22508731	ENSG00000184677	0
113	gene:ENSG00000168884:t:2744387-2744506	ENSG00000168884	0
114	gene:ENSG00000107036:t:5742869-5743013	ENSG00000107036	0
115	gene:ENSG00000090054:s:92108160-92108834	ENSG00000090054	0
116	gene:ENSG00000137842:t:43148755-43148879	ENSG00000137842	0.00301205
117	gene:ENSG00000165494:t:83168428-83169995	ENSG00000165494	0
118	gene:ENSG00000178234:s:152025674-152025884	ENSG00000178234	0
119	gene:ENSG00000130227:t:21974670-21974774	ENSG00000130227	0
120	gene:ENSG00000006634:t:87884979-87885183	ENSG00000006634	0
121	gene:ENSG00000102805:s:76995063-76995228	ENSG00000102805	0
122	gene:ENSG00000162642:s:85259358-85259672	ENSG00000162642	0
123	gene:ENSG00000183814:t:226250839-226250919	ENSG00000183814	0
124	gene:ENSG00000149582:t:118533857-118533887	ENSG00000149582	0
125	gene:ENSG00000161179:s:21629301-21629407	ENSG00000161179	0
126	gene:ENSG00000100056:t:19142726-19142894	ENSG00000100056	0
127	gene:ENSG00000213865:t:66685381-66685564	ENSG00000213865	0
128	gene:ENSG00000168404:t:74675613-74675764	ENSG00000168404	0
129	gene:ENSG00000134463:s:11749495-11749592	ENSG00000134463	0
130	gene:ENSG00000106144:t:143299923-143300051	ENSG00000106144	0
131	gene:ENSG00000161638:t:54404145-54404344	ENSG00000161638	0
132	gene:ENSG00000131697:s:5876879-5877466	ENSG00000131697	0.2
133	gene:ENSG00000146063:t:181233531-181233763	ENSG00000146063	0
134	gene:ENSG00000185347:t:105498481-105499575	ENSG00000185347	0
135	gene:ENSG00000112149:s:14117950-14118065	ENSG00000112149	0
136	gene:ENSG00000153037:s:112864609-112865219	ENSG00000153037	0
137	gene:ENSG00000185347:s:105497357-105497497	ENSG00000185347	0
138	gene:ENSG00000105619:s:54115159-54115675	ENSG00000105619	0
139	gene:ENSG00000100354:s:40308512-40308649	ENSG00000100354	0
140	gene:ENSG00000144026:s:95157351-95157439	ENSG00000144026	0
141	gene:ENSG00000223546:t:102826969-102827144	ENSG00000223546	0
142	gene:ENSG00000159496:t:23696614-23696688	ENSG00000159496	0
143	gene:ENSG00000039319:t:80449591-80449713	ENSG00000039319	0
144	gene:ENSG00000152223:t:45884617-45884811	ENSG00000152223	0
145	gene:ENSG00000242193:t:178022440-178022668	ENSG00000242193	0
146	gene:ENSG00000229989:s:198906541-198906741	ENSG00000229989	0
147	gene:ENSG00000155393:s:50070144-50070290	ENSG00000155393	0
148	gene:ENSG00000284879:s:87738023-87738105	ENSG00000284879	0
149	gene:ENSG00000173588:s:94402779-94403262	ENSG00000173588	0
150	gene:ENSG00000150540:s:137964310-137964628	ENSG00000150540	0
151	gene:ENSG00000186088:t:77377286-77377390	ENSG00000186088	0
152	gene:ENSG00000100227:t:42599498-42599793	ENSG00000100227	0
153	gene:ENSG00000115137:t:24943636-24947748	ENSG00000115137	0.00301205
154	gene:ENSG00000155189:t:6755051-6755174	ENSG00000155189	0
155	gene:ENSG00000113812:s:53877214-53877387	ENSG00000113812	0
156	gene:ENSG00000109466:t:165263197-165263363	ENSG00000109466	0
157	gene:ENSG00000150401:t:113480125-113480743	ENSG00000150401	0
158	gene:ENSG00000100479:t:49655005-49655094	ENSG00000100479	0
159	gene:ENSG00000036257:s:224513524-224513638	ENSG00000036257	0
160	gene:ENSG00000223705:t:75414885-75415024	ENSG00000223705	0
161	gene:ENSG00000254004:t:36510695-36515699	ENSG00000254004	0
162	gene:ENSG00000160785:t:156199835-156200274	ENSG00000160785	0
163	gene:ENSG00000158555:s:75490237-75490320	ENSG00000158555	0.4
164	gene:ENSG00000103657:s:63624158-63624327	ENSG00000103657	0
165	gene:ENSG00000005379:s:58316023-58316132	ENSG00000005379	0
166	gene:ENSG00000274615:s:38117540-38117785	ENSG00000274615	0
167	gene:ENSG00000130177:s:114250549-114250674	ENSG00000130177	0.00301205
168	gene:ENSG00000155729:s:200504491-200504959	ENSG00000155729	0
169	gene:ENSG00000129003:t:61918136-61918257	ENSG00000129003	0
170	gene:ENSG00000072803:s:172006458-172006873	ENSG00000072803	0
171	gene:ENSG00000167851:s:74466658-74466743	ENSG00000167851	0
172	gene:ENSG00000214827:s:155070691-155071226	ENSG00000214827	0
173	gene:ENSG00000177663:t:17100355-17100511	ENSG00000177663	0
174	gene:ENSG00000161179:t:21628089-21628787	ENSG00000161179	0
175	gene:ENSG00000118855:t:158822443-158823886	ENSG00000118855	0.00301205
176	gene:ENSG00000078687:t:78083047-78083166	ENSG00000078687	0
177	gene:ENSG00000042429:s:93796207-93796540	ENSG00000042429	0
178	gene:ENSG00000250155:s:36705680-36705851	ENSG00000250155	0
179	gene:ENSG00000168615:t:39054464-39054573	ENSG00000168615	0
180	gene:ENSG00000004487:t:23044425-23044486	ENSG00000004487	0
181	gene:ENSG00000198040:s:133048717-133048848	ENSG00000198040	0
182	gene:ENSG00000138190:s:92848468-92848744	ENSG00000138190	0
183	gene:ENSG00000172113:t:48296119-48296236	ENSG00000172113	0
184	gene:ENSG00000198265:t:67167463-67167815	ENSG00000198265	0
185	gene:ENSG00000144026:t:95153133-95155691	ENSG00000144026	0
186	gene:ENSG00000122026:s:27251597-27252267	ENSG00000122026	0
187	gene:ENSG00000159496:s:23696328-23696606	ENSG00000159496	0
188	gene:ENSG00000179406:s:66479009-66479096	ENSG00000179406	0
189	gene:ENSG00000165392:s:31157368-31157530	ENSG00000165392	0
190	gene:ENSG00000185760:t:73169746-73169854	ENSG00000185760	0
191	gene:ENSG00000205726:t:33755297-33755397	ENSG00000205726	0.00120482
192	gene:ENSG00000078304:t:101836153-101836840	ENSG00000078304	0
193	gene:ENSG00000140386:t:76434078-76434310	ENSG00000140386	0
194	gene:ENSG00000175164:t:133250401-133251152	ENSG00000175164	0.2
195	gene:ENSG00000112033:s:35348913-35349003	ENSG00000112033	0
196	gene:ENSG00000196862:s:107870705-107873219	ENSG00000196862	0
197	gene:ENSG00000156876:s:100125882-100125942	ENSG00000156876	0
198	gene:ENSG00000144711:t:12941571-12941865	ENSG00000144711	0
199	gene:ENSG00000184432:t:139373213-139373412	ENSG00000184432	0.00301205
200	gene:ENSG00000153827:s:229807319-229807864	ENSG00000153827	0
201	gene:ENSG00000184470:s:19895407-19895581	ENSG00000184470	0
202	gene:ENSG00000258733:s:85934710-85934861	ENSG00000258733	0
203	gene:ENSG00000135870:t:173963973-173964187	ENSG00000135870	0
204	gene:ENSG00000121281:s:50246137-50246203	ENSG00000121281	0
205	gene:ENSG00000076043:s:114443856-114443933	ENSG00000076043	0
206	gene:ENSG00000116406:s:184694044-184694472	ENSG00000116406	0
207	gene:ENSG00000026950:t:26412277-26413002	ENSG00000026950	0
208	gene:ENSG00000172250:s:42502351-42502653	ENSG00000172250	0
209	gene:ENSG00000177683:s:108569490-108569750	ENSG00000177683	0
210	gene:ENSG00000175054:s:142553640-142553740	ENSG00000175054	0
211	gene:ENSG00000136932:s:97913252-97913558	ENSG00000136932	0
212	gene:ENSG00000211456:s:45713196-45713411	ENSG00000211456	0
213	gene:ENSG00000174501:t:95917855-95917927	ENSG00000174501	0
214	gene:ENSG00000111328:t:123267185-123268077	ENSG00000111328	0.00301205
215	gene:ENSG00000095015:t:56856600-56856806	ENSG00000095015	0
216	gene:ENSG00000118197:s:200654441-200654582	ENSG00000118197	0
217	gene:ENSG00000183486:s:41402634-41405135	ENSG00000183486	0
218	gene:ENSG00000073921:t:85983866-85983973	ENSG00000073921	0
219	gene:ENSG00000100150:t:31897482-31897653	ENSG00000100150	0
220	gene:ENSG00000163900:t:185492276-185494782	ENSG00000163900	0
221	gene:ENSG00000138674:s:82880799-82880945	ENSG00000138674	0
222	gene:ENSG00000129675:s:136679535-136679672	ENSG00000129675	0
223	gene:ENSG00000184047:t:122207663-122208580	ENSG00000184047	0
224	gene:ENSG00000082269:t:70428304-70428344	ENSG00000082269	0.00301205
225	gene:ENSG00000120690:s:41014159-41014221	ENSG00000120690	0
226	gene:ENSG00000162613:s:77969925-77970015	ENSG00000162613	0
227	gene:ENSG00000264538:s:30709299-30709815	ENSG00000264538	0
228	gene:ENSG00000166529:t:100056704-100057276	ENSG00000166529	0.399398
229	gene:ENSG00000120868:s:98670861-98671086	ENSG00000120868	0
230	gene:ENSG00000148814:s:132337565-132337695	ENSG00000148814	0
231	gene:ENSG00000169570:t:118848090-118848218	ENSG00000169570	0
232	gene:ENSG00000104691:t:30751396-30751518	ENSG00000104691	0
233	gene:ENSG00000250903:s:2398553-2398778	ENSG00000250903	0
234	gene:ENSG00000012048:s:43124737-43125483	ENSG00000012048	0
235	gene:ENSG00000163393:t:116066520-116066708	ENSG00000163393	0
236	gene:ENSG00000219545:t:7673309-7673453	ENSG00000219545	0
237	gene:ENSG00000165121:s:85829463-85829606	ENSG00000165121	0
238	gene:ENSG00000112367:s:109735150-109735298	ENSG00000112367	0
239	gene:ENSG00000135048:s:71746031-71746341	ENSG00000135048	0
240	gene:ENSG00000102081:t:147925540-147925633	ENSG00000102081	0
241	gene:ENSG00000198825:s:119805369-119805461	ENSG00000198825	0
242	gene:ENSG00000123607:s:165915201-165915439	ENSG00000123607	0
243	gene:ENSG00000261971:s:3054684-3054747	ENSG00000261971	0
244	gene:ENSG00000008516:t:3054684-3054747	ENSG00000008516	0
245	gene:ENSG00000154265:t:69250472-69251628	ENSG00000154265	0
246	gene:ENSG00000087338:s:69840942-69841043	ENSG00000087338	0
247	gene:ENSG00000168056:s:65551972-65552157	ENSG00000168056	0
248	gene:ENSG00000070882:s:24852449-24852634	ENSG00000070882	0
249	gene:ENSG00000063601:s:150732542-150732730	ENSG00000063601	0
250	gene:ENSG00000156958:s:49201161-49201250	ENSG00000156958	0
251	gene:ENSG00000163625:s:84743700-84743799	ENSG00000163625	0
252	gene:ENSG00000118454:s:70306224-70306326	ENSG00000118454	0
253	gene:ENSG00000186517:t:161046946-161048355	ENSG00000186517	0
254	gene:ENSG00000160679:t:153644934-153646306	ENSG00000160679	0
255	gene:ENSG00000088448:t:110878540-110880130	ENSG00000088448	0
256	gene:ENSG00000115661:t:219247369-219247631	ENSG00000115661	0.00301205
257	gene:ENSG00000198874:s:67009583-67009749	ENSG00000198874	0
258	gene:ENSG00000120868:s:98662675-98662806	ENSG00000120868	0.00301205
259	gene:ENSG00000256683:s:51984697-51984748	ENSG00000256683	0
260	gene:ENSG00000135951:t:99124767-99127176	ENSG00000135951	0
261	gene:ENSG00000135108:t:117165485-117165976	ENSG00000135108	0
262	gene:ENSG00000160679:s:153642243-153642429	ENSG00000160679	0
263	gene:ENSG00000165115:s:83908452-83908652	ENSG00000165115	0
264	gene:ENSG00000144559:t:11843539-11844211	ENSG00000144559	0
265	gene:ENSG00000075651:t:171662060-171662170	ENSG00000075651	0
266	gene:ENSG00000163935:s:52930847-52931035	ENSG00000163935	0
267	gene:ENSG00000058091:s:90790573-90790902	ENSG00000058091	0
268	gene:ENSG00000138641:s:88680093-88680236	ENSG00000138641	0
269	gene:ENSG00000143612:t:154214152-154214576	ENSG00000143612	0
270	gene:ENSG00000113569:t:37305057-37305210	ENSG00000113569	0
271	gene:ENSG00000135976:s:97122518-97122993	ENSG00000135976	0.2
272	gene:ENSG00000213903:s:24313311-24313955	ENSG00000213903	0
273	gene:ENSG00000175348:s:8964890-8965011	ENSG00000175348	0
274	gene:ENSG00000109452:t:142193087-142193271	ENSG00000109452	0
275	gene:ENSG00000133812:s:9807848-9808185	ENSG00000133812	0
276	gene:ENSG00000178904:s:32438943-32439235	ENSG00000178904	0
277	gene:ENSG00000184465:s:169701551-169702067	ENSG00000184465	0
278	gene:ENSG00000166946:s:43188452-43189466	ENSG00000166946	0
279	gene:ENSG00000131626:t:70354203-70354571	ENSG00000131626	0
280	gene:ENSG00000152818:s:144291712-144291907	ENSG00000152818	0
281	gene:ENSG00000263001:t:74716612-74717066	ENSG00000263001	0
282	gene:ENSG00000042980:t:24342960-24343181	ENSG00000042980	0.00301205
283	gene:ENSG00000272168:s:21783632-21783708	ENSG00000272168	0
284	gene:ENSG00000254093:s:10826152-10826244	ENSG00000254093	0
285	gene:ENSG00000068120:s:42564446-42564671	ENSG00000068120	0.00301205
286	gene:ENSG00000237094:s:502860-502955	ENSG00000237094	0.598795
287	gene:ENSG00000015475:s:17774148-17774495	ENSG00000015475	0
288	gene:ENSG00000229180:t:66560579-66560675	ENSG00000229180	0
289	gene:ENSG00000042980:s:24340869-24341757	ENSG00000042980	0.00301205
290	gene:ENSG00000143374:t:150497530-150497747	ENSG00000143374	0.00301205
291	gene:ENSG00000135870:s:173964838-173965120	ENSG00000135870	0
292	gene:ENSG00000101745:s:9195551-9195698	ENSG00000101745	0
293	gene:ENSG00000012048:t:43124017-43124115	ENSG00000012048	0
294	gene:ENSG00000134910:s:125609710-125609922	ENSG00000134910	0
295	gene:ENSG00000240303:t:132578549-132579056	ENSG00000240303	0
296	gene:ENSG00000163110:s:94523724-94523875	ENSG00000163110	0
297	gene:ENSG00000143815:s:225406562-225406869	ENSG00000143815	0
298	gene:ENSG00000171241:s:46621257-46621626	ENSG00000171241	0
299	gene:ENSG00000231889:t:111484652-111484861	ENSG00000231889	0
300	gene:ENSG00000093183:t:42568865-42569073	ENSG00000093183	0
301	gene:ENSG00000121486:s:185156245-185156981	ENSG00000121486	0
302	gene:ENSG00000108788:s:42567619-42567877	ENSG00000108788	0
303	gene:ENSG00000170476:t:139388596-139388796	ENSG00000170476	0.00301205
304	gene:ENSG00000215041:s:7319050-7319223	ENSG00000215041	0
305	gene:ENSG00000118263:s:207166994-207167267	ENSG00000118263	0
306	gene:ENSG00000115935:s:174623399-174623508	ENSG00000115935	0
307	gene:ENSG00000153107:t:111788234-111788320	ENSG00000153107	0
308	gene:ENSG00000284770:t:235414433-235414469	ENSG00000284770	0
309	gene:ENSG00000157017:t:10290716-10291451	ENSG00000157017	0
310	gene:ENSG00000131018:s:152301869-152302269	ENSG00000131018	0
311	gene:ENSG00000129484:t:20357051-20357149	ENSG00000129484	0
312	gene:ENSG00000163872:s:183800977-183801692	ENSG00000163872	0
313	gene:ENSG00000107036:t:5712361-na	ENSG00000107036	0.00301205
314	gene:ENSG00000112078:t:36479121-36479223	ENSG00000112078	0
315	gene:ENSG00000151092:s:25733497-25734121	ENSG00000151092	0.00301205
316	gene:ENSG00000104756:s:25450379-25450611	ENSG00000104756	0
317	gene:ENSG00000113300:s:180564675-180564743	ENSG00000113300	0
318	gene:ENSG00000154889:s:11907896-11909223	ENSG00000154889	0
319	gene:ENSG00000159339:t:17354533-17354687	ENSG00000159339	0
320	gene:ENSG00000069943:s:55318960-55319413	ENSG00000069943	0
321	gene:ENSG00000143374:s:150491990-150492489	ENSG00000143374	0.00301205
322	gene:ENSG00000254006:s:64805589-64805936	ENSG00000254006	0
323	gene:ENSG00000116679:s:185308786-185308875	ENSG00000116679	0
324	gene:ENSG00000204745:s:87128547-87128815	ENSG00000204745	0.2
325	gene:ENSG00000121766:s:31310039-31310164	ENSG00000121766	0
326	gene:ENSG00000275052:s:55577315-55577356	ENSG00000275052	0
327	gene:ENSG00000080546:s:109093795-109094819	ENSG00000080546	0
328	gene:ENSG00000158122:s:96651390-96651495	ENSG00000158122	0
329	gene:ENSG00000186088:t:77310751-77311449	ENSG00000186088	0
330	gene:ENSG00000135446:s:57752173-57752521	ENSG00000135446	0
331	gene:ENSG00000166839:t:64956831-64958700	ENSG00000166839	0.00120482
332	gene:ENSG00000183474:s:69560208-69560242	ENSG00000183474	0
333	gene:ENSG00000054523:t:10348649-10348733	ENSG00000054523	0
334	gene:ENSG00000130779:s:122360816-122361606	ENSG00000130779	0
335	gene:ENSG00000099308:t:18123111-18123374	ENSG00000099308	0
336	gene:ENSG00000165304:s:36589536-36589652	ENSG00000165304	0.2
337	gene:ENSG00000235505:t:104905448-104905575	ENSG00000235505	0.00301205
338	gene:ENSG00000146263:s:97246628-97246690	ENSG00000146263	0
339	gene:ENSG00000153922:t:98875072-98875113	ENSG00000153922	0
340	gene:ENSG00000284770:t:235433351-235434280	ENSG00000284770	0
341	gene:ENSG00000048707:s:12356351-12356524	ENSG00000048707	0
342	gene:ENSG00000185946:s:103551721-103552778	ENSG00000185946	0
343	gene:ENSG00000163026:t:24032829-24033257	ENSG00000163026	0
344	gene:ENSG00000169752:t:75961828-75961974	ENSG00000169752	0
345	gene:ENSG00000188191:s:579256-579377	ENSG00000188191	0
346	gene:ENSG00000005302:t:11759772-11759875	ENSG00000005302	0
347	gene:ENSG00000078674:t:17983215-17983289	ENSG00000078674	0
348	gene:ENSG00000114520:s:125520032-125520197	ENSG00000114520	0
349	gene:ENSG00000036257:t:224505749-224506132	ENSG00000036257	0
350	gene:ENSG00000196305:t:92251726-92251885	ENSG00000196305	0.00301205
351	gene:ENSG00000156273:t:29321221-29321514	ENSG00000156273	0
352	gene:ENSG00000121892:s:39866861-39867032	ENSG00000121892	0
353	gene:ENSG00000101247:s:13801818-13801873	ENSG00000101247	0.198795
354	gene:ENSG00000006194:t:3289393-3289875	ENSG00000006194	0
355	gene:ENSG00000186088:s:77404559-77404615	ENSG00000186088	0
356	gene:ENSG00000144182:t:99161957-99163157	ENSG00000144182	0
357	gene:ENSG00000129116:s:168894169-168894765	ENSG00000129116	0
358	gene:ENSG00000285053:t:235414433-235414618	ENSG00000285053	0
359	gene:ENSG00000148429:s:11597631-11597722	ENSG00000148429	0
360	gene:ENSG00000115020:t:208335221-208335419	ENSG00000115020	0
361	gene:ENSG00000126107:t:45009568-45009683	ENSG00000126107	0
362	gene:ENSG00000268027:s:41549520-41549552	ENSG00000268027	0.00301205
363	gene:ENSG00000275066:t:37577380-37577613	ENSG00000275066	0
364	gene:ENSG00000119986:s:97686766-97687323	ENSG00000119986	0
365	gene:ENSG00000189042:s:36689397-36689721	ENSG00000189042	0
366	gene:ENSG00000166484:t:19380608-19381686	ENSG00000166484	0
367	gene:ENSG00000117335:t:207769948-207770362	ENSG00000117335	0
368	gene:ENSG00000196313:t:72913078-72913152	ENSG00000196313	0
369	gene:ENSG00000162777:t:111199623-111199798	ENSG00000162777	0
370	gene:ENSG00000256223:s:133130575-133130754	ENSG00000256223	0
371	gene:ENSG00000196498:s:124466173-124466286	ENSG00000196498	0
372	gene:ENSG00000182872:t:47176500-47176586	ENSG00000182872	0
373	gene:ENSG00000274615:t:38118187-38118288	ENSG00000274615	0
374	gene:ENSG00000129351:t:10684846-10685765	ENSG00000129351	0
375	gene:ENSG00000067369:t:43469858-43470066	ENSG00000067369	0
376	gene:ENSG00000167232:t:23359403-23362739	ENSG00000167232	0
377	gene:ENSG00000135913:s:218474630-218474923	ENSG00000135913	0
378	gene:ENSG00000139131:s:32746544-32747363	ENSG00000139131	0
379	gene:ENSG00000135698:s:82170093-82170226	ENSG00000135698	0
380	gene:ENSG00000112182:t:90008602-90008856	ENSG00000112182	0.00301205
381	gene:ENSG00000159082:t:32641896-32641966	ENSG00000159082	0.2
382	gene:ENSG00000187792:t:23738678-23745219	ENSG00000187792	0
383	gene:ENSG00000119231:t:196929121-196929683	ENSG00000119231	0
384	gene:ENSG00000137076:s:35731922-35732395	ENSG00000137076	0
385	gene:ENSG00000156162:t:94738369-94738459	ENSG00000156162	0
386	gene:ENSG00000197043:s:151117127-151117180	ENSG00000197043	0
387	gene:ENSG00000041988:t:6627654-6628691	ENSG00000041988	0
388	gene:ENSG00000151092:t:25729133-25730550	ENSG00000151092	0
389	gene:ENSG00000184047:s:122216148-122216605	ENSG00000184047	0
390	gene:ENSG00000086061:t:33029820-33029989	ENSG00000086061	0
391	gene:ENSG00000198874:t:67017853-67018143	ENSG00000198874	0
392	gene:ENSG00000114573:s:113785889-113786383	ENSG00000114573	0.00301205
393	gene:ENSG00000108406:t:59574188-59574259	ENSG00000108406	0
394	gene:ENSG00000244607:s:42773176-42773253	ENSG00000244607	0.598795
395	gene:ENSG00000160961:s:14706091-14707655	ENSG00000160961	0
396	gene:ENSG00000204599:t:30340505-30340620	ENSG00000204599	0
397	gene:ENSG00000269713:t:149056512-149056870	ENSG00000269713	0.2
398	gene:ENSG00000109667:s:9996781-9996941	ENSG00000109667	0
399	gene:ENSG00000118197:s:200659027-200659116	ENSG00000118197	0
400	gene:ENSG00000185499:s:155191459-155192310	ENSG00000185499	0
401	gene:ENSG00000025293:s:35771974-35772079	ENSG00000025293	0
402	gene:ENSG00000052841:s:43444056-43444824	ENSG00000052841	0
403	gene:ENSG00000101849:t:9653815-9654322	ENSG00000101849	0
404	gene:ENSG00000100918:t:24177709-24177987	ENSG00000100918	0.00301205
405	gene:ENSG00000006652:s:112462001-112462179	ENSG00000006652	0
406	gene:ENSG00000163904:s:185590114-185590599	ENSG00000163904	0
407	gene:ENSG00000170085:t:176289643-176290955	ENSG00000170085	0.2
408	gene:ENSG00000158545:t:88598178-88598326	ENSG00000158545	0
409	gene:ENSG00000128159:t:50219957-50220015	ENSG00000128159	0
410	gene:ENSG00000109466:s:165311464-165311827	ENSG00000109466	0
411	gene:ENSG00000197885:s:23900804-23901085	ENSG00000197885	0
412	gene:ENSG00000160741:s:153951856-153951891	ENSG00000160741	0
413	gene:ENSG00000273136:t:120805556-120805710	ENSG00000273136	0.401205
414	gene:ENSG00000003756:s:50109337-50109823	ENSG00000003756	0
415	gene:ENSG00000119787:t:38309375-38309506	ENSG00000119787	0
416	gene:ENSG00000132906:t:15495203-15495452	ENSG00000132906	0
417	gene:ENSG00000162367:s:47231749-47232220	ENSG00000162367	0.398193
418	gene:ENSG00000198836:t:193677826-193677983	ENSG00000198836	0
419	gene:ENSG00000187607:s:15708155-15708424	ENSG00000187607	0
420	gene:ENSG00000139218:s:45964107-45964188	ENSG00000139218	0
421	gene:ENSG00000169519:s:28113318-28113604	ENSG00000169519	0
422	gene:ENSG00000086758:s:53545029-53545161	ENSG00000086758	0
423	gene:ENSG00000118855:s:158821597-158821653	ENSG00000118855	0.00301205
424	gene:ENSG00000078304:t:101829668-101829830	ENSG00000078304	0.2
425	gene:ENSG00000147065:s:65588886-65589068	ENSG00000147065	0
426	gene:ENSG00000140563:t:94298201-94298730	ENSG00000140563	0
427	gene:ENSG00000162929:s:61068849-61069000	ENSG00000162929	0
428	gene:ENSG00000155329:s:133006759-133007302	ENSG00000155329	0
429	gene:ENSG00000129292:s:132794720-132794817	ENSG00000129292	0
430	gene:ENSG00000135698:t:82163876-82164194	ENSG00000135698	0
431	gene:ENSG00000160613:t:117206680-117206798	ENSG00000160613	0
432	gene:ENSG00000116199:s:179050279-179050365	ENSG00000116199	0
433	gene:ENSG00000254979:s:57408930-57409298	ENSG00000254979	0.00301205
434	gene:ENSG00000103995:s:48741947-48742100	ENSG00000103995	0
435	gene:ENSG00000169045:s:179633892-179634440	ENSG00000169045	0
436	gene:ENSG00000278053:t:37628561-37628672	ENSG00000278053	0
437	gene:ENSG00000240356:s:113625270-113625743	ENSG00000240356	0
438	gene:ENSG00000139636:t:49102468-49102540	ENSG00000139636	0
439	gene:ENSG00000106948:t:114381060-114381446	ENSG00000106948	0
440	gene:ENSG00000075539:t:48551494-48551578	ENSG00000075539	0
441	gene:ENSG00000166523:s:8538954-8539306	ENSG00000166523	0
442	gene:ENSG00000100614:s:60249268-60249677	ENSG00000100614	0
443	gene:ENSG00000087470:s:32701249-32701562	ENSG00000087470	0
444	gene:ENSG00000157617:s:41953370-41953890	ENSG00000157617	0
445	gene:ENSG00000105176:s:30012285-30012899	ENSG00000105176	0
446	gene:ENSG00000100479:s:49663314-49663387	ENSG00000100479	0
447	gene:ENSG00000164347:t:74725941-74726126	ENSG00000164347	0
448	gene:ENSG00000091592:s:5517746-5518784	ENSG00000091592	0
449	gene:ENSG00000127124:t:41628749-41628947	ENSG00000127124	0
450	gene:ENSG00000126790:t:59478726-59479351	ENSG00000126790	0
451	gene:ENSG00000129292:t:132803541-132804032	ENSG00000129292	0
452	gene:ENSG00000137265:s:396952-397546	ENSG00000137265	0.00301205
453	gene:ENSG00000139190:t:6462237-6462969	ENSG00000139190	0
454	gene:ENSG00000157017:s:10292842-10292947	ENSG00000157017	0
455	gene:ENSG00000138468:s:101417593-101417790	ENSG00000138468	0
456	gene:ENSG00000171813:s:132397168-132397357	ENSG00000171813	0
457	gene:ENSG00000124635:s:27132367-27132750	ENSG00000124635	0
458	gene:ENSG00000119397:s:121160143-121160302	ENSG00000119397	0
459	gene:ENSG00000111540:t:55986869-55987123	ENSG00000111540	0
460	gene:ENSG00000123636:s:159478573-159478721	ENSG00000123636	0
461	gene:ENSG00000104517:t:102269862-102270183	ENSG00000104517	0
462	gene:ENSG00000165525:t:49840385-49840928	ENSG00000165525	0
463	gene:ENSG00000204469:t:31626020-31626162	ENSG00000204469	0
464	gene:ENSG00000095261:t:120831670-120831945	ENSG00000095261	0
465	gene:ENSG00000175265:s:34437398-34437466	ENSG00000175265	0
466	gene:ENSG00000112130:s:37376905-37377033	ENSG00000112130	0
467	gene:ENSG00000165525:s:49845975-49846269	ENSG00000165525	0
468	gene:ENSG00000122696:s:37899828-37900203	ENSG00000122696	0
469	gene:ENSG00000163625:s:84691631-84691785	ENSG00000163625	0
470	gene:ENSG00000174106:s:65245300-65245774	ENSG00000174106	0
471	gene:ENSG00000156017:t:74998598-74998776	ENSG00000156017	0
472	gene:ENSG00000156500:t:134807537-134807708	ENSG00000156500	0
473	gene:ENSG00000115204:s:27316791-27317379	ENSG00000115204	0
474	gene:ENSG00000108423:s:59892697-59892945	ENSG00000108423	0
475	gene:ENSG00000185507:t:613951-614080	ENSG00000185507	0.00301205
476	gene:ENSG00000111877:t:118856369-118856545	ENSG00000111877	0
477	gene:ENSG00000183878:s:13366267-13366393	ENSG00000183878	0
478	gene:ENSG00000168785:s:98507678-98507728	ENSG00000168785	0
479	gene:ENSG00000085511:s:161108743-161108859	ENSG00000085511	0
480	gene:ENSG00000143033:t:93127202-93127299	ENSG00000143033	0
481	gene:ENSG00000155849:s:37448860-37449249	ENSG00000155849	0
482	gene:ENSG00000134830:t:47340502-47347327	ENSG00000134830	0
483	gene:ENSG00000162929:s:61071606-61071792	ENSG00000162929	0
484	gene:ENSG00000100227:s:42602768-42603388	ENSG00000100227	0
485	gene:ENSG00000214544:t:73266527-73266840	ENSG00000214544	0
486	gene:ENSG00000173575:s:92991476-92991517	ENSG00000173575	0
487	gene:ENSG00000163214:t:38848269-38848424	ENSG00000163214	0
488	gene:ENSG00000126581:s:42814168-42814593	ENSG00000126581	0.00301205
489	gene:ENSG00000115365:t:210476316-210476412	ENSG00000115365	0
490	gene:ENSG00000197217:s:23443850-23443953	ENSG00000197217	0
491	gene:ENSG00000181135:t:143690057-143690419	ENSG00000181135	0
492	gene:ENSG00000107021:t:128791380-128791441	ENSG00000107021	0
493	gene:ENSG00000178921:s:8266234-8266353	ENSG00000178921	0
494	gene:ENSG00000146963:s:139363366-139363452	ENSG00000146963	0
495	gene:ENSG00000269955:s:139363366-139363452	ENSG00000269955	0
496	gene:ENSG00000151503:s:134220569-134220726	ENSG00000151503	0.00301205
497	gene:ENSG00000105339:s:141138022-141138151	ENSG00000105339	0
498	gene:ENSG00000003756:t:50110679-50111147	ENSG00000003756	0
499	gene:ENSG00000156273:s:29298871-29299041	ENSG00000156273	0
500	gene:ENSG00000119943:t:98387201-98387307	ENSG00000119943	0
501	gene:ENSG00000092439:t:50632869-50632992	ENSG00000092439	0
502	gene:ENSG00000219545:s:7640711-7640828	ENSG00000219545	0
503	gene:ENSG00000135678:t:68871694-68871956	ENSG00000135678	0
504	gene:ENSG00000261373:s:89712585-89712818	ENSG00000261373	0
505	gene:ENSG00000170248:t:33826970-na	ENSG00000170248	0.401205
506	gene:ENSG00000159579:t:57204504-57205381	ENSG00000159579	0.00301205
507	gene:ENSG00000237765:s:15681906-15682114	ENSG00000237765	0
508	gene:ENSG00000092978:s:217610321-217610400	ENSG00000092978	0
509	gene:ENSG00000157601:s:41426167-41426263	ENSG00000157601	0
510	gene:ENSG00000120805:t:101402865-101402946	ENSG00000120805	0
511	gene:ENSG00000115486:s:85552923-85553070	ENSG00000115486	0
512	gene:ENSG00000106682:s:74189822-74190203	ENSG00000106682	0
513	gene:ENSG00000186814:s:35263296-35263713	ENSG00000186814	0
514	gene:ENSG00000167632:s:140435112-140435240	ENSG00000167632	0
515	gene:ENSG00000092330:s:24242122-24242342	ENSG00000092330	0
516	gene:ENSG00000197323:s:114421436-114421636	ENSG00000197323	0
517	gene:ENSG00000151503:s:134209313-134209734	ENSG00000151503	0
518	gene:ENSG00000178691:t:31976521-31976614	ENSG00000178691	0
519	gene:ENSG00000176371:s:84603820-84604380	ENSG00000176371	0
520	gene:ENSG00000113649:t:146507028-146507348	ENSG00000113649	0
521	gene:ENSG00000102531:t:49114655-49114731	ENSG00000102531	0.00301205
522	gene:ENSG00000179406:t:66399096-66399795	ENSG00000179406	0
523	gene:ENSG00000281593:t:30369603-30369655	ENSG00000281593	0.198795
524	gene:ENSG00000066379:s:30061515-30061812	ENSG00000066379	0
525	gene:ENSG00000072756:t:3147450-3147703	ENSG00000072756	0.00301205
526	gene:ENSG00000187116:s:54312537-54312621	ENSG00000187116	0
527	gene:ENSG00000284057:s:93741664-93742141	ENSG00000284057	0
528	gene:ENSG00000173120:t:67243009-67243092	ENSG00000173120	0.00301205
529	gene:ENSG00000170144:s:177216860-177216940	ENSG00000170144	0
530	gene:ENSG00000141127:t:18865469-18865564	ENSG00000141127	0
531	gene:ENSG00000228315:s:23690232-23693151	ENSG00000228315	0
532	gene:ENSG00000175857:s:58493619-58493683	ENSG00000175857	0
533	gene:ENSG00000145604:t:36181818-36182514	ENSG00000145604	0
534	gene:ENSG00000270629:t:148577983-148578107	ENSG00000270629	0
535	gene:ENSG00000130706:s:62302896-62303147	ENSG00000130706	0
536	gene:ENSG00000109586:s:173295396-173295760	ENSG00000109586	0
537	gene:ENSG00000168675:s:13278103-13278376	ENSG00000168675	0
538	gene:ENSG00000231663:s:234373321-234373593	ENSG00000231663	0
539	gene:ENSG00000196187:t:225877395-225877984	ENSG00000196187	0
540	gene:ENSG00000064999:t:35060122-35060253	ENSG00000064999	0
541	gene:ENSG00000162704:t:183620846-183623712	ENSG00000162704	0
542	gene:ENSG00000119899:s:73644406-73644697	ENSG00000119899	0
543	gene:ENSG00000213865:s:66679451-66680323	ENSG00000213865	0
544	gene:ENSG00000109466:s:165228807-165228913	ENSG00000109466	0
545	gene:ENSG00000161671:s:50480884-50480977	ENSG00000161671	0
546	gene:ENSG00000081320:s:196154968-196155448	ENSG00000081320	0.4
547	gene:ENSG00000181666:t:37344610-37344797	ENSG00000181666	0
548	gene:ENSG00000134900:s:102630096-102630195	ENSG00000134900	0
549	gene:ENSG00000133657:s:194412199-194413063	ENSG00000133657	0
550	gene:ENSG00000038945:t:16177886-16177992	ENSG00000038945	0.203012
551	gene:ENSG00000151414:s:198264125-198264372	ENSG00000151414	0
552	gene:ENSG00000160201:t:43104315-43105252	ENSG00000160201	0
553	gene:ENSG00000166523:t:8536090-8536205	ENSG00000166523	0
554	gene:ENSG00000120616:s:32346617-32347287	ENSG00000120616	0
555	gene:ENSG00000185716:s:22075294-22076378	ENSG00000185716	0
556	gene:ENSG00000130706:s:62307983-62308178	ENSG00000130706	0
557	gene:ENSG00000122033:s:27445088-27445156	ENSG00000122033	0
558	gene:ENSG00000115486:s:85561386-85561547	ENSG00000115486	0
559	gene:ENSG00000171132:s:45843000-45843063	ENSG00000171132	0
560	gene:ENSG00000284968:t:86933165-86933542	ENSG00000284968	0.4
561	gene:ENSG00000285458:t:86933395-86933542	ENSG00000285458	0
562	gene:ENSG00000143379:t:150927703-150928229	ENSG00000143379	0
563	gene:ENSG00000074966:t:48089385-48089824	ENSG00000074966	0
564	gene:ENSG00000269335:s:154555858-154556376	ENSG00000269335	0.00301205
565	gene:ENSG00000108825:s:42979170-42979268	ENSG00000108825	0
566	gene:ENSG00000103657:s:63716297-63716473	ENSG00000103657	0
567	gene:ENSG00000171570:s:40800339-40801415	ENSG00000171570	0
568	gene:ENSG00000253710:t:52028319-52032171	ENSG00000253710	0
569	gene:ENSG00000116151:s:2372481-2372591	ENSG00000116151	0
570	gene:ENSG00000171045:t:142274781-142274863	ENSG00000171045	0
571	gene:ENSG00000124532:t:24423584-24426194	ENSG00000124532	0.00301205
572	gene:ENSG00000254093:t:10764963-10765916	ENSG00000254093	0
573	gene:ENSG00000168137:s:9434277-9434485	ENSG00000168137	0
574	gene:ENSG00000151414:t:198278954-198279061	ENSG00000151414	0
575	gene:ENSG00000169410:s:75517259-75517364	ENSG00000169410	0
576	gene:ENSG00000135093:t:109056682-109057166	ENSG00000135093	0
577	gene:ENSG00000198964:t:50344271-50344345	ENSG00000198964	0
578	gene:ENSG00000132581:s:28661726-28661939	ENSG00000132581	0
579	gene:ENSG00000104133:s:44600260-44600632	ENSG00000104133	0
580	gene:ENSG00000147408:s:19756939-19757305	ENSG00000147408	0
581	gene:ENSG00000223745:s:93338321-93338534	ENSG00000223745	0
582	gene:ENSG00000131018:t:152293960-152294127	ENSG00000131018	0
583	gene:ENSG00000119397:t:121158586-121159019	ENSG00000119397	0
584	gene:ENSG00000148399:s:137577470-137577603	ENSG00000148399	0.00301205
585	gene:ENSG00000157303:t:93075572-93075972	ENSG00000157303	0.203012
586	gene:ENSG00000145414:s:163164217-163164391	ENSG00000145414	0
587	gene:ENSG00000261915:s:7319050-7319174	ENSG00000261915	0
588	gene:ENSG00000124160:t:46070210-46070559	ENSG00000124160	0
589	gene:ENSG00000023041:t:112442192-112442351	ENSG00000023041	0.00301205
590	gene:ENSG00000010318:t:52423091-52423641	ENSG00000010318	0
591	gene:ENSG00000058091:s:90604218-90604249	ENSG00000058091	0
592	gene:ENSG00000136270:t:45105286-45107695	ENSG00000136270	0
593	gene:ENSG00000136122:s:72728926-72729093	ENSG00000136122	0
594	gene:ENSG00000060069:t:79735610-79736521	ENSG00000060069	0
595	gene:ENSG00000179750:t:38992265-38992804	ENSG00000179750	0
596	gene:ENSG00000171574:t:58415524-58415552	ENSG00000171574	0
597	gene:ENSG00000135047:s:87729573-87729735	ENSG00000135047	0
598	gene:ENSG00000115486:t:85551812-85551981	ENSG00000115486	0.00301205
599	gene:ENSG00000171428:s:18210093-18210180	ENSG00000171428	0
600	gene:ENSG00000196776:s:108050578-108050602	ENSG00000196776	0
601	gene:ENSG00000151503:t:134208864-134208951	ENSG00000151503	0
602	gene:ENSG00000181450:s:227646544-227646670	ENSG00000181450	0
603	gene:ENSG00000186153:s:78109778-78109835	ENSG00000186153	0
604	gene:ENSG00000107929:t:842932-843068	ENSG00000107929	0
605	gene:ENSG00000079263:s:230241404-230241487	ENSG00000079263	0
606	gene:ENSG00000174032:s:45398940-45399078	ENSG00000174032	0
607	gene:ENSG00000128815:s:48807859-48807958	ENSG00000128815	0
608	gene:ENSG00000168016:t:36834762-36834907	ENSG00000168016	0
609	gene:ENSG00000161638:s:54404430-54404629	ENSG00000161638	0
610	gene:ENSG00000070961:s:89655583-89656111	ENSG00000070961	0
611	gene:ENSG00000120798:s:95062508-95062738	ENSG00000120798	0
612	gene:ENSG00000069493:s:9669713-9669795	ENSG00000069493	0
613	gene:ENSG00000068024:t:239236593-239236669	ENSG00000068024	0.599398
614	gene:ENSG00000263001:s:74716612-74717066	ENSG00000263001	0
615	gene:ENSG00000138658:t:112553835-112553982	ENSG00000138658	0
616	gene:ENSG00000177685:t:828260-828772	ENSG00000177685	0
617	gene:ENSG00000168958:s:227329606-227329783	ENSG00000168958	0.00301205
618	gene:ENSG00000033178:s:67661663-67662261	ENSG00000033178	0
619	gene:ENSG00000151466:s:129039041-129039096	ENSG00000151466	0
620	gene:ENSG00000135905:s:224896295-224896377	ENSG00000135905	0
621	gene:ENSG00000101928:t:134887626-134889192	ENSG00000101928	0
622	gene:ENSG00000072121:t:67804101-67804264	ENSG00000072121	0
623	gene:ENSG00000165275:t:37777601-37778972	ENSG00000165275	0
624	gene:ENSG00000114650:t:47422442-47422793	ENSG00000114650	0
625	gene:ENSG00000261971:s:3057031-3057225	ENSG00000261971	0
626	gene:ENSG00000163625:s:84733382-84733677	ENSG00000163625	0
627	gene:ENSG00000048392:s:102238827-102239118	ENSG00000048392	0
628	gene:ENSG00000173575:t:92992859-92993114	ENSG00000173575	0
629	gene:ENSG00000101413:t:38089726-38092366	ENSG00000101413	0
630	gene:ENSG00000159110:t:33262793-33265675	ENSG00000159110	0
631	gene:ENSG00000103942:t:82892685-82892841	ENSG00000103942	0.00301205
632	gene:ENSG00000154305:s:222654655-222654793	ENSG00000154305	0
633	gene:ENSG00000124532:s:24418371-24419241	ENSG00000124532	0
634	gene:ENSG00000169188:t:55002871-55003108	ENSG00000169188	0
635	gene:ENSG00000153147:s:143538750-143538938	ENSG00000153147	0
636	gene:ENSG00000185507:s:614476-614534	ENSG00000185507	0.00301205
637	gene:ENSG00000123154:s:12668508-12668627	ENSG00000123154	0
638	gene:ENSG00000115977:t:69480860-69480963	ENSG00000115977	0.203012
639	gene:ENSG00000143612:s:154220342-154220637	ENSG00000143612	0
640	gene:ENSG00000079387:s:48106028-48106308	ENSG00000079387	0.00301205
641	gene:ENSG00000112234:t:98899268-98899481	ENSG00000112234	0
642	gene:ENSG00000144792:s:44586105-44586702	ENSG00000144792	0
643	gene:ENSG00000139133:s:34022281-34022898	ENSG00000139133	0
644	gene:ENSG00000115827:t:171435083-171435186	ENSG00000115827	0
645	gene:ENSG00000145246:s:47485288-47485585	ENSG00000145246	0
646	gene:ENSG00000119778:s:23785755-23786223	ENSG00000119778	0
647	gene:ENSG00000128833:t:52256639-52256895	ENSG00000128833	0.00301205
648	gene:ENSG00000151689:t:190360018-190360306	ENSG00000151689	0
649	gene:ENSG00000115419:s:190913171-190913364	ENSG00000115419	0
650	gene:ENSG00000169490:s:38996213-38996533	ENSG00000169490	0
651	gene:ENSG00000100888:s:21437194-21437308	ENSG00000100888	0
652	gene:ENSG00000102796:t:51777060-51777121	ENSG00000102796	0
653	gene:ENSG00000130706:t:62308655-62308862	ENSG00000130706	0
654	gene:ENSG00000023041:s:112442192-112442351	ENSG00000023041	0
655	gene:ENSG00000204178:t:25448808-25448934	ENSG00000204178	0
656	gene:ENSG00000162613:t:77946482-77946576	ENSG00000162613	0
657	gene:ENSG00000149187:s:47472191-47472921	ENSG00000149187	0
658	gene:ENSG00000126070:s:36004023-36004475	ENSG00000126070	0
659	gene:ENSG00000166225:s:69470349-69470593	ENSG00000166225	0
660	gene:ENSG00000100354:t:40312505-40312651	ENSG00000100354	0
661	gene:ENSG00000164023:t:107858470-107858834	ENSG00000164023	0
662	gene:ENSG00000184445:t:122593416-122594385	ENSG00000184445	0
663	gene:ENSG00000140943:s:84087062-84087460	ENSG00000140943	0
664	gene:ENSG00000143353:t:219179130-219179246	ENSG00000143353	0
665	gene:ENSG00000187098:s:69937822-69938049	ENSG00000187098	0
666	gene:ENSG00000149564:s:124762040-124762290	ENSG00000149564	0.00301205
667	gene:ENSG00000172671:s:45651966-45652033	ENSG00000172671	0
668	gene:ENSG00000145220:t:4268530-4268932	ENSG00000145220	0
669	gene:ENSG00000031003:t:138018955-138019146	ENSG00000031003	0
670	gene:ENSG00000148840:t:102145020-102145090	ENSG00000148840	0
671	gene:ENSG00000163931:t:53237520-53237976	ENSG00000163931	0
672	gene:ENSG00000116793:t:113726418-113726574	ENSG00000116793	0
673	gene:ENSG00000156931:t:184815784-184816230	ENSG00000156931	0.00301205
674	gene:ENSG00000088035:t:63411926-63412061	ENSG00000088035	0
675	gene:ENSG00000140859:s:57794997-57795141	ENSG00000140859	0
676	gene:ENSG00000254703:t:128691672-128692121	ENSG00000254703	0
677	gene:ENSG00000213020:t:52728730-52728831	ENSG00000213020	0.00120482
678	gene:ENSG00000116497:s:32834034-32834061	ENSG00000116497	0
679	gene:ENSG00000152443:t:57756872-57758159	ENSG00000152443	0
680	gene:ENSG00000120093:t:48573837-48574487	ENSG00000120093	0
681	gene:ENSG00000165392:t:31119956-31120424	ENSG00000165392	0
682	gene:ENSG00000107862:t:102363710-102363798	ENSG00000107862	0
683	gene:ENSG00000109756:s:159350137-159350289	ENSG00000109756	0
684	gene:ENSG00000181450:t:227654336-227662462	ENSG00000181450	0
685	gene:ENSG00000185019:s:3159766-3160196	ENSG00000185019	0
686	gene:ENSG00000174606:s:213005033-213005454	ENSG00000174606	0
687	gene:ENSG00000109466:t:165321685-165323156	ENSG00000109466	0
688	gene:ENSG00000171634:s:67959541-67960377	ENSG00000171634	0
689	gene:ENSG00000038274:s:163503114-163503424	ENSG00000038274	0
690	gene:ENSG00000173193:s:122708190-122708508	ENSG00000173193	0.00301205
691	gene:ENSG00000213341:t:100205076-100205199	ENSG00000213341	0
692	gene:ENSG00000133302:t:94686559-94686718	ENSG00000133302	0
693	gene:ENSG00000077150:t:102399288-102399497	ENSG00000077150	0
694	gene:ENSG00000168884:s:2745336-2745538	ENSG00000168884	0
695	gene:ENSG00000197170:s:67366412-67366627	ENSG00000197170	0
696	gene:ENSG00000150776:t:112075567-112075684	ENSG00000150776	0
697	gene:ENSG00000131127:t:357903-358550	ENSG00000131127	0
698	gene:ENSG00000134851:s:55395957-55396396	ENSG00000134851	0
699	gene:ENSG00000018869:s:56389844-56390096	ENSG00000018869	0
700	gene:ENSG00000176102:s:33092271-33092340	ENSG00000176102	0
701	gene:ENSG00000108825:t:42971607-42971783	ENSG00000108825	0
702	gene:ENSG00000118873:s:220171875-220172297	ENSG00000118873	0
703	gene:ENSG00000141298:s:29647331-29648382	ENSG00000141298	0
704	gene:ENSG00000147202:t:96881577-96881718	ENSG00000147202	0
705	gene:ENSG00000173542:s:70975153-70976743	ENSG00000173542	0
706	gene:ENSG00000198718:s:45046545-45046703	ENSG00000198718	0
707	gene:ENSG00000104218:s:67086007-67086110	ENSG00000104218	0
708	gene:ENSG00000180376:t:56566594-56566759	ENSG00000180376	0
709	gene:ENSG00000113593:t:65567513-65568079	ENSG00000113593	0
710	gene:ENSG00000254521:s:51498018-51498287	ENSG00000254521	0
711	gene:ENSG00000159753:t:67645724-67645777	ENSG00000159753	0
712	gene:ENSG00000259238:s:59688517-59688852	ENSG00000259238	0
713	gene:ENSG00000101199:t:63284866-63284922	ENSG00000101199	0
714	gene:ENSG00000085721:s:15084642-15084705	ENSG00000085721	0
715	gene:ENSG00000251002:s:22462908-22463235	ENSG00000251002	0
716	gene:ENSG00000163681:t:57927296-57929168	ENSG00000163681	0
717	gene:ENSG00000167600:t:41198709-41198888	ENSG00000167600	0
718	gene:ENSG00000133812:t:9795831-9795957	ENSG00000133812	0
719	gene:ENSG00000102974:s:67570869-67571440	ENSG00000102974	0
720	gene:ENSG00000114209:t:167697007-167697143	ENSG00000114209	0
721	gene:ENSG00000120254:s:150887842-150887981	ENSG00000120254	0
722	gene:ENSG00000167703:t:1614979-1615165	ENSG00000167703	0
723	gene:ENSG00000113522:t:132643005-132646344	ENSG00000113522	0
724	gene:ENSG00000108788:t:42568837-42568943	ENSG00000108788	0
725	gene:ENSG00000153363:s:211396767-211396831	ENSG00000153363	0.00301205
726	gene:ENSG00000186312:s:15692963-15693058	ENSG00000186312	0
727	gene:ENSG00000132670:s:2873420-2873760	ENSG00000132670	0
728	gene:ENSG00000157764:t:140807960-140808062	ENSG00000157764	0
729	gene:ENSG00000197208:t:132327277-132327403	ENSG00000197208	0
730	gene:ENSG00000135899:t:230167293-230169237	ENSG00000135899	0
731	gene:ENSG00000186104:t:14885776-14887334	ENSG00000186104	0
732	gene:ENSG00000136152:s:45464898-45465210	ENSG00000136152	0
733	gene:ENSG00000165275:s:37776282-37776430	ENSG00000165275	0
734	gene:ENSG00000165699:s:132927201-132927304	ENSG00000165699	0
735	gene:ENSG00000131023:t:149701779-149702354	ENSG00000131023	0
736	gene:ENSG00000033030:s:122489386-122489463	ENSG00000033030	0
737	gene:ENSG00000164190:s:37052366-37052566	ENSG00000164190	0
738	gene:ENSG00000085832:s:51460944-51461150	ENSG00000085832	0
739	gene:ENSG00000174796:s:75521736-75522582	ENSG00000174796	0
740	gene:ENSG00000170037:t:7949289-7949918	ENSG00000170037	0
741	gene:ENSG00000185305:s:54113133-54113410	ENSG00000185305	0
742	gene:ENSG00000120798:t:95058409-95058489	ENSG00000120798	0
743	gene:ENSG00000174428:t:75125657-75125970	ENSG00000174428	0
744	gene:ENSG00000118518:s:127280231-127280340	ENSG00000118518	0
745	gene:ENSG00000172062:t:70942718-70943383	ENSG00000172062	0
746	gene:ENSG00000140943:t:84081522-84082169	ENSG00000140943	0
747	gene:ENSG00000102984:t:71859680-71860672	ENSG00000102984	0.00301205
748	gene:ENSG00000119397:t:121138545-121138679	ENSG00000119397	0
749	gene:ENSG00000175471:s:94714588-94714886	ENSG00000175471	0
750	gene:ENSG00000100077:s:25604377-25604453	ENSG00000100077	0
751	gene:ENSG00000169359:s:155833857-155834041	ENSG00000169359	0
752	gene:ENSG00000156802:s:123346618-123346750	ENSG00000156802	0
753	gene:ENSG00000174652:s:9419051-9419167	ENSG00000174652	0
754	gene:ENSG00000267040:s:57630302-57630771	ENSG00000267040	0
755	gene:ENSG00000166889:t:59655523-59655759	ENSG00000166889	0
756	gene:ENSG00000139117:t:38724846-38724899	ENSG00000139117	0
757	gene:ENSG00000064012:t:201284718-201285317	ENSG00000064012	0
758	gene:ENSG00000138303:s:72203427-72203524	ENSG00000138303	0.00301205
759	gene:ENSG00000105339:s:141126206-141126471	ENSG00000105339	0
760	gene:ENSG00000197892:s:29245346-29245439	ENSG00000197892	0
761	gene:ENSG00000152117:s:131508537-131508608	ENSG00000152117	0
762	gene:ENSG00000160691:s:154974248-154974395	ENSG00000160691	0
763	gene:ENSG00000143164:s:168004533-168004793	ENSG00000143164	0
764	gene:ENSG00000111731:t:22493223-22493337	ENSG00000111731	0
765	gene:ENSG00000196295:s:30572975-30573922	ENSG00000196295	0
766	gene:ENSG00000103245:t:736994-737464	ENSG00000103245	0
767	gene:ENSG00000170473:s:55932529-55932618	ENSG00000170473	0
768	gene:ENSG00000128059:s:56407650-56407716	ENSG00000128059	0
769	gene:ENSG00000012817:s:19710376-19710606	ENSG00000012817	0
770	gene:ENSG00000166801:s:59143497-59143697	ENSG00000166801	0
771	gene:ENSG00000157601:t:41427755-41428070	ENSG00000157601	0
772	gene:ENSG00000136937:s:97641547-97641691	ENSG00000136937	0
773	gene:ENSG00000068305:s:99712390-99713782	ENSG00000068305	0
774	gene:ENSG00000068305:t:99715468-99716466	ENSG00000068305	0.00301205
775	gene:ENSG00000156802:t:123346086-123346272	ENSG00000156802	0
776	gene:ENSG00000216490:t:18173667-18173973	ENSG00000216490	0
777	gene:ENSG00000143164:t:168022988-168024050	ENSG00000143164	0
778	gene:ENSG00000107242:s:68818461-68818545	ENSG00000107242	0
779	gene:ENSG00000182841:s:42572922-42574818	ENSG00000182841	0
780	gene:ENSG00000130669:t:39173576-39174010	ENSG00000130669	0
781	gene:ENSG00000105426:t:5218420-5218534	ENSG00000105426	0
782	gene:ENSG00000066739:s:96362815-96363870	ENSG00000066739	0
783	gene:ENSG00000065413:s:196993583-196993674	ENSG00000065413	0
784	gene:ENSG00000198265:s:67137931-67138114	ENSG00000198265	0
785	gene:ENSG00000113851:t:3153333-3153488	ENSG00000113851	0
786	gene:ENSG00000228794:s:829003-829104	ENSG00000228794	0
787	gene:ENSG00000170873:s:124698547-124699599	ENSG00000170873	0
788	gene:ENSG00000152256:t:172564978-172565333	ENSG00000152256	0
789	gene:ENSG00000162769:s:212863631-212863909	ENSG00000162769	0
790	gene:ENSG00000155849:s:37448487-37448856	ENSG00000155849	0
791	gene:ENSG00000114126:s:142005441-142005544	ENSG00000114126	0
792	gene:ENSG00000198646:t:34736690-34736758	ENSG00000198646	0.00301205
793	gene:ENSG00000189007:s:143450547-143450673	ENSG00000189007	0
794	gene:ENSG00000140367:t:75879098-75879189	ENSG00000140367	0
795	gene:ENSG00000197037:s:99618525-99618651	ENSG00000197037	0.4
796	gene:ENSG00000075292:s:71380513-71380720	ENSG00000075292	0
797	gene:ENSG00000198429:s:11887784-11887986	ENSG00000198429	0
798	gene:ENSG00000113569:s:37309129-37309267	ENSG00000113569	0
799	gene:ENSG00000077585:s:236168701-236168755	ENSG00000077585	0.00301205
800	gene:ENSG00000110931:t:121237691-121240542	ENSG00000110931	0
801	gene:ENSG00000087338:t:69842700-69843261	ENSG00000087338	0
802	gene:ENSG00000101544:t:80132677-80133192	ENSG00000101544	0
803	gene:ENSG00000156970:s:40212499-40212648	ENSG00000156970	0
804	gene:ENSG00000004897:t:47169913-47170327	ENSG00000004897	0
805	gene:ENSG00000174652:t:9418505-9418631	ENSG00000174652	0
806	gene:ENSG00000130939:s:10072028-10072214	ENSG00000130939	0
807	gene:ENSG00000135749:s:233295326-233295713	ENSG00000135749	0.00301205
808	gene:ENSG00000125871:t:17988166-17988298	ENSG00000125871	0
809	gene:ENSG00000105136:s:57491468-57491778	ENSG00000105136	0.6
810	gene:ENSG00000148154:s:111926384-111926496	ENSG00000148154	0
811	gene:ENSG00000075790:t:107621393-107623317	ENSG00000075790	0
812	gene:ENSG00000114491:s:124737568-124738443	ENSG00000114491	0
813	gene:ENSG00000160991:s:102433530-102433661	ENSG00000160991	0
814	gene:ENSG00000073910:s:32031300-32031865	ENSG00000073910	0
815	gene:ENSG00000134250:s:119949674-119950837	ENSG00000134250	0
816	gene:ENSG00000064102:s:26916002-26916180	ENSG00000064102	0
817	gene:ENSG00000140287:s:50253598-50253666	ENSG00000140287	0
818	gene:ENSG00000086758:s:53627410-53627515	ENSG00000086758	0
819	gene:ENSG00000166881:s:57064509-57064739	ENSG00000166881	0
820	gene:ENSG00000188938:s:93451945-93453592	ENSG00000188938	0.2
821	gene:ENSG00000156787:t:123084162-123084340	ENSG00000156787	0
822	gene:ENSG00000164347:s:74733018-74733388	ENSG00000164347	0
823	gene:ENSG00000185596:t:101973905-101974106	ENSG00000185596	0
824	gene:ENSG00000106682:t:74194741-74195059	ENSG00000106682	0
825	gene:ENSG00000104517:s:102345006-102345545	ENSG00000104517	0
826	gene:ENSG00000178163:t:10439874-10446539	ENSG00000178163	0
827	gene:ENSG00000155329:t:132996985-132999072	ENSG00000155329	0
828	gene:ENSG00000028203:t:95262906-95263081	ENSG00000028203	0
829	gene:ENSG00000180229:s:20505391-20505493	ENSG00000180229	0
830	gene:ENSG00000155307:t:14512332-14512573	ENSG00000155307	0
831	gene:ENSG00000165801:t:21087320-21087472	ENSG00000165801	0
832	gene:ENSG00000162971:s:199938933-199939070	ENSG00000162971	0
833	gene:ENSG00000107021:s:128788334-128788407	ENSG00000107021	0
834	gene:ENSG00000135250:t:105125782-105125874	ENSG00000135250	0
835	gene:ENSG00000117308:s:23799356-23799570	ENSG00000117308	0.00301205
836	gene:ENSG00000132881:t:16232497-16232646	ENSG00000132881	0
837	gene:ENSG00000153147:t:143543509-143543657	ENSG00000153147	0
838	gene:ENSG00000148090:s:91355883-91355970	ENSG00000148090	0.00301205
839	gene:ENSG00000166889:s:59656499-59656624	ENSG00000166889	0
840	gene:ENSG00000198039:t:64917030-64917118	ENSG00000198039	0
841	gene:ENSG00000152689:t:33543512-33543627	ENSG00000152689	0
842	gene:ENSG00000133943:t:91145221-91145313	ENSG00000133943	0
843	gene:ENSG00000254995:t:58667201-58667597	ENSG00000254995	0
844	gene:ENSG00000126005:s:35272005-35272145	ENSG00000126005	0
845	gene:ENSG00000106459:s:129709075-129709235	ENSG00000106459	0
846	gene:ENSG00000111554:s:68320973-68321446	ENSG00000111554	0
847	gene:ENSG00000169188:s:55001546-55001629	ENSG00000169188	0.00301205
848	gene:ENSG00000172530:s:na-87959741	ENSG00000172530	0
849	gene:ENSG00000104164:s:45592124-45592276	ENSG00000104164	0
850	gene:ENSG00000111880:t:88614272-88614395	ENSG00000111880	0
851	gene:ENSG00000156469:t:96256962-96257275	ENSG00000156469	0
852	gene:ENSG00000136560:s:161161283-161161666	ENSG00000136560	0
853	gene:ENSG00000142599:t:8358196-8358916	ENSG00000142599	0
854	gene:ENSG00000163939:t:52684856-52684914	ENSG00000163939	0.198795
855	gene:ENSG00000105865:t:107574893-107575742	ENSG00000105865	0
856	gene:ENSG00000070269:t:56618594-56618763	ENSG00000070269	0
857	gene:ENSG00000163872:t:183803987-183804666	ENSG00000163872	0
858	gene:ENSG00000226777:s:105922118-105922344	ENSG00000226777	0
859	gene:ENSG00000275052:t:55573619-55574170	ENSG00000275052	0
860	gene:ENSG00000178163:s:10457317-10457410	ENSG00000178163	0
861	gene:ENSG00000101191:t:62914210-62914406	ENSG00000101191	0
862	gene:ENSG00000121417:s:57633167-57633487	ENSG00000121417	0
863	gene:ENSG00000149231:t:96383961-96384990	ENSG00000149231	0
864	gene:ENSG00000243147:t:27779433-27779741	ENSG00000243147	0
865	gene:ENSG00000116455:s:111442025-111442129	ENSG00000116455	0.00301205
866	gene:ENSG00000174501:t:95851694-95851787	ENSG00000174501	0
867	gene:ENSG00000089876:s:125896218-125896436	ENSG00000089876	0
868	gene:ENSG00000179134:t:39354004-39354066	ENSG00000179134	0
869	gene:ENSG00000107614:s:17174418-17174876	ENSG00000107614	0.598795
870	gene:ENSG00000007129:s:41564644-41565125	ENSG00000007129	0
871	gene:ENSG00000116704:s:67020369-67020447	ENSG00000116704	0
872	gene:ENSG00000173041:t:64519884-64522508	ENSG00000173041	0
873	gene:ENSG00000179295:s:112455935-112456063	ENSG00000179295	0
874	gene:ENSG00000158545:s:88586600-88586684	ENSG00000158545	0
875	gene:ENSG00000173611:s:125142254-125142677	ENSG00000173611	0
876	gene:ENSG00000115761:s:10673129-10673557	ENSG00000115761	0
877	gene:ENSG00000189079:s:45839329-45842257	ENSG00000189079	0
878	gene:ENSG00000112984:t:138185961-138186052	ENSG00000112984	0
879	gene:ENSG00000119720:t:90301239-90301372	ENSG00000119720	0
880	gene:ENSG00000197782:t:40084745-40084798	ENSG00000197782	0.601807
881	gene:ENSG00000124357:s:71068588-71068841	ENSG00000124357	0
882	gene:ENSG00000120837:t:104135448-104135532	ENSG00000120837	0
883	gene:ENSG00000127220:t:17292131-17292854	ENSG00000127220	0
884	gene:ENSG00000113356:s:90488000-90488129	ENSG00000113356	0.4
885	gene:ENSG00000074603:s:65512295-65512831	ENSG00000074603	0
886	gene:ENSG00000115685:t:241157807-241157862	ENSG00000115685	0
887	gene:ENSG00000160613:s:117207970-117208535	ENSG00000160613	0
888	gene:ENSG00000011114:s:93332818-93333092	ENSG00000011114	0
889	gene:ENSG00000115459:t:85355555-85355896	ENSG00000115459	0
890	gene:ENSG00000047346:t:52584743-52585323	ENSG00000047346	0
891	gene:ENSG00000101363:t:37301171-37301413	ENSG00000101363	0
892	gene:ENSG00000137265:t:401424-402123	ENSG00000137265	0
893	gene:ENSG00000168016:t:36892901-36892984	ENSG00000168016	0
894	gene:ENSG00000140022:t:81426507-81427212	ENSG00000140022	0
895	gene:ENSG00000106868:t:112041867-112041960	ENSG00000106868	0
896	gene:ENSG00000162402:s:55089107-55089740	ENSG00000162402	0
897	gene:ENSG00000026103:t:89011999-89012081	ENSG00000026103	0
898	gene:ENSG00000009954:s:73465439-73465565	ENSG00000009954	0
899	gene:ENSG00000117308:t:23798311-23798730	ENSG00000117308	0
900	gene:ENSG00000156515:t:69343827-69344112	ENSG00000156515	0
901	gene:ENSG00000135047:t:87731008-87731393	ENSG00000135047	0
902	gene:ENSG00000172062:s:70941389-70941508	ENSG00000172062	0
903	gene:ENSG00000239789:s:55951819-55951948	ENSG00000239789	0
904	gene:ENSG00000131871:t:101270817-101271645	ENSG00000131871	0
905	gene:ENSG00000239789:t:55954909-55956501	ENSG00000239789	0
906	gene:ENSG00000082074:s:39127741-39127833	ENSG00000082074	0
907	gene:ENSG00000112685:s:693019-693111	ENSG00000112685	0
908	gene:ENSG00000148396:s:136446855-136447015	ENSG00000148396	0
909	gene:ENSG00000153914:s:66153568-66153790	ENSG00000153914	0
910	gene:ENSG00000105576:t:12720510-12721715	ENSG00000105576	0
911	gene:ENSG00000086200:s:62561136-62561257	ENSG00000086200	0
912	gene:ENSG00000115310:t:54987491-54987718	ENSG00000115310	0
913	gene:ENSG00000188672:s:25420639-25420941	ENSG00000188672	0
914	gene:ENSG00000170004:t:7889664-7889776	ENSG00000170004	0
915	gene:ENSG00000204305:s:32183276-32183388	ENSG00000204305	0
916	gene:ENSG00000231889:t:111503296-111503611	ENSG00000231889	0
917	gene:ENSG00000121578:t:119230080-119230244	ENSG00000121578	0
918	gene:ENSG00000267002:t:43165760-43167464	ENSG00000267002	0
919	gene:ENSG00000054523:s:10277986-10278128	ENSG00000054523	0
920	gene:ENSG00000140025:s:89931044-89931994	ENSG00000140025	0
921	gene:ENSG00000077254:s:77759643-77759689	ENSG00000077254	0
922	gene:ENSG00000215041:s:7327440-7327884	ENSG00000215041	0
923	gene:ENSG00000100485:t:50155892-50157121	ENSG00000100485	0
924	gene:ENSG00000164117:t:174241100-174241218	ENSG00000164117	0
925	gene:ENSG00000017260:t:130930416-130930526	ENSG00000017260	0
926	gene:ENSG00000185238:t:20392897-20392999	ENSG00000185238	0
927	gene:ENSG00000158435:s:101252802-101253950	ENSG00000158435	0
928	gene:ENSG00000116017:t:960092-960164	ENSG00000116017	0
929	gene:ENSG00000166451:s:81020100-81020276	ENSG00000166451	0
930	gene:ENSG00000168016:s:36838613-36838716	ENSG00000168016	0
931	gene:ENSG00000182718:t:60395645-60396427	ENSG00000182718	0
932	gene:ENSG00000110497:s:46541945-46542981	ENSG00000110497	0
933	gene:ENSG00000165028:s:104768863-104769021	ENSG00000165028	0
934	gene:ENSG00000184432:t:139385004-139385429	ENSG00000184432	0
935	gene:ENSG00000050748:s:180279796-180280036	ENSG00000050748	0
936	gene:ENSG00000137265:t:394821-395007	ENSG00000137265	0.00301205
937	gene:ENSG00000284964:s:149607467-149607684	ENSG00000284964	0
938	gene:ENSG00000106785:s:98087178-98088005	ENSG00000106785	0
939	gene:ENSG00000135976:t:97167577-97167605	ENSG00000135976	0.00301205
940	gene:ENSG00000114209:s:167704558-167704895	ENSG00000114209	0
941	gene:ENSG00000136280:t:45063918-45064001	ENSG00000136280	0
942	gene:ENSG00000171700:t:64076857-64076954	ENSG00000171700	0
943	gene:ENSG00000128595:s:128739292-128739432	ENSG00000128595	0
944	gene:ENSG00000213341:s:100209595-100209789	ENSG00000213341	0
945	gene:ENSG00000125871:s:17969801-17970370	ENSG00000125871	0
946	gene:ENSG00000116560:t:35177989-35178334	ENSG00000116560	0
947	gene:ENSG00000106785:t:98109889-98109984	ENSG00000106785	0
948	gene:ENSG00000059145:s:1403168-1403190	ENSG00000059145	0
949	gene:ENSG00000196652:t:99525813-99526470	ENSG00000196652	0
950	gene:ENSG00000106346:s:6115164-6115608	ENSG00000106346	0
951	gene:ENSG00000213782:s:12823203-12823566	ENSG00000213782	0
952	gene:ENSG00000180488:s:77859314-77859386	ENSG00000180488	0.00301205
953	gene:ENSG00000282851:t:17415147-17415738	ENSG00000282851	0
954	gene:ENSG00000111788:t:9294432-9294518	ENSG00000111788	0.2
955	gene:ENSG00000101445:s:38805705-38805792	ENSG00000101445	0.00301205
956	gene:ENSG00000143363:s:151017812-151018002	ENSG00000143363	0
957	gene:ENSG00000174944:s:151278158-151278467	ENSG00000174944	0
958	gene:ENSG00000204371:s:31895401-31896516	ENSG00000204371	0
959	gene:ENSG00000104218:t:67095293-67095732	ENSG00000104218	0
960	gene:ENSG00000198793:t:11115396-11115663	ENSG00000198793	0
961	gene:ENSG00000152484:s:27171205-27171896	ENSG00000152484	0
962	gene:ENSG00000082397:t:5392381-5393478	ENSG00000082397	0
963	gene:ENSG00000086061:s:33026456-33026623	ENSG00000086061	0
964	gene:ENSG00000114491:t:124740024-124740199	ENSG00000114491	0
965	gene:ENSG00000133657:s:194455893-194456107	ENSG00000133657	0
966	gene:ENSG00000129003:s:61919289-61919449	ENSG00000129003	0
967	gene:ENSG00000142197:t:36214442-36214556	ENSG00000142197	0
968	gene:ENSG00000185760:s:73133421-73133641	ENSG00000185760	0
969	gene:ENSG00000198265:s:67178657-67178926	ENSG00000198265	0
970	gene:ENSG00000137449:t:15052414-15052584	ENSG00000137449	0
971	gene:ENSG00000059145:s:1414452-1414751	ENSG00000059145	0
972	gene:ENSG00000076108:s:56636182-56636379	ENSG00000076108	0
973	gene:ENSG00000132478:s:75784771-75785040	ENSG00000132478	0
974	gene:ENSG00000122085:t:241094406-241094432	ENSG00000122085	0
975	gene:ENSG00000138448:s:186633329-186633374	ENSG00000138448	0
976	gene:ENSG00000100031:t:24607954-24608023	ENSG00000100031	0
977	gene:ENSG00000171988:s:63380127-63380482	ENSG00000171988	0
978	gene:ENSG00000100982:t:45946029-45946115	ENSG00000100982	0
979	gene:ENSG00000198429:t:11903372-11903699	ENSG00000198429	0.4
980	gene:ENSG00000198799:s:113100397-113100712	ENSG00000198799	0
981	gene:ENSG00000147996:t:65708134-65708958	ENSG00000147996	0
982	gene:ENSG00000164307:s:96776227-96776551	ENSG00000164307	0.2
983	gene:ENSG00000152133:s:37088364-37088440	ENSG00000152133	0
984	gene:ENSG00000004897:s:47180848-47181637	ENSG00000004897	0
985	gene:ENSG00000138613:t:63302345-63302493	ENSG00000138613	0
986	gene:ENSG00000089154:t:120168208-120168414	ENSG00000089154	0
987	gene:ENSG00000137343:s:30642768-30643011	ENSG00000137343	0
988	gene:ENSG00000116711:s:186911248-186911389	ENSG00000116711	0
989	gene:ENSG00000041353:s:54828199-54828700	ENSG00000041353	0
990	gene:ENSG00000196821:s:34688657-34688883	ENSG00000196821	0
991	gene:ENSG00000103343:s:3404426-3404648	ENSG00000103343	0
992	gene:ENSG00000197969:s:77210616-77210675	ENSG00000197969	0
993	gene:ENSG00000214331:s:74350617-74350738	ENSG00000214331	0
994	gene:ENSG00000021776:s:34930258-34930371	ENSG00000021776	0
995	gene:ENSG00000137710:s:110136663-na	ENSG00000137710	0
996	gene:ENSG00000083097:s:83154180-83154273	ENSG00000083097	0
997	gene:ENSG00000168003:s:62856102-62856381	ENSG00000168003	0
998	gene:ENSG00000127511:t:16863680-16863796	ENSG00000127511	0
999	gene:ENSG00000158321:t:70774787-70775386	ENSG00000158321	0.00301205
1000	gene:ENSG00000055950:s:100986588-100987006	ENSG00000055950	0
1001	gene:ENSG00000144580:s:218582971-218583233	ENSG00000144580	0
1002	gene:ENSG00000102910:s:48252131-48252365	ENSG00000102910	0
1003	gene:ENSG00000173559:t:191683290-191683804	ENSG00000173559	0
1004	gene:ENSG00000079277:t:46585874-46585974	ENSG00000079277	0
1005	gene:ENSG00000174405:t:108207439-108211296	ENSG00000174405	0
1006	gene:ENSG00000135953:t:102723700-102723909	ENSG00000135953	0
1007	gene:ENSG00000060749:t:32953857-32954179	ENSG00000060749	0
1008	gene:ENSG00000186017:t:36449764-36450001	ENSG00000186017	0
1009	gene:ENSG00000136280:s:45000185-45000363	ENSG00000136280	0
1010	gene:ENSG00000261373:t:89716461-89716908	ENSG00000261373	0
1011	gene:ENSG00000092439:s:50637422-50637593	ENSG00000092439	0
1012	gene:ENSG00000070269:s:56585693-56585912	ENSG00000070269	0
1013	gene:ENSG00000054118:s:36225175-36225463	ENSG00000054118	0.00301205
1014	gene:ENSG00000163975:s:197021294-197021485	ENSG00000163975	0.4
1015	gene:ENSG00000163110:s:94455245-94455542	ENSG00000163110	0
1016	gene:ENSG00000083097:t:83157182-83157318	ENSG00000083097	0
1017	gene:ENSG00000183605:s:119162339-119162414	ENSG00000183605	0
1018	gene:ENSG00000204178:s:25430858-25431178	ENSG00000204178	0
1019	gene:ENSG00000156313:t:38297284-38297452	ENSG00000156313	0
1020	gene:ENSG00000119707:s:73100301-73100362	ENSG00000119707	0
1021	gene:ENSG00000090266:s:140700697-140701104	ENSG00000090266	0
1022	gene:ENSG00000134686:s:33354401-33354566	ENSG00000134686	0
1023	gene:ENSG00000087338:s:69829642-69830503	ENSG00000087338	0
1024	gene:ENSG00000070501:s:42357320-42357942	ENSG00000070501	0
1025	gene:ENSG00000072042:s:67692934-67693052	ENSG00000072042	0
1026	gene:ENSG00000011260:s:51275850-51275991	ENSG00000011260	0
1027	gene:ENSG00000156162:s:94770452-94770571	ENSG00000156162	0
1028	gene:ENSG00000109184:s:51886568-51886638	ENSG00000109184	0
1029	gene:ENSG00000278175:s:39809234-39809633	ENSG00000278175	0
1030	gene:ENSG00000164053:s:48454300-48454418	ENSG00000164053	0
1031	gene:ENSG00000250988:s:82754629-82755037	ENSG00000250988	0
1032	gene:ENSG00000070269:t:56605570-56605683	ENSG00000070269	0
1033	gene:ENSG00000079277:s:46585874-46585974	ENSG00000079277	0
1034	gene:ENSG00000113971:s:132718994-132719144	ENSG00000113971	0
1035	gene:ENSG00000137642:s:121452203-121452828	ENSG00000137642	0
1036	gene:ENSG00000078140:s:39698044-39698302	ENSG00000078140	0
1037	gene:ENSG00000156313:s:38298956-38299141	ENSG00000156313	0
1038	gene:ENSG00000114650:s:47425275-47425729	ENSG00000114650	0
1039	gene:ENSG00000137338:t:28287080-28287168	ENSG00000137338	0
1040	gene:ENSG00000067066:t:230465975-230466379	ENSG00000067066	0
1041	gene:ENSG00000171503:t:158681942-158682424	ENSG00000171503	0
1042	gene:ENSG00000205755:s:1202031-1202535	ENSG00000205755	0
1043	gene:ENSG00000182872:s:47173128-47173197	ENSG00000182872	0
1044	gene:ENSG00000168300:s:51831444-51831567	ENSG00000168300	0
1045	gene:ENSG00000196911:t:116725751-116725876	ENSG00000196911	0
1046	gene:ENSG00000172965:t:111344061-111344237	ENSG00000172965	0
1047	gene:ENSG00000113161:s:75354308-75354697	ENSG00000113161	0
1048	gene:ENSG00000108021:t:5712756-5712918	ENSG00000108021	0.00301205
1049	gene:ENSG00000206149:t:28655796-28656171	ENSG00000206149	0
1050	gene:ENSG00000156804:t:123513198-123513382	ENSG00000156804	0
1051	gene:ENSG00000160999:t:102300522-102301279	ENSG00000160999	0
1052	gene:ENSG00000079950:s:132513006-132513198	ENSG00000079950	0
1053	gene:ENSG00000156804:s:123514052-123514333	ENSG00000156804	0
1054	gene:ENSG00000204946:t:149294380-149294412	ENSG00000204946	0
1055	gene:ENSG00000119977:s:95686399-95686530	ENSG00000119977	0
1056	gene:ENSG00000173914:t:66664998-66665660	ENSG00000173914	0
1057	gene:ENSG00000173914:s:66668615-66668835	ENSG00000173914	0
1058	gene:ENSG00000231607:s:50043437-50044749	ENSG00000231607	0.00301205
1059	gene:ENSG00000106077:t:73736094-73736691	ENSG00000106077	0
1060	gene:ENSG00000064012:s:201276827-201277104	ENSG00000064012	0
1061	gene:ENSG00000075568:t:97793290-97793553	ENSG00000075568	0
1062	gene:ENSG00000184381:t:38126371-38126755	ENSG00000184381	0
1063	gene:ENSG00000126070:t:36008690-36008777	ENSG00000126070	0
1064	gene:ENSG00000055950:t:100983755-100983817	ENSG00000055950	0
1065	gene:ENSG00000130150:s:14873689-14874454	ENSG00000130150	0
1066	gene:ENSG00000086758:t:53543710-53543968	ENSG00000086758	0
1067	gene:ENSG00000160055:s:32215673-32215795	ENSG00000160055	0
1068	gene:ENSG00000137955:s:75787496-75788783	ENSG00000137955	0
1069	gene:ENSG00000142875:t:84202683-84202805	ENSG00000142875	0
1070	gene:ENSG00000113240:t:178619598-178620673	ENSG00000113240	0
1071	gene:ENSG00000186088:s:77381305-77381354	ENSG00000186088	0
1072	gene:ENSG00000121892:t:39863336-39863512	ENSG00000121892	0
1073	gene:ENSG00000185222:s:103356489-103356606	ENSG00000185222	0
1074	gene:ENSG00000129484:s:20356307-20356434	ENSG00000129484	0
1075	gene:ENSG00000196187:s:225882173-225882369	ENSG00000196187	0
1076	gene:ENSG00000244005:s:35680737-35680871	ENSG00000244005	0
1077	gene:ENSG00000125630:t:112557910-112558081	ENSG00000125630	0
1078	gene:ENSG00000147383:t:152846282-152846432	ENSG00000147383	0
1079	gene:ENSG00000083896:t:68320123-68320205	ENSG00000083896	0
1080	gene:ENSG00000074935:t:112076322-112078694	ENSG00000074935	0.00301205
1081	gene:ENSG00000267080:s:44181498-44181741	ENSG00000267080	0
1082	gene:ENSG00000204231:s:33195570-33195702	ENSG00000204231	0
1083	gene:ENSG00000170633:t:121416157-121416609	ENSG00000170633	0
1084	gene:ENSG00000171988:t:63380127-63380482	ENSG00000171988	0
1085	gene:ENSG00000107816:t:101002238-101003177	ENSG00000107816	0.00301205
1086	gene:ENSG00000141867:s:15254152-15254343	ENSG00000141867	0
1087	gene:ENSG00000139218:s:45922356-45922796	ENSG00000139218	0
1088	gene:ENSG00000275832:s:38500333-38501124	ENSG00000275832	0
1089	gene:ENSG00000067191:s:39184207-39184383	ENSG00000067191	0
1090	gene:ENSG00000189079:t:45846856-45846937	ENSG00000189079	0
1091	gene:ENSG00000225830:s:49524033-49524777	ENSG00000225830	0
1092	gene:ENSG00000137449:s:15033161-15033211	ENSG00000137449	0
1093	gene:ENSG00000115685:s:241150022-241150547	ENSG00000115685	0
1094	gene:ENSG00000217128:s:131744564-131744690	ENSG00000217128	0
1095	gene:ENSG00000115241:s:27384874-27385102	ENSG00000115241	0
1096	gene:ENSG00000081237:t:198731370-198731462	ENSG00000081237	0
1097	gene:ENSG00000182378:s:276322-276767	ENSG00000182378	0
1098	gene:ENSG00000102409:s:103215092-103215515	ENSG00000102409	0
1099	gene:ENSG00000109756:t:159304342-159304473	ENSG00000109756	0
1100	gene:ENSG00000138778:t:103194603-103194684	ENSG00000138778	0
1101	gene:ENSG00000109133:s:41935120-41935372	ENSG00000109133	0.00301205
1102	gene:ENSG00000145016:t:197705092-197705175	ENSG00000145016	0
1103	gene:ENSG00000150760:t:126977948-126977988	ENSG00000150760	0
1104	gene:ENSG00000198900:t:41092470-41092865	ENSG00000198900	0
1105	gene:ENSG00000204231:t:33194945-33195360	ENSG00000204231	0
1106	gene:ENSG00000137656:t:116757766-116757950	ENSG00000137656	0
1107	gene:ENSG00000148396:t:136443822-136444082	ENSG00000148396	0
1108	gene:ENSG00000166986:t:57490207-57490277	ENSG00000166986	0
1109	gene:ENSG00000118276:t:31666256-31666372	ENSG00000118276	0
1110	gene:ENSG00000172889:t:136668232-136668362	ENSG00000172889	0
1111	gene:ENSG00000099308:s:18121850-18121922	ENSG00000099308	0
1112	gene:ENSG00000138757:s:75654593-75654745	ENSG00000138757	0
1113	gene:ENSG00000070501:t:42361295-42361712	ENSG00000070501	0
1114	gene:ENSG00000213782:t:12821655-12821730	ENSG00000213782	0
1115	gene:ENSG00000083097:s:83067666-83067779	ENSG00000083097	0
1116	gene:ENSG00000148481:t:15782102-15782335	ENSG00000148481	0
1117	gene:ENSG00000105229:t:4035804-4035870	ENSG00000105229	0
1118	gene:ENSG00000101265:t:4803401-4803586	ENSG00000101265	0
1119	gene:ENSG00000172671:s:45625951-45627105	ENSG00000172671	0
1120	gene:ENSG00000109458:t:143394817-143395720	ENSG00000109458	0
1121	gene:ENSG00000196730:s:87498970-87499352	ENSG00000196730	0
1122	gene:ENSG00000174501:t:95897270-95897342	ENSG00000174501	0
1123	gene:ENSG00000144136:s:112652270-112652798	ENSG00000144136	0
1124	gene:ENSG00000023041:t:112438336-112438389	ENSG00000023041	0
1125	gene:ENSG00000072121:s:67805454-67806018	ENSG00000072121	0
1126	gene:ENSG00000163947:t:56773709-56773816	ENSG00000163947	0
1127	gene:ENSG00000177409:t:93145385-93145598	ENSG00000177409	0
1128	gene:ENSG00000139793:t:97391322-97394120	ENSG00000139793	0
1129	gene:ENSG00000182718:s:60397871-60398043	ENSG00000182718	0
1130	gene:ENSG00000196417:s:53402065-53402191	ENSG00000196417	0.4
1131	gene:ENSG00000054267:s:235219793-235219968	ENSG00000054267	0
1132	gene:ENSG00000277072:s:74884144-74884223	ENSG00000277072	0
1133	gene:ENSG00000076928:t:41897675-41898113	ENSG00000076928	0
1134	gene:ENSG00000100425:t:49777678-49777813	ENSG00000100425	0
1135	gene:ENSG00000074054:t:121401868-121401892	ENSG00000074054	0.00301205
1136	gene:ENSG00000109323:s:102671281-102671398	ENSG00000109323	0
1137	gene:ENSG00000101849:s:9640273-9640360	ENSG00000101849	0
1138	gene:ENSG00000078269:t:158027367-158029406	ENSG00000078269	0
1139	gene:ENSG00000260778:t:2272987-2273418	ENSG00000260778	0.00180723
1140	gene:ENSG00000138758:s:76949703-76949930	ENSG00000138758	0
1141	gene:ENSG00000172171:t:30898908-30899606	ENSG00000172171	0
1142	gene:ENSG00000099204:t:114445312-114445519	ENSG00000099204	0
1143	gene:ENSG00000134255:s:111139627-111139914	ENSG00000134255	0
1144	gene:ENSG00000257335:s:142065332-142065468	ENSG00000257335	0.2
1145	gene:ENSG00000244405:s:186104926-186105355	ENSG00000244405	0
1146	gene:ENSG00000161011:s:179811574-179811682	ENSG00000161011	0
1147	gene:ENSG00000168214:s:26429898-26430053	ENSG00000168214	0
1148	gene:ENSG00000237945:s:33931160-33931742	ENSG00000237945	0
1149	gene:ENSG00000135451:s:49323845-49324121	ENSG00000135451	0
1150	gene:ENSG00000170903:s:106020962-106022403	ENSG00000170903	0
1151	gene:ENSG00000173451:s:71663009-71664580	ENSG00000173451	0
1152	gene:ENSG00000112282:t:131610046-131610246	ENSG00000112282	0
1153	gene:ENSG00000241860:t:146386-146509	ENSG00000241860	0
1154	gene:ENSG00000003509:s:37231631-37231760	ENSG00000003509	0
1155	gene:ENSG00000165795:t:21023307-21023740	ENSG00000165795	0
1156	gene:ENSG00000197579:s:32552434-32552553	ENSG00000197579	0
1157	gene:ENSG00000196418:s:247158935-247159066	ENSG00000196418	0.00301205
1158	gene:ENSG00000128487:t:20096631-20096798	ENSG00000128487	0
1159	gene:ENSG00000108423:s:59878035-59878762	ENSG00000108423	0
1160	gene:ENSG00000112234:s:98905426-98905670	ENSG00000112234	0
1161	gene:ENSG00000137075:s:36400554-36400923	ENSG00000137075	0
1162	gene:ENSG00000165646:t:117277114-117279430	ENSG00000165646	0.00301205
1163	gene:ENSG00000151208:s:77816551-77816701	ENSG00000151208	0
1164	gene:ENSG00000135655:s:62325832-62325933	ENSG00000135655	0
1165	gene:ENSG00000134815:t:47352754-47353735	ENSG00000134815	0.00301205
1166	gene:ENSG00000205670:t:34402091-34402777	ENSG00000205670	0
1167	gene:ENSG00000213096:s:24106548-24106643	ENSG00000213096	0
1168	gene:ENSG00000100425:s:49787390-49787887	ENSG00000100425	0
1169	gene:ENSG00000002822:t:1936687-1936897	ENSG00000002822	0
1170	gene:ENSG00000141424:s:36129101-36129385	ENSG00000141424	0
1171	gene:ENSG00000205763:s:32942511-32943176	ENSG00000205763	0
1172	gene:ENSG00000120868:s:98699408-98699569	ENSG00000120868	0
1173	gene:ENSG00000184162:t:19202058-19202398	ENSG00000184162	0.00301205
1174	gene:ENSG00000198793:t:11255992-11256192	ENSG00000198793	0
1175	gene:ENSG00000105053:t:50020462-50020649	ENSG00000105053	0
1176	gene:ENSG00000258644:t:70342647-70342858	ENSG00000258644	0
1177	gene:ENSG00000182606:t:42087104-42087441	ENSG00000182606	0
1178	gene:ENSG00000168297:s:58420536-58421206	ENSG00000168297	0
1179	gene:ENSG00000105738:s:37907228-37907358	ENSG00000105738	0
1180	gene:ENSG00000214013:t:42329306-42329505	ENSG00000214013	0
1181	gene:ENSG00000127989:s:91880055-91880439	ENSG00000127989	0
1182	gene:ENSG00000183943:s:3670179-3670405	ENSG00000183943	0
1183	gene:ENSG00000155189:s:6732561-6732650	ENSG00000155189	0
1184	gene:ENSG00000137275:s:3068133-3069173	ENSG00000137275	0
1185	gene:ENSG00000172113:s:48296727-48296829	ENSG00000172113	0
1186	gene:ENSG00000137842:s:43151790-43151945	ENSG00000137842	0
1187	gene:ENSG00000197183:t:32474601-32474742	ENSG00000197183	0.00301205
1188	gene:ENSG00000198901:t:90983906-90984140	ENSG00000198901	0
1189	gene:ENSG00000151726:t:184773843-184773898	ENSG00000151726	0
1190	gene:ENSG00000125629:s:118096418-118096800	ENSG00000125629	0
1191	gene:ENSG00000089022:s:111868753-111868876	ENSG00000089022	0
1192	gene:ENSG00000256683:s:51986770-51986856	ENSG00000256683	0
1193	gene:ENSG00000138688:t:122229121-122229240	ENSG00000138688	0
1194	gene:ENSG00000170266:s:33046120-33046253	ENSG00000170266	0
1195	gene:ENSG00000102531:s:49198362-49198574	ENSG00000102531	0
1196	gene:ENSG00000100368:s:36935442-36935687	ENSG00000100368	0
1197	gene:ENSG00000175354:t:12817156-12817365	ENSG00000175354	0
1198	gene:ENSG00000034677:t:100261542-100261755	ENSG00000034677	0
1199	gene:ENSG00000113328:s:163443757-163444078	ENSG00000113328	0
1200	gene:ENSG00000008128:t:1703824-1703995	ENSG00000008128	0
1201	gene:ENSG00000164023:s:107824882-107825809	ENSG00000164023	0
1202	gene:ENSG00000156469:s:96250906-96251446	ENSG00000156469	0.00301205
1203	gene:ENSG00000015133:t:91384390-91384551	ENSG00000015133	0.201205
1204	gene:ENSG00000146776:s:105875812-105875880	ENSG00000146776	0
1205	gene:ENSG00000116337:s:109619837-109620278	ENSG00000116337	0
1206	gene:ENSG00000175354:s:12825804-12826159	ENSG00000175354	0
1207	gene:ENSG00000163006:t:108788852-108788966	ENSG00000163006	0
1208	gene:ENSG00000164674:t:158725503-158725637	ENSG00000164674	0.00301205
1209	gene:ENSG00000100523:t:53093316-53093851	ENSG00000100523	0
1210	gene:ENSG00000108021:s:5712756-5712918	ENSG00000108021	0.00301205
1211	gene:ENSG00000073921:s:85996826-85996929	ENSG00000073921	0
1212	gene:ENSG00000245958:s:119528740-119528867	ENSG00000245958	0
1213	gene:ENSG00000107643:s:48306639-48306821	ENSG00000107643	0
1214	gene:ENSG00000197362:s:149090623-149090782	ENSG00000197362	0
1215	gene:ENSG00000170017:t:105552468-105553171	ENSG00000170017	0
1216	gene:ENSG00000101109:s:44973167-44973433	ENSG00000101109	0
1217	gene:ENSG00000140563:t:94476696-94477334	ENSG00000140563	0
1218	gene:ENSG00000135469:s:56267682-56268084	ENSG00000135469	0
1219	gene:ENSG00000205485:t:76621116-76621679	ENSG00000205485	0
1220	gene:ENSG00000109381:s:139136771-139137867	ENSG00000109381	0
1221	gene:ENSG00000215440:s:58690988-58692026	ENSG00000215440	0
1222	gene:ENSG00000164190:t:37000817-37000888	ENSG00000164190	0
1223	gene:ENSG00000078061:t:47566624-47566780	ENSG00000078061	0
1224	gene:ENSG00000105229:s:na-4035756	ENSG00000105229	0.00301205
1225	gene:ENSG00000126106:t:44635238-44636457	ENSG00000126106	0
1226	gene:ENSG00000196150:s:144886840-144886902	ENSG00000196150	0
1227	gene:ENSG00000005483:t:105040839-105040858	ENSG00000005483	0
1228	gene:ENSG00000109323:t:102690596-102690771	ENSG00000109323	0
1229	gene:ENSG00000106144:t:143291540-143291690	ENSG00000106144	0
1230	gene:ENSG00000110713:s:3713818-3713995	ENSG00000110713	0
1231	gene:ENSG00000106477:s:130427955-130428018	ENSG00000106477	0
1232	gene:ENSG00000213390:t:97246272-97246337	ENSG00000213390	0
1233	gene:ENSG00000183506:t:21474597-21474800	ENSG00000183506	0
1234	gene:ENSG00000134470:t:5963735-5963897	ENSG00000134470	0
1235	gene:ENSG00000119004:s:203245846-203245895	ENSG00000119004	0
1236	gene:ENSG00000065615:s:83926136-83926331	ENSG00000065615	0
1237	gene:ENSG00000275052:s:55568029-55568363	ENSG00000275052	0
1238	gene:ENSG00000221978:s:1392596-1392716	ENSG00000221978	0
1239	gene:ENSG00000171045:s:142284154-142284485	ENSG00000171045	0
1240	gene:ENSG00000003436:s:187520542-187520688	ENSG00000003436	0.2
1241	gene:ENSG00000120370:s:170532129-170532627	ENSG00000120370	0
1242	gene:ENSG00000063601:t:150718625-150718700	ENSG00000063601	0
1243	gene:ENSG00000009954:t:73461989-73463099	ENSG00000009954	0
1244	gene:ENSG00000278416:s:75358764-75359278	ENSG00000278416	0
1245	gene:ENSG00000282051:t:199321-200775	ENSG00000282051	0
1246	gene:ENSG00000164961:t:125082616-125083258	ENSG00000164961	0
1247	gene:ENSG00000196455:s:130744486-130745264	ENSG00000196455	0
1248	gene:ENSG00000076984:s:7903843-7904068	ENSG00000076984	0
1249	gene:ENSG00000173276:t:41992493-41994108	ENSG00000173276	0
1250	gene:ENSG00000003400:t:201207883-201208183	ENSG00000003400	0
1251	gene:ENSG00000118507:t:131281530-131281943	ENSG00000118507	0
1252	gene:ENSG00000184162:s:19202791-19202881	ENSG00000184162	0
1253	gene:ENSG00000020426:t:60968559-60969953	ENSG00000020426	0
1254	gene:ENSG00000215114:t:58416850-58416953	ENSG00000215114	0
1255	gene:ENSG00000125629:t:118103197-118103321	ENSG00000125629	0
1256	gene:ENSG00000109265:s:56272321-56272492	ENSG00000109265	0
1257	gene:ENSG00000170903:t:106010703-106011067	ENSG00000170903	0
1258	gene:ENSG00000085433:s:108995580-108995837	ENSG00000085433	0
1259	gene:ENSG00000153560:s:33409236-33409363	ENSG00000153560	0
1260	gene:ENSG00000226823:s:33508359-33508429	ENSG00000226823	0
1261	gene:ENSG00000165506:s:49633287-49635230	ENSG00000165506	0
1262	gene:ENSG00000112282:s:131600038-131600162	ENSG00000112282	0
1263	gene:ENSG00000110921:s:109575998-109576145	ENSG00000110921	0
1264	gene:ENSG00000118985:t:95919424-95919545	ENSG00000118985	0
1265	gene:ENSG00000150593:s:110871795-110872028	ENSG00000150593	0
1266	gene:ENSG00000179750:s:38991308-38991626	ENSG00000179750	0
1267	gene:ENSG00000269858:s:40801290-40801415	ENSG00000269858	0
1268	gene:ENSG00000042429:t:93800661-93801972	ENSG00000042429	0
1269	gene:ENSG00000065809:s:14568654-14568842	ENSG00000065809	0
1270	gene:ENSG00000122435:s:100140408-100140812	ENSG00000122435	0.00301205
1271	gene:ENSG00000120690:s:41060838-41061440	ENSG00000120690	0
1272	gene:ENSG00000228794:t:851348-852515	ENSG00000228794	0
1273	gene:ENSG00000065491:s:37257772-37257973	ENSG00000065491	0
1274	gene:ENSG00000123815:s:40716587-40716896	ENSG00000123815	0
1275	gene:ENSG00000196236:t:40861618-40862770	ENSG00000196236	0
1276	gene:ENSG00000122481:t:95239777-95239909	ENSG00000122481	0
1277	gene:ENSG00000204599:t:30328889-30329041	ENSG00000204599	0
1278	gene:ENSG00000123815:t:40714531-40714785	ENSG00000123815	0
1279	gene:ENSG00000213963:s:177334393-177334529	ENSG00000213963	0
1280	gene:ENSG00000130714:t:131506403-131506773	ENSG00000130714	0
1281	gene:ENSG00000063169:s:47679336-47681276	ENSG00000063169	0.00301205
1282	gene:ENSG00000187742:s:89338323-89338580	ENSG00000187742	0
1283	gene:ENSG00000134982:t:112837553-112846239	ENSG00000134982	0
1284	gene:ENSG00000112592:t:170561791-170561958	ENSG00000112592	0
1285	gene:ENSG00000178691:s:31973131-31973236	ENSG00000178691	0
1286	gene:ENSG00000145041:t:51430033-51430212	ENSG00000145041	0
1287	gene:ENSG00000173597:s:69760459-69760858	ENSG00000173597	0
1288	gene:ENSG00000170425:s:15944917-15945583	ENSG00000170425	0
1289	gene:ENSG00000173041:s:64562925-64563106	ENSG00000173041	0
1290	gene:ENSG00000126581:t:42810134-42810928	ENSG00000126581	0
1291	gene:ENSG00000160352:t:21098185-21098311	ENSG00000160352	0
1292	gene:ENSG00000244005:t:35674512-35674798	ENSG00000244005	0
1293	gene:ENSG00000064547:t:19626543-19627396	ENSG00000064547	0
1294	gene:ENSG00000142303:t:8605623-8605809	ENSG00000142303	0
1295	gene:ENSG00000198814:t:30696042-30696151	ENSG00000198814	0
1296	gene:ENSG00000226124:s:199846075-199846170	ENSG00000226124	0
1297	gene:ENSG00000085185:s:130022897-130023015	ENSG00000085185	0
1298	gene:ENSG00000185658:s:39312563-39312900	ENSG00000185658	0
1299	gene:ENSG00000095370:t:127751172-127751300	ENSG00000095370	0
1300	gene:ENSG00000162402:s:55120594-55120756	ENSG00000162402	0
1301	gene:ENSG00000170633:s:121400041-121400218	ENSG00000170633	0
1302	gene:ENSG00000213085:t:159876263-159876888	ENSG00000213085	0
1303	gene:ENSG00000184702:t:19719435-19719698	ENSG00000184702	0
1304	gene:ENSG00000006652:t:112467206-112468115	ENSG00000006652	0
1305	gene:ENSG00000149346:s:10601731-10601819	ENSG00000149346	0
1306	gene:ENSG00000147852:s:2647474-2647768	ENSG00000147852	0.00301205
1307	gene:ENSG00000133794:t:13349945-13350070	ENSG00000133794	0
1308	gene:ENSG00000114841:s:52316319-52316545	ENSG00000114841	0
1309	gene:ENSG00000113448:t:59038859-59038971	ENSG00000113448	0
1310	gene:ENSG00000100601:s:77694738-77694900	ENSG00000100601	0
1311	gene:ENSG00000100483:s:50114285-50114575	ENSG00000100483	0
1312	gene:ENSG00000174130:t:38828328-38829539	ENSG00000174130	0
1313	gene:ENSG00000180376:s:56563906-56564156	ENSG00000180376	0
1314	gene:ENSG00000100485:s:50159431-50160086	ENSG00000100485	0
1315	gene:ENSG00000175471:s:94940084-94940573	ENSG00000175471	0
1316	gene:ENSG00000198286:t:2958500-2958631	ENSG00000198286	0.6
1317	gene:ENSG00000281103:t:38350298-38350543	ENSG00000281103	0
1318	gene:ENSG00000186787:s:57120405-57120634	ENSG00000186787	0.00301205
1319	gene:ENSG00000181804:s:143848148-143848531	ENSG00000181804	0.598795
1320	gene:ENSG00000107371:t:37779714-37780980	ENSG00000107371	0
1321	gene:ENSG00000173848:t:5451828-5451937	ENSG00000173848	0
1322	gene:ENSG00000213204:s:87508420-87508944	ENSG00000213204	0
1323	gene:ENSG00000159267:t:36962036-36962171	ENSG00000159267	0
1324	gene:ENSG00000048052:s:18496167-18496324	ENSG00000048052	0
1325	gene:ENSG00000197971:s:77128167-77128476	ENSG00000197971	0
1326	gene:ENSG00000229043:t:1162962-1163217	ENSG00000229043	0
1327	gene:ENSG00000095261:t:120824079-120824911	ENSG00000095261	0
1328	gene:ENSG00000177058:t:55697846-55697994	ENSG00000177058	0.201807
1329	gene:ENSG00000118985:s:95942918-95943049	ENSG00000118985	0
1330	gene:ENSG00000196776:s:108051939-108054739	ENSG00000196776	0
1331	gene:ENSG00000148925:t:13403168-13403278	ENSG00000148925	0
1332	gene:ENSG00000131378:s:16513442-16513706	ENSG00000131378	0
1333	gene:ENSG00000096746:t:68338340-68338687	ENSG00000096746	0
1334	gene:ENSG00000116641:t:62543597-62543745	ENSG00000116641	0
1335	gene:ENSG00000188643:t:153607999-153608177	ENSG00000188643	0
1336	gene:ENSG00000113161:t:75355365-75355526	ENSG00000113161	0
1337	gene:ENSG00000198055:s:177430671-177430967	ENSG00000198055	0
1338	gene:ENSG00000181381:t:168416672-168416797	ENSG00000181381	0
1339	gene:ENSG00000179094:t:8153635-8153799	ENSG00000179094	0.600602
1340	gene:ENSG00000263620:t:8153635-8153799	ENSG00000263620	0
1341	gene:ENSG00000162910:t:228108955-228109055	ENSG00000162910	0
1342	gene:ENSG00000124406:t:42464893-42465076	ENSG00000124406	0
1343	gene:ENSG00000172671:t:45663542-45663842	ENSG00000172671	0
1344	gene:ENSG00000169752:s:76012302-76012444	ENSG00000169752	0.2
1345	gene:ENSG00000257017:s:72056530-72057346	ENSG00000257017	0
1346	gene:ENSG00000125089:t:8218202-8218743	ENSG00000125089	0
1347	gene:ENSG00000086015:t:46029165-46029567	ENSG00000086015	0
1348	gene:ENSG00000150054:s:28119651-28119715	ENSG00000150054	0
1349	gene:ENSG00000276043:s:4944343-4944454	ENSG00000276043	0
1350	gene:ENSG00000132305:s:86158376-86158721	ENSG00000132305	0
1351	gene:ENSG00000067066:s:230462435-230462629	ENSG00000067066	0
1352	gene:ENSG00000118496:t:145804372-145806421	ENSG00000118496	0
1353	gene:ENSG00000071889:s:154512823-154512936	ENSG00000071889	0
1354	gene:ENSG00000185811:s:50367571-50369444	ENSG00000185811	0
1355	gene:ENSG00000140525:t:89299800-89299966	ENSG00000140525	0
1356	gene:ENSG00000211456:t:45709498-45709648	ENSG00000211456	0
1357	gene:ENSG00000130595:t:1929773-1929828	ENSG00000130595	0.2
1358	gene:ENSG00000138246:s:132460250-132460357	ENSG00000138246	0
1359	gene:ENSG00000065559:s:12020824-12021001	ENSG00000065559	0
1360	gene:ENSG00000130164:t:11105979-11106687	ENSG00000130164	0
1361	gene:ENSG00000119943:t:98413948-98414295	ENSG00000119943	0
1362	gene:ENSG00000182150:t:95970576-95970656	ENSG00000182150	0
1363	gene:ENSG00000196712:s:31163186-31163376	ENSG00000196712	0.00301205
1364	gene:ENSG00000178199:t:149474239-149474613	ENSG00000178199	0
1365	gene:ENSG00000051180:s:40709025-40709116	ENSG00000051180	0
1366	gene:ENSG00000107077:s:7049090-7049200	ENSG00000107077	0
1367	gene:ENSG00000115295:t:29181572-29183813	ENSG00000115295	0
1368	gene:ENSG00000112062:s:36079967-36080086	ENSG00000112062	0.00301205
1369	gene:ENSG00000123636:s:159397345-159397404	ENSG00000123636	0
1370	gene:ENSG00000163644:s:88284406-88284769	ENSG00000163644	0.00301205
1371	gene:ENSG00000164077:s:49912397-49913359	ENSG00000164077	0
1372	gene:ENSG00000211898:s:105840301-105840786	ENSG00000211898	0
1373	gene:ENSG00000125676:t:123601880-123603748	ENSG00000125676	0
1374	gene:ENSG00000187049:t:61398260-61398863	ENSG00000187049	0
1375	gene:ENSG00000065989:t:10446218-10446542	ENSG00000065989	0.403012
1376	gene:ENSG00000162929:t:61076920-61077158	ENSG00000162929	0
1377	gene:ENSG00000082074:t:39201826-39203027	ENSG00000082074	0.00301205
1378	gene:ENSG00000267080:t:44175973-44177428	ENSG00000267080	0
1379	gene:ENSG00000135541:s:135497188-135497249	ENSG00000135541	0
1380	gene:ENSG00000164053:t:48464831-48465083	ENSG00000164053	0
1381	gene:ENSG00000173120:t:67217543-67217884	ENSG00000173120	0
1382	gene:ENSG00000120805:s:101407642-101407820	ENSG00000120805	0
1383	gene:ENSG00000213085:s:159877349-159877462	ENSG00000213085	0
1384	gene:ENSG00000166479:s:68691014-68691361	ENSG00000166479	0
1385	gene:ENSG00000196305:s:92256357-92256800	ENSG00000196305	0
1386	gene:ENSG00000076984:t:7909739-7909896	ENSG00000076984	0
1387	gene:ENSG00000135093:t:109067524-109067627	ENSG00000135093	0
1388	gene:ENSG00000140367:s:75873428-75873574	ENSG00000140367	0
1389	gene:ENSG00000198873:s:119207589-119208257	ENSG00000198873	0
1390	gene:ENSG00000104447:s:115587001-115587604	ENSG00000104447	0
1391	gene:ENSG00000213341:s:100219270-100219359	ENSG00000213341	0
1392	gene:ENSG00000101596:t:2724899-2724995	ENSG00000101596	0
1393	gene:ENSG00000054523:s:10272241-10272306	ENSG00000054523	0
1394	gene:ENSG00000095370:s:127773898-127774144	ENSG00000095370	0.2
1395	gene:ENSG00000147854:s:6420538-6421142	ENSG00000147854	0
1396	gene:ENSG00000147459:s:25268845-25268885	ENSG00000147459	0
1397	gene:ENSG00000095209:s:105705596-105706040	ENSG00000095209	0
1398	gene:ENSG00000164125:t:158170466-158171599	ENSG00000164125	0
1399	gene:ENSG00000162819:s:222713256-222713416	ENSG00000162819	0.00301205
1400	gene:ENSG00000013725:s:61013423-61013563	ENSG00000013725	0
1401	gene:ENSG00000118690:t:108883655-na	ENSG00000118690	0
1402	gene:ENSG00000169682:t:28975101-28975392	ENSG00000169682	0.00301205
1403	gene:ENSG00000285399:t:63898399-63898497	ENSG00000285399	0.00301205
1404	gene:ENSG00000227124:s:75741276-75741368	ENSG00000227124	0
1405	gene:ENSG00000114346:s:172758980-172759069	ENSG00000114346	0
1406	gene:ENSG00000089916:s:76151916-76152259	ENSG00000089916	0
1407	gene:ENSG00000065883:s:40088126-40088331	ENSG00000065883	0
1408	gene:ENSG00000234127:t:30201035-30201138	ENSG00000234127	0
1409	gene:ENSG00000215302:s:30470779-30471426	ENSG00000215302	0
1410	gene:ENSG00000079134:t:225089-225139	ENSG00000079134	0
1411	gene:ENSG00000151498:s:134259238-134259925	ENSG00000151498	0
1412	gene:ENSG00000145348:t:106251866-106252007	ENSG00000145348	0
1413	gene:ENSG00000196510:t:110377392-110377617	ENSG00000196510	0
1414	gene:ENSG00000151923:t:119593448-119593550	ENSG00000151923	0
1415	gene:ENSG00000170322:t:129892710-129893009	ENSG00000170322	0
1416	gene:ENSG00000237940:s:241971328-241971493	ENSG00000237940	0.2
1417	gene:ENSG00000125772:s:5610508-5611026	ENSG00000125772	0
1418	gene:ENSG00000177565:s:177197121-177197396	ENSG00000177565	0
1419	gene:ENSG00000067048:s:12909360-12909696	ENSG00000067048	0
1420	gene:ENSG00000083223:t:86301276-86301601	ENSG00000083223	0
1421	gene:ENSG00000109265:t:56307535-56307699	ENSG00000109265	0
1422	gene:ENSG00000271425:s:146127028-146127079	ENSG00000271425	0
1423	gene:ENSG00000145041:s:51440879-51441071	ENSG00000145041	0
1424	gene:ENSG00000119977:t:95684499-95684624	ENSG00000119977	0
1425	gene:ENSG00000173418:t:20033102-20033655	ENSG00000173418	0
1426	gene:ENSG00000180488:s:77866330-77866391	ENSG00000180488	0.201807
1427	gene:ENSG00000081237:s:198692324-198693206	ENSG00000081237	0.00301205
1428	gene:ENSG00000205571:t:70067279-70067446	ENSG00000205571	0
1429	gene:ENSG00000141524:s:78122560-78122749	ENSG00000141524	0
1430	gene:ENSG00000144468:t:226864604-226865126	ENSG00000144468	0
1431	gene:ENSG00000090020:s:27153983-27154910	ENSG00000090020	0
1432	gene:ENSG00000166912:s:30947054-30947559	ENSG00000166912	0
1433	gene:ENSG00000145390:t:119239216-119239341	ENSG00000145390	0
1434	gene:ENSG00000172071:s:88583430-88583542	ENSG00000172071	0
1435	gene:ENSG00000169359:t:155829856-155829903	ENSG00000169359	0
1436	gene:ENSG00000119616:t:74715672-74716099	ENSG00000119616	0
1437	gene:ENSG00000139132:t:32581960-32582251	ENSG00000139132	0
1438	gene:ENSG00000163932:t:53178404-53178537	ENSG00000163932	0
1439	gene:ENSG00000167106:s:127979992-127980513	ENSG00000167106	0
1440	gene:ENSG00000256229:s:20167228-20167360	ENSG00000256229	0
1441	gene:ENSG00000269001:s:53197111-53197262	ENSG00000269001	0
1442	gene:ENSG00000108669:s:78707763-78708261	ENSG00000108669	0
1443	gene:ENSG00000083097:t:83096925-83097115	ENSG00000083097	0
1444	gene:ENSG00000130164:s:11102360-11104268	ENSG00000130164	0
1445	gene:ENSG00000205571:s:70065965-70066084	ENSG00000205571	0
1446	gene:ENSG00000177565:s:177098197-177098541	ENSG00000177565	0
1447	gene:ENSG00000197013:s:21505564-21505774	ENSG00000197013	0
1448	gene:ENSG00000106603:s:43638799-43639713	ENSG00000106603	0
1449	gene:ENSG00000006607:s:241372849-241373290	ENSG00000006607	0
1450	gene:ENSG00000172575:s:38559821-38560082	ENSG00000172575	0
1451	gene:ENSG00000085185:t:130028635-130028861	ENSG00000085185	0
1452	gene:ENSG00000170776:t:85575131-85575329	ENSG00000170776	0.00301205
1453	gene:ENSG00000167106:t:127953269-127953604	ENSG00000167106	0
1454	gene:ENSG00000121741:t:19970025-19970071	ENSG00000121741	0
1455	gene:ENSG00000187862:s:156585713-156585913	ENSG00000187862	0
1456	gene:ENSG00000109618:s:25160256-25160442	ENSG00000109618	0
1457	gene:ENSG00000157379:s:24298614-24299130	ENSG00000157379	0
1458	gene:ENSG00000104205:s:66712418-66712833	ENSG00000104205	0
1459	gene:ENSG00000068650:s:112857818-112857920	ENSG00000068650	0
1460	gene:ENSG00000168214:t:26430417-26430522	ENSG00000168214	0
1461	gene:ENSG00000129245:s:7594375-7594757	ENSG00000129245	0
1462	gene:ENSG00000103111:t:77193968-77195154	ENSG00000103111	0
1463	gene:ENSG00000131979:s:54845768-54845852	ENSG00000131979	0
1464	gene:ENSG00000008128:s:1704204-1704344	ENSG00000008128	0
1465	gene:ENSG00000213390:s:97259402-97259628	ENSG00000213390	0
1466	gene:ENSG00000126001:t:35490855-35491346	ENSG00000126001	0
1467	gene:ENSG00000152223:t:45952396-45952643	ENSG00000152223	0
1468	gene:ENSG00000181444:t:149764182-149766248	ENSG00000181444	0
1469	gene:ENSG00000115486:t:85558725-85559075	ENSG00000115486	0
1470	gene:ENSG00000273018:s:18523639-18523877	ENSG00000273018	0
1471	gene:ENSG00000155275:t:8449669-8450277	ENSG00000155275	0
1472	gene:ENSG00000164117:s:174259676-174259825	ENSG00000164117	0.00301205
1473	gene:ENSG00000154114:t:121036505-121036612	ENSG00000154114	0
1474	gene:ENSG00000198954:s:69005646-69005986	ENSG00000198954	0
1475	gene:ENSG00000155324:s:126423146-126423689	ENSG00000155324	0
1476	gene:ENSG00000213782:s:12814109-12814658	ENSG00000213782	0
1477	gene:ENSG00000117533:s:171728524-171728570	ENSG00000117533	0
1478	gene:ENSG00000102531:t:49201800-49201966	ENSG00000102531	0
1479	gene:ENSG00000114346:t:172761567-172761683	ENSG00000114346	0
1480	gene:ENSG00000240288:t:10291538-10293449	ENSG00000240288	0
1481	gene:ENSG00000138623:s:74418801-74418952	ENSG00000138623	0
1482	gene:ENSG00000148985:t:3811250-3811556	ENSG00000148985	0
1483	gene:ENSG00000106346:t:6135841-6135951	ENSG00000106346	0
1484	gene:ENSG00000197892:s:29140063-29140191	ENSG00000197892	0
1485	gene:ENSG00000153201:t:108763237-108768899	ENSG00000153201	0
1486	gene:ENSG00000141034:s:18054127-18054234	ENSG00000141034	0
1487	gene:ENSG00000051180:t:40728711-40728824	ENSG00000051180	0
1488	gene:ENSG00000184381:s:38128161-38128623	ENSG00000184381	0
1489	gene:ENSG00000165288:t:80729916-80730020	ENSG00000165288	0
1490	gene:ENSG00000158882:s:161226888-161226955	ENSG00000158882	0
1491	gene:ENSG00000112078:s:36470052-36470257	ENSG00000112078	0
1492	gene:ENSG00000118900:t:4872557-4872934	ENSG00000118900	0
1493	gene:ENSG00000112992:s:43603127-43603619	ENSG00000112992	0
1494	gene:ENSG00000121281:s:50309548-50309646	ENSG00000121281	0
1495	gene:ENSG00000112282:s:131618407-131618519	ENSG00000112282	0
1496	gene:ENSG00000010810:s:111872968-111873205	ENSG00000010810	0
1497	gene:ENSG00000082269:s:70475647-70475733	ENSG00000082269	0
1498	gene:ENSG00000181404:s:24851-25004	ENSG00000181404	0
1499	gene:ENSG00000114374:t:12843064-12843193	ENSG00000114374	0
1500	gene:ENSG00000158636:t:76458161-76458358	ENSG00000158636	0
1501	gene:ENSG00000154310:s:171369620-171369685	ENSG00000154310	0
1502	gene:ENSG00000072071:s:14157215-14157460	ENSG00000072071	0
1503	gene:ENSG00000134851:t:55422769-55424812	ENSG00000134851	0
1504	gene:ENSG00000115956:t:68384179-68384460	ENSG00000115956	0
1505	gene:ENSG00000160584:t:116843402-116845250	ENSG00000160584	0.00301205
1506	gene:ENSG00000111707:s:118379975-118380235	ENSG00000111707	0.00301205
1507	gene:ENSG00000182048:s:3626672-3626834	ENSG00000182048	0
1508	gene:ENSG00000162769:s:212885293-212885565	ENSG00000162769	0
1509	gene:ENSG00000100281:s:35288238-35288407	ENSG00000100281	0
1510	gene:ENSG00000234127:t:30189080-30189199	ENSG00000234127	0
1511	gene:ENSG00000114982:t:96610342-96610883	ENSG00000114982	0
1512	gene:ENSG00000266074:t:81438370-81438559	ENSG00000266074	0
1513	gene:ENSG00000091039:t:76487309-76487618	ENSG00000091039	0
1514	gene:ENSG00000141298:s:29675660-29676885	ENSG00000141298	0
1515	gene:ENSG00000179222:t:51894269-51894349	ENSG00000179222	0
1516	gene:ENSG00000117569:t:96806811-96806958	ENSG00000117569	0
1517	gene:ENSG00000139350:t:96934976-96935205	ENSG00000139350	0
1518	gene:ENSG00000083223:s:86303086-86303554	ENSG00000083223	0
1519	gene:ENSG00000142197:s:36211974-36212097	ENSG00000142197	0
1520	gene:ENSG00000126214:t:103685638-103686211	ENSG00000126214	0
1521	gene:ENSG00000197323:t:114399453-114399609	ENSG00000197323	0
1522	gene:ENSG00000169057:s:154091646-154092307	ENSG00000169057	0
1523	gene:ENSG00000028203:s:95256550-95256622	ENSG00000028203	0
1524	gene:ENSG00000005187:t:20769984-20770109	ENSG00000005187	0
1525	gene:ENSG00000276043:t:4947105-4947211	ENSG00000276043	0
1526	gene:ENSG00000155966:t:148885889-148885985	ENSG00000155966	0
1527	gene:ENSG00000107331:s:137024034-137024236	ENSG00000107331	0
1528	gene:ENSG00000188811:s:39039564-39041817	ENSG00000188811	0
1529	gene:ENSG00000115020:s:208330503-208330694	ENSG00000115020	0.00301205
1530	gene:ENSG00000100368:t:36937377-36938963	ENSG00000100368	0
1531	gene:ENSG00000102921:t:48548007-48548114	ENSG00000102921	0
1532	gene:ENSG00000100281:t:35293606-35295807	ENSG00000100281	0
1533	gene:ENSG00000227345:s:49915917-49915991	ENSG00000227345	0
1534	gene:ENSG00000196151:s:159275546-159275638	ENSG00000196151	0
1535	gene:ENSG00000064763:s:29149103-29149671	ENSG00000064763	0
1536	gene:ENSG00000283761:s:100067977-100068195	ENSG00000283761	0
1537	gene:ENSG00000156875:s:100067977-100068195	ENSG00000156875	0
1538	gene:ENSG00000196652:t:99505245-99506520	ENSG00000196652	0
1539	gene:ENSG00000109670:s:152534941-152535109	ENSG00000109670	0
1540	gene:ENSG00000174125:t:38800472-38800948	ENSG00000174125	0
1541	gene:ENSG00000101191:s:62926131-62926503	ENSG00000101191	0
1542	gene:ENSG00000109270:s:99894279-99894490	ENSG00000109270	0
1543	gene:ENSG00000116852:s:201005308-201005467	ENSG00000116852	0
1544	gene:ENSG00000165646:s:117270281-117270463	ENSG00000165646	0
1545	gene:ENSG00000261377:s:28846739-28846836	ENSG00000261377	0
1546	gene:ENSG00000106976:t:128242232-128242295	ENSG00000106976	0
1547	gene:ENSG00000171103:s:28869560-28870301	ENSG00000171103	0
1548	gene:ENSG00000130714:s:131502902-131503313	ENSG00000130714	0
1549	gene:ENSG00000129007:s:68205245-68206110	ENSG00000129007	0
1550	gene:ENSG00000114374:s:12842225-12842465	ENSG00000114374	0
1551	gene:ENSG00000172086:s:88034134-88034309	ENSG00000172086	0
1552	gene:ENSG00000161558:t:48334008-48334432	ENSG00000161558	0
1553	gene:ENSG00000179094:s:8156190-8156506	ENSG00000179094	0
1554	gene:ENSG00000188313:s:146525529-146525647	ENSG00000188313	0
1555	gene:ENSG00000115421:t:60775034-60775123	ENSG00000115421	0
1556	gene:ENSG00000206530:t:113286947-113291748	ENSG00000206530	0
1557	gene:ENSG00000165029:t:104786298-104786395	ENSG00000165029	0.00301205
1558	gene:ENSG00000079332:t:70161858-70162396	ENSG00000079332	0
1559	gene:ENSG00000172671:t:45648294-45648534	ENSG00000172671	0
1560	gene:ENSG00000143919:s:44390241-44390305	ENSG00000143919	0
1561	gene:ENSG00000127993:t:92536851-92538005	ENSG00000127993	0
1562	gene:ENSG00000119004:t:203251967-203252109	ENSG00000119004	0
1563	gene:ENSG00000173418:s:20026784-20026919	ENSG00000173418	0
1564	gene:ENSG00000196305:s:92255535-92255758	ENSG00000196305	0
1565	gene:ENSG00000183696:t:48101816-48101982	ENSG00000183696	0
1566	gene:ENSG00000135976:s:97164283-97164311	ENSG00000135976	0
1567	gene:ENSG00000099204:s:114451624-114451671	ENSG00000099204	0
1568	gene:ENSG00000171103:t:28861104-28861490	ENSG00000171103	0
1569	gene:ENSG00000134283:s:42442485-42442741	ENSG00000134283	0
1570	gene:ENSG00000171307:t:97454714-97454799	ENSG00000171307	0
1571	gene:ENSG00000119471:s:112379937-112380352	ENSG00000119471	0
1572	gene:ENSG00000129245:t:7593918-7594004	ENSG00000129245	0
1573	gene:ENSG00000244301:s:200695734-200696011	ENSG00000244301	0
1574	gene:ENSG00000136937:t:97658640-97658743	ENSG00000136937	0
1575	gene:ENSG00000278540:t:37284838-37284970	ENSG00000278540	0
1576	gene:ENSG00000145016:s:197736655-197737180	ENSG00000145016	0
1577	gene:ENSG00000110756:t:18297559-18297717	ENSG00000110756	0
1578	gene:ENSG00000118276:s:31684142-31684997	ENSG00000118276	0
1579	gene:ENSG00000107566:s:100185514-100185637	ENSG00000107566	0
1580	gene:ENSG00000121988:s:135345550-135345635	ENSG00000121988	0
1581	gene:ENSG00000145012:t:188341656-188341719	ENSG00000145012	0
1582	gene:ENSG00000280279:t:65830-65887	ENSG00000280279	0
1583	gene:ENSG00000111450:s:130806982-130807107	ENSG00000111450	0
1584	gene:ENSG00000173120:s:67215340-67215673	ENSG00000173120	0
1585	gene:ENSG00000106070:s:50603885-50604085	ENSG00000106070	0
1586	gene:ENSG00000168405:s:25113498-25113782	ENSG00000168405	0
1587	gene:ENSG00000138050:t:39766057-39766212	ENSG00000138050	0
1588	gene:ENSG00000095139:s:118572390-118572550	ENSG00000095139	0
1589	gene:ENSG00000100888:s:21456032-21456126	ENSG00000100888	0
1590	gene:ENSG00000137177:s:17987054-17987144	ENSG00000137177	0
1591	gene:ENSG00000103540:s:19523811-19524088	ENSG00000103540	0
1592	gene:ENSG00000112701:t:75647292-75647895	ENSG00000112701	0
1593	gene:ENSG00000118900:s:4870844-4871050	ENSG00000118900	0
1594	gene:ENSG00000106459:t:129711475-129711576	ENSG00000106459	0
1595	gene:ENSG00000076108:s:56615219-56615607	ENSG00000076108	0.00301205
1596	gene:ENSG00000184371:t:109915273-109915696	ENSG00000184371	0
1597	gene:ENSG00000213462:s:65006541-65006743	ENSG00000213462	0
1598	gene:ENSG00000172197:t:20124408-20124600	ENSG00000172197	0
1599	gene:ENSG00000072803:s:171996890-171997149	ENSG00000072803	0
1600	gene:ENSG00000160305:s:46458899-46459310	ENSG00000160305	0
1601	gene:ENSG00000152455:t:14896846-14897517	ENSG00000152455	0
1602	gene:ENSG00000077254:t:77718596-77719093	ENSG00000077254	0
1603	gene:ENSG00000183696:s:48101816-48101982	ENSG00000183696	0
1604	gene:ENSG00000100815:s:92033192-92033253	ENSG00000100815	0
1605	gene:ENSG00000106785:s:98078062-98078386	ENSG00000106785	0
1606	gene:ENSG00000064313:s:119803878-119804019	ENSG00000064313	0
1607	gene:ENSG00000104320:t:89955283-89955555	ENSG00000104320	0
1608	gene:ENSG00000256500:t:103685638-103685924	ENSG00000256500	0
1609	gene:ENSG00000165801:s:21085689-21086906	ENSG00000165801	0
1610	gene:ENSG00000251022:s:82899823-82900223	ENSG00000251022	0
1611	gene:ENSG00000198793:s:11258485-11258593	ENSG00000198793	0
1612	gene:ENSG00000269713:s:149062058-149062265	ENSG00000269713	0
1613	gene:ENSG00000154114:s:121035241-121036314	ENSG00000154114	0.4
1614	gene:ENSG00000116679:s:185309383-185309511	ENSG00000116679	0
1615	gene:ENSG00000250132:s:989809-990122	ENSG00000250132	0
1616	gene:ENSG00000108021:t:5720544-5720668	ENSG00000108021	0
1617	gene:ENSG00000112282:t:131598556-131598761	ENSG00000112282	0
1618	gene:ENSG00000106462:s:148817877-148818117	ENSG00000106462	0
1619	gene:ENSG00000076108:t:56605073-56605682	ENSG00000076108	0
1620	gene:ENSG00000164506:s:147334157-147334222	ENSG00000164506	0
1621	gene:ENSG00000234127:s:30213305-30213427	ENSG00000234127	0
1622	gene:ENSG00000156642:s:73570150-73570423	ENSG00000156642	0
1623	gene:ENSG00000109586:t:173297795-173297977	ENSG00000109586	0.00301205
1624	gene:ENSG00000156787:s:123077081-123077257	ENSG00000156787	0
1625	gene:ENSG00000205531:t:2955744-2955790	ENSG00000205531	0
1626	gene:ENSG00000054967:t:73391982-73392624	ENSG00000054967	0
1627	gene:ENSG00000089009:s:112410320-112410405	ENSG00000089009	0.00301205
1628	gene:ENSG00000198793:s:11121095-11121384	ENSG00000198793	0
1629	gene:ENSG00000263001:s:74714857-74714944	ENSG00000263001	0
1630	gene:ENSG00000156469:s:96258357-96258719	ENSG00000156469	0
1631	gene:ENSG00000116761:t:70421566-70421675	ENSG00000116761	0
1632	gene:ENSG00000198586:t:171091965-171092267	ENSG00000198586	0
1633	gene:ENSG00000163644:s:88268741-88268906	ENSG00000163644	0
1634	gene:ENSG00000160336:s:53449512-53449638	ENSG00000160336	0
1635	gene:ENSG00000134470:s:5977405-5977611	ENSG00000134470	0.00301205
1636	gene:ENSG00000076641:s:80975206-80976906	ENSG00000076641	0
1637	gene:ENSG00000122126:s:129548563-129548601	ENSG00000122126	0
1638	gene:ENSG00000241549:s:26956389-26956554	ENSG00000241549	0
1639	gene:ENSG00000116350:t:29160375-29160563	ENSG00000116350	0
1640	gene:ENSG00000070669:s:97872351-97872542	ENSG00000070669	0
1641	gene:ENSG00000115295:s:29167476-29167876	ENSG00000115295	0
1642	gene:ENSG00000125319:s:44154278-44154664	ENSG00000125319	0.00301205
1643	gene:ENSG00000204611:s:52139732-52139922	ENSG00000204611	0
1644	gene:ENSG00000160062:s:32553459-32553540	ENSG00000160062	0
1645	gene:ENSG00000254553:s:32553459-32553540	ENSG00000254553	0
1646	gene:ENSG00000107938:t:125729358-125729536	ENSG00000107938	0
1647	gene:ENSG00000105865:s:107570068-107571266	ENSG00000105865	0
1648	gene:ENSG00000100280:s:29330378-29330532	ENSG00000100280	0
1649	gene:ENSG00000155329:s:133026116-133026604	ENSG00000155329	0
1650	gene:ENSG00000076641:t:80967810-80970907	ENSG00000076641	0
1651	gene:ENSG00000161203:t:184180849-184180984	ENSG00000161203	0
1652	gene:ENSG00000156162:s:94739645-94739790	ENSG00000156162	0
1653	gene:ENSG00000157106:s:18925950-18926454	ENSG00000157106	0
1654	gene:ENSG00000130255:s:5690333-5690458	ENSG00000130255	0
1655	gene:ENSG00000112234:t:98905426-98905670	ENSG00000112234	0
1656	gene:ENSG00000100023:s:21669913-21670211	ENSG00000100023	0
1657	gene:ENSG00000032742:s:20567069-20567256	ENSG00000032742	0
1658	gene:ENSG00000165288:s:80733158-80733496	ENSG00000165288	0
1659	gene:ENSG00000153310:s:130016607-130016697	ENSG00000153310	0.00301205
1660	gene:ENSG00000149503:t:62144982-62145091	ENSG00000149503	0
1661	gene:ENSG00000059145:t:1403208-1403344	ENSG00000059145	0
1662	gene:ENSG00000153201:s:108758228-108758548	ENSG00000153201	0
1663	gene:ENSG00000118369:s:78197936-78198068	ENSG00000118369	0
1664	gene:ENSG00000234719:t:11937540-11937668	ENSG00000234719	0
1665	gene:ENSG00000183955:s:123383773-123384208	ENSG00000183955	0
1666	gene:ENSG00000125089:s:8216203-8216257	ENSG00000125089	0
1667	gene:ENSG00000124942:s:62535003-62535190	ENSG00000124942	0
1668	gene:ENSG00000032742:t:20574370-20574475	ENSG00000032742	0
1669	gene:ENSG00000275052:t:55564902-55565041	ENSG00000275052	0
1670	gene:ENSG00000170473:s:55927725-55927913	ENSG00000170473	0
1671	gene:ENSG00000141568:t:82585904-82586043	ENSG00000141568	0
1672	gene:ENSG00000100888:t:21428964-21429335	ENSG00000100888	0
1673	gene:ENSG00000185658:t:39209786-39210147	ENSG00000185658	0
1674	gene:ENSG00000242086:t:195664086-195664452	ENSG00000242086	0
1675	gene:ENSG00000086712:s:16839478-16839975	ENSG00000086712	0
1676	gene:ENSG00000126001:s:35477826-35478101	ENSG00000126001	0
1677	gene:ENSG00000163681:t:57912139-57913075	ENSG00000163681	0
1678	gene:ENSG00000013725:t:61015421-61015835	ENSG00000013725	0
1679	gene:ENSG00000119688:t:74289301-74289972	ENSG00000119688	0
1680	gene:ENSG00000116017:s:929262-930159	ENSG00000116017	0
1681	gene:ENSG00000187790:s:45151397-45151652	ENSG00000187790	0
1682	gene:ENSG00000151914:t:56466078-56466195	ENSG00000151914	0.2
1683	gene:ENSG00000115944:t:42335627-42335745	ENSG00000115944	0
1684	gene:ENSG00000104320:s:89958725-89958854	ENSG00000104320	0
1685	gene:ENSG00000136104:s:50949245-50949505	ENSG00000136104	0
1686	gene:ENSG00000143398:s:151223880-151224279	ENSG00000143398	0
1687	gene:ENSG00000001461:s:24463985-24464120	ENSG00000001461	0
1688	gene:ENSG00000127989:t:91870929-91874764	ENSG00000127989	0
1689	gene:ENSG00000165028:t:104772796-104772908	ENSG00000165028	0
1690	gene:ENSG00000103657:t:63712775-63712899	ENSG00000103657	0
1691	gene:ENSG00000213588:t:33455030-33455337	ENSG00000213588	0
1692	gene:ENSG00000113522:s:132640672-132640805	ENSG00000113522	0
1693	gene:ENSG00000108423:t:59866596-59866749	ENSG00000108423	0
1694	gene:ENSG00000070269:s:56615451-56616264	ENSG00000070269	0.00180723
1695	gene:ENSG00000111859:s:11232504-11232682	ENSG00000111859	0
1696	gene:ENSG00000155903:s:141487047-141487216	ENSG00000155903	0
1697	gene:ENSG00000139350:s:96907223-96907322	ENSG00000139350	0
1698	gene:ENSG00000153113:t:96722639-96722718	ENSG00000153113	0.00301205
1699	gene:ENSG00000113851:s:3153333-3153488	ENSG00000113851	0
1700	gene:ENSG00000256223:t:133143703-133144525	ENSG00000256223	0
1701	gene:ENSG00000250361:s:144001185-144001283	ENSG00000250361	0
1702	gene:ENSG00000188191:s:727015-727341	ENSG00000188191	0
1703	gene:ENSG00000089022:t:111871085-111871180	ENSG00000089022	0
1704	gene:ENSG00000111731:s:22472744-22472807	ENSG00000111731	0
1705	gene:ENSG00000006831:t:1783880-1784073	ENSG00000006831	0
1706	gene:ENSG00000157450:s:58987655-58988068	ENSG00000157450	0
1707	gene:ENSG00000138092:t:24815190-24816571	ENSG00000138092	0
1708	gene:ENSG00000159399:t:74873844-74873943	ENSG00000159399	0
1709	gene:ENSG00000166479:t:68680981-68681125	ENSG00000166479	0
1710	gene:ENSG00000145868:s:148394712-148394904	ENSG00000145868	0
1711	gene:ENSG00000137343:t:30645423-30645974	ENSG00000137343	0
1712	gene:ENSG00000021776:s:34964234-34964453	ENSG00000021776	0
1713	gene:ENSG00000078804:t:34708691-34708863	ENSG00000078804	0
1714	gene:ENSG00000143164:t:168019545-168019961	ENSG00000143164	0
1715	gene:ENSG00000108669:t:78702122-78702240	ENSG00000108669	0
1716	gene:ENSG00000156787:t:123144717-123144855	ENSG00000156787	0
1717	gene:ENSG00000182606:s:42013802-42014128	ENSG00000182606	0
1718	gene:ENSG00000189376:t:123219957-123220321	ENSG00000189376	0
1719	gene:ENSG00000108389:t:58512852-58512941	ENSG00000108389	0.00301205
1720	gene:ENSG00000078804:s:34704290-34704512	ENSG00000078804	0.00301205
1721	gene:ENSG00000031823:t:5951393-5951596	ENSG00000031823	0
1722	gene:ENSG00000115760:s:32395511-32395593	ENSG00000115760	0
1723	gene:ENSG00000196792:t:30913524-30913686	ENSG00000196792	0
1724	gene:ENSG00000109572:t:169680050-169680207	ENSG00000109572	0
1725	gene:ENSG00000006062:s:45316960-45317145	ENSG00000006062	0
1726	gene:ENSG00000094841:t:75296342-75296411	ENSG00000094841	0
1727	gene:ENSG00000124214:s:49158668-49159146	ENSG00000124214	0.00301205
1728	gene:ENSG00000139218:t:45951650-45951752	ENSG00000139218	0
1729	gene:ENSG00000102445:s:46368733-46368815	ENSG00000102445	0
1730	gene:ENSG00000124198:s:48972326-48972425	ENSG00000124198	0
1731	gene:ENSG00000204138:s:28493015-28493277	ENSG00000204138	0
1732	gene:ENSG00000100938:t:24233219-24233428	ENSG00000100938	0
1733	gene:ENSG00000086712:t:16841428-16844519	ENSG00000086712	0
1734	gene:ENSG00000095261:s:120842737-120842984	ENSG00000095261	0
1735	gene:ENSG00000170871:s:6782642-6782841	ENSG00000170871	0.00301205
1736	gene:ENSG00000198342:s:12365533-12365661	ENSG00000198342	0.00301205
1737	gene:ENSG00000243364:t:155068853-155069553	ENSG00000243364	0
1738	gene:ENSG00000164548:s:23507157-23507535	ENSG00000164548	0
1739	gene:ENSG00000214655:s:73790975-73791176	ENSG00000214655	0
1740	gene:ENSG00000135913:s:218562673-218562813	ENSG00000135913	0
1741	gene:ENSG00000146540:s:1137315-1138260	ENSG00000146540	0
1742	gene:ENSG00000198879:t:7188624-7188733	ENSG00000198879	0
1743	gene:ENSG00000198814:s:30690751-30691199	ENSG00000198814	0
1744	gene:ENSG00000054523:t:10339769-10339859	ENSG00000054523	0
1745	gene:ENSG00000112200:s:57099061-57099141	ENSG00000112200	0
1746	gene:ENSG00000185344:t:123752283-123752402	ENSG00000185344	0
1747	gene:ENSG00000136937:s:97656011-97656085	ENSG00000136937	0
1748	gene:ENSG00000156504:t:134769566-134771354	ENSG00000156504	0
1749	gene:ENSG00000134744:t:52446587-52446667	ENSG00000134744	0
1750	gene:ENSG00000138134:s:88879734-88880658	ENSG00000138134	0
1751	gene:ENSG00000170776:s:85380571-85380979	ENSG00000170776	0
1752	gene:ENSG00000112592:s:170554302-170554463	ENSG00000112592	0
1753	gene:ENSG00000164674:s:158708322-158708391	ENSG00000164674	0.2
1754	gene:ENSG00000124177:t:41484352-41484609	ENSG00000124177	0
1755	gene:ENSG00000051825:s:123155688-123155884	ENSG00000051825	0
1756	gene:ENSG00000141384:s:26225936-26227276	ENSG00000141384	0
1757	gene:ENSG00000162402:t:55085942-55086434	ENSG00000162402	0
1758	gene:ENSG00000100124:s:37838500-37838598	ENSG00000100124	0
1759	gene:ENSG00000158006:t:25984460-25984528	ENSG00000158006	0
1760	gene:ENSG00000140526:t:89113725-89113824	ENSG00000140526	0
1761	gene:ENSG00000148814:t:132337565-132337695	ENSG00000148814	0
1762	gene:ENSG00000283900:s:38361399-38361560	ENSG00000283900	0
1763	gene:ENSG00000182150:s:95955914-95956013	ENSG00000182150	0
1764	gene:ENSG00000186376:s:135341768-135344087	ENSG00000186376	0
1765	gene:ENSG00000140563:s:94231538-94231665	ENSG00000140563	0
1766	gene:ENSG00000181444:s:149769001-149769267	ENSG00000181444	0
1767	gene:ENSG00000134109:t:5213319-5213522	ENSG00000134109	0
1768	gene:ENSG00000179523:s:44536791-44536923	ENSG00000179523	0
1769	gene:ENSG00000172530:s:87951432-87951915	ENSG00000172530	0
1770	gene:ENSG00000118197:t:200650425-200650676	ENSG00000118197	0
1771	gene:ENSG00000114648:s:47282917-47283094	ENSG00000114648	0
1772	gene:ENSG00000055917:t:20327310-20327386	ENSG00000055917	0
1773	gene:ENSG00000205746:t:18351774-18351943	ENSG00000205746	0
1774	gene:ENSG00000120868:t:98706480-98706610	ENSG00000120868	0
1775	gene:ENSG00000175354:s:12821336-12821425	ENSG00000175354	0.00301205
1776	gene:ENSG00000122008:t:75596222-75597178	ENSG00000122008	0
1777	gene:ENSG00000113749:s:175660006-175660142	ENSG00000113749	0.00301205
1778	gene:ENSG00000256525:t:64481246-64481778	ENSG00000256525	0.00301205
1779	gene:ENSG00000023909:t:93894614-93894728	ENSG00000023909	0
1780	gene:ENSG00000086015:s:46027731-46027863	ENSG00000086015	0
1781	gene:ENSG00000105647:s:18161054-18161185	ENSG00000105647	0
1782	gene:ENSG00000268173:s:18161054-18161185	ENSG00000268173	0
1783	gene:ENSG00000116138:t:15534237-15534303	ENSG00000116138	0
1784	gene:ENSG00000146263:s:97168071-97168240	ENSG00000146263	0.00301205
1785	gene:ENSG00000182866:s:32275914-32276063	ENSG00000182866	0
1786	gene:ENSG00000012124:t:35340881-35341029	ENSG00000012124	0.403012
1787	gene:ENSG00000127452:s:9818154-9818617	ENSG00000127452	0
1788	gene:ENSG00000275342:t:8339204-8339635	ENSG00000275342	0
1789	gene:ENSG00000152601:s:152300866-152300973	ENSG00000152601	0
1790	gene:ENSG00000170473:s:55927076-55927267	ENSG00000170473	0
1791	gene:ENSG00000168826:s:4313041-4313114	ENSG00000168826	0
1792	gene:ENSG00000196151:t:159259810-159259843	ENSG00000196151	0.00301205
1793	gene:ENSG00000149930:s:29986265-29986504	ENSG00000149930	0
1794	gene:ENSG00000164548:s:23530925-23531322	ENSG00000164548	0
1795	gene:ENSG00000269001:t:53204016-53204142	ENSG00000269001	0
1796	gene:ENSG00000228794:t:853391-859446	ENSG00000228794	0
1797	gene:ENSG00000146263:t:97165246-97165457	ENSG00000146263	0.00301205
1798	gene:ENSG00000054267:t:235196031-235196115	ENSG00000054267	0
1799	gene:ENSG00000101745:t:9208657-9208803	ENSG00000101745	0
1800	gene:ENSG00000198901:t:90980884-90981231	ENSG00000198901	0
1801	gene:ENSG00000110172:t:90206202-90206272	ENSG00000110172	0
1802	gene:ENSG00000110075:t:68519501-68519651	ENSG00000110075	0
1803	gene:ENSG00000196367:s:99032772-99033121	ENSG00000196367	0.00301205
1804	gene:ENSG00000158636:s:76453314-76453931	ENSG00000158636	0
1805	gene:ENSG00000267169:t:14168777-14171267	ENSG00000267169	0
1806	gene:ENSG00000085511:t:161034259-161034449	ENSG00000085511	0
1807	gene:ENSG00000134109:s:5211064-5211575	ENSG00000134109	0
1808	gene:ENSG00000229391:t:32553856-32553966	ENSG00000229391	0.203012
1809	gene:ENSG00000169629:s:112401117-112401260	ENSG00000169629	0
1810	gene:ENSG00000183814:s:226266213-226266332	ENSG00000183814	0
1811	gene:ENSG00000163219:s:68734835-68735260	ENSG00000163219	0
1812	gene:ENSG00000152256:s:172562741-172562800	ENSG00000152256	0
1813	gene:ENSG00000132275:s:6602997-6603620	ENSG00000132275	0
1814	gene:ENSG00000198420:t:143875989-143876622	ENSG00000198420	0
1815	gene:ENSG00000166479:s:68682925-68682994	ENSG00000166479	0
1816	gene:ENSG00000123983:s:222916319-222916680	ENSG00000123983	0
1817	gene:ENSG00000100124:t:37833684-37833755	ENSG00000100124	0
1818	gene:ENSG00000147099:s:72484851-72489041	ENSG00000147099	0
1819	gene:ENSG00000124406:s:42503450-42503514	ENSG00000124406	0.00301205
1820	gene:ENSG00000118873:t:220195298-220195377	ENSG00000118873	0
1821	gene:ENSG00000182378:t:283734-284600	ENSG00000182378	0
1822	gene:ENSG00000064225:t:98772813-98773105	ENSG00000064225	0
1823	gene:ENSG00000283196:s:89581006-89581140	ENSG00000283196	0
1824	gene:ENSG00000164506:t:147353323-147353373	ENSG00000164506	0
1825	gene:ENSG00000104756:t:25446080-25446250	ENSG00000104756	0
1826	gene:ENSG00000081237:s:198699564-198700146	ENSG00000081237	0.00301205
1827	gene:ENSG00000198901:s:90981748-90982026	ENSG00000198901	0
1828	gene:ENSG00000162650:s:109483479-109484080	ENSG00000162650	0.00060241
1829	gene:ENSG00000059145:s:1399028-1399557	ENSG00000059145	0
1830	gene:ENSG00000122591:s:22977341-22977421	ENSG00000122591	0
1831	gene:ENSG00000145740:s:69093646-69094338	ENSG00000145740	0
1832	gene:ENSG00000175164:t:133259819-133259866	ENSG00000175164	0
1833	gene:ENSG00000163681:s:57909076-57909221	ENSG00000163681	0
1834	gene:ENSG00000174501:s:95919892-95919920	ENSG00000174501	0
1835	gene:ENSG00000005700:s:82217960-82218137	ENSG00000005700	0
1836	gene:ENSG00000225830:t:49515201-49517121	ENSG00000225830	0
1837	gene:ENSG00000131507:s:142135730-142135821	ENSG00000131507	0
1838	gene:ENSG00000198301:s:75975744-75975844	ENSG00000198301	0
1839	gene:ENSG00000170322:s:129895413-129895590	ENSG00000170322	0
1840	gene:ENSG00000138050:t:39768424-39768501	ENSG00000138050	0
1841	gene:ENSG00000121644:t:244686597-244686669	ENSG00000121644	0
1842	gene:ENSG00000144840:t:120690449-120690487	ENSG00000144840	0.00301205
1843	gene:ENSG00000106012:s:2558972-2559217	ENSG00000106012	0
1844	gene:ENSG00000074582:s:218659656-218659743	ENSG00000074582	0
1845	gene:ENSG00000182670:t:37085790-37087401	ENSG00000182670	0
1846	gene:ENSG00000205643:t:46244011-46245238	ENSG00000205643	0
1847	gene:ENSG00000147852:t:2646334-2646600	ENSG00000147852	0
1848	gene:ENSG00000240137:t:150706927-150707171	ENSG00000240137	0
1849	gene:ENSG00000113851:t:3148992-3151045	ENSG00000113851	0
1850	gene:ENSG00000163681:t:57871636-57871698	ENSG00000163681	0
1851	gene:ENSG00000187097:t:73958010-73959553	ENSG00000187097	0
1852	gene:ENSG00000159346:t:202950926-202951164	ENSG00000159346	0
1853	gene:ENSG00000101187:s:62664934-62665088	ENSG00000101187	0.00301205
1854	gene:ENSG00000040275:t:169588373-169588490	ENSG00000040275	0
1855	gene:ENSG00000111711:t:21512295-21512775	ENSG00000111711	0
1856	gene:ENSG00000077254:t:77713200-77713514	ENSG00000077254	0
1857	gene:ENSG00000160785:s:156193932-156194247	ENSG00000160785	0
1858	gene:ENSG00000073792:t:185658341-185658678	ENSG00000073792	0
1859	gene:ENSG00000127946:t:75599142-75599247	ENSG00000127946	0
1860	gene:ENSG00000155792:s:119873717-119873973	ENSG00000155792	0
1861	gene:ENSG00000135913:t:218560820-218560883	ENSG00000135913	0
1862	gene:ENSG00000171502:t:85987601-85987654	ENSG00000171502	0.00301205
1863	gene:ENSG00000155393:s:50075571-50075711	ENSG00000155393	0
1864	gene:ENSG00000267048:s:89908459-89908472	ENSG00000267048	0.00301205
1865	gene:ENSG00000141002:s:89908459-89908472	ENSG00000141002	0.00301205
1866	gene:ENSG00000144893:t:151432325-151437072	ENSG00000144893	0
1867	gene:ENSG00000105808:s:102605858-102606177	ENSG00000105808	0
1868	gene:ENSG00000107036:s:5689959-5690359	ENSG00000107036	0
1869	gene:ENSG00000107938:s:125725682-125725838	ENSG00000107938	0
1870	gene:ENSG00000185344:s:123748575-123748785	ENSG00000185344	0.00301205
1871	gene:ENSG00000169752:s:76009200-76009303	ENSG00000169752	0
1872	gene:ENSG00000198301:t:75973317-75973391	ENSG00000198301	0
1873	gene:ENSG00000100150:s:31893582-31894902	ENSG00000100150	0
1874	gene:ENSG00000205531:t:2979207-2979237	ENSG00000205531	0
1875	gene:ENSG00000033867:s:27484067-27484420	ENSG00000033867	0.00301205
1876	gene:ENSG00000178295:s:17768738-17768811	ENSG00000178295	0
1877	gene:ENSG00000136715:s:128027717-128028120	ENSG00000136715	0
1878	gene:ENSG00000175470:s:131901238-131901904	ENSG00000175470	0
1879	gene:ENSG00000106829:t:79652590-79652629	ENSG00000106829	0
1880	gene:ENSG00000174227:t:505718-505927	ENSG00000174227	0
1881	gene:ENSG00000085433:t:108983271-108983451	ENSG00000085433	0
1882	gene:ENSG00000173621:s:66857063-66857296	ENSG00000173621	0
1883	gene:ENSG00000137145:s:19230435-19230923	ENSG00000137145	0
1884	gene:ENSG00000133812:s:9808545-9809272	ENSG00000133812	0
1885	gene:ENSG00000136098:t:52141020-52141069	ENSG00000136098	0
1886	gene:ENSG00000122591:t:22976210-22976305	ENSG00000122591	0
1887	gene:ENSG00000257621:t:58293766-58295817	ENSG00000257621	0
1888	gene:ENSG00000225484:s:79723915-79724036	ENSG00000225484	0
1889	gene:ENSG00000105750:s:20934949-20935047	ENSG00000105750	0
1890	gene:ENSG00000114439:s:107755598-107755678	ENSG00000114439	0
1891	gene:ENSG00000181381:s:168420261-168420380	ENSG00000181381	0
1892	gene:ENSG00000165819:s:21499463-21499600	ENSG00000165819	0
1893	gene:ENSG00000184432:t:139380011-139383435	ENSG00000184432	0
1894	gene:ENSG00000131507:t:142140543-142141432	ENSG00000131507	0
1895	gene:ENSG00000132294:s:131987575-131987702	ENSG00000132294	0
1896	gene:ENSG00000096746:s:68336505-68337459	ENSG00000096746	0
1897	gene:ENSG00000134779:t:36777647-36780336	ENSG00000134779	0
1898	gene:ENSG00000101187:t:62668012-62668286	ENSG00000101187	0
1899	gene:ENSG00000148110:s:94438401-94438528	ENSG00000148110	0
1900	gene:ENSG00000214517:s:74204344-74204453	ENSG00000214517	0
1901	gene:ENSG00000173621:t:66857502-66859093	ENSG00000173621	0.203012
1902	gene:ENSG00000157895:t:121011011-121011146	ENSG00000157895	0
1903	gene:ENSG00000132664:s:18468944-18469368	ENSG00000132664	0
1904	gene:ENSG00000143952:t:63983864-63984019	ENSG00000143952	0
1905	gene:ENSG00000116731:t:13816427-13816608	ENSG00000116731	0
1906	gene:ENSG00000244682:t:161599571-161600264	ENSG00000244682	0
1907	gene:ENSG00000116761:s:70415956-70416037	ENSG00000116761	0
1908	gene:ENSG00000185596:t:101973592-101973727	ENSG00000185596	0
1909	gene:ENSG00000036549:s:77683238-77683419	ENSG00000036549	0
1910	gene:ENSG00000138688:t:122279775-122279981	ENSG00000138688	0
1911	gene:ENSG00000164190:s:37057186-37057332	ENSG00000164190	0
1912	gene:ENSG00000023909:s:93897839-93897898	ENSG00000023909	0
1913	gene:ENSG00000085491:s:108198493-108200849	ENSG00000085491	0
1914	gene:ENSG00000160179:t:42288211-42288312	ENSG00000160179	0
1915	gene:ENSG00000164053:t:48460110-48460509	ENSG00000164053	0
1916	gene:ENSG00000123810:s:41363101-41363551	ENSG00000123810	0
1917	gene:ENSG00000065882:s:37977310-37977529	ENSG00000065882	0
1918	gene:ENSG00000198420:s:143901961-143902198	ENSG00000198420	0
1919	gene:ENSG00000040341:s:73672982-73673242	ENSG00000040341	0
1920	gene:ENSG00000094841:s:75293472-75293518	ENSG00000094841	0
1921	gene:ENSG00000265681:s:49492452-49492523	ENSG00000265681	0
1922	gene:ENSG00000159399:s:74872163-74872419	ENSG00000159399	0
1923	gene:ENSG00000174953:t:154277598-154277894	ENSG00000174953	0
1924	gene:ENSG00000168827:s:158684524-158685314	ENSG00000168827	0
1925	gene:ENSG00000143190:s:167396286-167396427	ENSG00000143190	0
1926	gene:ENSG00000148835:s:103373358-103373599	ENSG00000148835	0
1927	gene:ENSG00000136280:s:45027634-45027797	ENSG00000136280	0
1928	gene:ENSG00000111859:s:11305853-11306182	ENSG00000111859	0
1929	gene:ENSG00000113597:t:65657971-65658501	ENSG00000113597	0
1930	gene:ENSG00000213639:s:28751814-28751820	ENSG00000213639	0
1931	gene:ENSG00000266714:t:75591792-75592080	ENSG00000266714	0
1932	gene:ENSG00000284946:s:91006950-91007046	ENSG00000284946	0
1933	gene:ENSG00000184056:s:91006950-91007046	ENSG00000184056	0
1934	gene:ENSG00000163681:s:57922854-57923023	ENSG00000163681	0
1935	gene:ENSG00000106948:t:114341836-114342125	ENSG00000106948	0
1936	gene:ENSG00000138658:s:112558150-112558309	ENSG00000138658	0.00301205
1937	gene:ENSG00000188529:s:23978653-23978946	ENSG00000188529	0
1938	gene:ENSG00000099968:t:17726677-17730855	ENSG00000099968	0
1939	gene:ENSG00000127603:t:39437777-39438008	ENSG00000127603	0
1940	gene:ENSG00000143374:s:150504333-150504436	ENSG00000143374	0
1941	gene:ENSG00000138678:s:83544536-83544613	ENSG00000138678	0
1942	gene:ENSG00000171456:t:32369013-32369123	ENSG00000171456	0
1943	gene:ENSG00000198556:s:99479640-99481301	ENSG00000198556	0
1944	gene:ENSG00000177463:s:14959536-14959738	ENSG00000177463	0.00301205
1945	gene:ENSG00000096746:t:68338806-68339260	ENSG00000096746	0
1946	gene:ENSG00000282870:t:29100369-29100460	ENSG00000282870	0
1947	gene:ENSG00000211455:s:27314504-27314674	ENSG00000211455	0
1948	gene:ENSG00000054523:t:10275428-10275503	ENSG00000054523	0
1949	gene:ENSG00000169087:s:122768701-122768882	ENSG00000169087	0.00301205
1950	gene:ENSG00000138795:s:108083213-108083446	ENSG00000138795	0
1951	gene:ENSG00000226471:t:28821972-28822215	ENSG00000226471	0
1952	gene:ENSG00000112972:t:43296655-43297166	ENSG00000112972	0
1953	gene:ENSG00000125107:s:58629723-58629886	ENSG00000125107	0
1954	gene:ENSG00000148700:t:110079239-110079297	ENSG00000148700	0
1955	gene:ENSG00000185917:t:36036085-36036251	ENSG00000185917	0
1956	gene:ENSG00000120162:s:27528906-27529781	ENSG00000120162	0
1957	gene:ENSG00000067048:t:12912640-12912882	ENSG00000067048	0
1958	gene:ENSG00000160216:s:43865186-43865345	ENSG00000160216	0
1959	gene:ENSG00000134900:t:102636871-102637239	ENSG00000134900	0
1960	gene:ENSG00000174501:s:95960639-95960667	ENSG00000174501	0
1961	gene:ENSG00000129657:s:77216206-77216218	ENSG00000129657	0
1962	gene:ENSG00000178623:t:240627433-240631259	ENSG00000178623	0
1963	gene:ENSG00000265479:s:77011880-77012019	ENSG00000265479	0
1964	gene:ENSG00000083223:t:86317219-86317276	ENSG00000083223	0
1965	gene:ENSG00000064995:s:34880289-34880579	ENSG00000064995	0
1966	gene:ENSG00000115421:s:60770458-60770511	ENSG00000115421	0
1967	gene:ENSG00000039319:s:80408013-80408153	ENSG00000039319	0
1968	gene:ENSG00000183486:t:41376836-41377306	ENSG00000183486	0
1969	gene:ENSG00000187862:t:156586469-156586770	ENSG00000187862	0
1970	gene:ENSG00000138468:t:101347872-101348051	ENSG00000138468	0
1971	gene:ENSG00000111846:t:10621351-10621645	ENSG00000111846	0
1972	gene:ENSG00000159140:s:33559587-33559775	ENSG00000159140	0
1973	gene:ENSG00000156802:s:123339311-123339446	ENSG00000156802	0
1974	gene:ENSG00000138835:t:113583450-113583939	ENSG00000138835	0
1975	gene:ENSG00000144567:s:na-219176847	ENSG00000144567	0
1976	gene:ENSG00000215114:s:58434395-58434504	ENSG00000215114	0
1977	gene:ENSG00000172071:t:88579518-88579969	ENSG00000172071	0
1978	gene:ENSG00000054523:s:10337046-10337203	ENSG00000054523	0
1979	gene:ENSG00000204138:s:28438151-28438488	ENSG00000204138	0
1980	gene:ENSG00000140718:t:54111762-54114463	ENSG00000140718	0
1981	gene:ENSG00000120451:t:130907953-130908346	ENSG00000120451	0
1982	gene:ENSG00000145241:t:67468748-67472675	ENSG00000145241	0
1983	gene:ENSG00000230021:s:732981-733218	ENSG00000230021	0
1984	gene:ENSG00000058056:s:179708773-179708957	ENSG00000058056	0
1985	gene:ENSG00000197063:t:81923150-81923214	ENSG00000197063	0
1986	gene:ENSG00000112972:s:43298144-43298975	ENSG00000112972	0
1987	gene:ENSG00000196295:t:30568677-30568994	ENSG00000196295	0
1988	gene:ENSG00000143398:t:151227267-151227400	ENSG00000143398	0
1989	gene:ENSG00000125630:s:112552645-112552816	ENSG00000125630	0
1990	gene:ENSG00000127511:s:16862352-16862559	ENSG00000127511	0
1991	gene:ENSG00000267575:s:27797754-27798282	ENSG00000267575	0
1992	gene:ENSG00000142875:s:84197729-84197824	ENSG00000142875	0
1993	gene:ENSG00000115421:s:60786947-60787066	ENSG00000115421	0
1994	gene:ENSG00000126001:t:35479100-35479424	ENSG00000126001	0
1995	gene:ENSG00000198612:t:237088589-237088653	ENSG00000198612	0
1996	gene:ENSG00000271425:s:146141604-146141818	ENSG00000271425	0
1997	gene:ENSG00000213240:s:146141604-146141818	ENSG00000213240	0
1998	gene:ENSG00000086475:s:13348000-13348298	ENSG00000086475	0
[truncated: 753 more rows]

## Sheet: Samples 1
	Samples
0	SRR1286838
1	SRR1286840
2	SRR1286841
3	SRR1286843
4	SRR1286846
5	SRR1286847
6	SRR1286848
7	SRR1286849
8	SRR1286850
9	SRR1286852
10	SRR1286853
11	SRR1286857
12	SRR1286859
13	SRR1286864
14	SRR1286867
15	SRR1286870
16	SRR1286871
17	SRR1286872
18	SRR1286873
19	SRR1286874
20	SRR1286875
21	SRR1286876
22	SRR1286879
23	SRR1286880
24	SRR1286881
25	SRR1286882
26	SRR1286884
27	SRR1286885
28	SRR1286888
29	SRR1286892
30	SRR1286896
31	SRR1286903
32	SRR1286905
33	SRR1286907
34	SRR1286908
35	SRR1286909
36	SRR1286915
37	SRR1286918
38	SRR1288091
39	SRR1288095
40	SRR1288096
41	SRR1288103
42	SRR1288104
43	SRR1288106
44	SRR1288107
45	SRR1288108
46	SRR1288113
47	SRR1288115
48	SRR1288119
49	SRR1288120
50	SRR1288121
51	SRR1288125
52	SRR1288126
53	SRR1288127
54	SRR1288128
55	SRR1294216
56	SRR1294217
57	SRR1294219
58	SRR1294222
59	SRR1294223
60	SRR1294225
61	SRR1294227
62	SRR1294228
63	SRR1294229
64	SRR1294232
65	SRR1294234
66	SRR1294236
67	SRR1294238
68	SRR1294239
69	SRR1294243
70	SRR1294244
71	SRR1294245
72	SRR1294246
73	SRR1294257
74	SRR1294258
75	SRR1294263
76	SRR1294266
77	SRR1294267
78	SRR1294268
79	SRR1294269
80	SRR1294271
81	SRR1294273
82	SRR1294274
83	SRR1294275
84	SRR1294276
85	SRR1294278
86	SRR1294281
87	SRR1294283
88	SRR1294285
89	SRR1294286
90	SRR1294287
91	SRR1294289
92	SRR1294290
93	SRR1294292
94	SRR1294293
95	SRR1294294
96	SRR1294296
97	SRR1664631
98	SRR1664632
99	SRR1664637
100	SRR1664638
101	SRR1664643
102	SRR1664644
103	SRR1791120
104	SRR1791123
105	SRR1791126
106	SRR1791127
107	SRR1791128
108	SRR1791129
109	SRR1791131
110	SRR1791134
111	SRR1791135
112	SRR1791138
113	SRR1791139
114	SRR1791143
115	SRR1791144
116	SRR1791146
117	SRR1791147
118	SRR1791148
119	SRR1791149
120	SRR1791151
121	SRR1791154
122	SRR1791156
123	SRR1791157
124	SRR1791159
125	SRR1791161
126	SRR1791162
127	SRR1791163
128	SRR1791165
129	SRR1791169
130	SRR1791170
131	SRR1791171
132	SRR1791172
133	SRR1791173
134	SRR1796858
135	SRR1796859
136	SRR1796860
137	SRR1796870
138	SRR1796872
139	SRR1796874
140	SRR1796875
141	SRR1796876
142	SRR1796880
143	SRR1796884
144	SRR1796885
145	SRR1796886
146	SRR1796887
147	SRR1796888
148	SRR1796889
149	SRR1796892
150	SRR1796894
151	SRR1796895
152	SRR1796899
153	SRR1796900
154	SRR1796902
155	SRR1796903
156	SRR1796906
157	SRR1796909
158	SRR1796912
159	SRR1796915
160	SRR1796917
161	SRR1796919
162	SRR1796922
163	SRR1796923
164	SRR1796927
165	SRR1796931
166	SRR1796932
167	SRR1810575
168	SRR1810577
169	SRR1810578
170	SRR1810579
171	SRR1810580
172	SRR1810581
173	SRR1810583
174	SRR1810586
175	SRR1810587
176	SRR1810588
177	SRR1810590
178	SRR1810594
179	SRR1810596
180	SRR1810598
181	SRR1810599
182	SRR1810602
183	SRR1810603
184	SRR1810605
185	SRR1810606
186	SRR1810609
187	SRR1810610
188	SRR1810612
189	SRR1810613
190	SRR1810614
191	SRR1810615
192	SRR1810616
193	SRR1810617
194	SRR1810619
195	SRR1810620
196	SRR1810621
197	SRR1810622
198	SRR1810625
199	SRR1810626
200	SRR1810627
201	SRR1810629
202	SRR1810630
203	SRR1810633
204	SRR1810634
205	SRR1810637
206	SRR1810640
207	SRR1810641
208	SRR1810642
209	SRR1821182
210	SRR2239708

## Sheet: Cluster 1
	LSV	Gene	Average Probability Signal
0	gene:ENSG00000175352:s:8987008-8987630	ENSG00000175352	1
1	gene:ENSG00000137101:s:35611804-35611919	ENSG00000137101	0.997156
2	gene:ENSG00000268362:s:24046184-24046279	ENSG00000268362	0.997156
3	gene:ENSG00000115602:t:102338837-102338891	ENSG00000115602	1
4	gene:ENSG00000181090:s:137782291-137782397	ENSG00000181090	1
5	gene:ENSG00000227671:s:247210691-247210856	ENSG00000227671	1
6	gene:ENSG00000113391:s:94111511-94111699	ENSG00000113391	1
7	gene:ENSG00000057704:s:94650353-94650562	ENSG00000057704	1
8	gene:ENSG00000170456:t:31495810-31495919	ENSG00000170456	0.997156
9	gene:ENSG00000170144:s:177212563-177212871	ENSG00000170144	1
10	gene:ENSG00000166548:s:66548977-66549009	ENSG00000166548	1
11	gene:ENSG00000150593:t:110881233-110881535	ENSG00000150593	0.997156
12	gene:ENSG00000279168:s:102643482-102643918	ENSG00000279168	0.8
13	gene:ENSG00000164120:t:174490177-174492094	ENSG00000164120	0.997156
14	gene:ENSG00000214719:s:30610889-30610942	ENSG00000214719	1
15	gene:ENSG00000170144:t:177215361-177215661	ENSG00000170144	1
16	gene:ENSG00000262879:t:47055948-47056753	ENSG00000262879	0.997156
17	gene:ENSG00000154134:t:124878297-124878436	ENSG00000154134	0.997156
18	gene:ENSG00000169891:s:17069940-17069993	ENSG00000169891	0.997156
19	gene:ENSG00000270800:t:34341862-34341972	ENSG00000270800	0.997156
20	gene:ENSG00000128989:s:52564188-52564280	ENSG00000128989	1
21	gene:ENSG00000137842:t:43148755-43148879	ENSG00000137842	0.997156
22	gene:ENSG00000168538:s:183680120-183680267	ENSG00000168538	1
23	gene:ENSG00000166225:t:69530865-69530960	ENSG00000166225	1
24	gene:ENSG00000196504:s:152714550-152714642	ENSG00000196504	1
25	gene:ENSG00000137337:s:30703418-30703554	ENSG00000137337	1
26	gene:ENSG00000119969:s:94593499-94593615	ENSG00000119969	1
27	gene:ENSG00000122008:t:75581209-75581635	ENSG00000122008	1
28	gene:ENSG00000115137:t:24943636-24947748	ENSG00000115137	0.997156
29	gene:ENSG00000130177:s:114250549-114250674	ENSG00000130177	0.997156
30	gene:ENSG00000118855:t:158822443-158823886	ENSG00000118855	0.997156
31	gene:ENSG00000168575:t:42535172-42535335	ENSG00000168575	1
32	gene:ENSG00000148516:s:31319172-31319292	ENSG00000148516	1
33	gene:ENSG00000136878:s:129835144-129835597	ENSG00000136878	1
34	gene:ENSG00000143393:s:151327271-151327715	ENSG00000143393	1
35	gene:ENSG00000172159:s:83538085-83538546	ENSG00000172159	1
36	gene:ENSG00000008710:t:2097852-2098191	ENSG00000008710	1
37	gene:ENSG00000184432:t:139373213-139373412	ENSG00000184432	0.997156
38	gene:ENSG00000139083:s:11839138-11839625	ENSG00000139083	1
39	gene:ENSG00000168228:s:25315318-25315400	ENSG00000168228	1
40	gene:ENSG00000111328:t:123267185-123268077	ENSG00000111328	0.997156
41	gene:ENSG00000034053:s:29108270-29108620	ENSG00000034053	1
42	gene:ENSG00000082269:t:70428304-70428344	ENSG00000082269	0.997156
43	gene:ENSG00000149231:t:96380539-96383473	ENSG00000149231	1
44	gene:ENSG00000076685:t:103174857-103174982	ENSG00000076685	1
45	gene:ENSG00000143322:s:179229241-179229684	ENSG00000143322	1
46	gene:ENSG00000197555:t:71529312-71529370	ENSG00000197555	1
47	gene:ENSG00000141298:t:29793378-29793938	ENSG00000141298	1
48	gene:ENSG00000115661:t:219247369-219247631	ENSG00000115661	0.997156
49	gene:ENSG00000120868:s:98662675-98662806	ENSG00000120868	0.997156
50	gene:ENSG00000042980:t:24342960-24343181	ENSG00000042980	0.997156
51	gene:ENSG00000068120:s:42564446-42564671	ENSG00000068120	0.997156
52	gene:ENSG00000042980:s:24340869-24341757	ENSG00000042980	0.997156
53	gene:ENSG00000143374:t:150497530-150497747	ENSG00000143374	0.997156
54	gene:ENSG00000140553:s:90935925-90935982	ENSG00000140553	1
55	gene:ENSG00000170476:t:139388596-139388796	ENSG00000170476	0.997156
56	gene:ENSG00000106080:t:30018996-30019123	ENSG00000106080	1
57	gene:ENSG00000107036:t:5712361-na	ENSG00000107036	0.997156
58	gene:ENSG00000151092:s:25733497-25734121	ENSG00000151092	0.997156
59	gene:ENSG00000154305:s:222657922-222658189	ENSG00000154305	1
60	gene:ENSG00000143374:s:150491990-150492489	ENSG00000143374	0.997156
61	gene:ENSG00000189308:t:82984787-82984876	ENSG00000189308	1
62	gene:ENSG00000235505:t:104905448-104905575	ENSG00000235505	0.997156
63	gene:ENSG00000196305:t:92251726-92251885	ENSG00000196305	0.997156
64	gene:ENSG00000120798:s:95066928-95067391	ENSG00000120798	1
65	gene:ENSG00000182944:s:29286571-29287134	ENSG00000182944	1
66	gene:ENSG00000268027:s:41549520-41549552	ENSG00000268027	0.997156
67	gene:ENSG00000166225:s:69480299-69480359	ENSG00000166225	1
68	gene:ENSG00000112182:t:90008602-90008856	ENSG00000112182	0.997156
69	gene:ENSG00000114573:s:113785889-113786383	ENSG00000114573	0.997156
70	gene:ENSG00000116668:t:185160833-185160925	ENSG00000116668	1
71	gene:ENSG00000127914:s:91980289-91980333	ENSG00000127914	1
72	gene:ENSG00000100918:t:24177709-24177987	ENSG00000100918	0.997156
73	gene:ENSG00000105619:t:54110051-54110121	ENSG00000105619	1
74	gene:ENSG00000241860:t:167959-168165	ENSG00000241860	1
75	gene:ENSG00000205822:t:24512706-24512763	ENSG00000205822	1
76	gene:ENSG00000118855:s:158821597-158821653	ENSG00000118855	0.997156
77	gene:ENSG00000042088:s:89955902-89955970	ENSG00000042088	1
78	gene:ENSG00000254979:s:57408930-57409298	ENSG00000254979	0.997156
79	gene:ENSG00000074706:t:154289713-154289756	ENSG00000074706	0.8
80	gene:ENSG00000137265:s:396952-397546	ENSG00000137265	0.997156
81	gene:ENSG00000185507:t:613951-614080	ENSG00000185507	0.997156
82	gene:ENSG00000126581:s:42814168-42814593	ENSG00000126581	0.997156
83	gene:ENSG00000151503:s:134220569-134220726	ENSG00000151503	0.997156
84	gene:ENSG00000168297:t:58424752-58426126	ENSG00000168297	1
85	gene:ENSG00000077254:s:77715742-77715868	ENSG00000077254	1
86	gene:ENSG00000159579:t:57204504-57205381	ENSG00000159579	0.997156
87	gene:ENSG00000013563:s:154411605-154412112	ENSG00000013563	1
88	gene:ENSG00000102531:t:49114655-49114731	ENSG00000102531	0.997156
89	gene:ENSG00000072756:t:3147450-3147703	ENSG00000072756	0.997156
90	gene:ENSG00000173120:t:67243009-67243092	ENSG00000173120	0.997156
91	gene:ENSG00000038945:t:16177886-16177992	ENSG00000038945	1
92	gene:ENSG00000008710:s:2099861-2099893	ENSG00000008710	1
93	gene:ENSG00000269335:s:154555858-154556376	ENSG00000269335	0.997156
94	gene:ENSG00000124532:t:24423584-24426194	ENSG00000124532	0.997156
95	gene:ENSG00000100503:s:50759799-50760705	ENSG00000100503	1
96	gene:ENSG00000119522:s:123403402-123403573	ENSG00000119522	1
97	gene:ENSG00000148399:s:137577470-137577603	ENSG00000148399	0.997156
98	gene:ENSG00000157303:t:93075572-93075972	ENSG00000157303	1
99	gene:ENSG00000090905:s:24758339-24758360	ENSG00000090905	1
100	gene:ENSG00000023041:t:112442192-112442351	ENSG00000023041	0.997156
101	gene:ENSG00000117151:s:84570582-84570720	ENSG00000117151	1
102	gene:ENSG00000012660:s:53295642-53295707	ENSG00000012660	1
103	gene:ENSG00000115486:t:85551812-85551981	ENSG00000115486	0.997156
104	gene:ENSG00000168958:s:227329606-227329783	ENSG00000168958	0.997156
105	gene:ENSG00000100664:s:103340963-103341356	ENSG00000100664	1
106	gene:ENSG00000103942:t:82892685-82892841	ENSG00000103942	0.997156
107	gene:ENSG00000185507:s:614476-614534	ENSG00000185507	0.997156
108	gene:ENSG00000115977:t:69480860-69480963	ENSG00000115977	1
109	gene:ENSG00000079387:s:48106028-48106308	ENSG00000079387	0.997156
110	gene:ENSG00000181090:t:137716626-137717273	ENSG00000181090	1
111	gene:ENSG00000128833:t:52256639-52256895	ENSG00000128833	0.997156
112	gene:ENSG00000165240:t:77971621-77971761	ENSG00000165240	1
113	gene:ENSG00000149564:s:124762040-124762290	ENSG00000149564	0.997156
114	gene:ENSG00000156931:t:184815784-184816230	ENSG00000156931	0.997156
115	gene:ENSG00000117859:s:51729808-51730001	ENSG00000117859	1
116	gene:ENSG00000173193:s:122708190-122708508	ENSG00000173193	0.997156
117	gene:ENSG00000157191:s:16440672-16440853	ENSG00000157191	1
118	gene:ENSG00000153363:s:211396767-211396831	ENSG00000153363	0.997156
119	gene:ENSG00000102984:t:71859680-71860672	ENSG00000102984	0.997156
120	gene:ENSG00000138303:s:72203427-72203524	ENSG00000138303	0.997156
121	gene:ENSG00000068305:t:99715468-99716466	ENSG00000068305	0.997156
122	gene:ENSG00000198646:t:34736690-34736758	ENSG00000198646	0.997156
123	gene:ENSG00000107854:s:91833853-91834024	ENSG00000107854	1
124	gene:ENSG00000124160:s:46079387-46079485	ENSG00000124160	1
125	gene:ENSG00000077585:s:236168701-236168755	ENSG00000077585	0.997156
126	gene:ENSG00000135749:s:233295326-233295713	ENSG00000135749	0.997156
127	gene:ENSG00000189136:s:84538532-84538616	ENSG00000189136	1
128	gene:ENSG00000105136:s:57491468-57491778	ENSG00000105136	0.997156
129	gene:ENSG00000101752:s:21779481-21779685	ENSG00000101752	1
130	gene:ENSG00000058063:s:182829672-182829752	ENSG00000058063	1
131	gene:ENSG00000117308:s:23799356-23799570	ENSG00000117308	0.997156
132	gene:ENSG00000148090:s:91355883-91355970	ENSG00000148090	0.997156
133	gene:ENSG00000169188:s:55001546-55001629	ENSG00000169188	0.997156
134	gene:ENSG00000142252:t:45090105-45091524	ENSG00000142252	1
135	gene:ENSG00000116455:s:111442025-111442129	ENSG00000116455	0.997156
136	gene:ENSG00000111859:s:11305066-11305679	ENSG00000111859	1
137	gene:ENSG00000197782:t:40084745-40084798	ENSG00000197782	1
138	gene:ENSG00000254319:s:2705215-2705286	ENSG00000254319	1
139	gene:ENSG00000100099:s:26481405-26482240	ENSG00000100099	1
140	gene:ENSG00000164038:s:103066327-103066507	ENSG00000164038	1
141	gene:ENSG00000137265:t:394821-395007	ENSG00000137265	0.997156
142	gene:ENSG00000135976:t:97167577-97167605	ENSG00000135976	0.997156
143	gene:ENSG00000168096:s:4734156-4734378	ENSG00000168096	1
144	gene:ENSG00000141564:s:80925370-80925480	ENSG00000141564	1
145	gene:ENSG00000180488:s:77859314-77859386	ENSG00000180488	0.997156
146	gene:ENSG00000101445:s:38805705-38805792	ENSG00000101445	0.997156
147	gene:ENSG00000031003:s:138019881-138020014	ENSG00000031003	1
148	gene:ENSG00000118873:s:220202276-220202374	ENSG00000118873	1
149	gene:ENSG00000147099:s:72567889-72568030	ENSG00000147099	1
150	gene:ENSG00000008294:s:51041501-51041651	ENSG00000008294	1
151	gene:ENSG00000182173:s:75521355-75521510	ENSG00000182173	1
152	gene:ENSG00000158321:t:70774787-70775386	ENSG00000158321	0.997156
153	gene:ENSG00000054118:s:36225175-36225463	ENSG00000054118	0.997156
154	gene:ENSG00000172530:t:87961016-87961092	ENSG00000172530	1
155	gene:ENSG00000066557:s:70173465-70173510	ENSG00000066557	1
156	gene:ENSG00000145247:s:48894006-48894396	ENSG00000145247	1
157	gene:ENSG00000013374:s:151360141-151361043	ENSG00000013374	1
158	gene:ENSG00000108021:t:5712756-5712918	ENSG00000108021	0.997156
159	gene:ENSG00000273173:s:24967754-24968408	ENSG00000273173	1
160	gene:ENSG00000231607:s:50043437-50044749	ENSG00000231607	0.997156
161	gene:ENSG00000114999:s:112494143-112494410	ENSG00000114999	1
162	gene:ENSG00000074935:t:112076322-112078694	ENSG00000074935	0.997156
163	gene:ENSG00000185495:t:224008727-224010612	ENSG00000185495	1
164	gene:ENSG00000107816:t:101002238-101003177	ENSG00000107816	0.997156
165	gene:ENSG00000275832:t:38509944-38512392	ENSG00000275832	1
166	gene:ENSG00000109133:s:41935120-41935372	ENSG00000109133	0.997156
167	gene:ENSG00000143772:s:226735526-226737663	ENSG00000143772	1
168	gene:ENSG00000074054:t:121401868-121401892	ENSG00000074054	0.997156
169	gene:ENSG00000196418:s:247158935-247159066	ENSG00000196418	0.997156
170	gene:ENSG00000165646:t:117277114-117279430	ENSG00000165646	0.997156
171	gene:ENSG00000091039:s:76559397-76559809	ENSG00000091039	1
172	gene:ENSG00000134815:t:47352754-47353735	ENSG00000134815	0.997156
173	gene:ENSG00000184162:t:19202058-19202398	ENSG00000184162	0.997156
174	gene:ENSG00000197183:t:32474601-32474742	ENSG00000197183	0.997156
175	gene:ENSG00000135250:s:105388631-105388702	ENSG00000135250	1
176	gene:ENSG00000198909:s:63657794-63657911	ENSG00000198909	1
177	gene:ENSG00000156469:s:96250906-96251446	ENSG00000156469	0.997156
178	gene:ENSG00000015133:t:91384390-91384551	ENSG00000015133	0.797156
179	gene:ENSG00000137942:s:93522082-93522135	ENSG00000137942	1
180	gene:ENSG00000118495:s:144064451-144064599	ENSG00000118495	1
181	gene:ENSG00000164674:t:158725503-158725637	ENSG00000164674	0.997156
182	gene:ENSG00000108021:s:5712756-5712918	ENSG00000108021	0.997156
183	gene:ENSG00000171681:s:14365632-14365827	ENSG00000171681	1
184	gene:ENSG00000105229:s:na-4035756	ENSG00000105229	0.8
185	gene:ENSG00000106603:s:43665658-43665722	ENSG00000106603	1
186	gene:ENSG00000122435:s:100140408-100140812	ENSG00000122435	0.997156
187	gene:ENSG00000063169:s:47679336-47681276	ENSG00000063169	0.997156
188	gene:ENSG00000196247:t:64691248-64691374	ENSG00000196247	1
189	gene:ENSG00000059378:s:140034235-140034736	ENSG00000059378	1
190	gene:ENSG00000172785:t:121038-121573	ENSG00000172785	1
191	gene:ENSG00000147852:s:2647474-2647768	ENSG00000147852	0.997156
192	gene:ENSG00000186787:s:57120405-57120634	ENSG00000186787	0.997156
193	gene:ENSG00000144711:s:12967387-12967668	ENSG00000144711	1
194	gene:ENSG00000177058:t:55697846-55697994	ENSG00000177058	0.8
195	gene:ENSG00000134516:t:169934652-169934871	ENSG00000134516	1
196	gene:ENSG00000179094:t:8153635-8153799	ENSG00000179094	0.8
197	gene:ENSG00000196712:s:31163186-31163376	ENSG00000196712	0.997156
198	gene:ENSG00000112062:s:36079967-36080086	ENSG00000112062	0.997156
199	gene:ENSG00000163644:s:88284406-88284769	ENSG00000163644	0.997156
200	gene:ENSG00000065989:t:10446218-10446542	ENSG00000065989	1
201	gene:ENSG00000082074:t:39201826-39203027	ENSG00000082074	0.6
202	gene:ENSG00000241015:t:53441796-53444670	ENSG00000241015	1
203	gene:ENSG00000185495:s:224003513-224003654	ENSG00000185495	1
204	gene:ENSG00000162819:s:222713256-222713416	ENSG00000162819	0.997156
205	gene:ENSG00000169682:t:28975101-28975392	ENSG00000169682	0.997156
206	gene:ENSG00000285399:t:63898399-63898497	ENSG00000285399	0.997156
207	gene:ENSG00000143797:s:9003539-9003813	ENSG00000143797	1
208	gene:ENSG00000237094:t:498399-498456	ENSG00000237094	1
209	gene:ENSG00000172197:s:20212020-20212399	ENSG00000172197	1
210	gene:ENSG00000121690:s:33025659-33026717	ENSG00000121690	1
211	gene:ENSG00000180488:s:77866330-77866391	ENSG00000180488	0.997156
212	gene:ENSG00000081237:s:198692324-198693206	ENSG00000081237	0.997156
213	gene:ENSG00000132294:s:131996390-131996497	ENSG00000132294	1
214	gene:ENSG00000008441:t:13078613-13078735	ENSG00000008441	1
215	gene:ENSG00000170776:t:85575131-85575329	ENSG00000170776	0.997156
216	gene:ENSG00000136770:s:21805980-21806099	ENSG00000136770	1
217	gene:ENSG00000162065:s:2475051-2475170	ENSG00000162065	1
218	gene:ENSG00000171729:t:15219326-15220480	ENSG00000171729	1
219	gene:ENSG00000164117:s:174259676-174259825	ENSG00000164117	0.997156
220	gene:ENSG00000182095:s:5394440-5394595	ENSG00000182095	1
221	gene:ENSG00000162971:s:199948318-199948472	ENSG00000162971	1
222	gene:ENSG00000160584:t:116843402-116845250	ENSG00000160584	0.997156
223	gene:ENSG00000111707:s:118379975-118380235	ENSG00000111707	0.997156
224	gene:ENSG00000165699:s:132944572-132945157	ENSG00000165699	1
225	gene:ENSG00000115020:s:208330503-208330694	ENSG00000115020	0.997156
226	gene:ENSG00000165029:t:104786298-104786395	ENSG00000165029	0.997156
227	gene:ENSG00000102221:t:46984884-46984940	ENSG00000102221	1
228	gene:ENSG00000127603:s:39231182-39231243	ENSG00000127603	1
229	gene:ENSG00000196312:t:96942913-96944085	ENSG00000196312	1
230	gene:ENSG00000164877:s:1449972-1450536	ENSG00000164877	1
231	gene:ENSG00000213297:s:12147676-12147834	ENSG00000213297	1
232	gene:ENSG00000076108:s:56615219-56615607	ENSG00000076108	0.997156
233	gene:ENSG00000109586:t:173297795-173297977	ENSG00000109586	0.997156
234	gene:ENSG00000089009:s:112410320-112410405	ENSG00000089009	0.997156
235	gene:ENSG00000134470:s:5977405-5977611	ENSG00000134470	0.997156
236	gene:ENSG00000125319:s:44154278-44154664	ENSG00000125319	0.997156
237	gene:ENSG00000153310:s:130016607-130016697	ENSG00000153310	0.997156
238	gene:ENSG00000185973:s:155612792-155612936	ENSG00000185973	1
239	gene:ENSG00000153113:t:96722639-96722718	ENSG00000153113	0.997156
240	gene:ENSG00000108389:t:58512852-58512941	ENSG00000108389	0.997156
241	gene:ENSG00000078804:s:34704290-34704512	ENSG00000078804	0.997156
242	gene:ENSG00000124214:s:49158668-49159146	ENSG00000124214	0.997156
243	gene:ENSG00000170871:s:6782642-6782841	ENSG00000170871	0.997156
244	gene:ENSG00000198342:s:12365533-12365661	ENSG00000198342	0.997156
245	gene:ENSG00000175354:s:12821336-12821425	ENSG00000175354	0.997156
246	gene:ENSG00000113749:s:175660006-175660142	ENSG00000113749	0.997156
247	gene:ENSG00000164010:s:42817088-42817332	ENSG00000164010	1
248	gene:ENSG00000256525:t:64481246-64481778	ENSG00000256525	0.997156
249	gene:ENSG00000146263:s:97168071-97168240	ENSG00000146263	0.997156
250	gene:ENSG00000012124:t:35340881-35341029	ENSG00000012124	1
251	gene:ENSG00000196151:t:159259810-159259843	ENSG00000196151	0.997156
252	gene:ENSG00000146263:t:97165246-97165457	ENSG00000146263	0.997156
253	gene:ENSG00000196367:s:99032772-99033121	ENSG00000196367	0.997156
254	gene:ENSG00000229391:t:32553856-32553966	ENSG00000229391	1
255	gene:ENSG00000118596:s:59704772-59705018	ENSG00000118596	1
256	gene:ENSG00000124406:s:42503450-42503514	ENSG00000124406	0.997156
257	gene:ENSG00000081237:s:198699564-198700146	ENSG00000081237	0.997156
258	gene:ENSG00000144840:t:120690449-120690487	ENSG00000144840	0.997156
259	gene:ENSG00000101187:s:62664934-62665088	ENSG00000101187	0.997156
260	gene:ENSG00000153165:s:106423043-106425266	ENSG00000153165	1
261	gene:ENSG00000171502:t:85987601-85987654	ENSG00000171502	0.997156
262	gene:ENSG00000267048:s:89908459-89908472	ENSG00000267048	0.997156
263	gene:ENSG00000141002:s:89908459-89908472	ENSG00000141002	0.997156
264	gene:ENSG00000185344:s:123748575-123748785	ENSG00000185344	0.997156
265	gene:ENSG00000096746:s:68338340-68338687	ENSG00000096746	1
266	gene:ENSG00000119688:s:74290291-74290499	ENSG00000119688	1
267	gene:ENSG00000033867:s:27484067-27484420	ENSG00000033867	0.997156
268	gene:ENSG00000165699:s:132944428-132944558	ENSG00000165699	1
269	gene:ENSG00000173621:t:66857502-66859093	ENSG00000173621	1
270	gene:ENSG00000204560:s:30670410-30670466	ENSG00000204560	1
271	gene:ENSG00000185361:t:4651867-4655568	ENSG00000185361	1
272	gene:ENSG00000138658:s:112558150-112558309	ENSG00000138658	0.997156
273	gene:ENSG00000177463:s:14959536-14959738	ENSG00000177463	0.997156
274	gene:ENSG00000169087:s:122768701-122768882	ENSG00000169087	0.997156
275	gene:ENSG00000231160:s:38664782-38664883	ENSG00000231160	1
276	gene:ENSG00000168924:s:1849149-1849209	ENSG00000168924	1
277	gene:ENSG00000154479:s:169694261-169694433	ENSG00000154479	1
278	gene:ENSG00000184220:s:100010131-100010180	ENSG00000184220	1
279	gene:ENSG00000117620:s:100007034-100007156	ENSG00000117620	0.997156
280	gene:ENSG00000198363:s:61680524-61681036	ENSG00000198363	1
281	gene:ENSG00000141504:s:7627143-7627226	ENSG00000141504	1
282	gene:ENSG00000124831:s:237720481-237722131	ENSG00000124831	1
283	gene:ENSG00000111707:t:118384012-118384067	ENSG00000111707	0.997156
284	gene:ENSG00000113719:s:172915518-172918335	ENSG00000113719	1
285	gene:ENSG00000047056:t:1072116-1072293	ENSG00000047056	0.997156
286	gene:ENSG00000075539:t:48595897-48596337	ENSG00000075539	1
287	gene:ENSG00000089876:s:125859599-125859975	ENSG00000089876	0.997156
288	gene:ENSG00000157110:s:30558181-30558956	ENSG00000157110	0.997156
289	gene:ENSG00000166908:t:57600324-57600437	ENSG00000166908	0.997156
290	gene:ENSG00000214719:t:30633079-30633390	ENSG00000214719	1
291	gene:ENSG00000121741:t:20026519-20026762	ENSG00000121741	0.997156
292	gene:ENSG00000127980:t:92501507-92501673	ENSG00000127980	0.997156
293	gene:ENSG00000111670:t:101770406-101770708	ENSG00000111670	0.997156
294	gene:ENSG00000142655:s:10495274-10495721	ENSG00000142655	1
295	gene:ENSG00000284671:s:29086214-29086275	ENSG00000284671	0.997156
296	gene:ENSG00000052126:t:19253718-19254023	ENSG00000052126	1
297	gene:ENSG00000150401:t:113461054-113461139	ENSG00000150401	0.997156
298	gene:ENSG00000156017:s:75016268-75016431	ENSG00000156017	0.997156
299	gene:ENSG00000215305:s:2840703-2840827	ENSG00000215305	1
300	gene:ENSG00000141580:t:82625587-82625959	ENSG00000141580	0.997156
301	gene:ENSG00000090565:s:496824-497158	ENSG00000090565	1
302	gene:ENSG00000011376:s:45419669-45419729	ENSG00000011376	1
303	gene:ENSG00000261553:s:75594915-75594990	ENSG00000261553	0.997156
304	gene:ENSG00000261371:t:64390602-64390952	ENSG00000261371	0.997156
305	gene:ENSG00000133026:t:8505929-8506667	ENSG00000133026	1
306	gene:ENSG00000086200:t:62591577-62591676	ENSG00000086200	0.997156
307	gene:ENSG00000136573:s:11494001-11494591	ENSG00000136573	0.997156
308	gene:ENSG00000175611:t:95869840-95870441	ENSG00000175611	1
309	gene:ENSG00000068650:s:112690329-112690455	ENSG00000068650	1
310	gene:ENSG00000140526:s:89088150-89088932	ENSG00000140526	1
311	gene:ENSG00000133026:s:8513712-8513894	ENSG00000133026	0.997156
312	gene:ENSG00000178971:s:8236058-8236346	ENSG00000178971	0.997156
313	gene:ENSG00000177398:t:42122831-42123150	ENSG00000177398	0.6
314	gene:ENSG00000174839:t:57672400-57672438	ENSG00000174839	1
315	gene:ENSG00000151148:s:109489919-109490180	ENSG00000151148	1
316	gene:ENSG00000248092:t:43571594-43575993	ENSG00000248092	0.997156
317	gene:ENSG00000124831:s:237727876-237727935	ENSG00000124831	0.997156
318	gene:ENSG00000146476:s:151452258-151452800	ENSG00000146476	1
319	gene:ENSG00000204520:s:31399784-31400787	ENSG00000204520	0.997156
320	gene:ENSG00000163947:t:56882292-56882354	ENSG00000163947	0.997156
321	gene:ENSG00000139597:s:32427903-32428311	ENSG00000139597	1
322	gene:ENSG00000196367:s:99030595-99030764	ENSG00000196367	0.997156
323	gene:ENSG00000137959:s:78620382-78620571	ENSG00000137959	1
324	gene:ENSG00000143190:t:167397994-167398133	ENSG00000143190	1
325	gene:ENSG00000101247:s:13784950-13785290	ENSG00000101247	0.997156
326	gene:ENSG00000157110:t:30570637-30572261	ENSG00000157110	0.997156
327	gene:ENSG00000254995:t:58693737-58693922	ENSG00000254995	1
328	gene:ENSG00000242259:s:19405786-19405880	ENSG00000242259	0.997156
329	gene:ENSG00000100084:s:19405786-19405880	ENSG00000100084	0.997156
330	gene:ENSG00000133026:s:8508554-8508677	ENSG00000133026	1
331	gene:ENSG00000198482:s:52547512-52547969	ENSG00000198482	1
332	gene:ENSG00000066651:s:126008392-126008480	ENSG00000066651	0.997156
333	gene:ENSG00000140006:s:63641804-63641861	ENSG00000140006	0.997156
334	gene:ENSG00000138050:s:39779114-39779267	ENSG00000138050	0.997156
335	gene:ENSG00000109270:t:99892000-99892034	ENSG00000109270	1
336	gene:ENSG00000164073:s:127942045-127942047	ENSG00000164073	1
337	gene:ENSG00000167508:s:88662931-88663161	ENSG00000167508	1
338	gene:ENSG00000135469:t:56267682-56268084	ENSG00000135469	0.997156
339	gene:ENSG00000110497:s:46593828-46594125	ENSG00000110497	0.997156
340	gene:ENSG00000118308:s:25072060-25072287	ENSG00000118308	1
341	gene:ENSG00000204520:t:31410543-31410797	ENSG00000204520	0.997156
342	gene:ENSG00000080839:s:37095759-37095995	ENSG00000080839	1
343	gene:ENSG00000165029:s:104858522-104858698	ENSG00000165029	1
344	gene:ENSG00000006459:s:140127442-140127583	ENSG00000006459	0.997156
345	gene:ENSG00000172728:s:33473064-33473422	ENSG00000172728	1
346	gene:ENSG00000177565:t:177079454-177079961	ENSG00000177565	0.997156
347	gene:ENSG00000140199:s:34258813-34258944	ENSG00000140199	0.997156
348	gene:ENSG00000168016:s:36899107-36899259	ENSG00000168016	0.997156
349	gene:ENSG00000155846:s:149730298-149730420	ENSG00000155846	1
350	gene:ENSG00000160223:s:44230054-44230089	ENSG00000160223	1
351	gene:ENSG00000066651:t:126010925-126011417	ENSG00000066651	0.997156
352	gene:ENSG00000114857:t:42630546-42630575	ENSG00000114857	1
353	gene:ENSG00000119979:s:119110193-119110615	ENSG00000119979	1
354	gene:ENSG00000115310:s:55028164-55028220	ENSG00000115310	1
355	gene:ENSG00000159082:s:32701961-32702047	ENSG00000159082	0.997156
356	gene:ENSG00000249673:s:2938693-2938792	ENSG00000249673	0.997156
357	gene:ENSG00000078043:s:46820933-46821279	ENSG00000078043	1
358	gene:ENSG00000177565:s:177195862-177196484	ENSG00000177565	1
359	gene:ENSG00000170456:s:31590706-31591097	ENSG00000170456	0.997156
360	gene:ENSG00000188559:s:20639785-20639900	ENSG00000188559	0.997156
361	gene:ENSG00000009413:s:111472013-111472140	ENSG00000009413	0.997156
362	gene:ENSG00000080345:t:151410090-151410527	ENSG00000080345	0.997156
363	gene:ENSG00000113448:t:59215454-59215968	ENSG00000113448	0.997156
364	gene:ENSG00000143641:s:230067209-230067406	ENSG00000143641	1
365	gene:ENSG00000177565:s:177079454-177079961	ENSG00000177565	0.997156
366	gene:ENSG00000196367:t:99032772-99033121	ENSG00000196367	0.997156
367	gene:ENSG00000232940:s:33250279-33250992	ENSG00000232940	0.997156
368	gene:ENSG00000170412:t:74443818-74443912	ENSG00000170412	0.997156
369	gene:ENSG00000172965:t:111479907-111480061	ENSG00000172965	0.997156
370	gene:ENSG00000163875:t:37492575-37493814	ENSG00000163875	0.997156
371	gene:ENSG00000120306:t:140281449-140282052	ENSG00000120306	0.997156
372	gene:ENSG00000150938:s:36355926-36356623	ENSG00000150938	1
373	gene:ENSG00000161551:t:51880679-51880877	ENSG00000161551	1
374	gene:ENSG00000168228:t:25349492-25349685	ENSG00000168228	0.997156
375	gene:ENSG00000117226:t:89009392-89009494	ENSG00000117226	1
376	gene:ENSG00000178852:t:47370437-47370508	ENSG00000178852	0.997156
377	gene:ENSG00000133026:s:8494773-8495241	ENSG00000133026	0.997156
378	gene:ENSG00000133026:t:8513712-8513894	ENSG00000133026	0.997156
379	gene:ENSG00000075340:t:70713066-70713184	ENSG00000075340	0.997156

## Sheet: Background 1
	LSV	Gene	Average Probability Signal
0	gene:ENSG00000074964:t:17619329-17619786	ENSG00000074964	0
1	gene:ENSG00000113649:s:146503032-146503539	ENSG00000113649	0
2	gene:ENSG00000145740:t:69102572-69103128	ENSG00000145740	0
3	gene:ENSG00000174842:t:92247878-92248408	ENSG00000174842	0
4	gene:ENSG00000170325:t:129910476-129910656	ENSG00000170325	0
5	gene:ENSG00000172243:s:10125297-10125448	ENSG00000172243	0
6	gene:ENSG00000079134:s:244302-245832	ENSG00000079134	0
7	gene:ENSG00000047056:t:1054168-1054245	ENSG00000047056	0.4
8	gene:ENSG00000006194:t:3285994-3287178	ENSG00000006194	0
9	gene:ENSG00000139218:s:45924583-45924788	ENSG00000139218	0
10	gene:ENSG00000039523:t:67538078-67538550	ENSG00000039523	0
11	gene:ENSG00000160691:t:154962298-154964368	ENSG00000160691	0
12	gene:ENSG00000121281:s:50266516-50266680	ENSG00000121281	0
13	gene:ENSG00000047346:s:52593417-52593736	ENSG00000047346	0
14	gene:ENSG00000126773:s:60091911-60092723	ENSG00000126773	0
15	gene:ENSG00000143376:s:151668472-151668635	ENSG00000143376	0
16	gene:ENSG00000164073:s:127930673-127930817	ENSG00000164073	0
17	gene:ENSG00000104133:t:44598265-44598373	ENSG00000104133	0
18	gene:ENSG00000078043:t:46843851-46844127	ENSG00000078043	0
19	gene:ENSG00000160352:s:21082159-21082348	ENSG00000160352	0
20	gene:ENSG00000114988:t:96711864-96712025	ENSG00000114988	0
21	gene:ENSG00000188130:s:50258243-50258301	ENSG00000188130	0
22	gene:ENSG00000118873:t:220190064-220190146	ENSG00000118873	0
23	gene:ENSG00000185864:s:21843386-21843412	ENSG00000185864	0
24	gene:ENSG00000162711:s:247434021-247434273	ENSG00000162711	0
25	gene:ENSG00000033800:t:68190493-68190758	ENSG00000033800	0
26	gene:ENSG00000272752:s:100356394-100356938	ENSG00000272752	0
27	gene:ENSG00000213096:s:na-24049548	ENSG00000213096	0
28	gene:ENSG00000251022:t:82897577-82898079	ENSG00000251022	0
29	gene:ENSG00000017260:s:130850595-130850928	ENSG00000017260	0
30	gene:ENSG00000157450:t:59030804-59031216	ENSG00000157450	0
31	gene:ENSG00000276418:s:80002998-80003180	ENSG00000276418	0
32	gene:ENSG00000168411:s:74666683-74666881	ENSG00000168411	0
33	gene:ENSG00000231711:t:46043563-46043939	ENSG00000231711	0
34	gene:ENSG00000051341:t:121449315-121449426	ENSG00000051341	0
35	gene:ENSG00000101407:s:37998923-37999328	ENSG00000101407	0
36	gene:ENSG00000131127:s:344335-344430	ENSG00000131127	0
37	gene:ENSG00000104497:t:81802860-81803251	ENSG00000104497	0
38	gene:ENSG00000088448:s:110883111-110883811	ENSG00000088448	0
39	gene:ENSG00000168297:s:58412901-58414527	ENSG00000168297	0
40	gene:ENSG00000131697:t:5874874-5875100	ENSG00000131697	0.6
41	gene:ENSG00000173930:t:102270624-102270806	ENSG00000173930	0
42	gene:ENSG00000138172:t:103450296-103450936	ENSG00000138172	0
43	gene:ENSG00000197548:s:11272309-11272430	ENSG00000197548	0
44	gene:ENSG00000111224:s:3829890-3830018	ENSG00000111224	0
45	gene:ENSG00000273294:t:34035647-34035758	ENSG00000273294	0
46	gene:ENSG00000153037:t:112867372-112869788	ENSG00000153037	0
47	gene:ENSG00000009413:s:111482750-111482931	ENSG00000009413	0
48	gene:ENSG00000185480:s:102175483-102175666	ENSG00000185480	0
49	gene:ENSG00000155111:s:110638649-110638706	ENSG00000155111	0
50	gene:ENSG00000250959:s:73731176-73731771	ENSG00000250959	0.2
51	gene:ENSG00000072042:t:67691140-67691321	ENSG00000072042	0
52	gene:ENSG00000130935:t:67737039-67737145	ENSG00000130935	0
53	gene:ENSG00000164576:t:154453078-154453500	ENSG00000164576	0
54	gene:ENSG00000163257:s:17810447-17810758	ENSG00000163257	0
55	gene:ENSG00000005339:t:3736508-3736999	ENSG00000005339	0
56	gene:ENSG00000183696:s:48094763-48094827	ENSG00000183696	0
57	gene:ENSG00000090054:s:92079853-92080088	ENSG00000090054	0
58	gene:ENSG00000132466:s:73258276-73258798	ENSG00000132466	0
59	gene:ENSG00000068383:t:132781861-132781948	ENSG00000068383	0
60	gene:ENSG00000138399:s:169540051-169540179	ENSG00000138399	0
61	gene:ENSG00000164053:t:48459359-48459684	ENSG00000164053	0
62	gene:ENSG00000106785:s:98118430-98119212	ENSG00000106785	0
63	gene:ENSG00000236810:t:23772111-23772172	ENSG00000236810	0
64	gene:ENSG00000175470:t:131944095-131944277	ENSG00000175470	0
65	gene:ENSG00000130939:s:10105516-10105744	ENSG00000130939	0
66	gene:ENSG00000267645:s:102643482-102643918	ENSG00000267645	0
67	gene:ENSG00000176986:t:73766086-73766210	ENSG00000176986	0
68	gene:ENSG00000129484:t:20357638-20357905	ENSG00000129484	0
69	gene:ENSG00000035115:t:253005-253115	ENSG00000035115	0
70	gene:ENSG00000137338:s:28283756-28284209	ENSG00000137338	0
71	gene:ENSG00000178209:t:143938614-143938692	ENSG00000178209	0
72	gene:ENSG00000125630:s:112542189-112542671	ENSG00000125630	0
73	gene:ENSG00000148835:t:103379608-103379771	ENSG00000148835	0
74	gene:ENSG00000109323:s:102714438-102714564	ENSG00000109323	0
75	gene:ENSG00000054523:s:10374316-10374465	ENSG00000054523	0
76	gene:ENSG00000167208:s:50675770-50675921	ENSG00000167208	0.0028436
77	gene:ENSG00000107625:t:68906711-68906810	ENSG00000107625	0
78	gene:ENSG00000213341:t:100218718-100218825	ENSG00000213341	0
79	gene:ENSG00000167703:s:1627715-1627920	ENSG00000167703	0
80	gene:ENSG00000138050:t:39770017-39770119	ENSG00000138050	0
81	gene:ENSG00000149346:t:10622659-10628414	ENSG00000149346	0
82	gene:ENSG00000270231:s:120445829-120446043	ENSG00000270231	0
83	gene:ENSG00000106144:s:143294579-143294876	ENSG00000106144	0
84	gene:ENSG00000273136:s:120834495-120834546	ENSG00000273136	0
85	gene:ENSG00000155393:t:50078741-50079018	ENSG00000155393	0
86	gene:ENSG00000006634:s:87878053-87878557	ENSG00000006634	0.0028436
87	gene:ENSG00000213928:s:24163378-24163586	ENSG00000213928	0
88	gene:ENSG00000036257:s:224535478-224535641	ENSG00000036257	0
89	gene:ENSG00000132549:t:99870664-99871066	ENSG00000132549	0
90	gene:ENSG00000131591:s:1084353-1084383	ENSG00000131591	0
91	gene:ENSG00000138757:s:75724276-75724525	ENSG00000138757	0
92	gene:ENSG00000170949:s:53086132-53086321	ENSG00000170949	0
93	gene:ENSG00000172534:s:153956918-153957119	ENSG00000172534	0
94	gene:ENSG00000180747:t:21487578-21487616	ENSG00000180747	0
95	gene:ENSG00000173542:t:70981969-70988168	ENSG00000173542	0
96	gene:ENSG00000224429:s:21312452-21312555	ENSG00000224429	0
97	gene:ENSG00000105443:t:48477720-48478145	ENSG00000105443	0
98	gene:ENSG00000118873:s:220191068-220191542	ENSG00000118873	0
99	gene:ENSG00000152256:t:172564489-172564687	ENSG00000152256	0
100	gene:ENSG00000213963:t:177323239-177323396	ENSG00000213963	0.0028436
101	gene:ENSG00000095139:t:118583179-118583358	ENSG00000095139	0
102	gene:ENSG00000061273:s:47819767-47819980	ENSG00000061273	0
103	gene:ENSG00000184677:t:22508530-22508731	ENSG00000184677	0
104	gene:ENSG00000168884:t:2744387-2744506	ENSG00000168884	0
105	gene:ENSG00000107036:t:5742869-5743013	ENSG00000107036	0
106	gene:ENSG00000090054:s:92108160-92108834	ENSG00000090054	0
107	gene:ENSG00000165494:t:83168428-83169995	ENSG00000165494	0
108	gene:ENSG00000178234:s:152025674-152025884	ENSG00000178234	0
109	gene:ENSG00000130227:t:21974670-21974774	ENSG00000130227	0
110	gene:ENSG00000006634:t:87884979-87885183	ENSG00000006634	0
111	gene:ENSG00000102805:s:76995063-76995228	ENSG00000102805	0
112	gene:ENSG00000162642:s:85259358-85259672	ENSG00000162642	0
113	gene:ENSG00000183814:t:226250839-226250919	ENSG00000183814	0
114	gene:ENSG00000149582:t:118533857-118533887	ENSG00000149582	0
115	gene:ENSG00000161179:s:21629301-21629407	ENSG00000161179	0
116	gene:ENSG00000100056:t:19142726-19142894	ENSG00000100056	0
117	gene:ENSG00000213865:t:66685381-66685564	ENSG00000213865	0
118	gene:ENSG00000168404:t:74675613-74675764	ENSG00000168404	0
119	gene:ENSG00000134463:s:11749495-11749592	ENSG00000134463	0
120	gene:ENSG00000106144:t:143299923-143300051	ENSG00000106144	0
121	gene:ENSG00000161638:t:54404145-54404344	ENSG00000161638	0
122	gene:ENSG00000131697:s:5876879-5877466	ENSG00000131697	0.2
123	gene:ENSG00000146063:t:181233531-181233763	ENSG00000146063	0
124	gene:ENSG00000185347:t:105498481-105499575	ENSG00000185347	0
125	gene:ENSG00000112149:s:14117950-14118065	ENSG00000112149	0
126	gene:ENSG00000153037:s:112864609-112865219	ENSG00000153037	0
127	gene:ENSG00000185347:s:105497357-105497497	ENSG00000185347	0
128	gene:ENSG00000105619:s:54115159-54115675	ENSG00000105619	0
129	gene:ENSG00000100354:s:40308512-40308649	ENSG00000100354	0
130	gene:ENSG00000144026:s:95157351-95157439	ENSG00000144026	0
131	gene:ENSG00000223546:t:102826969-102827144	ENSG00000223546	0
132	gene:ENSG00000159496:t:23696614-23696688	ENSG00000159496	0
133	gene:ENSG00000039319:t:80449591-80449713	ENSG00000039319	0
134	gene:ENSG00000152223:t:45884617-45884811	ENSG00000152223	0
135	gene:ENSG00000242193:t:178022440-178022668	ENSG00000242193	0
136	gene:ENSG00000229989:s:198906541-198906741	ENSG00000229989	0
137	gene:ENSG00000155393:s:50070144-50070290	ENSG00000155393	0
138	gene:ENSG00000284879:s:87738023-87738105	ENSG00000284879	0
139	gene:ENSG00000173588:s:94402779-94403262	ENSG00000173588	0
140	gene:ENSG00000150540:s:137964310-137964628	ENSG00000150540	0
141	gene:ENSG00000186088:t:77377286-77377390	ENSG00000186088	0
142	gene:ENSG00000100227:t:42599498-42599793	ENSG00000100227	0
143	gene:ENSG00000155189:t:6755051-6755174	ENSG00000155189	0
144	gene:ENSG00000113812:s:53877214-53877387	ENSG00000113812	0
145	gene:ENSG00000109466:t:165263197-165263363	ENSG00000109466	0
146	gene:ENSG00000150401:t:113480125-113480743	ENSG00000150401	0
147	gene:ENSG00000100479:t:49655005-49655094	ENSG00000100479	0
148	gene:ENSG00000036257:s:224513524-224513638	ENSG00000036257	0
149	gene:ENSG00000223705:t:75414885-75415024	ENSG00000223705	0
150	gene:ENSG00000254004:t:36510695-36515699	ENSG00000254004	0
151	gene:ENSG00000160785:t:156199835-156200274	ENSG00000160785	0
152	gene:ENSG00000158555:s:75490237-75490320	ENSG00000158555	0.4
153	gene:ENSG00000103657:s:63624158-63624327	ENSG00000103657	0
154	gene:ENSG00000005379:s:58316023-58316132	ENSG00000005379	0
155	gene:ENSG00000274615:s:38117540-38117785	ENSG00000274615	0
156	gene:ENSG00000155729:s:200504491-200504959	ENSG00000155729	0
157	gene:ENSG00000129003:t:61918136-61918257	ENSG00000129003	0
158	gene:ENSG00000072803:s:172006458-172006873	ENSG00000072803	0
159	gene:ENSG00000167851:s:74466658-74466743	ENSG00000167851	0
160	gene:ENSG00000214827:s:155070691-155071226	ENSG00000214827	0
161	gene:ENSG00000177663:t:17100355-17100511	ENSG00000177663	0
162	gene:ENSG00000161179:t:21628089-21628787	ENSG00000161179	0
163	gene:ENSG00000078687:t:78083047-78083166	ENSG00000078687	0
164	gene:ENSG00000042429:s:93796207-93796540	ENSG00000042429	0
165	gene:ENSG00000250155:s:36705680-36705851	ENSG00000250155	0
166	gene:ENSG00000168615:t:39054464-39054573	ENSG00000168615	0
167	gene:ENSG00000004487:t:23044425-23044486	ENSG00000004487	0
168	gene:ENSG00000198040:s:133048717-133048848	ENSG00000198040	0
169	gene:ENSG00000138190:s:92848468-92848744	ENSG00000138190	0
170	gene:ENSG00000172113:t:48296119-48296236	ENSG00000172113	0
171	gene:ENSG00000198265:t:67167463-67167815	ENSG00000198265	0
172	gene:ENSG00000144026:t:95153133-95155691	ENSG00000144026	0
173	gene:ENSG00000122026:s:27251597-27252267	ENSG00000122026	0
174	gene:ENSG00000174501:t:95906794-95907499	ENSG00000174501	0
175	gene:ENSG00000159496:s:23696328-23696606	ENSG00000159496	0
176	gene:ENSG00000179406:s:66479009-66479096	ENSG00000179406	0
177	gene:ENSG00000165392:s:31157368-31157530	ENSG00000165392	0
178	gene:ENSG00000185760:t:73169746-73169854	ENSG00000185760	0
179	gene:ENSG00000205726:t:33755297-33755397	ENSG00000205726	0.2
180	gene:ENSG00000078304:t:101836153-101836840	ENSG00000078304	0
181	gene:ENSG00000140386:t:76434078-76434310	ENSG00000140386	0
182	gene:ENSG00000175164:t:133250401-133251152	ENSG00000175164	0.2
183	gene:ENSG00000120889:s:23068751-23069179	ENSG00000120889	0.0028436
184	gene:ENSG00000112033:s:35348913-35349003	ENSG00000112033	0
185	gene:ENSG00000196862:s:107870705-107873219	ENSG00000196862	0
186	gene:ENSG00000156876:s:100125882-100125942	ENSG00000156876	0
187	gene:ENSG00000144711:t:12941571-12941865	ENSG00000144711	0
188	gene:ENSG00000153827:s:229807319-229807864	ENSG00000153827	0
189	gene:ENSG00000184470:s:19895407-19895581	ENSG00000184470	0
190	gene:ENSG00000258733:s:85934710-85934861	ENSG00000258733	0
191	gene:ENSG00000135870:t:173963973-173964187	ENSG00000135870	0
192	gene:ENSG00000121281:s:50246137-50246203	ENSG00000121281	0
193	gene:ENSG00000076043:s:114443856-114443933	ENSG00000076043	0
194	gene:ENSG00000116406:s:184694044-184694472	ENSG00000116406	0
195	gene:ENSG00000026950:t:26412277-26413002	ENSG00000026950	0
196	gene:ENSG00000172250:s:42502351-42502653	ENSG00000172250	0
197	gene:ENSG00000177683:s:108569490-108569750	ENSG00000177683	0
198	gene:ENSG00000175054:s:142553640-142553740	ENSG00000175054	0
199	gene:ENSG00000136932:s:97913252-97913558	ENSG00000136932	0
200	gene:ENSG00000272752:t:100357681-100358366	ENSG00000272752	0.0028436
201	gene:ENSG00000211456:s:45713196-45713411	ENSG00000211456	0
202	gene:ENSG00000174501:t:95917855-95917927	ENSG00000174501	0
203	gene:ENSG00000095015:t:56856600-56856806	ENSG00000095015	0
204	gene:ENSG00000118197:s:200654441-200654582	ENSG00000118197	0
205	gene:ENSG00000183486:s:41402634-41405135	ENSG00000183486	0
206	gene:ENSG00000073921:t:85983866-85983973	ENSG00000073921	0
207	gene:ENSG00000100150:t:31897482-31897653	ENSG00000100150	0
208	gene:ENSG00000163900:t:185492276-185494782	ENSG00000163900	0
209	gene:ENSG00000104824:t:38847316-38847632	ENSG00000104824	0.0028436
210	gene:ENSG00000138674:s:82880799-82880945	ENSG00000138674	0
211	gene:ENSG00000129675:s:136679535-136679672	ENSG00000129675	0
212	gene:ENSG00000184047:t:122207663-122208580	ENSG00000184047	0
213	gene:ENSG00000120690:s:41014159-41014221	ENSG00000120690	0
214	gene:ENSG00000162613:s:77969925-77970015	ENSG00000162613	0
215	gene:ENSG00000264538:s:30709299-30709815	ENSG00000264538	0
216	gene:ENSG00000166529:t:100056704-100057276	ENSG00000166529	0.2
217	gene:ENSG00000120868:s:98670861-98671086	ENSG00000120868	0
218	gene:ENSG00000148814:s:132337565-132337695	ENSG00000148814	0
219	gene:ENSG00000169570:t:118848090-118848218	ENSG00000169570	0
220	gene:ENSG00000104691:t:30751396-30751518	ENSG00000104691	0
221	gene:ENSG00000250903:s:2398553-2398778	ENSG00000250903	0
222	gene:ENSG00000012048:s:43124737-43125483	ENSG00000012048	0
223	gene:ENSG00000163393:t:116066520-116066708	ENSG00000163393	0
224	gene:ENSG00000219545:t:7673309-7673453	ENSG00000219545	0
225	gene:ENSG00000165121:s:85829463-85829606	ENSG00000165121	0
226	gene:ENSG00000112367:s:109735150-109735298	ENSG00000112367	0
227	gene:ENSG00000135048:s:71746031-71746341	ENSG00000135048	0
228	gene:ENSG00000102081:t:147925540-147925633	ENSG00000102081	0
229	gene:ENSG00000198825:s:119805369-119805461	ENSG00000198825	0
230	gene:ENSG00000123607:s:165915201-165915439	ENSG00000123607	0
231	gene:ENSG00000261971:s:3054684-3054747	ENSG00000261971	0
232	gene:ENSG00000008516:t:3054684-3054747	ENSG00000008516	0
233	gene:ENSG00000154265:t:69250472-69251628	ENSG00000154265	0
234	gene:ENSG00000087338:s:69840942-69841043	ENSG00000087338	0
235	gene:ENSG00000168056:s:65551972-65552157	ENSG00000168056	0
236	gene:ENSG00000070882:s:24852449-24852634	ENSG00000070882	0
237	gene:ENSG00000063601:s:150732542-150732730	ENSG00000063601	0
238	gene:ENSG00000156958:s:49201161-49201250	ENSG00000156958	0
239	gene:ENSG00000163625:s:84743700-84743799	ENSG00000163625	0
240	gene:ENSG00000118454:s:70306224-70306326	ENSG00000118454	0
241	gene:ENSG00000186517:t:161046946-161048355	ENSG00000186517	0
242	gene:ENSG00000160679:t:153644934-153646306	ENSG00000160679	0
243	gene:ENSG00000088448:t:110878540-110880130	ENSG00000088448	0
244	gene:ENSG00000198874:s:67009583-67009749	ENSG00000198874	0
245	gene:ENSG00000256683:s:51984697-51984748	ENSG00000256683	0
246	gene:ENSG00000135951:t:99124767-99127176	ENSG00000135951	0
247	gene:ENSG00000135108:t:117165485-117165976	ENSG00000135108	0
248	gene:ENSG00000160679:s:153642243-153642429	ENSG00000160679	0
249	gene:ENSG00000165115:s:83908452-83908652	ENSG00000165115	0
250	gene:ENSG00000144559:t:11843539-11844211	ENSG00000144559	0
251	gene:ENSG00000075651:t:171662060-171662170	ENSG00000075651	0
252	gene:ENSG00000163935:s:52930847-52931035	ENSG00000163935	0
253	gene:ENSG00000058091:s:90790573-90790902	ENSG00000058091	0
254	gene:ENSG00000138641:s:88680093-88680236	ENSG00000138641	0
255	gene:ENSG00000143612:t:154214152-154214576	ENSG00000143612	0
256	gene:ENSG00000113569:t:37305057-37305210	ENSG00000113569	0
257	gene:ENSG00000135976:s:97122518-97122993	ENSG00000135976	0.2
258	gene:ENSG00000213903:s:24313311-24313955	ENSG00000213903	0
259	gene:ENSG00000175348:s:8964890-8965011	ENSG00000175348	0
260	gene:ENSG00000109452:t:142193087-142193271	ENSG00000109452	0
261	gene:ENSG00000133812:s:9807848-9808185	ENSG00000133812	0
262	gene:ENSG00000178904:s:32438943-32439235	ENSG00000178904	0
263	gene:ENSG00000184465:s:169701551-169702067	ENSG00000184465	0
264	gene:ENSG00000166946:s:43188452-43189466	ENSG00000166946	0
265	gene:ENSG00000131626:t:70354203-70354571	ENSG00000131626	0
266	gene:ENSG00000152818:s:144291712-144291907	ENSG00000152818	0
267	gene:ENSG00000263001:t:74716612-74717066	ENSG00000263001	0
268	gene:ENSG00000272168:s:21783632-21783708	ENSG00000272168	0
269	gene:ENSG00000254093:s:10826152-10826244	ENSG00000254093	0
270	gene:ENSG00000237094:s:502860-502955	ENSG00000237094	0.0028436
271	gene:ENSG00000015475:s:17774148-17774495	ENSG00000015475	0
272	gene:ENSG00000229180:t:66560579-66560675	ENSG00000229180	0
273	gene:ENSG00000135870:s:173964838-173965120	ENSG00000135870	0
274	gene:ENSG00000101745:s:9195551-9195698	ENSG00000101745	0
275	gene:ENSG00000012048:t:43124017-43124115	ENSG00000012048	0
276	gene:ENSG00000134910:s:125609710-125609922	ENSG00000134910	0
277	gene:ENSG00000240303:t:132578549-132579056	ENSG00000240303	0
278	gene:ENSG00000163110:s:94523724-94523875	ENSG00000163110	0
279	gene:ENSG00000143815:s:225406562-225406869	ENSG00000143815	0
280	gene:ENSG00000171241:s:46621257-46621626	ENSG00000171241	0
281	gene:ENSG00000231889:t:111484652-111484861	ENSG00000231889	0
282	gene:ENSG00000093183:t:42568865-42569073	ENSG00000093183	0
283	gene:ENSG00000121486:s:185156245-185156981	ENSG00000121486	0
284	gene:ENSG00000108788:s:42567619-42567877	ENSG00000108788	0
285	gene:ENSG00000215041:s:7319050-7319223	ENSG00000215041	0
286	gene:ENSG00000118263:s:207166994-207167267	ENSG00000118263	0
287	gene:ENSG00000115935:s:174623399-174623508	ENSG00000115935	0
288	gene:ENSG00000153107:t:111788234-111788320	ENSG00000153107	0
289	gene:ENSG00000284770:t:235414433-235414469	ENSG00000284770	0
290	gene:ENSG00000157017:t:10290716-10291451	ENSG00000157017	0
291	gene:ENSG00000131018:s:152301869-152302269	ENSG00000131018	0
292	gene:ENSG00000129484:t:20357051-20357149	ENSG00000129484	0
293	gene:ENSG00000163872:s:183800977-183801692	ENSG00000163872	0
294	gene:ENSG00000112078:t:36479121-36479223	ENSG00000112078	0
295	gene:ENSG00000104756:s:25450379-25450611	ENSG00000104756	0
296	gene:ENSG00000113300:s:180564675-180564743	ENSG00000113300	0
297	gene:ENSG00000154889:s:11907896-11909223	ENSG00000154889	0
298	gene:ENSG00000159339:t:17354533-17354687	ENSG00000159339	0
299	gene:ENSG00000069943:s:55318960-55319413	ENSG00000069943	0
300	gene:ENSG00000254006:s:64805589-64805936	ENSG00000254006	0
301	gene:ENSG00000116679:s:185308786-185308875	ENSG00000116679	0
302	gene:ENSG00000204745:s:87128547-87128815	ENSG00000204745	0.2
303	gene:ENSG00000121766:s:31310039-31310164	ENSG00000121766	0
304	gene:ENSG00000275052:s:55577315-55577356	ENSG00000275052	0
305	gene:ENSG00000080546:s:109093795-109094819	ENSG00000080546	0
306	gene:ENSG00000243449:s:2041993-2042175	ENSG00000243449	0.0028436
307	gene:ENSG00000158122:s:96651390-96651495	ENSG00000158122	0
308	gene:ENSG00000186088:t:77310751-77311449	ENSG00000186088	0
309	gene:ENSG00000135446:s:57752173-57752521	ENSG00000135446	0
310	gene:ENSG00000166839:t:64956831-64958700	ENSG00000166839	0.2
311	gene:ENSG00000183474:s:69560208-69560242	ENSG00000183474	0
312	gene:ENSG00000054523:t:10348649-10348733	ENSG00000054523	0
313	gene:ENSG00000130779:s:122360816-122361606	ENSG00000130779	0
314	gene:ENSG00000099308:t:18123111-18123374	ENSG00000099308	0
315	gene:ENSG00000165304:s:36589536-36589652	ENSG00000165304	0.0028436
316	gene:ENSG00000146263:s:97246628-97246690	ENSG00000146263	0
317	gene:ENSG00000153922:t:98875072-98875113	ENSG00000153922	0
318	gene:ENSG00000284770:t:235433351-235434280	ENSG00000284770	0
319	gene:ENSG00000048707:s:12356351-12356524	ENSG00000048707	0
320	gene:ENSG00000185946:s:103551721-103552778	ENSG00000185946	0
321	gene:ENSG00000163026:t:24032829-24033257	ENSG00000163026	0
322	gene:ENSG00000169752:t:75961828-75961974	ENSG00000169752	0
323	gene:ENSG00000188191:s:579256-579377	ENSG00000188191	0
324	gene:ENSG00000005302:t:11759772-11759875	ENSG00000005302	0
325	gene:ENSG00000078674:t:17983215-17983289	ENSG00000078674	0
326	gene:ENSG00000114520:s:125520032-125520197	ENSG00000114520	0
327	gene:ENSG00000036257:t:224505749-224506132	ENSG00000036257	0
328	gene:ENSG00000156273:t:29321221-29321514	ENSG00000156273	0
329	gene:ENSG00000121892:s:39866861-39867032	ENSG00000121892	0
330	gene:ENSG00000101247:s:13801818-13801873	ENSG00000101247	0
331	gene:ENSG00000006194:t:3289393-3289875	ENSG00000006194	0
332	gene:ENSG00000186088:s:77404559-77404615	ENSG00000186088	0
333	gene:ENSG00000144182:t:99161957-99163157	ENSG00000144182	0
334	gene:ENSG00000129116:s:168894169-168894765	ENSG00000129116	0
335	gene:ENSG00000285053:t:235414433-235414618	ENSG00000285053	0
336	gene:ENSG00000148429:s:11597631-11597722	ENSG00000148429	0
337	gene:ENSG00000115020:t:208335221-208335419	ENSG00000115020	0
338	gene:ENSG00000126107:t:45009568-45009683	ENSG00000126107	0
339	gene:ENSG00000275066:t:37577380-37577613	ENSG00000275066	0
340	gene:ENSG00000119986:s:97686766-97687323	ENSG00000119986	0
341	gene:ENSG00000189042:s:36689397-36689721	ENSG00000189042	0
342	gene:ENSG00000166484:t:19380608-19381686	ENSG00000166484	0
343	gene:ENSG00000117335:t:207769948-207770362	ENSG00000117335	0
344	gene:ENSG00000196313:t:72913078-72913152	ENSG00000196313	0
345	gene:ENSG00000162777:t:111199623-111199798	ENSG00000162777	0
346	gene:ENSG00000256223:s:133130575-133130754	ENSG00000256223	0
347	gene:ENSG00000196498:s:124466173-124466286	ENSG00000196498	0
348	gene:ENSG00000182872:t:47176500-47176586	ENSG00000182872	0
349	gene:ENSG00000274615:t:38118187-38118288	ENSG00000274615	0
350	gene:ENSG00000129351:t:10684846-10685765	ENSG00000129351	0
351	gene:ENSG00000067369:t:43469858-43470066	ENSG00000067369	0
352	gene:ENSG00000167232:t:23359403-23362739	ENSG00000167232	0
353	gene:ENSG00000135913:s:218474630-218474923	ENSG00000135913	0
354	gene:ENSG00000139131:s:32746544-32747363	ENSG00000139131	0
355	gene:ENSG00000124783:s:7289868-7289956	ENSG00000124783	0.0028436
356	gene:ENSG00000135698:s:82170093-82170226	ENSG00000135698	0
357	gene:ENSG00000159082:t:32641896-32641966	ENSG00000159082	0.2
358	gene:ENSG00000187792:t:23738678-23745219	ENSG00000187792	0
359	gene:ENSG00000119231:t:196929121-196929683	ENSG00000119231	0
360	gene:ENSG00000137076:s:35731922-35732395	ENSG00000137076	0
361	gene:ENSG00000156162:t:94738369-94738459	ENSG00000156162	0
362	gene:ENSG00000197043:s:151117127-151117180	ENSG00000197043	0
363	gene:ENSG00000041988:t:6627654-6628691	ENSG00000041988	0
364	gene:ENSG00000151092:t:25729133-25730550	ENSG00000151092	0
365	gene:ENSG00000184047:s:122216148-122216605	ENSG00000184047	0
366	gene:ENSG00000086061:t:33029820-33029989	ENSG00000086061	0
367	gene:ENSG00000198874:t:67017853-67018143	ENSG00000198874	0
368	gene:ENSG00000108406:t:59574188-59574259	ENSG00000108406	0
369	gene:ENSG00000244607:s:42773176-42773253	ENSG00000244607	0.0028436
370	gene:ENSG00000160961:s:14706091-14707655	ENSG00000160961	0
371	gene:ENSG00000171067:t:68261335-68261830	ENSG00000171067	0.6
372	gene:ENSG00000204599:t:30340505-30340620	ENSG00000204599	0
373	gene:ENSG00000269713:t:149056512-149056870	ENSG00000269713	0.2
374	gene:ENSG00000109667:s:9996781-9996941	ENSG00000109667	0
375	gene:ENSG00000118197:s:200659027-200659116	ENSG00000118197	0
376	gene:ENSG00000185499:s:155191459-155192310	ENSG00000185499	0
377	gene:ENSG00000025293:s:35771974-35772079	ENSG00000025293	0
378	gene:ENSG00000052841:s:43444056-43444824	ENSG00000052841	0
379	gene:ENSG00000101849:t:9653815-9654322	ENSG00000101849	0
380	gene:ENSG00000006652:s:112462001-112462179	ENSG00000006652	0
381	gene:ENSG00000163904:s:185590114-185590599	ENSG00000163904	0
382	gene:ENSG00000170085:t:176289643-176290955	ENSG00000170085	0.0028436
383	gene:ENSG00000158545:t:88598178-88598326	ENSG00000158545	0
384	gene:ENSG00000128159:t:50219957-50220015	ENSG00000128159	0
385	gene:ENSG00000109466:s:165311464-165311827	ENSG00000109466	0
386	gene:ENSG00000197885:s:23900804-23901085	ENSG00000197885	0
387	gene:ENSG00000160741:s:153951856-153951891	ENSG00000160741	0
388	gene:ENSG00000273136:t:120805556-120805710	ENSG00000273136	0.6
389	gene:ENSG00000003756:s:50109337-50109823	ENSG00000003756	0
390	gene:ENSG00000119787:t:38309375-38309506	ENSG00000119787	0
391	gene:ENSG00000132906:t:15495203-15495452	ENSG00000132906	0
392	gene:ENSG00000162367:s:47231749-47232220	ENSG00000162367	0
393	gene:ENSG00000198836:t:193677826-193677983	ENSG00000198836	0
394	gene:ENSG00000187607:s:15708155-15708424	ENSG00000187607	0
395	gene:ENSG00000139218:s:45964107-45964188	ENSG00000139218	0
396	gene:ENSG00000169519:s:28113318-28113604	ENSG00000169519	0
397	gene:ENSG00000086758:s:53545029-53545161	ENSG00000086758	0
398	gene:ENSG00000078304:t:101829668-101829830	ENSG00000078304	0.4
399	gene:ENSG00000147065:s:65588886-65589068	ENSG00000147065	0
400	gene:ENSG00000140563:t:94298201-94298730	ENSG00000140563	0
401	gene:ENSG00000162929:s:61068849-61069000	ENSG00000162929	0
402	gene:ENSG00000155329:s:133006759-133007302	ENSG00000155329	0
403	gene:ENSG00000129292:s:132794720-132794817	ENSG00000129292	0
404	gene:ENSG00000135698:t:82163876-82164194	ENSG00000135698	0
405	gene:ENSG00000160613:t:117206680-117206798	ENSG00000160613	0
406	gene:ENSG00000116199:s:179050279-179050365	ENSG00000116199	0
407	gene:ENSG00000108021:t:5709530-5709663	ENSG00000108021	0.0028436
408	gene:ENSG00000103995:s:48741947-48742100	ENSG00000103995	0
409	gene:ENSG00000169045:s:179633892-179634440	ENSG00000169045	0
410	gene:ENSG00000278053:t:37628561-37628672	ENSG00000278053	0
411	gene:ENSG00000240356:s:113625270-113625743	ENSG00000240356	0
412	gene:ENSG00000139636:t:49102468-49102540	ENSG00000139636	0
413	gene:ENSG00000106948:t:114381060-114381446	ENSG00000106948	0
414	gene:ENSG00000075539:t:48551494-48551578	ENSG00000075539	0
415	gene:ENSG00000166523:s:8538954-8539306	ENSG00000166523	0
416	gene:ENSG00000100614:s:60249268-60249677	ENSG00000100614	0
417	gene:ENSG00000087470:s:32701249-32701562	ENSG00000087470	0
418	gene:ENSG00000157617:s:41953370-41953890	ENSG00000157617	0
419	gene:ENSG00000105176:s:30012285-30012899	ENSG00000105176	0
420	gene:ENSG00000100479:s:49663314-49663387	ENSG00000100479	0
421	gene:ENSG00000164347:t:74725941-74726126	ENSG00000164347	0
422	gene:ENSG00000091592:s:5517746-5518784	ENSG00000091592	0
423	gene:ENSG00000127124:t:41628749-41628947	ENSG00000127124	0
424	gene:ENSG00000126790:t:59478726-59479351	ENSG00000126790	0
425	gene:ENSG00000129292:t:132803541-132804032	ENSG00000129292	0
426	gene:ENSG00000139190:t:6462237-6462969	ENSG00000139190	0
427	gene:ENSG00000157017:s:10292842-10292947	ENSG00000157017	0
428	gene:ENSG00000138468:s:101417593-101417790	ENSG00000138468	0
429	gene:ENSG00000171813:s:132397168-132397357	ENSG00000171813	0
430	gene:ENSG00000124635:s:27132367-27132750	ENSG00000124635	0
431	gene:ENSG00000119397:s:121160143-121160302	ENSG00000119397	0
432	gene:ENSG00000111540:t:55986869-55987123	ENSG00000111540	0
433	gene:ENSG00000123636:s:159478573-159478721	ENSG00000123636	0
434	gene:ENSG00000104517:t:102269862-102270183	ENSG00000104517	0
435	gene:ENSG00000165525:t:49840385-49840928	ENSG00000165525	0
436	gene:ENSG00000204469:t:31626020-31626162	ENSG00000204469	0
437	gene:ENSG00000095261:t:120831670-120831945	ENSG00000095261	0
438	gene:ENSG00000175265:s:34437398-34437466	ENSG00000175265	0
439	gene:ENSG00000112130:s:37376905-37377033	ENSG00000112130	0
440	gene:ENSG00000165525:s:49845975-49846269	ENSG00000165525	0
441	gene:ENSG00000122696:s:37899828-37900203	ENSG00000122696	0
442	gene:ENSG00000163625:s:84691631-84691785	ENSG00000163625	0
443	gene:ENSG00000174106:s:65245300-65245774	ENSG00000174106	0
444	gene:ENSG00000156017:t:74998598-74998776	ENSG00000156017	0
445	gene:ENSG00000156500:t:134807537-134807708	ENSG00000156500	0
446	gene:ENSG00000115204:s:27316791-27317379	ENSG00000115204	0
447	gene:ENSG00000108423:s:59892697-59892945	ENSG00000108423	0
448	gene:ENSG00000111877:t:118856369-118856545	ENSG00000111877	0
449	gene:ENSG00000183878:s:13366267-13366393	ENSG00000183878	0
450	gene:ENSG00000168785:s:98507678-98507728	ENSG00000168785	0
451	gene:ENSG00000085511:s:161108743-161108859	ENSG00000085511	0
452	gene:ENSG00000143033:t:93127202-93127299	ENSG00000143033	0
453	gene:ENSG00000155849:s:37448860-37449249	ENSG00000155849	0
454	gene:ENSG00000134830:t:47340502-47347327	ENSG00000134830	0
455	gene:ENSG00000162929:s:61071606-61071792	ENSG00000162929	0
456	gene:ENSG00000100227:s:42602768-42603388	ENSG00000100227	0
457	gene:ENSG00000214544:t:73266527-73266840	ENSG00000214544	0
458	gene:ENSG00000173575:s:92991476-92991517	ENSG00000173575	0
459	gene:ENSG00000163214:t:38848269-38848424	ENSG00000163214	0
460	gene:ENSG00000115365:t:210476316-210476412	ENSG00000115365	0
461	gene:ENSG00000197217:s:23443850-23443953	ENSG00000197217	0
462	gene:ENSG00000181135:t:143690057-143690419	ENSG00000181135	0
463	gene:ENSG00000107021:t:128791380-128791441	ENSG00000107021	0
464	gene:ENSG00000178921:s:8266234-8266353	ENSG00000178921	0
465	gene:ENSG00000146963:s:139363366-139363452	ENSG00000146963	0
466	gene:ENSG00000269955:s:139363366-139363452	ENSG00000269955	0
467	gene:ENSG00000105339:s:141138022-141138151	ENSG00000105339	0
468	gene:ENSG00000003756:t:50110679-50111147	ENSG00000003756	0
469	gene:ENSG00000156273:s:29298871-29299041	ENSG00000156273	0
470	gene:ENSG00000119943:t:98387201-98387307	ENSG00000119943	0
471	gene:ENSG00000092439:t:50632869-50632992	ENSG00000092439	0
472	gene:ENSG00000219545:s:7640711-7640828	ENSG00000219545	0
473	gene:ENSG00000135678:t:68871694-68871956	ENSG00000135678	0
474	gene:ENSG00000261373:s:89712585-89712818	ENSG00000261373	0
475	gene:ENSG00000170248:t:33826970-na	ENSG00000170248	0.6
476	gene:ENSG00000237765:s:15681906-15682114	ENSG00000237765	0
477	gene:ENSG00000092978:s:217610321-217610400	ENSG00000092978	0
478	gene:ENSG00000157601:s:41426167-41426263	ENSG00000157601	0
479	gene:ENSG00000120805:t:101402865-101402946	ENSG00000120805	0
480	gene:ENSG00000115486:s:85552923-85553070	ENSG00000115486	0
481	gene:ENSG00000106682:s:74189822-74190203	ENSG00000106682	0
482	gene:ENSG00000186814:s:35263296-35263713	ENSG00000186814	0
483	gene:ENSG00000167632:s:140435112-140435240	ENSG00000167632	0
484	gene:ENSG00000092330:s:24242122-24242342	ENSG00000092330	0
485	gene:ENSG00000197323:s:114421436-114421636	ENSG00000197323	0
486	gene:ENSG00000151503:s:134209313-134209734	ENSG00000151503	0
487	gene:ENSG00000178691:t:31976521-31976614	ENSG00000178691	0
488	gene:ENSG00000176371:s:84603820-84604380	ENSG00000176371	0
489	gene:ENSG00000113649:t:146507028-146507348	ENSG00000113649	0
490	gene:ENSG00000179406:t:66399096-66399795	ENSG00000179406	0
491	gene:ENSG00000281593:t:30369603-30369655	ENSG00000281593	0
492	gene:ENSG00000066379:s:30061515-30061812	ENSG00000066379	0
493	gene:ENSG00000187116:s:54312537-54312621	ENSG00000187116	0
494	gene:ENSG00000284057:s:93741664-93742141	ENSG00000284057	0
495	gene:ENSG00000170144:s:177216860-177216940	ENSG00000170144	0
496	gene:ENSG00000141127:t:18865469-18865564	ENSG00000141127	0
497	gene:ENSG00000228315:s:23690232-23693151	ENSG00000228315	0
498	gene:ENSG00000175857:s:58493619-58493683	ENSG00000175857	0
499	gene:ENSG00000145604:t:36181818-36182514	ENSG00000145604	0
500	gene:ENSG00000270629:t:148577983-148578107	ENSG00000270629	0
501	gene:ENSG00000130706:s:62302896-62303147	ENSG00000130706	0
502	gene:ENSG00000109586:s:173295396-173295760	ENSG00000109586	0
503	gene:ENSG00000168675:s:13278103-13278376	ENSG00000168675	0
504	gene:ENSG00000231663:s:234373321-234373593	ENSG00000231663	0
505	gene:ENSG00000196187:t:225877395-225877984	ENSG00000196187	0
506	gene:ENSG00000064999:t:35060122-35060253	ENSG00000064999	0
507	gene:ENSG00000162704:t:183620846-183623712	ENSG00000162704	0
508	gene:ENSG00000119899:s:73644406-73644697	ENSG00000119899	0
509	gene:ENSG00000213865:s:66679451-66680323	ENSG00000213865	0
510	gene:ENSG00000109466:s:165228807-165228913	ENSG00000109466	0
511	gene:ENSG00000161671:s:50480884-50480977	ENSG00000161671	0
512	gene:ENSG00000081320:s:196154968-196155448	ENSG00000081320	0.0028436
513	gene:ENSG00000181666:t:37344610-37344797	ENSG00000181666	0
514	gene:ENSG00000134900:s:102630096-102630195	ENSG00000134900	0
515	gene:ENSG00000133657:s:194412199-194413063	ENSG00000133657	0
516	gene:ENSG00000173821:s:80273241-80273404	ENSG00000173821	0.0028436
517	gene:ENSG00000151414:s:198264125-198264372	ENSG00000151414	0
518	gene:ENSG00000160201:t:43104315-43105252	ENSG00000160201	0
519	gene:ENSG00000166523:t:8536090-8536205	ENSG00000166523	0
520	gene:ENSG00000120616:s:32346617-32347287	ENSG00000120616	0
521	gene:ENSG00000185716:s:22075294-22076378	ENSG00000185716	0
522	gene:ENSG00000130706:s:62307983-62308178	ENSG00000130706	0
523	gene:ENSG00000122033:s:27445088-27445156	ENSG00000122033	0
524	gene:ENSG00000115486:s:85561386-85561547	ENSG00000115486	0
525	gene:ENSG00000171132:s:45843000-45843063	ENSG00000171132	0
526	gene:ENSG00000284968:t:86933165-86933542	ENSG00000284968	0.4
527	gene:ENSG00000285458:t:86933395-86933542	ENSG00000285458	0
528	gene:ENSG00000143379:t:150927703-150928229	ENSG00000143379	0
529	gene:ENSG00000074966:t:48089385-48089824	ENSG00000074966	0
530	gene:ENSG00000108825:s:42979170-42979268	ENSG00000108825	0
531	gene:ENSG00000103657:s:63716297-63716473	ENSG00000103657	0
532	gene:ENSG00000171570:s:40800339-40801415	ENSG00000171570	0
533	gene:ENSG00000253710:t:52028319-52032171	ENSG00000253710	0
534	gene:ENSG00000116151:s:2372481-2372591	ENSG00000116151	0
535	gene:ENSG00000171045:t:142274781-142274863	ENSG00000171045	0
536	gene:ENSG00000254093:t:10764963-10765916	ENSG00000254093	0
537	gene:ENSG00000168137:s:9434277-9434485	ENSG00000168137	0
538	gene:ENSG00000151414:t:198278954-198279061	ENSG00000151414	0
539	gene:ENSG00000169410:s:75517259-75517364	ENSG00000169410	0
540	gene:ENSG00000135093:t:109056682-109057166	ENSG00000135093	0
541	gene:ENSG00000198964:t:50344271-50344345	ENSG00000198964	0
542	gene:ENSG00000132581:s:28661726-28661939	ENSG00000132581	0
543	gene:ENSG00000104133:s:44600260-44600632	ENSG00000104133	0
544	gene:ENSG00000147408:s:19756939-19757305	ENSG00000147408	0
545	gene:ENSG00000223745:s:93338321-93338534	ENSG00000223745	0
546	gene:ENSG00000131018:t:152293960-152294127	ENSG00000131018	0
547	gene:ENSG00000119397:t:121158586-121159019	ENSG00000119397	0
548	gene:ENSG00000145414:s:163164217-163164391	ENSG00000145414	0
549	gene:ENSG00000261915:s:7319050-7319174	ENSG00000261915	0
550	gene:ENSG00000124160:t:46070210-46070559	ENSG00000124160	0
551	gene:ENSG00000010318:t:52423091-52423641	ENSG00000010318	0
552	gene:ENSG00000058091:s:90604218-90604249	ENSG00000058091	0
553	gene:ENSG00000136270:t:45105286-45107695	ENSG00000136270	0
554	gene:ENSG00000136122:s:72728926-72729093	ENSG00000136122	0
555	gene:ENSG00000060069:t:79735610-79736521	ENSG00000060069	0
556	gene:ENSG00000179750:t:38992265-38992804	ENSG00000179750	0
557	gene:ENSG00000171574:t:58415524-58415552	ENSG00000171574	0
558	gene:ENSG00000135047:s:87729573-87729735	ENSG00000135047	0
559	gene:ENSG00000171428:s:18210093-18210180	ENSG00000171428	0
560	gene:ENSG00000196776:s:108050578-108050602	ENSG00000196776	0
561	gene:ENSG00000151503:t:134208864-134208951	ENSG00000151503	0
562	gene:ENSG00000181450:s:227646544-227646670	ENSG00000181450	0
563	gene:ENSG00000186153:s:78109778-78109835	ENSG00000186153	0
564	gene:ENSG00000107929:t:842932-843068	ENSG00000107929	0
565	gene:ENSG00000079263:s:230241404-230241487	ENSG00000079263	0
566	gene:ENSG00000174032:s:45398940-45399078	ENSG00000174032	0
567	gene:ENSG00000128815:s:48807859-48807958	ENSG00000128815	0
568	gene:ENSG00000168016:t:36834762-36834907	ENSG00000168016	0
569	gene:ENSG00000161638:s:54404430-54404629	ENSG00000161638	0
570	gene:ENSG00000173950:t:195226709-195226856	ENSG00000173950	0
571	gene:ENSG00000070961:s:89655583-89656111	ENSG00000070961	0
572	gene:ENSG00000120798:s:95062508-95062738	ENSG00000120798	0
573	gene:ENSG00000069493:s:9669713-9669795	ENSG00000069493	0
574	gene:ENSG00000068024:t:239236593-239236669	ENSG00000068024	0.4
575	gene:ENSG00000263001:s:74716612-74717066	ENSG00000263001	0
576	gene:ENSG00000138658:t:112553835-112553982	ENSG00000138658	0
577	gene:ENSG00000177685:t:828260-828772	ENSG00000177685	0
578	gene:ENSG00000033178:s:67661663-67662261	ENSG00000033178	0
579	gene:ENSG00000151466:s:129039041-129039096	ENSG00000151466	0
580	gene:ENSG00000135905:s:224896295-224896377	ENSG00000135905	0
581	gene:ENSG00000101928:t:134887626-134889192	ENSG00000101928	0
582	gene:ENSG00000072121:t:67804101-67804264	ENSG00000072121	0
583	gene:ENSG00000165275:t:37777601-37778972	ENSG00000165275	0
584	gene:ENSG00000114650:t:47422442-47422793	ENSG00000114650	0
585	gene:ENSG00000261971:s:3057031-3057225	ENSG00000261971	0
586	gene:ENSG00000163625:s:84733382-84733677	ENSG00000163625	0
587	gene:ENSG00000048392:s:102238827-102239118	ENSG00000048392	0
588	gene:ENSG00000173575:t:92992859-92993114	ENSG00000173575	0
589	gene:ENSG00000101413:t:38089726-38092366	ENSG00000101413	0
590	gene:ENSG00000131389:s:14432670-14433094	ENSG00000131389	0
591	gene:ENSG00000159110:t:33262793-33265675	ENSG00000159110	0
592	gene:ENSG00000154305:s:222654655-222654793	ENSG00000154305	0
593	gene:ENSG00000124532:s:24418371-24419241	ENSG00000124532	0
594	gene:ENSG00000169188:t:55002871-55003108	ENSG00000169188	0
595	gene:ENSG00000153147:s:143538750-143538938	ENSG00000153147	0
596	gene:ENSG00000123154:s:12668508-12668627	ENSG00000123154	0
597	gene:ENSG00000143612:s:154220342-154220637	ENSG00000143612	0
598	gene:ENSG00000112234:t:98899268-98899481	ENSG00000112234	0
599	gene:ENSG00000144792:s:44586105-44586702	ENSG00000144792	0
600	gene:ENSG00000139133:s:34022281-34022898	ENSG00000139133	0
601	gene:ENSG00000115827:t:171435083-171435186	ENSG00000115827	0
602	gene:ENSG00000145246:s:47485288-47485585	ENSG00000145246	0
603	gene:ENSG00000119778:s:23785755-23786223	ENSG00000119778	0
604	gene:ENSG00000151689:t:190360018-190360306	ENSG00000151689	0
605	gene:ENSG00000115419:s:190913171-190913364	ENSG00000115419	0
606	gene:ENSG00000169490:s:38996213-38996533	ENSG00000169490	0
607	gene:ENSG00000100888:s:21437194-21437308	ENSG00000100888	0
608	gene:ENSG00000102796:t:51777060-51777121	ENSG00000102796	0
609	gene:ENSG00000130706:t:62308655-62308862	ENSG00000130706	0
610	gene:ENSG00000023041:s:112442192-112442351	ENSG00000023041	0
611	gene:ENSG00000204178:t:25448808-25448934	ENSG00000204178	0
612	gene:ENSG00000162613:t:77946482-77946576	ENSG00000162613	0
613	gene:ENSG00000149187:s:47472191-47472921	ENSG00000149187	0
614	gene:ENSG00000126070:s:36004023-36004475	ENSG00000126070	0
615	gene:ENSG00000166225:s:69470349-69470593	ENSG00000166225	0
616	gene:ENSG00000100354:t:40312505-40312651	ENSG00000100354	0
617	gene:ENSG00000164023:t:107858470-107858834	ENSG00000164023	0
618	gene:ENSG00000184445:t:122593416-122594385	ENSG00000184445	0
619	gene:ENSG00000140943:s:84087062-84087460	ENSG00000140943	0
620	gene:ENSG00000143353:t:219179130-219179246	ENSG00000143353	0
621	gene:ENSG00000187098:s:69937822-69938049	ENSG00000187098	0
622	gene:ENSG00000172671:s:45651966-45652033	ENSG00000172671	0
623	gene:ENSG00000145220:t:4268530-4268932	ENSG00000145220	0
624	gene:ENSG00000031003:t:138018955-138019146	ENSG00000031003	0
625	gene:ENSG00000148840:t:102145020-102145090	ENSG00000148840	0
626	gene:ENSG00000163931:t:53237520-53237976	ENSG00000163931	0
627	gene:ENSG00000116793:t:113726418-113726574	ENSG00000116793	0
628	gene:ENSG00000088035:t:63411926-63412061	ENSG00000088035	0
629	gene:ENSG00000140859:s:57794997-57795141	ENSG00000140859	0
630	gene:ENSG00000254703:t:128691672-128692121	ENSG00000254703	0
631	gene:ENSG00000213020:t:52728730-52728831	ENSG00000213020	0.2
632	gene:ENSG00000116497:s:32834034-32834061	ENSG00000116497	0
633	gene:ENSG00000152443:t:57756872-57758159	ENSG00000152443	0
634	gene:ENSG00000120093:t:48573837-48574487	ENSG00000120093	0
635	gene:ENSG00000165392:t:31119956-31120424	ENSG00000165392	0
636	gene:ENSG00000107862:t:102363710-102363798	ENSG00000107862	0
637	gene:ENSG00000109756:s:159350137-159350289	ENSG00000109756	0
638	gene:ENSG00000181450:t:227654336-227662462	ENSG00000181450	0
639	gene:ENSG00000185019:s:3159766-3160196	ENSG00000185019	0
640	gene:ENSG00000174606:s:213005033-213005454	ENSG00000174606	0
641	gene:ENSG00000109466:t:165321685-165323156	ENSG00000109466	0
642	gene:ENSG00000171634:s:67959541-67960377	ENSG00000171634	0
643	gene:ENSG00000038274:s:163503114-163503424	ENSG00000038274	0
644	gene:ENSG00000213341:t:100205076-100205199	ENSG00000213341	0
645	gene:ENSG00000133302:t:94686559-94686718	ENSG00000133302	0
646	gene:ENSG00000095066:t:12774812-12774897	ENSG00000095066	0.602844
647	gene:ENSG00000077150:t:102399288-102399497	ENSG00000077150	0
648	gene:ENSG00000168884:s:2745336-2745538	ENSG00000168884	0
649	gene:ENSG00000197170:s:67366412-67366627	ENSG00000197170	0
650	gene:ENSG00000150776:t:112075567-112075684	ENSG00000150776	0
651	gene:ENSG00000131127:t:357903-358550	ENSG00000131127	0
652	gene:ENSG00000134851:s:55395957-55396396	ENSG00000134851	0
653	gene:ENSG00000018869:s:56389844-56390096	ENSG00000018869	0
654	gene:ENSG00000176102:s:33092271-33092340	ENSG00000176102	0
655	gene:ENSG00000108825:t:42971607-42971783	ENSG00000108825	0
656	gene:ENSG00000118873:s:220171875-220172297	ENSG00000118873	0
657	gene:ENSG00000141298:s:29647331-29648382	ENSG00000141298	0
658	gene:ENSG00000147202:t:96881577-96881718	ENSG00000147202	0
659	gene:ENSG00000173542:s:70975153-70976743	ENSG00000173542	0
660	gene:ENSG00000198718:s:45046545-45046703	ENSG00000198718	0
661	gene:ENSG00000104218:s:67086007-67086110	ENSG00000104218	0
662	gene:ENSG00000180376:t:56566594-56566759	ENSG00000180376	0
663	gene:ENSG00000113593:t:65567513-65568079	ENSG00000113593	0
664	gene:ENSG00000254521:s:51498018-51498287	ENSG00000254521	0
665	gene:ENSG00000159753:t:67645724-67645777	ENSG00000159753	0
666	gene:ENSG00000259238:s:59688517-59688852	ENSG00000259238	0
667	gene:ENSG00000101199:t:63284866-63284922	ENSG00000101199	0
668	gene:ENSG00000085721:s:15084642-15084705	ENSG00000085721	0
669	gene:ENSG00000251002:s:22462908-22463235	ENSG00000251002	0
670	gene:ENSG00000163681:t:57927296-57929168	ENSG00000163681	0
671	gene:ENSG00000167600:t:41198709-41198888	ENSG00000167600	0
672	gene:ENSG00000133812:t:9795831-9795957	ENSG00000133812	0
673	gene:ENSG00000102974:s:67570869-67571440	ENSG00000102974	0
674	gene:ENSG00000114209:t:167697007-167697143	ENSG00000114209	0
675	gene:ENSG00000120254:s:150887842-150887981	ENSG00000120254	0
676	gene:ENSG00000167703:t:1614979-1615165	ENSG00000167703	0
677	gene:ENSG00000113522:t:132643005-132646344	ENSG00000113522	0
678	gene:ENSG00000108788:t:42568837-42568943	ENSG00000108788	0
679	gene:ENSG00000186312:s:15692963-15693058	ENSG00000186312	0
680	gene:ENSG00000132670:s:2873420-2873760	ENSG00000132670	0
681	gene:ENSG00000157764:t:140807960-140808062	ENSG00000157764	0
682	gene:ENSG00000197208:t:132327277-132327403	ENSG00000197208	0
683	gene:ENSG00000135899:t:230167293-230169237	ENSG00000135899	0
684	gene:ENSG00000186104:t:14885776-14887334	ENSG00000186104	0
685	gene:ENSG00000151690:s:190500015-190502315	ENSG00000151690	0.0028436
686	gene:ENSG00000136152:s:45464898-45465210	ENSG00000136152	0
687	gene:ENSG00000165275:s:37776282-37776430	ENSG00000165275	0
688	gene:ENSG00000165699:s:132927201-132927304	ENSG00000165699	0
689	gene:ENSG00000131023:t:149701779-149702354	ENSG00000131023	0
690	gene:ENSG00000033030:s:122489386-122489463	ENSG00000033030	0
691	gene:ENSG00000164190:s:37052366-37052566	ENSG00000164190	0
692	gene:ENSG00000085832:s:51460944-51461150	ENSG00000085832	0
693	gene:ENSG00000174796:s:75521736-75522582	ENSG00000174796	0
694	gene:ENSG00000170037:t:7949289-7949918	ENSG00000170037	0
695	gene:ENSG00000185305:s:54113133-54113410	ENSG00000185305	0
696	gene:ENSG00000120798:t:95058409-95058489	ENSG00000120798	0
697	gene:ENSG00000174428:t:75125657-75125970	ENSG00000174428	0
698	gene:ENSG00000118518:s:127280231-127280340	ENSG00000118518	0
699	gene:ENSG00000172062:t:70942718-70943383	ENSG00000172062	0
700	gene:ENSG00000140943:t:84081522-84082169	ENSG00000140943	0
701	gene:ENSG00000119397:t:121138545-121138679	ENSG00000119397	0
702	gene:ENSG00000175471:s:94714588-94714886	ENSG00000175471	0
703	gene:ENSG00000100077:s:25604377-25604453	ENSG00000100077	0
704	gene:ENSG00000169359:s:155833857-155834041	ENSG00000169359	0
705	gene:ENSG00000156802:s:123346618-123346750	ENSG00000156802	0
706	gene:ENSG00000174652:s:9419051-9419167	ENSG00000174652	0
707	gene:ENSG00000267040:s:57630302-57630771	ENSG00000267040	0
708	gene:ENSG00000166889:t:59655523-59655759	ENSG00000166889	0
709	gene:ENSG00000139117:t:38724846-38724899	ENSG00000139117	0
710	gene:ENSG00000064012:t:201284718-201285317	ENSG00000064012	0
711	gene:ENSG00000105339:s:141126206-141126471	ENSG00000105339	0
712	gene:ENSG00000197892:s:29245346-29245439	ENSG00000197892	0
713	gene:ENSG00000152117:s:131508537-131508608	ENSG00000152117	0
714	gene:ENSG00000160691:s:154974248-154974395	ENSG00000160691	0
715	gene:ENSG00000143164:s:168004533-168004793	ENSG00000143164	0
716	gene:ENSG00000111731:t:22493223-22493337	ENSG00000111731	0
717	gene:ENSG00000196295:s:30572975-30573922	ENSG00000196295	0
718	gene:ENSG00000103245:t:736994-737464	ENSG00000103245	0
719	gene:ENSG00000170473:s:55932529-55932618	ENSG00000170473	0
720	gene:ENSG00000128059:s:56407650-56407716	ENSG00000128059	0
721	gene:ENSG00000012817:s:19710376-19710606	ENSG00000012817	0
722	gene:ENSG00000166801:s:59143497-59143697	ENSG00000166801	0
723	gene:ENSG00000157601:t:41427755-41428070	ENSG00000157601	0
724	gene:ENSG00000136937:s:97641547-97641691	ENSG00000136937	0
725	gene:ENSG00000068305:s:99712390-99713782	ENSG00000068305	0
726	gene:ENSG00000156802:t:123346086-123346272	ENSG00000156802	0
727	gene:ENSG00000216490:t:18173667-18173973	ENSG00000216490	0
728	gene:ENSG00000143164:t:168022988-168024050	ENSG00000143164	0
729	gene:ENSG00000107242:s:68818461-68818545	ENSG00000107242	0
730	gene:ENSG00000182841:s:42572922-42574818	ENSG00000182841	0
731	gene:ENSG00000130669:t:39173576-39174010	ENSG00000130669	0
732	gene:ENSG00000105426:t:5218420-5218534	ENSG00000105426	0
733	gene:ENSG00000066739:s:96362815-96363870	ENSG00000066739	0
734	gene:ENSG00000065413:s:196993583-196993674	ENSG00000065413	0
735	gene:ENSG00000198265:s:67137931-67138114	ENSG00000198265	0
736	gene:ENSG00000113851:t:3153333-3153488	ENSG00000113851	0
737	gene:ENSG00000228794:s:829003-829104	ENSG00000228794	0
738	gene:ENSG00000170873:s:124698547-124699599	ENSG00000170873	0
739	gene:ENSG00000152256:t:172564978-172565333	ENSG00000152256	0
740	gene:ENSG00000162769:s:212863631-212863909	ENSG00000162769	0
741	gene:ENSG00000155849:s:37448487-37448856	ENSG00000155849	0
742	gene:ENSG00000114126:s:142005441-142005544	ENSG00000114126	0
743	gene:ENSG00000189007:s:143450547-143450673	ENSG00000189007	0
744	gene:ENSG00000140367:t:75879098-75879189	ENSG00000140367	0
745	gene:ENSG00000197037:s:99618525-99618651	ENSG00000197037	0.0028436
746	gene:ENSG00000075292:s:71380513-71380720	ENSG00000075292	0
747	gene:ENSG00000139722:s:122870075-122871061	ENSG00000139722	0.0028436
748	gene:ENSG00000198429:s:11887784-11887986	ENSG00000198429	0
749	gene:ENSG00000113569:s:37309129-37309267	ENSG00000113569	0
750	gene:ENSG00000110931:t:121237691-121240542	ENSG00000110931	0
751	gene:ENSG00000087338:t:69842700-69843261	ENSG00000087338	0
752	gene:ENSG00000101544:t:80132677-80133192	ENSG00000101544	0
753	gene:ENSG00000156970:s:40212499-40212648	ENSG00000156970	0
754	gene:ENSG00000004897:t:47169913-47170327	ENSG00000004897	0
755	gene:ENSG00000174652:t:9418505-9418631	ENSG00000174652	0
756	gene:ENSG00000130939:s:10072028-10072214	ENSG00000130939	0
757	gene:ENSG00000125871:t:17988166-17988298	ENSG00000125871	0
758	gene:ENSG00000148154:s:111926384-111926496	ENSG00000148154	0
759	gene:ENSG00000075790:t:107621393-107623317	ENSG00000075790	0
760	gene:ENSG00000114491:s:124737568-124738443	ENSG00000114491	0
761	gene:ENSG00000160991:s:102433530-102433661	ENSG00000160991	0
762	gene:ENSG00000073910:s:32031300-32031865	ENSG00000073910	0
763	gene:ENSG00000134250:s:119949674-119950837	ENSG00000134250	0
764	gene:ENSG00000064102:s:26916002-26916180	ENSG00000064102	0
765	gene:ENSG00000140287:s:50253598-50253666	ENSG00000140287	0
766	gene:ENSG00000086758:s:53627410-53627515	ENSG00000086758	0
767	gene:ENSG00000166881:s:57064509-57064739	ENSG00000166881	0
768	gene:ENSG00000188938:s:93451945-93453592	ENSG00000188938	0.2
769	gene:ENSG00000156787:t:123084162-123084340	ENSG00000156787	0
770	gene:ENSG00000164347:s:74733018-74733388	ENSG00000164347	0
771	gene:ENSG00000185596:t:101973905-101974106	ENSG00000185596	0
772	gene:ENSG00000106682:t:74194741-74195059	ENSG00000106682	0
773	gene:ENSG00000104517:s:102345006-102345545	ENSG00000104517	0
774	gene:ENSG00000178163:t:10439874-10446539	ENSG00000178163	0
775	gene:ENSG00000155329:t:132996985-132999072	ENSG00000155329	0
776	gene:ENSG00000028203:t:95262906-95263081	ENSG00000028203	0
777	gene:ENSG00000180229:s:20505391-20505493	ENSG00000180229	0
778	gene:ENSG00000155307:t:14512332-14512573	ENSG00000155307	0
779	gene:ENSG00000165801:t:21087320-21087472	ENSG00000165801	0
780	gene:ENSG00000162971:s:199938933-199939070	ENSG00000162971	0
781	gene:ENSG00000107021:s:128788334-128788407	ENSG00000107021	0
782	gene:ENSG00000135250:t:105125782-105125874	ENSG00000135250	0
783	gene:ENSG00000132881:t:16232497-16232646	ENSG00000132881	0
784	gene:ENSG00000153147:t:143543509-143543657	ENSG00000153147	0
785	gene:ENSG00000166889:s:59656499-59656624	ENSG00000166889	0
786	gene:ENSG00000198039:t:64917030-64917118	ENSG00000198039	0
787	gene:ENSG00000152689:t:33543512-33543627	ENSG00000152689	0
788	gene:ENSG00000133943:t:91145221-91145313	ENSG00000133943	0
789	gene:ENSG00000254995:t:58667201-58667597	ENSG00000254995	0
790	gene:ENSG00000126005:s:35272005-35272145	ENSG00000126005	0
791	gene:ENSG00000106459:s:129709075-129709235	ENSG00000106459	0
792	gene:ENSG00000111554:s:68320973-68321446	ENSG00000111554	0
793	gene:ENSG00000172530:s:na-87959741	ENSG00000172530	0
794	gene:ENSG00000104164:s:45592124-45592276	ENSG00000104164	0
795	gene:ENSG00000111880:t:88614272-88614395	ENSG00000111880	0
796	gene:ENSG00000156469:t:96256962-96257275	ENSG00000156469	0
797	gene:ENSG00000136560:s:161161283-161161666	ENSG00000136560	0
798	gene:ENSG00000142599:t:8358196-8358916	ENSG00000142599	0
799	gene:ENSG00000163939:t:52684856-52684914	ENSG00000163939	0
800	gene:ENSG00000105865:t:107574893-107575742	ENSG00000105865	0
801	gene:ENSG00000070269:t:56618594-56618763	ENSG00000070269	0
802	gene:ENSG00000163872:t:183803987-183804666	ENSG00000163872	0
803	gene:ENSG00000226777:s:105922118-105922344	ENSG00000226777	0
804	gene:ENSG00000275052:t:55573619-55574170	ENSG00000275052	0
805	gene:ENSG00000178163:s:10457317-10457410	ENSG00000178163	0
806	gene:ENSG00000101191:t:62914210-62914406	ENSG00000101191	0
807	gene:ENSG00000121417:s:57633167-57633487	ENSG00000121417	0
808	gene:ENSG00000149231:t:96383961-96384990	ENSG00000149231	0
809	gene:ENSG00000243147:t:27779433-27779741	ENSG00000243147	0
810	gene:ENSG00000174501:t:95851694-95851787	ENSG00000174501	0
811	gene:ENSG00000089876:s:125896218-125896436	ENSG00000089876	0
812	gene:ENSG00000179134:t:39354004-39354066	ENSG00000179134	0
813	gene:ENSG00000107614:s:17174418-17174876	ENSG00000107614	0.0028436
814	gene:ENSG00000007129:s:41564644-41565125	ENSG00000007129	0
815	gene:ENSG00000116704:s:67020369-67020447	ENSG00000116704	0
816	gene:ENSG00000173041:t:64519884-64522508	ENSG00000173041	0
817	gene:ENSG00000179295:s:112455935-112456063	ENSG00000179295	0
818	gene:ENSG00000158545:s:88586600-88586684	ENSG00000158545	0
819	gene:ENSG00000173611:s:125142254-125142677	ENSG00000173611	0
820	gene:ENSG00000115761:s:10673129-10673557	ENSG00000115761	0
821	gene:ENSG00000189079:s:45839329-45842257	ENSG00000189079	0
822	gene:ENSG00000112984:t:138185961-138186052	ENSG00000112984	0
823	gene:ENSG00000119720:t:90301239-90301372	ENSG00000119720	0
824	gene:ENSG00000124357:s:71068588-71068841	ENSG00000124357	0
825	gene:ENSG00000120837:t:104135448-104135532	ENSG00000120837	0
826	gene:ENSG00000127220:t:17292131-17292854	ENSG00000127220	0
827	gene:ENSG00000151690:t:190509131-190509205	ENSG00000151690	0.0028436
828	gene:ENSG00000113356:s:90488000-90488129	ENSG00000113356	0.4
829	gene:ENSG00000074603:s:65512295-65512831	ENSG00000074603	0
830	gene:ENSG00000115685:t:241157807-241157862	ENSG00000115685	0
831	gene:ENSG00000160613:s:117207970-117208535	ENSG00000160613	0
832	gene:ENSG00000011114:s:93332818-93333092	ENSG00000011114	0
833	gene:ENSG00000115459:t:85355555-85355896	ENSG00000115459	0
834	gene:ENSG00000047346:t:52584743-52585323	ENSG00000047346	0
835	gene:ENSG00000101363:t:37301171-37301413	ENSG00000101363	0
836	gene:ENSG00000137265:t:401424-402123	ENSG00000137265	0
837	gene:ENSG00000168016:t:36892901-36892984	ENSG00000168016	0
838	gene:ENSG00000140022:t:81426507-81427212	ENSG00000140022	0
839	gene:ENSG00000106868:t:112041867-112041960	ENSG00000106868	0
840	gene:ENSG00000162402:s:55089107-55089740	ENSG00000162402	0
841	gene:ENSG00000026103:t:89011999-89012081	ENSG00000026103	0
842	gene:ENSG00000009954:s:73465439-73465565	ENSG00000009954	0
843	gene:ENSG00000117308:t:23798311-23798730	ENSG00000117308	0
844	gene:ENSG00000156515:t:69343827-69344112	ENSG00000156515	0
845	gene:ENSG00000135047:t:87731008-87731393	ENSG00000135047	0
846	gene:ENSG00000172062:s:70941389-70941508	ENSG00000172062	0
847	gene:ENSG00000239789:s:55951819-55951948	ENSG00000239789	0
848	gene:ENSG00000131871:t:101270817-101271645	ENSG00000131871	0
849	gene:ENSG00000239789:t:55954909-55956501	ENSG00000239789	0
850	gene:ENSG00000082074:s:39127741-39127833	ENSG00000082074	0
851	gene:ENSG00000112685:s:693019-693111	ENSG00000112685	0
852	gene:ENSG00000148396:s:136446855-136447015	ENSG00000148396	0
853	gene:ENSG00000153914:s:66153568-66153790	ENSG00000153914	0
854	gene:ENSG00000105576:t:12720510-12721715	ENSG00000105576	0
855	gene:ENSG00000086200:s:62561136-62561257	ENSG00000086200	0
856	gene:ENSG00000115310:t:54987491-54987718	ENSG00000115310	0
857	gene:ENSG00000188672:s:25420639-25420941	ENSG00000188672	0
858	gene:ENSG00000170004:t:7889664-7889776	ENSG00000170004	0
859	gene:ENSG00000204305:s:32183276-32183388	ENSG00000204305	0
860	gene:ENSG00000231889:t:111503296-111503611	ENSG00000231889	0
861	gene:ENSG00000121578:t:119230080-119230244	ENSG00000121578	0
862	gene:ENSG00000267002:t:43165760-43167464	ENSG00000267002	0
863	gene:ENSG00000054523:s:10277986-10278128	ENSG00000054523	0
864	gene:ENSG00000140025:s:89931044-89931994	ENSG00000140025	0
865	gene:ENSG00000077254:s:77759643-77759689	ENSG00000077254	0
866	gene:ENSG00000215041:s:7327440-7327884	ENSG00000215041	0
867	gene:ENSG00000100485:t:50155892-50157121	ENSG00000100485	0
868	gene:ENSG00000164117:t:174241100-174241218	ENSG00000164117	0
869	gene:ENSG00000017260:t:130930416-130930526	ENSG00000017260	0
870	gene:ENSG00000185238:t:20392897-20392999	ENSG00000185238	0
871	gene:ENSG00000158435:s:101252802-101253950	ENSG00000158435	0
872	gene:ENSG00000116017:t:960092-960164	ENSG00000116017	0
873	gene:ENSG00000166451:s:81020100-81020276	ENSG00000166451	0
874	gene:ENSG00000168016:s:36838613-36838716	ENSG00000168016	0
875	gene:ENSG00000182718:t:60395645-60396427	ENSG00000182718	0
876	gene:ENSG00000110497:s:46541945-46542981	ENSG00000110497	0
877	gene:ENSG00000165028:s:104768863-104769021	ENSG00000165028	0
878	gene:ENSG00000184432:t:139385004-139385429	ENSG00000184432	0
879	gene:ENSG00000050748:s:180279796-180280036	ENSG00000050748	0
880	gene:ENSG00000284964:s:149607467-149607684	ENSG00000284964	0
881	gene:ENSG00000106785:s:98087178-98088005	ENSG00000106785	0
882	gene:ENSG00000114209:s:167704558-167704895	ENSG00000114209	0
883	gene:ENSG00000136280:t:45063918-45064001	ENSG00000136280	0
884	gene:ENSG00000171700:t:64076857-64076954	ENSG00000171700	0
885	gene:ENSG00000128595:s:128739292-128739432	ENSG00000128595	0
886	gene:ENSG00000213341:s:100209595-100209789	ENSG00000213341	0
887	gene:ENSG00000125871:s:17969801-17970370	ENSG00000125871	0
888	gene:ENSG00000116560:t:35177989-35178334	ENSG00000116560	0
889	gene:ENSG00000106785:t:98109889-98109984	ENSG00000106785	0
890	gene:ENSG00000059145:s:1403168-1403190	ENSG00000059145	0
891	gene:ENSG00000196652:t:99525813-99526470	ENSG00000196652	0
892	gene:ENSG00000106346:s:6115164-6115608	ENSG00000106346	0
893	gene:ENSG00000213782:s:12823203-12823566	ENSG00000213782	0
894	gene:ENSG00000282851:t:17415147-17415738	ENSG00000282851	0
895	gene:ENSG00000111788:t:9294432-9294518	ENSG00000111788	0.2
896	gene:ENSG00000143363:s:151017812-151018002	ENSG00000143363	0
897	gene:ENSG00000174944:s:151278158-151278467	ENSG00000174944	0
898	gene:ENSG00000204371:s:31895401-31896516	ENSG00000204371	0
899	gene:ENSG00000104218:t:67095293-67095732	ENSG00000104218	0
900	gene:ENSG00000198793:t:11115396-11115663	ENSG00000198793	0
901	gene:ENSG00000152484:s:27171205-27171896	ENSG00000152484	0
902	gene:ENSG00000082397:t:5392381-5393478	ENSG00000082397	0
903	gene:ENSG00000086061:s:33026456-33026623	ENSG00000086061	0
904	gene:ENSG00000114491:t:124740024-124740199	ENSG00000114491	0
905	gene:ENSG00000133657:s:194455893-194456107	ENSG00000133657	0
906	gene:ENSG00000129003:s:61919289-61919449	ENSG00000129003	0
907	gene:ENSG00000142197:t:36214442-36214556	ENSG00000142197	0
908	gene:ENSG00000185760:s:73133421-73133641	ENSG00000185760	0
909	gene:ENSG00000198265:s:67178657-67178926	ENSG00000198265	0
910	gene:ENSG00000137449:t:15052414-15052584	ENSG00000137449	0
911	gene:ENSG00000059145:s:1414452-1414751	ENSG00000059145	0
912	gene:ENSG00000076108:s:56636182-56636379	ENSG00000076108	0
913	gene:ENSG00000132478:s:75784771-75785040	ENSG00000132478	0
914	gene:ENSG00000122085:t:241094406-241094432	ENSG00000122085	0
915	gene:ENSG00000138448:s:186633329-186633374	ENSG00000138448	0
916	gene:ENSG00000100031:t:24607954-24608023	ENSG00000100031	0
917	gene:ENSG00000171988:s:63380127-63380482	ENSG00000171988	0
918	gene:ENSG00000100982:t:45946029-45946115	ENSG00000100982	0
919	gene:ENSG00000198429:t:11903372-11903699	ENSG00000198429	0.4
920	gene:ENSG00000198799:s:113100397-113100712	ENSG00000198799	0
921	gene:ENSG00000147996:t:65708134-65708958	ENSG00000147996	0
922	gene:ENSG00000164307:s:96776227-96776551	ENSG00000164307	0.2
923	gene:ENSG00000152133:s:37088364-37088440	ENSG00000152133	0
924	gene:ENSG00000004897:s:47180848-47181637	ENSG00000004897	0
925	gene:ENSG00000138613:t:63302345-63302493	ENSG00000138613	0
926	gene:ENSG00000089154:t:120168208-120168414	ENSG00000089154	0
927	gene:ENSG00000137343:s:30642768-30643011	ENSG00000137343	0
928	gene:ENSG00000116711:s:186911248-186911389	ENSG00000116711	0
929	gene:ENSG00000041353:s:54828199-54828700	ENSG00000041353	0
930	gene:ENSG00000196821:s:34688657-34688883	ENSG00000196821	0
931	gene:ENSG00000103343:s:3404426-3404648	ENSG00000103343	0
932	gene:ENSG00000197969:s:77210616-77210675	ENSG00000197969	0
933	gene:ENSG00000214331:s:74350617-74350738	ENSG00000214331	0
934	gene:ENSG00000021776:s:34930258-34930371	ENSG00000021776	0
935	gene:ENSG00000137710:s:110136663-na	ENSG00000137710	0
936	gene:ENSG00000083097:s:83154180-83154273	ENSG00000083097	0
937	gene:ENSG00000139977:t:57396752-57396875	ENSG00000139977	0.0028436
938	gene:ENSG00000168003:s:62856102-62856381	ENSG00000168003	0
939	gene:ENSG00000127511:t:16863680-16863796	ENSG00000127511	0
940	gene:ENSG00000055950:s:100986588-100987006	ENSG00000055950	0
941	gene:ENSG00000144580:s:218582971-218583233	ENSG00000144580	0
942	gene:ENSG00000102910:s:48252131-48252365	ENSG00000102910	0
943	gene:ENSG00000173559:t:191683290-191683804	ENSG00000173559	0
944	gene:ENSG00000079277:t:46585874-46585974	ENSG00000079277	0
945	gene:ENSG00000174405:t:108207439-108211296	ENSG00000174405	0
946	gene:ENSG00000135953:t:102723700-102723909	ENSG00000135953	0
947	gene:ENSG00000060749:t:32953857-32954179	ENSG00000060749	0
948	gene:ENSG00000186017:t:36449764-36450001	ENSG00000186017	0
949	gene:ENSG00000136280:s:45000185-45000363	ENSG00000136280	0
950	gene:ENSG00000261373:t:89716461-89716908	ENSG00000261373	0
951	gene:ENSG00000092439:s:50637422-50637593	ENSG00000092439	0
952	gene:ENSG00000070269:s:56585693-56585912	ENSG00000070269	0
953	gene:ENSG00000163975:s:197021294-197021485	ENSG00000163975	0.4
954	gene:ENSG00000163110:s:94455245-94455542	ENSG00000163110	0
955	gene:ENSG00000083097:t:83157182-83157318	ENSG00000083097	0
956	gene:ENSG00000183605:s:119162339-119162414	ENSG00000183605	0
957	gene:ENSG00000204178:s:25430858-25431178	ENSG00000204178	0
958	gene:ENSG00000156313:t:38297284-38297452	ENSG00000156313	0
959	gene:ENSG00000119707:s:73100301-73100362	ENSG00000119707	0
960	gene:ENSG00000090266:s:140700697-140701104	ENSG00000090266	0
961	gene:ENSG00000134686:s:33354401-33354566	ENSG00000134686	0
962	gene:ENSG00000087338:s:69829642-69830503	ENSG00000087338	0
963	gene:ENSG00000070501:s:42357320-42357942	ENSG00000070501	0
964	gene:ENSG00000072042:s:67692934-67693052	ENSG00000072042	0
965	gene:ENSG00000011260:s:51275850-51275991	ENSG00000011260	0
966	gene:ENSG00000156162:s:94770452-94770571	ENSG00000156162	0
967	gene:ENSG00000109184:s:51886568-51886638	ENSG00000109184	0
968	gene:ENSG00000278175:s:39809234-39809633	ENSG00000278175	0
969	gene:ENSG00000164053:s:48454300-48454418	ENSG00000164053	0
970	gene:ENSG00000250988:s:82754629-82755037	ENSG00000250988	0
971	gene:ENSG00000070269:t:56605570-56605683	ENSG00000070269	0
972	gene:ENSG00000079277:s:46585874-46585974	ENSG00000079277	0
973	gene:ENSG00000113971:s:132718994-132719144	ENSG00000113971	0
974	gene:ENSG00000137642:s:121452203-121452828	ENSG00000137642	0
975	gene:ENSG00000078140:s:39698044-39698302	ENSG00000078140	0
976	gene:ENSG00000156313:s:38298956-38299141	ENSG00000156313	0
977	gene:ENSG00000114650:s:47425275-47425729	ENSG00000114650	0
978	gene:ENSG00000137338:t:28287080-28287168	ENSG00000137338	0
979	gene:ENSG00000067066:t:230465975-230466379	ENSG00000067066	0
980	gene:ENSG00000171503:t:158681942-158682424	ENSG00000171503	0
981	gene:ENSG00000205755:s:1202031-1202535	ENSG00000205755	0
982	gene:ENSG00000182872:s:47173128-47173197	ENSG00000182872	0
983	gene:ENSG00000168300:s:51831444-51831567	ENSG00000168300	0
984	gene:ENSG00000196911:t:116725751-116725876	ENSG00000196911	0
985	gene:ENSG00000172965:t:111344061-111344237	ENSG00000172965	0
986	gene:ENSG00000113161:s:75354308-75354697	ENSG00000113161	0
987	gene:ENSG00000206149:t:28655796-28656171	ENSG00000206149	0
988	gene:ENSG00000156804:t:123513198-123513382	ENSG00000156804	0
989	gene:ENSG00000160999:t:102300522-102301279	ENSG00000160999	0
990	gene:ENSG00000079950:s:132513006-132513198	ENSG00000079950	0
991	gene:ENSG00000156804:s:123514052-123514333	ENSG00000156804	0
992	gene:ENSG00000204946:t:149294380-149294412	ENSG00000204946	0
993	gene:ENSG00000121274:t:50211323-50211446	ENSG00000121274	0.0028436
994	gene:ENSG00000119977:s:95686399-95686530	ENSG00000119977	0
995	gene:ENSG00000173914:t:66664998-66665660	ENSG00000173914	0
996	gene:ENSG00000173914:s:66668615-66668835	ENSG00000173914	0
997	gene:ENSG00000106077:t:73736094-73736691	ENSG00000106077	0
998	gene:ENSG00000064012:s:201276827-201277104	ENSG00000064012	0
999	gene:ENSG00000075568:t:97793290-97793553	ENSG00000075568	0
1000	gene:ENSG00000184381:t:38126371-38126755	ENSG00000184381	0
1001	gene:ENSG00000077238:s:27344869-27345129	ENSG00000077238	0.0028436
1002	gene:ENSG00000126070:t:36008690-36008777	ENSG00000126070	0
1003	gene:ENSG00000055950:t:100983755-100983817	ENSG00000055950	0
1004	gene:ENSG00000130150:s:14873689-14874454	ENSG00000130150	0
1005	gene:ENSG00000086758:t:53543710-53543968	ENSG00000086758	0
1006	gene:ENSG00000160055:s:32215673-32215795	ENSG00000160055	0
1007	gene:ENSG00000137955:s:75787496-75788783	ENSG00000137955	0
1008	gene:ENSG00000142875:t:84202683-84202805	ENSG00000142875	0
1009	gene:ENSG00000113240:t:178619598-178620673	ENSG00000113240	0
1010	gene:ENSG00000186088:s:77381305-77381354	ENSG00000186088	0
1011	gene:ENSG00000121892:t:39863336-39863512	ENSG00000121892	0
1012	gene:ENSG00000185222:s:103356489-103356606	ENSG00000185222	0
1013	gene:ENSG00000129484:s:20356307-20356434	ENSG00000129484	0
1014	gene:ENSG00000196187:s:225882173-225882369	ENSG00000196187	0
1015	gene:ENSG00000244005:s:35680737-35680871	ENSG00000244005	0
1016	gene:ENSG00000125630:t:112557910-112558081	ENSG00000125630	0
1017	gene:ENSG00000147383:t:152846282-152846432	ENSG00000147383	0
1018	gene:ENSG00000083896:t:68320123-68320205	ENSG00000083896	0
1019	gene:ENSG00000267080:s:44181498-44181741	ENSG00000267080	0
1020	gene:ENSG00000204231:s:33195570-33195702	ENSG00000204231	0
1021	gene:ENSG00000170633:t:121416157-121416609	ENSG00000170633	0
1022	gene:ENSG00000171988:t:63380127-63380482	ENSG00000171988	0
1023	gene:ENSG00000141867:s:15254152-15254343	ENSG00000141867	0
1024	gene:ENSG00000139218:s:45922356-45922796	ENSG00000139218	0
1025	gene:ENSG00000275832:s:38500333-38501124	ENSG00000275832	0
1026	gene:ENSG00000067191:s:39184207-39184383	ENSG00000067191	0
1027	gene:ENSG00000189079:t:45846856-45846937	ENSG00000189079	0
1028	gene:ENSG00000225830:s:49524033-49524777	ENSG00000225830	0
1029	gene:ENSG00000137449:s:15033161-15033211	ENSG00000137449	0
1030	gene:ENSG00000115685:s:241150022-241150547	ENSG00000115685	0
1031	gene:ENSG00000217128:s:131744564-131744690	ENSG00000217128	0
1032	gene:ENSG00000115241:s:27384874-27385102	ENSG00000115241	0.197156
1033	gene:ENSG00000081237:t:198731370-198731462	ENSG00000081237	0
1034	gene:ENSG00000182378:s:276322-276767	ENSG00000182378	0
1035	gene:ENSG00000102409:s:103215092-103215515	ENSG00000102409	0
1036	gene:ENSG00000109756:t:159304342-159304473	ENSG00000109756	0
1037	gene:ENSG00000138778:t:103194603-103194684	ENSG00000138778	0
1038	gene:ENSG00000145016:t:197705092-197705175	ENSG00000145016	0
1039	gene:ENSG00000150760:t:126977948-126977988	ENSG00000150760	0
1040	gene:ENSG00000198900:t:41092470-41092865	ENSG00000198900	0
1041	gene:ENSG00000204231:t:33194945-33195360	ENSG00000204231	0
1042	gene:ENSG00000137656:t:116757766-116757950	ENSG00000137656	0
1043	gene:ENSG00000182484:s:156021999-156022145	ENSG00000182484	0
1044	gene:ENSG00000148396:t:136443822-136444082	ENSG00000148396	0
1045	gene:ENSG00000166986:t:57490207-57490277	ENSG00000166986	0
1046	gene:ENSG00000118276:t:31666256-31666372	ENSG00000118276	0
1047	gene:ENSG00000172889:t:136668232-136668362	ENSG00000172889	0
1048	gene:ENSG00000099308:s:18121850-18121922	ENSG00000099308	0
1049	gene:ENSG00000138757:s:75654593-75654745	ENSG00000138757	0
1050	gene:ENSG00000070501:t:42361295-42361712	ENSG00000070501	0
1051	gene:ENSG00000213782:t:12821655-12821730	ENSG00000213782	0
1052	gene:ENSG00000083097:s:83067666-83067779	ENSG00000083097	0
1053	gene:ENSG00000148481:t:15782102-15782335	ENSG00000148481	0
1054	gene:ENSG00000105229:t:4035804-4035870	ENSG00000105229	0
1055	gene:ENSG00000101265:t:4803401-4803586	ENSG00000101265	0
1056	gene:ENSG00000172671:s:45625951-45627105	ENSG00000172671	0
1057	gene:ENSG00000109458:t:143394817-143395720	ENSG00000109458	0
1058	gene:ENSG00000196730:s:87498970-87499352	ENSG00000196730	0
1059	gene:ENSG00000174501:t:95897270-95897342	ENSG00000174501	0
1060	gene:ENSG00000144136:s:112652270-112652798	ENSG00000144136	0
1061	gene:ENSG00000023041:t:112438336-112438389	ENSG00000023041	0
1062	gene:ENSG00000072121:s:67805454-67806018	ENSG00000072121	0
1063	gene:ENSG00000163947:t:56773709-56773816	ENSG00000163947	0
1064	gene:ENSG00000177409:t:93145385-93145598	ENSG00000177409	0
1065	gene:ENSG00000139793:t:97391322-97394120	ENSG00000139793	0
1066	gene:ENSG00000182718:s:60397871-60398043	ENSG00000182718	0
1067	gene:ENSG00000196417:s:53402065-53402191	ENSG00000196417	0.4
1068	gene:ENSG00000054267:s:235219793-235219968	ENSG00000054267	0
1069	gene:ENSG00000277072:s:74884144-74884223	ENSG00000277072	0
1070	gene:ENSG00000076928:t:41897675-41898113	ENSG00000076928	0
1071	gene:ENSG00000100425:t:49777678-49777813	ENSG00000100425	0
1072	gene:ENSG00000109323:s:102671281-102671398	ENSG00000109323	0
1073	gene:ENSG00000101849:s:9640273-9640360	ENSG00000101849	0
1074	gene:ENSG00000078269:t:158027367-158029406	ENSG00000078269	0
1075	gene:ENSG00000260778:t:2272987-2273418	ENSG00000260778	0.4
1076	gene:ENSG00000196458:s:132944798-132945797	ENSG00000196458	0.0028436
1077	gene:ENSG00000138758:s:76949703-76949930	ENSG00000138758	0
1078	gene:ENSG00000172171:t:30898908-30899606	ENSG00000172171	0
1079	gene:ENSG00000099204:t:114445312-114445519	ENSG00000099204	0
1080	gene:ENSG00000134255:s:111139627-111139914	ENSG00000134255	0
1081	gene:ENSG00000257335:s:142065332-142065468	ENSG00000257335	0.2
1082	gene:ENSG00000244405:s:186104926-186105355	ENSG00000244405	0
1083	gene:ENSG00000161011:s:179811574-179811682	ENSG00000161011	0
1084	gene:ENSG00000168214:s:26429898-26430053	ENSG00000168214	0
1085	gene:ENSG00000237945:s:33931160-33931742	ENSG00000237945	0
1086	gene:ENSG00000135451:s:49323845-49324121	ENSG00000135451	0
1087	gene:ENSG00000170903:s:106020962-106022403	ENSG00000170903	0
1088	gene:ENSG00000173451:s:71663009-71664580	ENSG00000173451	0
1089	gene:ENSG00000112282:t:131610046-131610246	ENSG00000112282	0
1090	gene:ENSG00000241860:t:146386-146509	ENSG00000241860	0
1091	gene:ENSG00000003509:s:37231631-37231760	ENSG00000003509	0
1092	gene:ENSG00000165795:t:21023307-21023740	ENSG00000165795	0
1093	gene:ENSG00000197579:s:32552434-32552553	ENSG00000197579	0
1094	gene:ENSG00000128487:t:20096631-20096798	ENSG00000128487	0
1095	gene:ENSG00000108423:s:59878035-59878762	ENSG00000108423	0
1096	gene:ENSG00000112234:s:98905426-98905670	ENSG00000112234	0
1097	gene:ENSG00000137075:s:36400554-36400923	ENSG00000137075	0
1098	gene:ENSG00000151208:s:77816551-77816701	ENSG00000151208	0
1099	gene:ENSG00000135655:s:62325832-62325933	ENSG00000135655	0
1100	gene:ENSG00000205670:t:34402091-34402777	ENSG00000205670	0
1101	gene:ENSG00000213096:s:24106548-24106643	ENSG00000213096	0
1102	gene:ENSG00000100425:s:49787390-49787887	ENSG00000100425	0
1103	gene:ENSG00000002822:t:1936687-1936897	ENSG00000002822	0
1104	gene:ENSG00000141424:s:36129101-36129385	ENSG00000141424	0
1105	gene:ENSG00000205763:s:32942511-32943176	ENSG00000205763	0
1106	gene:ENSG00000120868:s:98699408-98699569	ENSG00000120868	0
1107	gene:ENSG00000198793:t:11255992-11256192	ENSG00000198793	0
1108	gene:ENSG00000105053:t:50020462-50020649	ENSG00000105053	0
1109	gene:ENSG00000258644:t:70342647-70342858	ENSG00000258644	0
1110	gene:ENSG00000182606:t:42087104-42087441	ENSG00000182606	0
1111	gene:ENSG00000168297:s:58420536-58421206	ENSG00000168297	0
1112	gene:ENSG00000105738:s:37907228-37907358	ENSG00000105738	0
1113	gene:ENSG00000214013:t:42329306-42329505	ENSG00000214013	0
1114	gene:ENSG00000127989:s:91880055-91880439	ENSG00000127989	0
1115	gene:ENSG00000183943:s:3670179-3670405	ENSG00000183943	0
1116	gene:ENSG00000155189:s:6732561-6732650	ENSG00000155189	0
1117	gene:ENSG00000137275:s:3068133-3069173	ENSG00000137275	0
1118	gene:ENSG00000172113:s:48296727-48296829	ENSG00000172113	0
1119	gene:ENSG00000137842:s:43151790-43151945	ENSG00000137842	0
1120	gene:ENSG00000198901:t:90983906-90984140	ENSG00000198901	0
1121	gene:ENSG00000151726:t:184773843-184773898	ENSG00000151726	0
1122	gene:ENSG00000125629:s:118096418-118096800	ENSG00000125629	0
1123	gene:ENSG00000089022:s:111868753-111868876	ENSG00000089022	0
1124	gene:ENSG00000256683:s:51986770-51986856	ENSG00000256683	0
1125	gene:ENSG00000138688:t:122229121-122229240	ENSG00000138688	0
1126	gene:ENSG00000170266:s:33046120-33046253	ENSG00000170266	0
1127	gene:ENSG00000102531:s:49198362-49198574	ENSG00000102531	0
1128	gene:ENSG00000100368:s:36935442-36935687	ENSG00000100368	0
1129	gene:ENSG00000175354:t:12817156-12817365	ENSG00000175354	0
1130	gene:ENSG00000034677:t:100261542-100261755	ENSG00000034677	0
1131	gene:ENSG00000113328:s:163443757-163444078	ENSG00000113328	0
1132	gene:ENSG00000008128:t:1703824-1703995	ENSG00000008128	0
1133	gene:ENSG00000164023:s:107824882-107825809	ENSG00000164023	0
1134	gene:ENSG00000146776:s:105875812-105875880	ENSG00000146776	0
1135	gene:ENSG00000116337:s:109619837-109620278	ENSG00000116337	0
1136	gene:ENSG00000175354:s:12825804-12826159	ENSG00000175354	0
1137	gene:ENSG00000163006:t:108788852-108788966	ENSG00000163006	0
1138	gene:ENSG00000100523:t:53093316-53093851	ENSG00000100523	0
1139	gene:ENSG00000073921:s:85996826-85996929	ENSG00000073921	0
1140	gene:ENSG00000245958:s:119528740-119528867	ENSG00000245958	0
1141	gene:ENSG00000107643:s:48306639-48306821	ENSG00000107643	0
1142	gene:ENSG00000197362:s:149090623-149090782	ENSG00000197362	0
1143	gene:ENSG00000170017:t:105552468-105553171	ENSG00000170017	0
1144	gene:ENSG00000101109:s:44973167-44973433	ENSG00000101109	0
1145	gene:ENSG00000140563:t:94476696-94477334	ENSG00000140563	0
1146	gene:ENSG00000135469:s:56267682-56268084	ENSG00000135469	0
1147	gene:ENSG00000205485:t:76621116-76621679	ENSG00000205485	0
1148	gene:ENSG00000109381:s:139136771-139137867	ENSG00000109381	0
1149	gene:ENSG00000215440:s:58690988-58692026	ENSG00000215440	0
1150	gene:ENSG00000164190:t:37000817-37000888	ENSG00000164190	0
1151	gene:ENSG00000078061:t:47566624-47566780	ENSG00000078061	0
1152	gene:ENSG00000126106:t:44635238-44636457	ENSG00000126106	0
1153	gene:ENSG00000196150:s:144886840-144886902	ENSG00000196150	0
1154	gene:ENSG00000005483:t:105040839-105040858	ENSG00000005483	0
1155	gene:ENSG00000109323:t:102690596-102690771	ENSG00000109323	0
1156	gene:ENSG00000106144:t:143291540-143291690	ENSG00000106144	0
1157	gene:ENSG00000110713:s:3713818-3713995	ENSG00000110713	0
1158	gene:ENSG00000106477:s:130427955-130428018	ENSG00000106477	0
1159	gene:ENSG00000213390:t:97246272-97246337	ENSG00000213390	0
1160	gene:ENSG00000183506:t:21474597-21474800	ENSG00000183506	0
1161	gene:ENSG00000134470:t:5963735-5963897	ENSG00000134470	0
1162	gene:ENSG00000119004:s:203245846-203245895	ENSG00000119004	0
1163	gene:ENSG00000065615:s:83926136-83926331	ENSG00000065615	0
1164	gene:ENSG00000275052:s:55568029-55568363	ENSG00000275052	0
1165	gene:ENSG00000221978:s:1392596-1392716	ENSG00000221978	0
1166	gene:ENSG00000171045:s:142284154-142284485	ENSG00000171045	0
1167	gene:ENSG00000003436:s:187520542-187520688	ENSG00000003436	0.2
1168	gene:ENSG00000120370:s:170532129-170532627	ENSG00000120370	0
1169	gene:ENSG00000063601:t:150718625-150718700	ENSG00000063601	0
1170	gene:ENSG00000009954:t:73461989-73463099	ENSG00000009954	0
1171	gene:ENSG00000278416:s:75358764-75359278	ENSG00000278416	0
1172	gene:ENSG00000282051:t:199321-200775	ENSG00000282051	0
1173	gene:ENSG00000164961:t:125082616-125083258	ENSG00000164961	0
1174	gene:ENSG00000196455:s:130744486-130745264	ENSG00000196455	0
1175	gene:ENSG00000076984:s:7903843-7904068	ENSG00000076984	0
1176	gene:ENSG00000173276:t:41992493-41994108	ENSG00000173276	0
1177	gene:ENSG00000003400:t:201207883-201208183	ENSG00000003400	0
1178	gene:ENSG00000118507:t:131281530-131281943	ENSG00000118507	0
1179	gene:ENSG00000180953:t:79907629-79908036	ENSG00000180953	0.0028436
1180	gene:ENSG00000184162:s:19202791-19202881	ENSG00000184162	0
1181	gene:ENSG00000020426:t:60968559-60969953	ENSG00000020426	0
1182	gene:ENSG00000215114:t:58416850-58416953	ENSG00000215114	0
1183	gene:ENSG00000125629:t:118103197-118103321	ENSG00000125629	0
1184	gene:ENSG00000109265:s:56272321-56272492	ENSG00000109265	0
1185	gene:ENSG00000186187:t:75107776-75110994	ENSG00000186187	0.0028436
1186	gene:ENSG00000170903:t:106010703-106011067	ENSG00000170903	0
1187	gene:ENSG00000085433:s:108995580-108995837	ENSG00000085433	0
1188	gene:ENSG00000153560:s:33409236-33409363	ENSG00000153560	0
1189	gene:ENSG00000226823:s:33508359-33508429	ENSG00000226823	0
1190	gene:ENSG00000165506:s:49633287-49635230	ENSG00000165506	0
1191	gene:ENSG00000112282:s:131600038-131600162	ENSG00000112282	0
1192	gene:ENSG00000110921:s:109575998-109576145	ENSG00000110921	0
1193	gene:ENSG00000118985:t:95919424-95919545	ENSG00000118985	0
1194	gene:ENSG00000150593:s:110871795-110872028	ENSG00000150593	0
1195	gene:ENSG00000179750:s:38991308-38991626	ENSG00000179750	0
1196	gene:ENSG00000269858:s:40801290-40801415	ENSG00000269858	0
1197	gene:ENSG00000042429:t:93800661-93801972	ENSG00000042429	0
1198	gene:ENSG00000065809:s:14568654-14568842	ENSG00000065809	0
1199	gene:ENSG00000120690:s:41060838-41061440	ENSG00000120690	0
1200	gene:ENSG00000228794:t:851348-852515	ENSG00000228794	0
1201	gene:ENSG00000065491:s:37257772-37257973	ENSG00000065491	0
1202	gene:ENSG00000123815:s:40716587-40716896	ENSG00000123815	0
1203	gene:ENSG00000196236:t:40861618-40862770	ENSG00000196236	0
1204	gene:ENSG00000122481:t:95239777-95239909	ENSG00000122481	0
1205	gene:ENSG00000204599:t:30328889-30329041	ENSG00000204599	0
1206	gene:ENSG00000123815:t:40714531-40714785	ENSG00000123815	0
1207	gene:ENSG00000213963:s:177334393-177334529	ENSG00000213963	0
1208	gene:ENSG00000130714:t:131506403-131506773	ENSG00000130714	0
1209	gene:ENSG00000187742:s:89338323-89338580	ENSG00000187742	0
1210	gene:ENSG00000134982:t:112837553-112846239	ENSG00000134982	0
1211	gene:ENSG00000112592:t:170561791-170561958	ENSG00000112592	0
1212	gene:ENSG00000178691:s:31973131-31973236	ENSG00000178691	0
1213	gene:ENSG00000145041:t:51430033-51430212	ENSG00000145041	0
1214	gene:ENSG00000173597:s:69760459-69760858	ENSG00000173597	0
1215	gene:ENSG00000170425:s:15944917-15945583	ENSG00000170425	0
1216	gene:ENSG00000173041:s:64562925-64563106	ENSG00000173041	0
1217	gene:ENSG00000126581:t:42810134-42810928	ENSG00000126581	0
1218	gene:ENSG00000160352:t:21098185-21098311	ENSG00000160352	0
1219	gene:ENSG00000244005:t:35674512-35674798	ENSG00000244005	0
1220	gene:ENSG00000064547:t:19626543-19627396	ENSG00000064547	0
1221	gene:ENSG00000142303:t:8605623-8605809	ENSG00000142303	0
1222	gene:ENSG00000198814:t:30696042-30696151	ENSG00000198814	0
1223	gene:ENSG00000226124:s:199846075-199846170	ENSG00000226124	0
1224	gene:ENSG00000085185:s:130022897-130023015	ENSG00000085185	0
1225	gene:ENSG00000185658:s:39312563-39312900	ENSG00000185658	0
1226	gene:ENSG00000095370:t:127751172-127751300	ENSG00000095370	0
1227	gene:ENSG00000104824:s:38849700-38850333	ENSG00000104824	0.0028436
1228	gene:ENSG00000162402:s:55120594-55120756	ENSG00000162402	0
1229	gene:ENSG00000170633:s:121400041-121400218	ENSG00000170633	0
1230	gene:ENSG00000213085:t:159876263-159876888	ENSG00000213085	0
1231	gene:ENSG00000184702:t:19719435-19719698	ENSG00000184702	0
1232	gene:ENSG00000006652:t:112467206-112468115	ENSG00000006652	0
1233	gene:ENSG00000149346:s:10601731-10601819	ENSG00000149346	0
1234	gene:ENSG00000133794:t:13349945-13350070	ENSG00000133794	0
1235	gene:ENSG00000114841:s:52316319-52316545	ENSG00000114841	0
1236	gene:ENSG00000113448:t:59038859-59038971	ENSG00000113448	0
1237	gene:ENSG00000100601:s:77694738-77694900	ENSG00000100601	0
1238	gene:ENSG00000100483:s:50114285-50114575	ENSG00000100483	0
1239	gene:ENSG00000174130:t:38828328-38829539	ENSG00000174130	0
1240	gene:ENSG00000180376:s:56563906-56564156	ENSG00000180376	0
1241	gene:ENSG00000100485:s:50159431-50160086	ENSG00000100485	0
1242	gene:ENSG00000175611:s:95875864-95875977	ENSG00000175611	0.6
1243	gene:ENSG00000175471:s:94940084-94940573	ENSG00000175471	0
1244	gene:ENSG00000185596:s:101965953-101966227	ENSG00000185596	0.0028436
1245	gene:ENSG00000198286:t:2958500-2958631	ENSG00000198286	0.6
1246	gene:ENSG00000231721:s:130959869-130959970	ENSG00000231721	0.0028436
1247	gene:ENSG00000281103:t:38350298-38350543	ENSG00000281103	0
1248	gene:ENSG00000181804:s:143848148-143848531	ENSG00000181804	0.0028436
1249	gene:ENSG00000107371:t:37779714-37780980	ENSG00000107371	0
1250	gene:ENSG00000173848:t:5451828-5451937	ENSG00000173848	0
1251	gene:ENSG00000213204:s:87508420-87508944	ENSG00000213204	0
1252	gene:ENSG00000159267:t:36962036-36962171	ENSG00000159267	0
1253	gene:ENSG00000048052:s:18496167-18496324	ENSG00000048052	0
1254	gene:ENSG00000197971:s:77128167-77128476	ENSG00000197971	0
1255	gene:ENSG00000229043:t:1162962-1163217	ENSG00000229043	0
1256	gene:ENSG00000095261:t:120824079-120824911	ENSG00000095261	0
1257	gene:ENSG00000118985:s:95942918-95943049	ENSG00000118985	0
1258	gene:ENSG00000196776:s:108051939-108054739	ENSG00000196776	0
1259	gene:ENSG00000148925:t:13403168-13403278	ENSG00000148925	0
1260	gene:ENSG00000131378:s:16513442-16513706	ENSG00000131378	0
1261	gene:ENSG00000096746:t:68338340-68338687	ENSG00000096746	0
1262	gene:ENSG00000116641:t:62543597-62543745	ENSG00000116641	0
1263	gene:ENSG00000188643:t:153607999-153608177	ENSG00000188643	0
1264	gene:ENSG00000113161:t:75355365-75355526	ENSG00000113161	0
1265	gene:ENSG00000198055:s:177430671-177430967	ENSG00000198055	0
1266	gene:ENSG00000181381:t:168416672-168416797	ENSG00000181381	0
1267	gene:ENSG00000263620:t:8153635-8153799	ENSG00000263620	0
1268	gene:ENSG00000162910:t:228108955-228109055	ENSG00000162910	0
1269	gene:ENSG00000124406:t:42464893-42465076	ENSG00000124406	0
1270	gene:ENSG00000172671:t:45663542-45663842	ENSG00000172671	0
1271	gene:ENSG00000169752:s:76012302-76012444	ENSG00000169752	0.2
1272	gene:ENSG00000257017:s:72056530-72057346	ENSG00000257017	0
1273	gene:ENSG00000125089:t:8218202-8218743	ENSG00000125089	0
1274	gene:ENSG00000086015:t:46029165-46029567	ENSG00000086015	0
1275	gene:ENSG00000150054:s:28119651-28119715	ENSG00000150054	0
1276	gene:ENSG00000276043:s:4944343-4944454	ENSG00000276043	0
1277	gene:ENSG00000132305:s:86158376-86158721	ENSG00000132305	0
1278	gene:ENSG00000067066:s:230462435-230462629	ENSG00000067066	0
1279	gene:ENSG00000118496:t:145804372-145806421	ENSG00000118496	0
1280	gene:ENSG00000071889:s:154512823-154512936	ENSG00000071889	0
1281	gene:ENSG00000185811:s:50367571-50369444	ENSG00000185811	0
1282	gene:ENSG00000126005:s:35278046-35278131	ENSG00000126005	0.0028436
1283	gene:ENSG00000140525:t:89299800-89299966	ENSG00000140525	0
1284	gene:ENSG00000211456:t:45709498-45709648	ENSG00000211456	0
1285	gene:ENSG00000130595:t:1929773-1929828	ENSG00000130595	0.2
1286	gene:ENSG00000138246:s:132460250-132460357	ENSG00000138246	0
1287	gene:ENSG00000065559:s:12020824-12021001	ENSG00000065559	0
1288	gene:ENSG00000130164:t:11105979-11106687	ENSG00000130164	0
1289	gene:ENSG00000119943:t:98413948-98414295	ENSG00000119943	0
1290	gene:ENSG00000182150:t:95970576-95970656	ENSG00000182150	0
1291	gene:ENSG00000178199:t:149474239-149474613	ENSG00000178199	0
1292	gene:ENSG00000051180:s:40709025-40709116	ENSG00000051180	0
1293	gene:ENSG00000107077:s:7049090-7049200	ENSG00000107077	0
1294	gene:ENSG00000115295:t:29181572-29183813	ENSG00000115295	0
1295	gene:ENSG00000123636:s:159397345-159397404	ENSG00000123636	0
1296	gene:ENSG00000164077:s:49912397-49913359	ENSG00000164077	0
1297	gene:ENSG00000211898:s:105840301-105840786	ENSG00000211898	0
1298	gene:ENSG00000125676:t:123601880-123603748	ENSG00000125676	0
1299	gene:ENSG00000187049:t:61398260-61398863	ENSG00000187049	0
1300	gene:ENSG00000162929:t:61076920-61077158	ENSG00000162929	0
1301	gene:ENSG00000267080:t:44175973-44177428	ENSG00000267080	0
1302	gene:ENSG00000135541:s:135497188-135497249	ENSG00000135541	0
1303	gene:ENSG00000164053:t:48464831-48465083	ENSG00000164053	0
1304	gene:ENSG00000173120:t:67217543-67217884	ENSG00000173120	0
1305	gene:ENSG00000120805:s:101407642-101407820	ENSG00000120805	0
1306	gene:ENSG00000213085:s:159877349-159877462	ENSG00000213085	0
1307	gene:ENSG00000166479:s:68691014-68691361	ENSG00000166479	0
1308	gene:ENSG00000196305:s:92256357-92256800	ENSG00000196305	0
1309	gene:ENSG00000076984:t:7909739-7909896	ENSG00000076984	0
1310	gene:ENSG00000135093:t:109067524-109067627	ENSG00000135093	0
1311	gene:ENSG00000140367:s:75873428-75873574	ENSG00000140367	0
1312	gene:ENSG00000198873:s:119207589-119208257	ENSG00000198873	0
1313	gene:ENSG00000104447:s:115587001-115587604	ENSG00000104447	0
1314	gene:ENSG00000213341:s:100219270-100219359	ENSG00000213341	0
1315	gene:ENSG00000126005:s:35278009-35278027	ENSG00000126005	0.0028436
1316	gene:ENSG00000101596:t:2724899-2724995	ENSG00000101596	0
1317	gene:ENSG00000054523:s:10272241-10272306	ENSG00000054523	0
1318	gene:ENSG00000095370:s:127773898-127774144	ENSG00000095370	0.0028436
1319	gene:ENSG00000147854:s:6420538-6421142	ENSG00000147854	0
1320	gene:ENSG00000147459:s:25268845-25268885	ENSG00000147459	0
1321	gene:ENSG00000095209:s:105705596-105706040	ENSG00000095209	0
1322	gene:ENSG00000164125:t:158170466-158171599	ENSG00000164125	0
1323	gene:ENSG00000013725:s:61013423-61013563	ENSG00000013725	0
1324	gene:ENSG00000118690:t:108883655-na	ENSG00000118690	0
1325	gene:ENSG00000227124:s:75741276-75741368	ENSG00000227124	0
1326	gene:ENSG00000114346:s:172758980-172759069	ENSG00000114346	0
1327	gene:ENSG00000089916:s:76151916-76152259	ENSG00000089916	0
1328	gene:ENSG00000065883:s:40088126-40088331	ENSG00000065883	0
1329	gene:ENSG00000234127:t:30201035-30201138	ENSG00000234127	0
1330	gene:ENSG00000215302:s:30470779-30471426	ENSG00000215302	0
1331	gene:ENSG00000079134:t:225089-225139	ENSG00000079134	0
1332	gene:ENSG00000151498:s:134259238-134259925	ENSG00000151498	0
1333	gene:ENSG00000145348:t:106251866-106252007	ENSG00000145348	0
1334	gene:ENSG00000196510:t:110377392-110377617	ENSG00000196510	0
1335	gene:ENSG00000151923:t:119593448-119593550	ENSG00000151923	0
1336	gene:ENSG00000170322:t:129892710-129893009	ENSG00000170322	0
1337	gene:ENSG00000237940:s:241971328-241971493	ENSG00000237940	0.2
1338	gene:ENSG00000125772:s:5610508-5611026	ENSG00000125772	0
1339	gene:ENSG00000177565:s:177197121-177197396	ENSG00000177565	0
1340	gene:ENSG00000067048:s:12909360-12909696	ENSG00000067048	0
1341	gene:ENSG00000083223:t:86301276-86301601	ENSG00000083223	0
1342	gene:ENSG00000109265:t:56307535-56307699	ENSG00000109265	0
1343	gene:ENSG00000271425:s:146127028-146127079	ENSG00000271425	0
1344	gene:ENSG00000145041:s:51440879-51441071	ENSG00000145041	0
1345	gene:ENSG00000119977:t:95684499-95684624	ENSG00000119977	0
1346	gene:ENSG00000173418:t:20033102-20033655	ENSG00000173418	0
1347	gene:ENSG00000205571:t:70067279-70067446	ENSG00000205571	0
1348	gene:ENSG00000141524:s:78122560-78122749	ENSG00000141524	0
1349	gene:ENSG00000144468:t:226864604-226865126	ENSG00000144468	0
1350	gene:ENSG00000090020:s:27153983-27154910	ENSG00000090020	0
1351	gene:ENSG00000166912:s:30947054-30947559	ENSG00000166912	0
1352	gene:ENSG00000145390:t:119239216-119239341	ENSG00000145390	0
1353	gene:ENSG00000172071:s:88583430-88583542	ENSG00000172071	0
1354	gene:ENSG00000169359:t:155829856-155829903	ENSG00000169359	0
1355	gene:ENSG00000119616:t:74715672-74716099	ENSG00000119616	0
1356	gene:ENSG00000139132:t:32581960-32582251	ENSG00000139132	0
1357	gene:ENSG00000163932:t:53178404-53178537	ENSG00000163932	0
1358	gene:ENSG00000167106:s:127979992-127980513	ENSG00000167106	0
1359	gene:ENSG00000256229:s:20167228-20167360	ENSG00000256229	0
1360	gene:ENSG00000269001:s:53197111-53197262	ENSG00000269001	0
1361	gene:ENSG00000108669:s:78707763-78708261	ENSG00000108669	0
1362	gene:ENSG00000083097:t:83096925-83097115	ENSG00000083097	0
1363	gene:ENSG00000130164:s:11102360-11104268	ENSG00000130164	0
1364	gene:ENSG00000205571:s:70065965-70066084	ENSG00000205571	0
1365	gene:ENSG00000177565:s:177098197-177098541	ENSG00000177565	0
1366	gene:ENSG00000197013:s:21505564-21505774	ENSG00000197013	0
1367	gene:ENSG00000106603:s:43638799-43639713	ENSG00000106603	0
1368	gene:ENSG00000006607:s:241372849-241373290	ENSG00000006607	0
1369	gene:ENSG00000172575:s:38559821-38560082	ENSG00000172575	0
1370	gene:ENSG00000085185:t:130028635-130028861	ENSG00000085185	0
1371	gene:ENSG00000167106:t:127953269-127953604	ENSG00000167106	0
1372	gene:ENSG00000121741:t:19970025-19970071	ENSG00000121741	0
1373	gene:ENSG00000187862:s:156585713-156585913	ENSG00000187862	0
1374	gene:ENSG00000109618:s:25160256-25160442	ENSG00000109618	0
1375	gene:ENSG00000157379:s:24298614-24299130	ENSG00000157379	0
1376	gene:ENSG00000104205:s:66712418-66712833	ENSG00000104205	0
1377	gene:ENSG00000068650:s:112857818-112857920	ENSG00000068650	0
1378	gene:ENSG00000168214:t:26430417-26430522	ENSG00000168214	0
1379	gene:ENSG00000129245:s:7594375-7594757	ENSG00000129245	0
1380	gene:ENSG00000103111:t:77193968-77195154	ENSG00000103111	0
1381	gene:ENSG00000131979:s:54845768-54845852	ENSG00000131979	0
1382	gene:ENSG00000008128:s:1704204-1704344	ENSG00000008128	0
1383	gene:ENSG00000213390:s:97259402-97259628	ENSG00000213390	0
1384	gene:ENSG00000126001:t:35490855-35491346	ENSG00000126001	0
1385	gene:ENSG00000152223:t:45952396-45952643	ENSG00000152223	0
1386	gene:ENSG00000181444:t:149764182-149766248	ENSG00000181444	0
1387	gene:ENSG00000115486:t:85558725-85559075	ENSG00000115486	0
1388	gene:ENSG00000273018:s:18523639-18523877	ENSG00000273018	0
1389	gene:ENSG00000155275:t:8449669-8450277	ENSG00000155275	0
1390	gene:ENSG00000154114:t:121036505-121036612	ENSG00000154114	0
1391	gene:ENSG00000198954:s:69005646-69005986	ENSG00000198954	0
1392	gene:ENSG00000155324:s:126423146-126423689	ENSG00000155324	0
1393	gene:ENSG00000213782:s:12814109-12814658	ENSG00000213782	0
1394	gene:ENSG00000117533:s:171728524-171728570	ENSG00000117533	0
1395	gene:ENSG00000102531:t:49201800-49201966	ENSG00000102531	0
1396	gene:ENSG00000114346:t:172761567-172761683	ENSG00000114346	0
1397	gene:ENSG00000240288:t:10291538-10293449	ENSG00000240288	0
1398	gene:ENSG00000138623:s:74418801-74418952	ENSG00000138623	0
1399	gene:ENSG00000148985:t:3811250-3811556	ENSG00000148985	0
1400	gene:ENSG00000106346:t:6135841-6135951	ENSG00000106346	0
1401	gene:ENSG00000197892:s:29140063-29140191	ENSG00000197892	0
1402	gene:ENSG00000153201:t:108763237-108768899	ENSG00000153201	0
1403	gene:ENSG00000141034:s:18054127-18054234	ENSG00000141034	0
1404	gene:ENSG00000051180:t:40728711-40728824	ENSG00000051180	0
1405	gene:ENSG00000184381:s:38128161-38128623	ENSG00000184381	0
1406	gene:ENSG00000165288:t:80729916-80730020	ENSG00000165288	0
1407	gene:ENSG00000158882:s:161226888-161226955	ENSG00000158882	0
1408	gene:ENSG00000112078:s:36470052-36470257	ENSG00000112078	0
1409	gene:ENSG00000118900:t:4872557-4872934	ENSG00000118900	0
1410	gene:ENSG00000112992:s:43603127-43603619	ENSG00000112992	0
1411	gene:ENSG00000121281:s:50309548-50309646	ENSG00000121281	0
1412	gene:ENSG00000112282:s:131618407-131618519	ENSG00000112282	0
1413	gene:ENSG00000010810:s:111872968-111873205	ENSG00000010810	0
1414	gene:ENSG00000082269:s:70475647-70475733	ENSG00000082269	0
1415	gene:ENSG00000181404:s:24851-25004	ENSG00000181404	0
1416	gene:ENSG00000114374:t:12843064-12843193	ENSG00000114374	0
1417	gene:ENSG00000158636:t:76458161-76458358	ENSG00000158636	0
1418	gene:ENSG00000154310:s:171369620-171369685	ENSG00000154310	0
1419	gene:ENSG00000072071:s:14157215-14157460	ENSG00000072071	0
1420	gene:ENSG00000134851:t:55422769-55424812	ENSG00000134851	0
1421	gene:ENSG00000115956:t:68384179-68384460	ENSG00000115956	0
1422	gene:ENSG00000182048:s:3626672-3626834	ENSG00000182048	0
1423	gene:ENSG00000162769:s:212885293-212885565	ENSG00000162769	0
1424	gene:ENSG00000100281:s:35288238-35288407	ENSG00000100281	0
1425	gene:ENSG00000234127:t:30189080-30189199	ENSG00000234127	0
1426	gene:ENSG00000114982:t:96610342-96610883	ENSG00000114982	0
1427	gene:ENSG00000266074:t:81438370-81438559	ENSG00000266074	0
1428	gene:ENSG00000091039:t:76487309-76487618	ENSG00000091039	0
1429	gene:ENSG00000141298:s:29675660-29676885	ENSG00000141298	0
1430	gene:ENSG00000179222:t:51894269-51894349	ENSG00000179222	0
1431	gene:ENSG00000117569:t:96806811-96806958	ENSG00000117569	0
1432	gene:ENSG00000139350:t:96934976-96935205	ENSG00000139350	0
1433	gene:ENSG00000083223:s:86303086-86303554	ENSG00000083223	0
1434	gene:ENSG00000142197:s:36211974-36212097	ENSG00000142197	0
1435	gene:ENSG00000126214:t:103685638-103686211	ENSG00000126214	0
1436	gene:ENSG00000197323:t:114399453-114399609	ENSG00000197323	0
1437	gene:ENSG00000169057:s:154091646-154092307	ENSG00000169057	0
1438	gene:ENSG00000028203:s:95256550-95256622	ENSG00000028203	0
1439	gene:ENSG00000005187:t:20769984-20770109	ENSG00000005187	0
1440	gene:ENSG00000276043:t:4947105-4947211	ENSG00000276043	0
1441	gene:ENSG00000155966:t:148885889-148885985	ENSG00000155966	0
1442	gene:ENSG00000107331:s:137024034-137024236	ENSG00000107331	0
1443	gene:ENSG00000188811:s:39039564-39041817	ENSG00000188811	0
1444	gene:ENSG00000100368:t:36937377-36938963	ENSG00000100368	0
1445	gene:ENSG00000102921:t:48548007-48548114	ENSG00000102921	0
1446	gene:ENSG00000100281:t:35293606-35295807	ENSG00000100281	0
1447	gene:ENSG00000227345:s:49915917-49915991	ENSG00000227345	0
1448	gene:ENSG00000196151:s:159275546-159275638	ENSG00000196151	0
1449	gene:ENSG00000064763:s:29149103-29149671	ENSG00000064763	0
1450	gene:ENSG00000283761:s:100067977-100068195	ENSG00000283761	0
1451	gene:ENSG00000156875:s:100067977-100068195	ENSG00000156875	0
1452	gene:ENSG00000196652:t:99505245-99506520	ENSG00000196652	0
1453	gene:ENSG00000109670:s:152534941-152535109	ENSG00000109670	0
1454	gene:ENSG00000174125:t:38800472-38800948	ENSG00000174125	0
1455	gene:ENSG00000101191:s:62926131-62926503	ENSG00000101191	0
1456	gene:ENSG00000109270:s:99894279-99894490	ENSG00000109270	0
1457	gene:ENSG00000116852:s:201005308-201005467	ENSG00000116852	0
1458	gene:ENSG00000165646:s:117270281-117270463	ENSG00000165646	0
1459	gene:ENSG00000261377:s:28846739-28846836	ENSG00000261377	0
1460	gene:ENSG00000106976:t:128242232-128242295	ENSG00000106976	0
1461	gene:ENSG00000171103:s:28869560-28870301	ENSG00000171103	0
1462	gene:ENSG00000130714:s:131502902-131503313	ENSG00000130714	0
1463	gene:ENSG00000129007:s:68205245-68206110	ENSG00000129007	0
1464	gene:ENSG00000114374:s:12842225-12842465	ENSG00000114374	0
1465	gene:ENSG00000172086:s:88034134-88034309	ENSG00000172086	0
1466	gene:ENSG00000161558:t:48334008-48334432	ENSG00000161558	0
1467	gene:ENSG00000179094:s:8156190-8156506	ENSG00000179094	0
1468	gene:ENSG00000188313:s:146525529-146525647	ENSG00000188313	0
1469	gene:ENSG00000115421:t:60775034-60775123	ENSG00000115421	0
1470	gene:ENSG00000206530:t:113286947-113291748	ENSG00000206530	0
1471	gene:ENSG00000079332:t:70161858-70162396	ENSG00000079332	0
1472	gene:ENSG00000172671:t:45648294-45648534	ENSG00000172671	0
1473	gene:ENSG00000143919:s:44390241-44390305	ENSG00000143919	0
1474	gene:ENSG00000127993:t:92536851-92538005	ENSG00000127993	0
1475	gene:ENSG00000119004:t:203251967-203252109	ENSG00000119004	0
1476	gene:ENSG00000173418:s:20026784-20026919	ENSG00000173418	0
1477	gene:ENSG00000196305:s:92255535-92255758	ENSG00000196305	0
1478	gene:ENSG00000183696:t:48101816-48101982	ENSG00000183696	0
1479	gene:ENSG00000135976:s:97164283-97164311	ENSG00000135976	0
1480	gene:ENSG00000099204:s:114451624-114451671	ENSG00000099204	0
1481	gene:ENSG00000171103:t:28861104-28861490	ENSG00000171103	0
1482	gene:ENSG00000134283:s:42442485-42442741	ENSG00000134283	0
1483	gene:ENSG00000171307:t:97454714-97454799	ENSG00000171307	0
1484	gene:ENSG00000119471:s:112379937-112380352	ENSG00000119471	0
1485	gene:ENSG00000129245:t:7593918-7594004	ENSG00000129245	0
1486	gene:ENSG00000244301:s:200695734-200696011	ENSG00000244301	0
1487	gene:ENSG00000136937:t:97658640-97658743	ENSG00000136937	0
1488	gene:ENSG00000278540:t:37284838-37284970	ENSG00000278540	0
1489	gene:ENSG00000145016:s:197736655-197737180	ENSG00000145016	0
1490	gene:ENSG00000110756:t:18297559-18297717	ENSG00000110756	0
1491	gene:ENSG00000118276:s:31684142-31684997	ENSG00000118276	0
1492	gene:ENSG00000107566:s:100185514-100185637	ENSG00000107566	0
1493	gene:ENSG00000121988:s:135345550-135345635	ENSG00000121988	0
1494	gene:ENSG00000145012:t:188341656-188341719	ENSG00000145012	0
1495	gene:ENSG00000280279:t:65830-65887	ENSG00000280279	0
1496	gene:ENSG00000111450:s:130806982-130807107	ENSG00000111450	0
1497	gene:ENSG00000173120:s:67215340-67215673	ENSG00000173120	0
1498	gene:ENSG00000106070:s:50603885-50604085	ENSG00000106070	0
1499	gene:ENSG00000168405:s:25113498-25113782	ENSG00000168405	0
1500	gene:ENSG00000138050:t:39766057-39766212	ENSG00000138050	0
1501	gene:ENSG00000095139:s:118572390-118572550	ENSG00000095139	0
1502	gene:ENSG00000100888:s:21456032-21456126	ENSG00000100888	0
1503	gene:ENSG00000137177:s:17987054-17987144	ENSG00000137177	0
1504	gene:ENSG00000103540:s:19523811-19524088	ENSG00000103540	0
1505	gene:ENSG00000112701:t:75647292-75647895	ENSG00000112701	0
1506	gene:ENSG00000118900:s:4870844-4871050	ENSG00000118900	0
1507	gene:ENSG00000106459:t:129711475-129711576	ENSG00000106459	0
1508	gene:ENSG00000184371:t:109915273-109915696	ENSG00000184371	0
1509	gene:ENSG00000213462:s:65006541-65006743	ENSG00000213462	0
1510	gene:ENSG00000172197:t:20124408-20124600	ENSG00000172197	0
1511	gene:ENSG00000072803:s:171996890-171997149	ENSG00000072803	0
1512	gene:ENSG00000160305:s:46458899-46459310	ENSG00000160305	0
1513	gene:ENSG00000152455:t:14896846-14897517	ENSG00000152455	0
1514	gene:ENSG00000077254:t:77718596-77719093	ENSG00000077254	0
1515	gene:ENSG00000183696:s:48101816-48101982	ENSG00000183696	0
1516	gene:ENSG00000100815:s:92033192-92033253	ENSG00000100815	0
1517	gene:ENSG00000106785:s:98078062-98078386	ENSG00000106785	0
1518	gene:ENSG00000064313:s:119803878-119804019	ENSG00000064313	0
1519	gene:ENSG00000104320:t:89955283-89955555	ENSG00000104320	0
1520	gene:ENSG00000256500:t:103685638-103685924	ENSG00000256500	0
1521	gene:ENSG00000165801:s:21085689-21086906	ENSG00000165801	0
1522	gene:ENSG00000251022:s:82899823-82900223	ENSG00000251022	0
1523	gene:ENSG00000198793:s:11258485-11258593	ENSG00000198793	0
1524	gene:ENSG00000269713:s:149062058-149062265	ENSG00000269713	0
1525	gene:ENSG00000154114:s:121035241-121036314	ENSG00000154114	0.4
1526	gene:ENSG00000116679:s:185309383-185309511	ENSG00000116679	0
1527	gene:ENSG00000250132:s:989809-990122	ENSG00000250132	0
1528	gene:ENSG00000108021:t:5720544-5720668	ENSG00000108021	0
1529	gene:ENSG00000112282:t:131598556-131598761	ENSG00000112282	0
1530	gene:ENSG00000106462:s:148817877-148818117	ENSG00000106462	0
1531	gene:ENSG00000076108:t:56605073-56605682	ENSG00000076108	0
1532	gene:ENSG00000164506:s:147334157-147334222	ENSG00000164506	0
1533	gene:ENSG00000234127:s:30213305-30213427	ENSG00000234127	0
1534	gene:ENSG00000156642:s:73570150-73570423	ENSG00000156642	0
1535	gene:ENSG00000156787:s:123077081-123077257	ENSG00000156787	0
1536	gene:ENSG00000205531:t:2955744-2955790	ENSG00000205531	0
1537	gene:ENSG00000054967:t:73391982-73392624	ENSG00000054967	0
1538	gene:ENSG00000198793:s:11121095-11121384	ENSG00000198793	0
1539	gene:ENSG00000263001:s:74714857-74714944	ENSG00000263001	0
1540	gene:ENSG00000156469:s:96258357-96258719	ENSG00000156469	0
1541	gene:ENSG00000116761:t:70421566-70421675	ENSG00000116761	0
1542	gene:ENSG00000198586:t:171091965-171092267	ENSG00000198586	0
1543	gene:ENSG00000163644:s:88268741-88268906	ENSG00000163644	0
1544	gene:ENSG00000273018:s:18528573-18529328	ENSG00000273018	0.0028436
1545	gene:ENSG00000160336:s:53449512-53449638	ENSG00000160336	0
1546	gene:ENSG00000076641:s:80975206-80976906	ENSG00000076641	0
1547	gene:ENSG00000122126:s:129548563-129548601	ENSG00000122126	0
1548	gene:ENSG00000241549:s:26956389-26956554	ENSG00000241549	0
1549	gene:ENSG00000116350:t:29160375-29160563	ENSG00000116350	0
1550	gene:ENSG00000070669:s:97872351-97872542	ENSG00000070669	0
1551	gene:ENSG00000115295:s:29167476-29167876	ENSG00000115295	0
1552	gene:ENSG00000204611:s:52139732-52139922	ENSG00000204611	0
1553	gene:ENSG00000160062:s:32553459-32553540	ENSG00000160062	0
1554	gene:ENSG00000254553:s:32553459-32553540	ENSG00000254553	0
1555	gene:ENSG00000107938:t:125729358-125729536	ENSG00000107938	0
1556	gene:ENSG00000105865:s:107570068-107571266	ENSG00000105865	0
1557	gene:ENSG00000100280:s:29330378-29330532	ENSG00000100280	0
1558	gene:ENSG00000155329:s:133026116-133026604	ENSG00000155329	0
1559	gene:ENSG00000076641:t:80967810-80970907	ENSG00000076641	0
1560	gene:ENSG00000161203:t:184180849-184180984	ENSG00000161203	0
1561	gene:ENSG00000156162:s:94739645-94739790	ENSG00000156162	0
1562	gene:ENSG00000157106:s:18925950-18926454	ENSG00000157106	0
1563	gene:ENSG00000130255:s:5690333-5690458	ENSG00000130255	0
1564	gene:ENSG00000112234:t:98905426-98905670	ENSG00000112234	0
1565	gene:ENSG00000100023:s:21669913-21670211	ENSG00000100023	0
1566	gene:ENSG00000032742:s:20567069-20567256	ENSG00000032742	0
1567	gene:ENSG00000165288:s:80733158-80733496	ENSG00000165288	0
1568	gene:ENSG00000149503:t:62144982-62145091	ENSG00000149503	0
1569	gene:ENSG00000059145:t:1403208-1403344	ENSG00000059145	0
1570	gene:ENSG00000153201:s:108758228-108758548	ENSG00000153201	0
1571	gene:ENSG00000118369:s:78197936-78198068	ENSG00000118369	0
1572	gene:ENSG00000234719:t:11937540-11937668	ENSG00000234719	0
1573	gene:ENSG00000183955:s:123383773-123384208	ENSG00000183955	0
1574	gene:ENSG00000125089:s:8216203-8216257	ENSG00000125089	0
1575	gene:ENSG00000124942:s:62535003-62535190	ENSG00000124942	0
1576	gene:ENSG00000032742:t:20574370-20574475	ENSG00000032742	0
1577	gene:ENSG00000275052:t:55564902-55565041	ENSG00000275052	0
1578	gene:ENSG00000170473:s:55927725-55927913	ENSG00000170473	0
1579	gene:ENSG00000141568:t:82585904-82586043	ENSG00000141568	0
1580	gene:ENSG00000100888:t:21428964-21429335	ENSG00000100888	0
1581	gene:ENSG00000185658:t:39209786-39210147	ENSG00000185658	0
1582	gene:ENSG00000242086:t:195664086-195664452	ENSG00000242086	0
1583	gene:ENSG00000086712:s:16839478-16839975	ENSG00000086712	0
1584	gene:ENSG00000126001:s:35477826-35478101	ENSG00000126001	0
1585	gene:ENSG00000163681:t:57912139-57913075	ENSG00000163681	0
1586	gene:ENSG00000013725:t:61015421-61015835	ENSG00000013725	0
1587	gene:ENSG00000119688:t:74289301-74289972	ENSG00000119688	0
1588	gene:ENSG00000116017:s:929262-930159	ENSG00000116017	0
1589	gene:ENSG00000187790:s:45151397-45151652	ENSG00000187790	0
1590	gene:ENSG00000151914:t:56466078-56466195	ENSG00000151914	0.2
1591	gene:ENSG00000115944:t:42335627-42335745	ENSG00000115944	0
1592	gene:ENSG00000104320:s:89958725-89958854	ENSG00000104320	0
1593	gene:ENSG00000136104:s:50949245-50949505	ENSG00000136104	0
1594	gene:ENSG00000143398:s:151223880-151224279	ENSG00000143398	0
1595	gene:ENSG00000001461:s:24463985-24464120	ENSG00000001461	0
1596	gene:ENSG00000127989:t:91870929-91874764	ENSG00000127989	0
1597	gene:ENSG00000165028:t:104772796-104772908	ENSG00000165028	0
1598	gene:ENSG00000103657:t:63712775-63712899	ENSG00000103657	0
1599	gene:ENSG00000213588:t:33455030-33455337	ENSG00000213588	0
1600	gene:ENSG00000113522:s:132640672-132640805	ENSG00000113522	0
1601	gene:ENSG00000108423:t:59866596-59866749	ENSG00000108423	0
1602	gene:ENSG00000070269:s:56615451-56616264	ENSG00000070269	0.4
1603	gene:ENSG00000111859:s:11232504-11232682	ENSG00000111859	0
1604	gene:ENSG00000155903:s:141487047-141487216	ENSG00000155903	0
1605	gene:ENSG00000139350:s:96907223-96907322	ENSG00000139350	0
1606	gene:ENSG00000113851:s:3153333-3153488	ENSG00000113851	0
1607	gene:ENSG00000256223:t:133143703-133144525	ENSG00000256223	0
1608	gene:ENSG00000250361:s:144001185-144001283	ENSG00000250361	0
1609	gene:ENSG00000188191:s:727015-727341	ENSG00000188191	0
1610	gene:ENSG00000089022:t:111871085-111871180	ENSG00000089022	0
1611	gene:ENSG00000111731:s:22472744-22472807	ENSG00000111731	0
1612	gene:ENSG00000006831:t:1783880-1784073	ENSG00000006831	0
1613	gene:ENSG00000157450:s:58987655-58988068	ENSG00000157450	0
1614	gene:ENSG00000138092:t:24815190-24816571	ENSG00000138092	0
1615	gene:ENSG00000159399:t:74873844-74873943	ENSG00000159399	0
1616	gene:ENSG00000166479:t:68680981-68681125	ENSG00000166479	0
1617	gene:ENSG00000145868:s:148394712-148394904	ENSG00000145868	0
1618	gene:ENSG00000137343:t:30645423-30645974	ENSG00000137343	0
1619	gene:ENSG00000021776:s:34964234-34964453	ENSG00000021776	0
1620	gene:ENSG00000078804:t:34708691-34708863	ENSG00000078804	0
1621	gene:ENSG00000143164:t:168019545-168019961	ENSG00000143164	0
1622	gene:ENSG00000108669:t:78702122-78702240	ENSG00000108669	0
1623	gene:ENSG00000156787:t:123144717-123144855	ENSG00000156787	0
1624	gene:ENSG00000182606:s:42013802-42014128	ENSG00000182606	0
1625	gene:ENSG00000189376:t:123219957-123220321	ENSG00000189376	0
1626	gene:ENSG00000031823:t:5951393-5951596	ENSG00000031823	0
1627	gene:ENSG00000115760:s:32395511-32395593	ENSG00000115760	0
1628	gene:ENSG00000196792:t:30913524-30913686	ENSG00000196792	0
1629	gene:ENSG00000109572:t:169680050-169680207	ENSG00000109572	0
1630	gene:ENSG00000111300:t:112026689-112029653	ENSG00000111300	0.0028436
1631	gene:ENSG00000006062:s:45316960-45317145	ENSG00000006062	0
1632	gene:ENSG00000094841:t:75296342-75296411	ENSG00000094841	0
1633	gene:ENSG00000139218:t:45951650-45951752	ENSG00000139218	0
1634	gene:ENSG00000102445:s:46368733-46368815	ENSG00000102445	0
1635	gene:ENSG00000124198:s:48972326-48972425	ENSG00000124198	0
1636	gene:ENSG00000204138:s:28493015-28493277	ENSG00000204138	0
1637	gene:ENSG00000100938:t:24233219-24233428	ENSG00000100938	0
1638	gene:ENSG00000086712:t:16841428-16844519	ENSG00000086712	0
1639	gene:ENSG00000095261:s:120842737-120842984	ENSG00000095261	0
1640	gene:ENSG00000243364:t:155068853-155069553	ENSG00000243364	0
1641	gene:ENSG00000164548:s:23507157-23507535	ENSG00000164548	0
1642	gene:ENSG00000214655:s:73790975-73791176	ENSG00000214655	0
1643	gene:ENSG00000135913:s:218562673-218562813	ENSG00000135913	0
1644	gene:ENSG00000146540:s:1137315-1138260	ENSG00000146540	0
1645	gene:ENSG00000198879:t:7188624-7188733	ENSG00000198879	0
1646	gene:ENSG00000198814:s:30690751-30691199	ENSG00000198814	0
1647	gene:ENSG00000054523:t:10339769-10339859	ENSG00000054523	0
1648	gene:ENSG00000112200:s:57099061-57099141	ENSG00000112200	0
1649	gene:ENSG00000185344:t:123752283-123752402	ENSG00000185344	0
1650	gene:ENSG00000136937:s:97656011-97656085	ENSG00000136937	0
1651	gene:ENSG00000156504:t:134769566-134771354	ENSG00000156504	0
1652	gene:ENSG00000134744:t:52446587-52446667	ENSG00000134744	0
1653	gene:ENSG00000138134:s:88879734-88880658	ENSG00000138134	0
1654	gene:ENSG00000170776:s:85380571-85380979	ENSG00000170776	0
1655	gene:ENSG00000112592:s:170554302-170554463	ENSG00000112592	0
1656	gene:ENSG00000164674:s:158708322-158708391	ENSG00000164674	0.0028436
1657	gene:ENSG00000124177:t:41484352-41484609	ENSG00000124177	0
1658	gene:ENSG00000051825:s:123155688-123155884	ENSG00000051825	0
1659	gene:ENSG00000141384:s:26225936-26227276	ENSG00000141384	0
1660	gene:ENSG00000162402:t:55085942-55086434	ENSG00000162402	0
1661	gene:ENSG00000100124:s:37838500-37838598	ENSG00000100124	0
1662	gene:ENSG00000158006:t:25984460-25984528	ENSG00000158006	0
1663	gene:ENSG00000140526:t:89113725-89113824	ENSG00000140526	0
1664	gene:ENSG00000148814:t:132337565-132337695	ENSG00000148814	0
1665	gene:ENSG00000283900:s:38361399-38361560	ENSG00000283900	0
1666	gene:ENSG00000182150:s:95955914-95956013	ENSG00000182150	0
1667	gene:ENSG00000186376:s:135341768-135344087	ENSG00000186376	0
1668	gene:ENSG00000265148:s:58337336-58337993	ENSG00000265148	0.0028436
1669	gene:ENSG00000140563:s:94231538-94231665	ENSG00000140563	0
1670	gene:ENSG00000181444:s:149769001-149769267	ENSG00000181444	0
1671	gene:ENSG00000134109:t:5213319-5213522	ENSG00000134109	0
1672	gene:ENSG00000179523:s:44536791-44536923	ENSG00000179523	0
1673	gene:ENSG00000172530:s:87951432-87951915	ENSG00000172530	0
1674	gene:ENSG00000118197:t:200650425-200650676	ENSG00000118197	0
1675	gene:ENSG00000114648:s:47282917-47283094	ENSG00000114648	0
1676	gene:ENSG00000055917:t:20327310-20327386	ENSG00000055917	0
1677	gene:ENSG00000205746:t:18351774-18351943	ENSG00000205746	0
1678	gene:ENSG00000120868:t:98706480-98706610	ENSG00000120868	0
1679	gene:ENSG00000122008:t:75596222-75597178	ENSG00000122008	0
1680	gene:ENSG00000023909:t:93894614-93894728	ENSG00000023909	0
1681	gene:ENSG00000086015:s:46027731-46027863	ENSG00000086015	0
1682	gene:ENSG00000105647:s:18161054-18161185	ENSG00000105647	0
1683	gene:ENSG00000268173:s:18161054-18161185	ENSG00000268173	0
1684	gene:ENSG00000116138:t:15534237-15534303	ENSG00000116138	0
1685	gene:ENSG00000182866:s:32275914-32276063	ENSG00000182866	0
1686	gene:ENSG00000127452:s:9818154-9818617	ENSG00000127452	0
1687	gene:ENSG00000275342:t:8339204-8339635	ENSG00000275342	0
1688	gene:ENSG00000152601:s:152300866-152300973	ENSG00000152601	0
1689	gene:ENSG00000170473:s:55927076-55927267	ENSG00000170473	0
1690	gene:ENSG00000168826:s:4313041-4313114	ENSG00000168826	0
1691	gene:ENSG00000149930:s:29986265-29986504	ENSG00000149930	0
1692	gene:ENSG00000164548:s:23530925-23531322	ENSG00000164548	0
1693	gene:ENSG00000269001:t:53204016-53204142	ENSG00000269001	0
1694	gene:ENSG00000228794:t:853391-859446	ENSG00000228794	0
1695	gene:ENSG00000054267:t:235196031-235196115	ENSG00000054267	0
1696	gene:ENSG00000101745:t:9208657-9208803	ENSG00000101745	0
1697	gene:ENSG00000198901:t:90980884-90981231	ENSG00000198901	0
1698	gene:ENSG00000110172:t:90206202-90206272	ENSG00000110172	0
1699	gene:ENSG00000110075:t:68519501-68519651	ENSG00000110075	0
1700	gene:ENSG00000158636:s:76453314-76453931	ENSG00000158636	0
1701	gene:ENSG00000267169:t:14168777-14171267	ENSG00000267169	0
1702	gene:ENSG00000085511:t:161034259-161034449	ENSG00000085511	0
1703	gene:ENSG00000134109:s:5211064-5211575	ENSG00000134109	0
1704	gene:ENSG00000169629:s:112401117-112401260	ENSG00000169629	0
1705	gene:ENSG00000183814:s:226266213-226266332	ENSG00000183814	0
1706	gene:ENSG00000163219:s:68734835-68735260	ENSG00000163219	0
1707	gene:ENSG00000152256:s:172562741-172562800	ENSG00000152256	0
1708	gene:ENSG00000132275:s:6602997-6603620	ENSG00000132275	0
1709	gene:ENSG00000198420:t:143875989-143876622	ENSG00000198420	0
1710	gene:ENSG00000166479:s:68682925-68682994	ENSG00000166479	0
1711	gene:ENSG00000123983:s:222916319-222916680	ENSG00000123983	0
1712	gene:ENSG00000100124:t:37833684-37833755	ENSG00000100124	0
1713	gene:ENSG00000147099:s:72484851-72489041	ENSG00000147099	0
1714	gene:ENSG00000118873:t:220195298-220195377	ENSG00000118873	0
1715	gene:ENSG00000182378:t:283734-284600	ENSG00000182378	0
1716	gene:ENSG00000064225:t:98772813-98773105	ENSG00000064225	0
1717	gene:ENSG00000283196:s:89581006-89581140	ENSG00000283196	0
1718	gene:ENSG00000164506:t:147353323-147353373	ENSG00000164506	0
1719	gene:ENSG00000104756:t:25446080-25446250	ENSG00000104756	0
1720	gene:ENSG00000198901:s:90981748-90982026	ENSG00000198901	0
1721	gene:ENSG00000162650:s:109483479-109484080	ENSG00000162650	0.2
1722	gene:ENSG00000059145:s:1399028-1399557	ENSG00000059145	0
1723	gene:ENSG00000122591:s:22977341-22977421	ENSG00000122591	0
1724	gene:ENSG00000145740:s:69093646-69094338	ENSG00000145740	0
1725	gene:ENSG00000175164:t:133259819-133259866	ENSG00000175164	0
1726	gene:ENSG00000163681:s:57909076-57909221	ENSG00000163681	0
1727	gene:ENSG00000174501:s:95919892-95919920	ENSG00000174501	0
1728	gene:ENSG00000005700:s:82217960-82218137	ENSG00000005700	0
1729	gene:ENSG00000225830:t:49515201-49517121	ENSG00000225830	0
1730	gene:ENSG00000131507:s:142135730-142135821	ENSG00000131507	0
1731	gene:ENSG00000198301:s:75975744-75975844	ENSG00000198301	0
1732	gene:ENSG00000170322:s:129895413-129895590	ENSG00000170322	0
1733	gene:ENSG00000138050:t:39768424-39768501	ENSG00000138050	0
1734	gene:ENSG00000121644:t:244686597-244686669	ENSG00000121644	0
1735	gene:ENSG00000106012:s:2558972-2559217	ENSG00000106012	0
1736	gene:ENSG00000074582:s:218659656-218659743	ENSG00000074582	0
1737	gene:ENSG00000182670:t:37085790-37087401	ENSG00000182670	0
1738	gene:ENSG00000205643:t:46244011-46245238	ENSG00000205643	0
1739	gene:ENSG00000147852:t:2646334-2646600	ENSG00000147852	0
1740	gene:ENSG00000240137:t:150706927-150707171	ENSG00000240137	0
1741	gene:ENSG00000113851:t:3148992-3151045	ENSG00000113851	0
1742	gene:ENSG00000163681:t:57871636-57871698	ENSG00000163681	0
1743	gene:ENSG00000187097:t:73958010-73959553	ENSG00000187097	0
1744	gene:ENSG00000159346:t:202950926-202951164	ENSG00000159346	0
1745	gene:ENSG00000040275:t:169588373-169588490	ENSG00000040275	0
1746	gene:ENSG00000111711:t:21512295-21512775	ENSG00000111711	0
1747	gene:ENSG00000077254:t:77713200-77713514	ENSG00000077254	0
1748	gene:ENSG00000160785:s:156193932-156194247	ENSG00000160785	0
1749	gene:ENSG00000073792:t:185658341-185658678	ENSG00000073792	0
1750	gene:ENSG00000127946:t:75599142-75599247	ENSG00000127946	0
1751	gene:ENSG00000155792:s:119873717-119873973	ENSG00000155792	0
1752	gene:ENSG00000135913:t:218560820-218560883	ENSG00000135913	0
1753	gene:ENSG00000155393:s:50075571-50075711	ENSG00000155393	0
1754	gene:ENSG00000144893:t:151432325-151437072	ENSG00000144893	0
1755	gene:ENSG00000105808:s:102605858-102606177	ENSG00000105808	0
1756	gene:ENSG00000107036:s:5689959-5690359	ENSG00000107036	0
1757	gene:ENSG00000107938:s:125725682-125725838	ENSG00000107938	0
1758	gene:ENSG00000169752:s:76009200-76009303	ENSG00000169752	0
1759	gene:ENSG00000144559:s:11846502-11846919	ENSG00000144559	0.0028436
1760	gene:ENSG00000198301:t:75973317-75973391	ENSG00000198301	0
1761	gene:ENSG00000100150:s:31893582-31894902	ENSG00000100150	0
1762	gene:ENSG00000205531:t:2979207-2979237	ENSG00000205531	0
1763	gene:ENSG00000178295:s:17768738-17768811	ENSG00000178295	0
1764	gene:ENSG00000136715:s:128027717-128028120	ENSG00000136715	0
1765	gene:ENSG00000175470:s:131901238-131901904	ENSG00000175470	0
1766	gene:ENSG00000106829:t:79652590-79652629	ENSG00000106829	0
1767	gene:ENSG00000174227:t:505718-505927	ENSG00000174227	0
1768	gene:ENSG00000085433:t:108983271-108983451	ENSG00000085433	0
1769	gene:ENSG00000173621:s:66857063-66857296	ENSG00000173621	0
1770	gene:ENSG00000137145:s:19230435-19230923	ENSG00000137145	0
1771	gene:ENSG00000133812:s:9808545-9809272	ENSG00000133812	0
1772	gene:ENSG00000136098:t:52141020-52141069	ENSG00000136098	0
1773	gene:ENSG00000122591:t:22976210-22976305	ENSG00000122591	0
1774	gene:ENSG00000257621:t:58293766-58295817	ENSG00000257621	0
1775	gene:ENSG00000225484:s:79723915-79724036	ENSG00000225484	0
1776	gene:ENSG00000105750:s:20934949-20935047	ENSG00000105750	0
1777	gene:ENSG00000114439:s:107755598-107755678	ENSG00000114439	0
1778	gene:ENSG00000181381:s:168420261-168420380	ENSG00000181381	0
1779	gene:ENSG00000165819:s:21499463-21499600	ENSG00000165819	0
1780	gene:ENSG00000184432:t:139380011-139383435	ENSG00000184432	0
1781	gene:ENSG00000131507:t:142140543-142141432	ENSG00000131507	0
1782	gene:ENSG00000132294:s:131987575-131987702	ENSG00000132294	0
1783	gene:ENSG00000096746:s:68336505-68337459	ENSG00000096746	0
1784	gene:ENSG00000134779:t:36777647-36780336	ENSG00000134779	0
1785	gene:ENSG00000101187:t:62668012-62668286	ENSG00000101187	0
1786	gene:ENSG00000148110:s:94438401-94438528	ENSG00000148110	0
1787	gene:ENSG00000214517:s:74204344-74204453	ENSG00000214517	0
1788	gene:ENSG00000157895:t:121011011-121011146	ENSG00000157895	0
1789	gene:ENSG00000132664:s:18468944-18469368	ENSG00000132664	0
1790	gene:ENSG00000143952:t:63983864-63984019	ENSG00000143952	0
1791	gene:ENSG00000116731:t:13816427-13816608	ENSG00000116731	0
1792	gene:ENSG00000244682:t:161599571-161600264	ENSG00000244682	0
1793	gene:ENSG00000116761:s:70415956-70416037	ENSG00000116761	0
1794	gene:ENSG00000185596:t:101973592-101973727	ENSG00000185596	0
1795	gene:ENSG00000036549:s:77683238-77683419	ENSG00000036549	0
1796	gene:ENSG00000138688:t:122279775-122279981	ENSG00000138688	0
1797	gene:ENSG00000164190:s:37057186-37057332	ENSG00000164190	0
1798	gene:ENSG00000023909:s:93897839-93897898	ENSG00000023909	0
1799	gene:ENSG00000085491:s:108198493-108200849	ENSG00000085491	0
1800	gene:ENSG00000160179:t:42288211-42288312	ENSG00000160179	0
1801	gene:ENSG00000164053:t:48460110-48460509	ENSG00000164053	0
1802	gene:ENSG00000123810:s:41363101-41363551	ENSG00000123810	0
1803	gene:ENSG00000065882:s:37977310-37977529	ENSG00000065882	0
1804	gene:ENSG00000198420:s:143901961-143902198	ENSG00000198420	0
1805	gene:ENSG00000040341:s:73672982-73673242	ENSG00000040341	0
1806	gene:ENSG00000094841:s:75293472-75293518	ENSG00000094841	0
1807	gene:ENSG00000265681:s:49492452-49492523	ENSG00000265681	0
1808	gene:ENSG00000159399:s:74872163-74872419	ENSG00000159399	0
1809	gene:ENSG00000174953:t:154277598-154277894	ENSG00000174953	0
1810	gene:ENSG00000168827:s:158684524-158685314	ENSG00000168827	0
1811	gene:ENSG00000143190:s:167396286-167396427	ENSG00000143190	0
1812	gene:ENSG00000148835:s:103373358-103373599	ENSG00000148835	0
1813	gene:ENSG00000136280:s:45027634-45027797	ENSG00000136280	0
1814	gene:ENSG00000111859:s:11305853-11306182	ENSG00000111859	0
1815	gene:ENSG00000113597:t:65657971-65658501	ENSG00000113597	0
1816	gene:ENSG00000213639:s:28751814-28751820	ENSG00000213639	0
1817	gene:ENSG00000266714:t:75591792-75592080	ENSG00000266714	0
1818	gene:ENSG00000284946:s:91006950-91007046	ENSG00000284946	0
1819	gene:ENSG00000184056:s:91006950-91007046	ENSG00000184056	0
1820	gene:ENSG00000163681:s:57922854-57923023	ENSG00000163681	0
1821	gene:ENSG00000106948:t:114341836-114342125	ENSG00000106948	0
1822	gene:ENSG00000188529:s:23978653-23978946	ENSG00000188529	0
1823	gene:ENSG00000099968:t:17726677-17730855	ENSG00000099968	0
1824	gene:ENSG00000127603:t:39437777-39438008	ENSG00000127603	0
1825	gene:ENSG00000143374:s:150504333-150504436	ENSG00000143374	0
1826	gene:ENSG00000138678:s:83544536-83544613	ENSG00000138678	0
1827	gene:ENSG00000171456:t:32369013-32369123	ENSG00000171456	0
1828	gene:ENSG00000198556:s:99479640-99481301	ENSG00000198556	0
1829	gene:ENSG00000096746:t:68338806-68339260	ENSG00000096746	0
1830	gene:ENSG00000282870:t:29100369-29100460	ENSG00000282870	0
1831	gene:ENSG00000211455:s:27314504-27314674	ENSG00000211455	0
1832	gene:ENSG00000054523:t:10275428-10275503	ENSG00000054523	0
1833	gene:ENSG00000138795:s:108083213-108083446	ENSG00000138795	0
1834	gene:ENSG00000226471:t:28821972-28822215	ENSG00000226471	0
1835	gene:ENSG00000112972:t:43296655-43297166	ENSG00000112972	0
1836	gene:ENSG00000125107:s:58629723-58629886	ENSG00000125107	0
1837	gene:ENSG00000148700:t:110079239-110079297	ENSG00000148700	0
1838	gene:ENSG00000185917:t:36036085-36036251	ENSG00000185917	0
1839	gene:ENSG00000120162:s:27528906-27529781	ENSG00000120162	0
1840	gene:ENSG00000067048:t:12912640-12912882	ENSG00000067048	0
1841	gene:ENSG00000160216:s:43865186-43865345	ENSG00000160216	0
1842	gene:ENSG00000134900:t:102636871-102637239	ENSG00000134900	0
1843	gene:ENSG00000174501:s:95960639-95960667	ENSG00000174501	0
1844	gene:ENSG00000129657:s:77216206-77216218	ENSG00000129657	0
1845	gene:ENSG00000178623:t:240627433-240631259	ENSG00000178623	0
1846	gene:ENSG00000265479:s:77011880-77012019	ENSG00000265479	0
1847	gene:ENSG00000083223:t:86317219-86317276	ENSG00000083223	0
1848	gene:ENSG00000064995:s:34880289-34880579	ENSG00000064995	0
1849	gene:ENSG00000115421:s:60770458-60770511	ENSG00000115421	0
1850	gene:ENSG00000039319:s:80408013-80408153	ENSG00000039319	0
1851	gene:ENSG00000183486:t:41376836-41377306	ENSG00000183486	0
1852	gene:ENSG00000187862:t:156586469-156586770	ENSG00000187862	0
1853	gene:ENSG00000138468:t:101347872-101348051	ENSG00000138468	0
1854	gene:ENSG00000111846:t:10621351-10621645	ENSG00000111846	0
1855	gene:ENSG00000159140:s:33559587-33559775	ENSG00000159140	0
1856	gene:ENSG00000156802:s:123339311-123339446	ENSG00000156802	0
1857	gene:ENSG00000138835:t:113583450-113583939	ENSG00000138835	0
1858	gene:ENSG00000144567:s:na-219176847	ENSG00000144567	0
1859	gene:ENSG00000215114:s:58434395-58434504	ENSG00000215114	0
1860	gene:ENSG00000172071:t:88579518-88579969	ENSG00000172071	0
1861	gene:ENSG00000054523:s:10337046-10337203	ENSG00000054523	0
1862	gene:ENSG00000204138:s:28438151-28438488	ENSG00000204138	0
1863	gene:ENSG00000140718:t:54111762-54114463	ENSG00000140718	0
1864	gene:ENSG00000120451:t:130907953-130908346	ENSG00000120451	0
1865	gene:ENSG00000145241:t:67468748-67472675	ENSG00000145241	0
1866	gene:ENSG00000230021:s:732981-733218	ENSG00000230021	0
1867	gene:ENSG00000058056:s:179708773-179708957	ENSG00000058056	0
1868	gene:ENSG00000197063:t:81923150-81923214	ENSG00000197063	0
1869	gene:ENSG00000112972:s:43298144-43298975	ENSG00000112972	0
1870	gene:ENSG00000196295:t:30568677-30568994	ENSG00000196295	0
1871	gene:ENSG00000143398:t:151227267-151227400	ENSG00000143398	0
1872	gene:ENSG00000125630:s:112552645-112552816	ENSG00000125630	0
1873	gene:ENSG00000127511:s:16862352-16862559	ENSG00000127511	0
1874	gene:ENSG00000267575:s:27797754-27798282	ENSG00000267575	0
1875	gene:ENSG00000142875:s:84197729-84197824	ENSG00000142875	0
1876	gene:ENSG00000115421:s:60786947-60787066	ENSG00000115421	0
1877	gene:ENSG00000126001:t:35479100-35479424	ENSG00000126001	0
1878	gene:ENSG00000198612:t:237088589-237088653	ENSG00000198612	0
1879	gene:ENSG00000271425:s:146141604-146141818	ENSG00000271425	0
1880	gene:ENSG00000213240:s:146141604-146141818	ENSG00000213240	0
1881	gene:ENSG00000086475:s:13348000-13348298	ENSG00000086475	0
1882	gene:ENSG00000128872:s:51751561-51751712	ENSG00000128872	0
1883	gene:ENSG00000019991:s:81743353-81743471	ENSG00000019991	0
1884	gene:ENSG00000160999:s:102285091-102285486	ENSG00000160999	0
1885	gene:ENSG00000145241:s:67489967-67490121	ENSG00000145241	0
1886	gene:ENSG00000100376:s:45327842-45328309	ENSG00000100376	0
1887	gene:ENSG00000105793:s:90352816-90353232	ENSG00000105793	0
1888	gene:ENSG00000134627:s:94544994-94546262	ENSG00000134627	0
1889	gene:ENSG00000134255:s:111161155-111161296	ENSG00000134255	0
1890	gene:ENSG00000132664:t:18472842-18473011	ENSG00000132664	0
1891	gene:ENSG00000064102:t:26914408-26914578	ENSG00000064102	0
1892	gene:ENSG00000213599:s:30194597-30194791	ENSG00000213599	0
1893	gene:ENSG00000099204:t:114491791-114491878	ENSG00000099204	0
1894	gene:ENSG00000237298:s:178535732-178535828	ENSG00000237298	0
1895	gene:ENSG00000187742:t:89341347-89341479	ENSG00000187742	0
1896	gene:ENSG00000134744:s:52460957-52461223	ENSG00000134744	0
1897	gene:ENSG00000110756:s:18300828-18300916	ENSG00000110756	0.0028436
1898	gene:ENSG00000146918:t:158701822-158701938	ENSG00000146918	0
1899	gene:ENSG00000127946:s:75738801-75738962	ENSG00000127946	0
1900	gene:ENSG00000165219:t:125336572-125337095	ENSG00000165219	0
1901	gene:ENSG00000067191:t:39177136-39177562	ENSG00000067191	0
1902	gene:ENSG00000132275:t:6600669-6600775	ENSG00000132275	0
1903	gene:ENSG00000284946:t:91006319-91006445	ENSG00000284946	0
1904	gene:ENSG00000184056:t:91006319-91006445	ENSG00000184056	0
1905	gene:ENSG00000138795:t:108079492-108079614	ENSG00000138795	0
1906	gene:ENSG00000112062:t:36095987-36098076	ENSG00000112062	0
1907	gene:ENSG00000239213:t:136841726-136842585	ENSG00000239213	0
1908	gene:ENSG00000239213:s:136846528-136846586	ENSG00000239213	0.0028436
1909	gene:ENSG00000211897:s:105770293-105770337	ENSG00000211897	0
1910	gene:ENSG00000266714:s:75592238-75592301	ENSG00000266714	0
1911	gene:ENSG00000096060:s:35646730-35646850	ENSG00000096060	0
1912	gene:ENSG00000135605:t:48138904-48139022	ENSG00000135605	0
1913	gene:ENSG00000164053:s:48459359-48459684	ENSG00000164053	0
1914	gene:ENSG00000115421:t:60791215-60791882	ENSG00000115421	0
1915	gene:ENSG00000143374:t:150504906-150504978	ENSG00000143374	0
1916	gene:ENSG00000130349:s:107039749-107040230	ENSG00000130349	0
1917	gene:ENSG00000251634:t:71108661-71110772	ENSG00000251634	0
1918	gene:ENSG00000198901:s:90994407-90995629	ENSG00000198901	0
1919	gene:ENSG00000085231:t:69355895-69355953	ENSG00000085231	0
1920	gene:ENSG00000214655:t:73791859-73792490	ENSG00000214655	0
1921	gene:ENSG00000116679:t:185305418-185305643	ENSG00000116679	0
1922	gene:ENSG00000103995:t:48737935-48739288	ENSG00000103995	0
1923	gene:ENSG00000089177:t:16381694-16381747	ENSG00000089177	0
1924	gene:ENSG00000268043:t:146992485-146992884	ENSG00000268043	0
1925	gene:ENSG00000072071:t:14155359-14155527	ENSG00000072071	0
1926	gene:ENSG00000164414:t:87508945-87509175	ENSG00000164414	0
1927	gene:ENSG00000009844:t:142196638-142197078	ENSG00000009844	0
1928	gene:ENSG00000085491:t:108185828-108185954	ENSG00000085491	0
1929	gene:ENSG00000033867:t:27423641-27424502	ENSG00000033867	0
1930	gene:ENSG00000111540:s:55974011-55974607	ENSG00000111540	0
1931	gene:ENSG00000104671:t:30175085-30175190	ENSG00000104671	0
1932	gene:ENSG00000154188:t:107264221-107264351	ENSG00000154188	0
1933	gene:ENSG00000031081:s:119294373-119295004	ENSG00000031081	0
1934	gene:ENSG00000185684:s:132084480-132085316	ENSG00000185684	0
1935	gene:ENSG00000049769:s:49281981-49282063	ENSG00000049769	0.4
1936	gene:ENSG00000230021:s:756077-na	ENSG00000230021	0
1937	gene:ENSG00000188313:t:146525529-146525647	ENSG00000188313	0
1938	gene:ENSG00000124209:s:58311020-58311122	ENSG00000124209	0
1939	gene:ENSG00000164961:s:125091615-125091840	ENSG00000164961	0
1940	gene:ENSG00000259024:s:15545785-15545916	ENSG00000259024	0
1941	gene:ENSG00000168827:t:158691137-158691192	ENSG00000168827	0
1942	gene:ENSG00000112941:t:6745915-6746427	ENSG00000112941	0
1943	gene:ENSG00000117868:s:158788004-158788098	ENSG00000117868	0
1944	gene:ENSG00000187742:s:89350632-89350852	ENSG00000187742	0
1945	gene:ENSG00000162222:t:62728749-62729086	ENSG00000162222	0
1946	gene:ENSG00000156787:s:123140761-123140901	ENSG00000156787	0
1947	gene:ENSG00000084733:s:26034107-26034742	ENSG00000084733	0
1948	gene:ENSG00000064225:s:98770879-98770956	ENSG00000064225	0
1949	gene:ENSG00000182866:t:32276607-32277173	ENSG00000182866	0
1950	gene:ENSG00000106484:t:130495346-130495522	ENSG00000106484	0
1951	gene:ENSG00000033800:t:68197444-68198603	ENSG00000033800	0
1952	gene:ENSG00000139618:t:32376670-32376791	ENSG00000139618	0
1953	gene:ENSG00000108406:s:59579472-59579558	ENSG00000108406	0
1954	gene:ENSG00000162139:s:74988925-74989154	ENSG00000162139	0
1955	gene:ENSG00000146263:t:97230269-97231652	ENSG00000146263	0
1956	gene:ENSG00000198176:s:113585774-113585853	ENSG00000198176	0
1957	gene:ENSG00000126353:t:40553769-40556180	ENSG00000126353	0
1958	gene:ENSG00000223509:s:32535924-32536926	ENSG00000223509	0
1959	gene:ENSG00000138658:s:112553835-112553982	ENSG00000138658	0
1960	gene:ENSG00000182484:t:156021677-156021792	ENSG00000182484	0
1961	gene:ENSG00000104866:s:45093174-45093527	ENSG00000104866	0
1962	gene:ENSG00000115604:s:102362633-102362916	ENSG00000115604	0
1963	gene:ENSG00000170871:s:6824185-6824684	ENSG00000170871	0
1964	gene:ENSG00000112062:t:36099846-36100468	ENSG00000112062	0
1965	gene:ENSG00000185485:s:195990190-195990318	ENSG00000185485	0
1966	gene:ENSG00000110400:s:119675159-119675669	ENSG00000110400	0
1967	gene:ENSG00000146540:t:1009950-1010143	ENSG00000146540	0
1968	gene:ENSG00000197694:t:128629660-128630375	ENSG00000197694	0
1969	gene:ENSG00000172594:s:122804909-122805089	ENSG00000172594	0
1970	gene:ENSG00000173744:s:227524744-227524915	ENSG00000173744	0
1971	gene:ENSG00000168826:t:4320640-4321786	ENSG00000168826	0
1972	gene:ENSG00000163681:t:57896511-57896591	ENSG00000163681	0
1973	gene:ENSG00000092529:t:42402794-42403002	ENSG00000092529	0
1974	gene:ENSG00000054967:s:73390706-73390921	ENSG00000054967	0
1975	gene:ENSG00000284906:t:30635487-30635633	ENSG00000284906	0
1976	gene:ENSG00000285077:t:30635487-30635633	ENSG00000285077	0
1977	gene:ENSG00000230424:s:19210501-19211085	ENSG00000230424	0
1978	gene:ENSG00000160352:s:21083978-21084069	ENSG00000160352	0
1979	gene:ENSG00000154188:s:107293936-107295541	ENSG00000154188	0
1980	gene:ENSG00000154027:t:77535847-77535885	ENSG00000154027	0
1981	gene:ENSG00000170525:t:6213286-6213748	ENSG00000170525	0
1982	gene:ENSG00000150347:t:62050888-62051020	ENSG00000150347	0
1983	gene:ENSG00000171456:s:32371551-32372163	ENSG00000171456	0
1984	gene:ENSG00000278540:s:37330173-37330425	ENSG00000278540	0
1985	gene:ENSG00000198954:t:69008841-69008925	ENSG00000198954	0
1986	gene:ENSG00000176142:t:119446642-119447172	ENSG00000176142	0
1987	gene:ENSG00000188732:t:23698192-23698299	ENSG00000188732	0
1988	gene:ENSG00000197381:t:45171610-45171759	ENSG00000197381	0
1989	gene:ENSG00000123636:t:159395769-159396133	ENSG00000123636	0
1990	gene:ENSG00000102531:s:49168613-49168751	ENSG00000102531	0
1991	gene:ENSG00000185658:s:39212666-39212707	ENSG00000185658	0
1992	gene:ENSG00000003056:s:8942179-8942562	ENSG00000003056	0
1993	gene:ENSG00000122390:s:3448471-3449945	ENSG00000122390	0
1994	gene:ENSG00000168038:s:41937859-41938197	ENSG00000168038	0
1995	gene:ENSG00000165533:s:88841037-88841196	ENSG00000165533	0
1996	gene:ENSG00000139618:t:32379750-32379913	ENSG00000139618	0
1997	gene:ENSG00000179344:t:32660098-32660348	ENSG00000179344	0
1998	gene:ENSG00000244687:s:50096483-50096534	ENSG00000244687	0
[truncated: 586 more rows]

## Sheet: Samples 2
	Samples
0	AML_beat_RNA150113BD_100_14-00681
1	AML_beat_RNA150113BD_103_14-00228
2	AML_beat_RNA150113BD_104_14-00012
3	AML_beat_RNA150113BD_107_13-00660
4	AML_beat_RNA150113BD_108_12-00211
5	AML_beat_RNA150113BD_10_13-00658
6	AML_beat_RNA150113BD_113_13-00409
7	AML_beat_RNA150113BD_115_14-00578
8	AML_beat_RNA150113BD_116_13-00195
9	AML_beat_RNA150113BD_118_13-00552
10	AML_beat_RNA150113BD_119_12-00372
11	AML_beat_RNA150113BD_121_13-00232
12	AML_beat_RNA150113BD_125_13-00034
13	AML_beat_RNA150113BD_126_14-00787
14	AML_beat_RNA150113BD_132_14-00060
15	AML_beat_RNA150113BD_133_14-00359
16	AML_beat_RNA150113BD_134_14-00081
17	AML_beat_RNA150113BD_15_14-00567
18	AML_beat_RNA150113BD_16_13-00468
19	AML_beat_RNA150113BD_18_14-00667
20	AML_beat_RNA150113BD_23_13-00615
21	AML_beat_RNA150113BD_25_14-00476
22	AML_beat_RNA150113BD_28_14-00096
23	AML_beat_RNA150113BD_2_14-00643
24	AML_beat_RNA150113BD_40_13-00558
25	AML_beat_RNA150113BD_44_14-00781
26	AML_beat_RNA150113BD_45_14-00152
27	AML_beat_RNA150113BD_47_13-00659
28	AML_beat_RNA150113BD_49_13-00513
29	AML_beat_RNA150113BD_50_14-00126
30	AML_beat_RNA150113BD_52_14-00376
31	AML_beat_RNA150113BD_54_14-00092
32	AML_beat_RNA150113BD_55_14-00083
33	AML_beat_RNA150113BD_56_12-00294
34	AML_beat_RNA150113BD_58_13-00253
35	AML_beat_RNA150113BD_59_13-00226
36	AML_beat_RNA150113BD_5_13-00353
37	AML_beat_RNA150113BD_64_14-00730
38	AML_beat_RNA150113BD_68_14-00546
39	AML_beat_RNA150113BD_69_14-00023
40	AML_beat_RNA150113BD_70_13-00165
41	AML_beat_RNA150113BD_71_13-00204
42	AML_beat_RNA150113BD_73_13-00396
43	AML_beat_RNA150113BD_76_13-00522
44	AML_beat_RNA150113BD_77_14-00289
45	AML_beat_RNA150113BD_7_14-00034
46	AML_beat_RNA150113BD_82_14-00458
47	AML_beat_RNA150113BD_83_14-00632
48	AML_beat_RNA150113BD_84_13-00273
49	AML_beat_RNA150113BD_85_14-00801
50	AML_beat_RNA150113BD_86_14-00599
51	AML_beat_RNA150113BD_87_14-00425
52	AML_beat_RNA150113BD_90_14-00473
53	AML_beat_RNA150113BD_92_14-00798
54	AML_beat_RNA150113BD_93_14-00141
55	AML_beat_RNA150113BD_94_13-00487
56	AML_beat_RNA150113BD_95_14-00739
57	AML_beat_RNA150113BD_97_14-00259
58	AML_beat_RNA150113BD_9_14-00712
59	AML_beat_RNA150311JT_12-00023
60	AML_beat_RNA150311JT_12-00066
61	AML_beat_RNA150311JT_12-00258
62	AML_beat_RNA150311JT_12-00423
63	AML_beat_RNA150311JT_12-00426
64	AML_beat_RNA150311JT_13-00007
65	AML_beat_RNA150311JT_13-00028
66	AML_beat_RNA150311JT_13-00118
67	AML_beat_RNA150311JT_13-00123
68	AML_beat_RNA150311JT_13-00149
69	AML_beat_RNA150311JT_13-00157
70	AML_beat_RNA150311JT_13-00163
71	AML_beat_RNA150311JT_13-00166
72	AML_beat_RNA150311JT_13-00186
73	AML_beat_RNA150311JT_13-00245
74	AML_beat_RNA150311JT_13-00255
75	AML_beat_RNA150311JT_13-00260
76	AML_beat_RNA150311JT_13-00266
77	AML_beat_RNA150311JT_13-00537
78	AML_beat_RNA150311JT_13-00544
79	AML_beat_RNA150311JT_13-00557
80	AML_beat_RNA150311JT_13-00573
81	AML_beat_RNA150311JT_13-00655
82	AML_beat_RNA150311JT_14-00001
83	AML_beat_RNA150311JT_14-00015
84	AML_beat_RNA150311JT_14-00125
85	AML_beat_RNA150311JT_14-00127
86	AML_beat_RNA150311JT_14-00135
87	AML_beat_RNA150311JT_14-00184
88	AML_beat_RNA150311JT_14-00447
89	AML_beat_RNA150311JT_14-00640
90	AML_beat_RNA150311JT_14-00658
91	AML_beat_RNA150311JT_14-00672
92	AML_beat_RNA150311JT_14-00690
93	AML_beat_RNA150311JT_14-00757
94	AML_beat_RNA150311JT_14-00832
95	AML_beat_RNA150311JT_14-00901
96	AML_beat_RNA150311JT_15-00014
97	AML_beat_RNA150311JT_15-00029
98	AML_beat_RNA150311JT_15-00051
99	AML_beat_RNA150311JT_15-00081
100	AML_beat_RNA150311JT_15-00084
101	AML_beat_RNA150311JT_15-00140
102	AML_beat_RNA150311JT_15-00147
103	AML_beat_RNA150311JT_15-00229
104	AML_beat_RNA150311JT_15-00231
105	AML_beat_RNA150311JT_15-00237
106	AML_beat_RNA150311JT_15-00261
107	AML_beat_RNA150311JT_15-00276
108	AML_beat_RNA150311JT_15-00279
109	AML_beat_RNA150311JT_15-00287
110	AML_beat_RNA150311JT_15-00296
111	AML_beat_RNA150311JT_15-00302
112	AML_beat_RNA150311JT_15-00303
113	AML_beat_RNA150311JT_15-00309
114	AML_beat_RNA150311JT_15-00351
115	AML_beat_RNA150311JT_15-00377
116	AML_beat_RNA150311JT_15-00395
117	AML_beat_RNA150311JT_15-00471
118	AML_beat_RNA150311JT_15-00482
119	AML_beat_RNA150311JT_15-00491
120	AML_beat_RNA150311JT_15-00525
121	AML_beat_RNA150311JT_15-00556
122	AML_beat_RNA150311JT_15-00563
123	AML_beat_RNA150311JT_15-00572
124	AML_beat_RNA150311JT_15-00593
125	AML_beat_RNA150311JT_15-00614
126	AML_beat_RNA150311JT_15-00615
127	AML_beat_RNA150311JT_15-00616
128	AML_beat_RNA150311JT_15-00633
129	AML_beat_RNA150311JT_15-00670
130	AML_beat_RNA150311JT_15-00680
131	AML_beat_RNA150311JT_15-00693
132	AML_beat_RNA150311JT_15-00701
133	AML_beat_RNA150311JT_15-00965
134	AML_beat_RNA150311JT_15-00967
135	AML_beat_RNA150311JT_15-00974
136	AML_beat_RNA150311JT_15-00976
137	AML_beat_RNA150311JT_15-00979
138	AML_beat_RNA150311JT_15-00981
139	AML_beat_RNA150311JT_15-00990
140	AML_beat_RNA150311JT_16-00001
141	AML_beat_RNA150311JT_16-00003
142	AML_beat_RNA150311JT_16-00004
143	AML_beat_RNA150311JT_16-00027
144	AML_beat_RNA150311JT_16-00048
145	AML_beat_RNA150311JT_16-00056
146	AML_beat_RNA150311JT_16-00067
147	AML_beat_RNA150311JT_16-00075
148	AML_beat_RNA150311JT_16-00087
149	AML_beat_RNA150311JT_16-00094
150	AML_beat_RNA150311JT_16-00109
151	AML_beat_RNA150311JT_16-00113
152	AML_beat_RNA150311JT_16-00115
153	AML_beat_RNA150311JT_16-00118
154	AML_beat_RNA150311JT_16-00120
155	AML_beat_RNA150311JT_16-00124
156	AML_beat_RNA150311JT_16-00157
157	AML_beat_RNA150311JT_16-00217
158	AML_beat_RNA150311JT_16-00220
159	AML_beat_RNA150311JT_16-00226
160	AML_beat_RNA150311JT_16-00264
161	AML_beat_RNA150311JT_16-00269
162	AML_beat_RNA150311JT_16-00273
163	AML_beat_RNA150311JT_16-00289
164	AML_beat_RNA150311JT_16-00292
165	AML_beat_RNA150311JT_16-00303
166	AML_beat_RNA150311JT_Batch_5_14-00564
167	AML_beat_RNA150311JT_Batch_5_15-00175
168	AML_beat_RNA150311JT_Batch_5_15-00578
169	AML_beat_RNA150311JT_Batch_5_15-00650
170	AML_beat_RNA150311JT_Batch_5_15-00688
171	AML_beat_RNA150311JT_Batch_5_15-00717
172	AML_beat_RNA150311JT_Batch_5_15-00724
173	AML_beat_RNA150311JT_Batch_5_15-00734
174	AML_beat_RNA150311JT_Batch_5_15-00755
175	AML_beat_RNA150311JT_Batch_5_15-00756
176	AML_beat_RNA150311JT_Batch_5_15-00763
177	AML_beat_RNA150311JT_Batch_5_15-00764
178	AML_beat_RNA150311JT_Batch_5_15-00777
179	AML_beat_RNA150311JT_Batch_5_15-00778
180	AML_beat_RNA150311JT_Batch_5_15-00807
181	AML_beat_RNA150311JT_Batch_5_15-00811
182	AML_beat_RNA150311JT_Batch_5_15-00813
183	AML_beat_RNA150311JT_Batch_5_15-00819
184	AML_beat_RNA150311JT_Batch_5_15-00821
185	AML_beat_RNA150311JT_Batch_5_15-00837
186	AML_beat_RNA150311JT_Batch_5_15-00839
187	AML_beat_RNA150311JT_Batch_5_15-00855
188	AML_beat_RNA150311JT_Batch_5_15-00858
189	AML_beat_RNA150311JT_Batch_5_15-00870
190	AML_beat_RNA150311JT_Batch_5_15-00872
191	AML_beat_RNA150311JT_Batch_5_15-00874
192	AML_beat_RNA150311JT_Batch_5_15-00883
193	AML_beat_RNA150311JT_Batch_5_15-00892
194	AML_beat_RNA150311JT_Batch_5_15-00900
195	AML_beat_RNA150311JT_Batch_5_15-00903
196	AML_beat_RNA150311JT_Batch_5_15-00909
197	AML_beat_RNA150311JT_Batch_5_15-00929
198	AML_beat_RNA150311JT_Batch_5_15-00936
199	AML_beat_RNA150311JT_Batch_5_15-00939
200	AML_beat_RNA160513JT_20-00051
201	AML_beat_RNA160513JT_20-00052
202	AML_beat_RNA160513JT_20-00053
203	AML_beat_RNA160513JT_20-00054
204	AML_beat_RNA160513JT_20-00056
205	AML_beat_RNA160513JT_20-00057
206	AML_beat_RNA160513JT_20-00058
207	AML_beat_RNA160513JT_20-00059
208	AML_beat_RNA160513JT_20-00060
209	AML_beat_RNA160513JT_20-00068
210	AML_beat_RNA160513JT_20-00069
211	AML_beat_RNA160513JT_20-00072
212	AML_beat_RNA160513JT_20-00076
213	AML_beat_RNA160513JT_20-00078
214	AML_beat_RNA160513JT_20-00079
215	AML_beat_RNA160513JT_20-00080
216	AML_beat_RNA160513JT_20-00082
217	AML_beat_RNA160513JT_20-00086
218	AML_beat_RNA160513JT_20-00089
219	AML_beat_RNA160513JT_20-00090
220	AML_beat_RNA160513JT_20-00091
221	AML_beat_RNA160513JT_20-00092
222	AML_beat_RNA160513JT_20-00093
223	AML_beat_RNA160513JT_20-00094
224	AML_beat_RNA160513JT_20-00095
225	AML_beat_RNA160513JT_20-00096
226	AML_beat_RNA160513JT_20-00310
227	AML_beat_RNA160513JT_20-00311
228	AML_beat_RNA160513JT_20-00312
229	AML_beat_RNA160513JT_20-00314
230	AML_beat_RNA160513JT_20-00315
231	AML_beat_RNA160513JT_20-00317
232	AML_beat_RNA160513JT_20-00318
233	AML_beat_RNA160513JT_20-00321
234	AML_beat_RNA160513JT_20-00329
235	AML_beat_RNA160513JT_20-00331
236	AML_beat_RNA160513JT_20-00332
237	AML_beat_RNA160513JT_20-00337
238	AML_beat_RNA160513JT_20-00338
239	AML_beat_RNA160513JT_20-00340
240	AML_beat_RNA160513JT_20-00341
241	AML_beat_RNA160513JT_20-00342
242	AML_beat_RNA160513JT_20-00347
243	AML_beat_RNA160513JT_20-00348
244	AML_beat_RNA160513JT_20-00349
245	AML_beat_RNA160513JT_20-00351
246	AML_beat_RNA160513JT_20-00417
247	AML_beat_RNA160513JT_20-00418
248	AML_beat_RNA160513JT_20-00420
249	AML_beat_RNA160513JT_20-00423
250	AML_beat_RNA160513JT_20-00448
251	AML_beat_RNA160513JT_20-00449
252	AML_beat_RNA160513JT_20-00453
253	AML_beat_RNA160513JT_20-00457
254	AML_beat_RNA160513JT_20-00461
255	AML_beat_RNA160513JT_20-00489
256	AML_beat_RNA160513JT_20-00492
257	AML_beat_RNA160513JT_20-00495
258	AML_beat_RNA160513JT_20-00496
259	AML_beat_RNA160513JT_20-00497
260	AML_beat_RNA160513JT_20-00498
261	AML_beat_RNA160513JT_20-00499
262	AML_beat_RNA160513JT_20-00500
263	AML_beat_RNA160513JT_20-00501
264	AML_beat_RNA160513JT_20-00502
265	AML_beat_RNA160513JT_20-00503
266	AML_beat_RNA160513JT_20-00505
267	AML_beat_RNA160513JT_20-00506
268	AML_beat_RNA160513JT_20-00507
269	AML_beat_RNA160513JT_20-00510
270	AML_beat_RNA160513JT_20-00511
271	AML_beat_RNA160513JT_20-00514
272	SRR1294218
273	SRR1810601

## Sheet: Cluster 2
	LSV	Gene	Average Probability Signal
0	gene:ENSG00000113649:s:146503032-146503539	ENSG00000113649	1
1	gene:ENSG00000145740:t:69102572-69103128	ENSG00000145740	1
2	gene:ENSG00000174842:t:92247878-92248408	ENSG00000174842	1
3	gene:ENSG00000170325:t:129910476-129910656	ENSG00000170325	1
4	gene:ENSG00000172243:s:10125297-10125448	ENSG00000172243	1
5	gene:ENSG00000079134:s:244302-245832	ENSG00000079134	1
6	gene:ENSG00000006194:t:3285994-3287178	ENSG00000006194	1
7	gene:ENSG00000139218:s:45924583-45924788	ENSG00000139218	1
8	gene:ENSG00000039523:t:67538078-67538550	ENSG00000039523	1
9	gene:ENSG00000160691:t:154962298-154964368	ENSG00000160691	1
10	gene:ENSG00000121281:s:50266516-50266680	ENSG00000121281	1
11	gene:ENSG00000126773:s:60091911-60092723	ENSG00000126773	1
12	gene:ENSG00000143376:s:151668472-151668635	ENSG00000143376	1
13	gene:ENSG00000164073:s:127930673-127930817	ENSG00000164073	1
14	gene:ENSG00000104133:t:44598265-44598373	ENSG00000104133	1
15	gene:ENSG00000078043:t:46843851-46844127	ENSG00000078043	1
16	gene:ENSG00000160352:s:21082159-21082348	ENSG00000160352	1
17	gene:ENSG00000114988:t:96711864-96712025	ENSG00000114988	1
18	gene:ENSG00000188130:s:50258243-50258301	ENSG00000188130	1
19	gene:ENSG00000118873:t:220190064-220190146	ENSG00000118873	1
20	gene:ENSG00000185864:s:21843386-21843412	ENSG00000185864	1
21	gene:ENSG00000162711:s:247434021-247434273	ENSG00000162711	1
22	gene:ENSG00000033800:t:68190493-68190758	ENSG00000033800	1
23	gene:ENSG00000251022:t:82897577-82898079	ENSG00000251022	1
24	gene:ENSG00000017260:s:130850595-130850928	ENSG00000017260	1
25	gene:ENSG00000157450:t:59030804-59031216	ENSG00000157450	1
26	gene:ENSG00000168411:s:74666683-74666881	ENSG00000168411	1
27	gene:ENSG00000051341:t:121449315-121449426	ENSG00000051341	1
28	gene:ENSG00000101407:s:37998923-37999328	ENSG00000101407	1
29	gene:ENSG00000131127:s:344335-344430	ENSG00000131127	1
30	gene:ENSG00000104497:t:81802860-81803251	ENSG00000104497	1
31	gene:ENSG00000088448:s:110883111-110883811	ENSG00000088448	1
32	gene:ENSG00000168297:s:58412901-58414527	ENSG00000168297	1
33	gene:ENSG00000131697:t:5874874-5875100	ENSG00000131697	1
34	gene:ENSG00000173930:t:102270624-102270806	ENSG00000173930	1
35	gene:ENSG00000138172:t:103450296-103450936	ENSG00000138172	1
36	gene:ENSG00000197548:s:11272309-11272430	ENSG00000197548	1
37	gene:ENSG00000111224:s:3829890-3830018	ENSG00000111224	1
38	gene:ENSG00000273294:t:34035647-34035758	ENSG00000273294	1
39	gene:ENSG00000153037:t:112867372-112869788	ENSG00000153037	1
40	gene:ENSG00000155111:s:110638649-110638706	ENSG00000155111	1
41	gene:ENSG00000072042:t:67691140-67691321	ENSG00000072042	1
42	gene:ENSG00000130935:t:67737039-67737145	ENSG00000130935	1
43	gene:ENSG00000164576:t:154453078-154453500	ENSG00000164576	1
44	gene:ENSG00000163257:s:17810447-17810758	ENSG00000163257	1
45	gene:ENSG00000005339:t:3736508-3736999	ENSG00000005339	1
46	gene:ENSG00000183696:s:48094763-48094827	ENSG00000183696	1
47	gene:ENSG00000090054:s:92079853-92080088	ENSG00000090054	1
48	gene:ENSG00000132466:s:73258276-73258798	ENSG00000132466	1
49	gene:ENSG00000068383:t:132781861-132781948	ENSG00000068383	1
50	gene:ENSG00000138399:s:169540051-169540179	ENSG00000138399	1
51	gene:ENSG00000164053:t:48459359-48459684	ENSG00000164053	1
52	gene:ENSG00000106785:s:98118430-98119212	ENSG00000106785	1
53	gene:ENSG00000236810:t:23772111-23772172	ENSG00000236810	1
54	gene:ENSG00000175470:t:131944095-131944277	ENSG00000175470	1
55	gene:ENSG00000130939:s:10105516-10105744	ENSG00000130939	1
56	gene:ENSG00000267645:s:102643482-102643918	ENSG00000267645	1
57	gene:ENSG00000176986:t:73766086-73766210	ENSG00000176986	1
58	gene:ENSG00000129484:t:20357638-20357905	ENSG00000129484	1
59	gene:ENSG00000035115:t:253005-253115	ENSG00000035115	1
60	gene:ENSG00000137338:s:28283756-28284209	ENSG00000137338	1
61	gene:ENSG00000178209:t:143938614-143938692	ENSG00000178209	1
62	gene:ENSG00000125630:s:112542189-112542671	ENSG00000125630	1
63	gene:ENSG00000148835:t:103379608-103379771	ENSG00000148835	1
64	gene:ENSG00000109323:s:102714438-102714564	ENSG00000109323	1
65	gene:ENSG00000054523:s:10374316-10374465	ENSG00000054523	1
66	gene:ENSG00000107625:t:68906711-68906810	ENSG00000107625	1
67	gene:ENSG00000213341:t:100218718-100218825	ENSG00000213341	1
68	gene:ENSG00000167703:s:1627715-1627920	ENSG00000167703	1
69	gene:ENSG00000138050:t:39770017-39770119	ENSG00000138050	1
70	gene:ENSG00000149346:t:10622659-10628414	ENSG00000149346	1
71	gene:ENSG00000106144:s:143294579-143294876	ENSG00000106144	1
72	gene:ENSG00000273136:s:120834495-120834546	ENSG00000273136	1
73	gene:ENSG00000155393:t:50078741-50079018	ENSG00000155393	1
74	gene:ENSG00000006634:s:87878053-87878557	ENSG00000006634	1
75	gene:ENSG00000213928:s:24163378-24163586	ENSG00000213928	1
76	gene:ENSG00000036257:s:224535478-224535641	ENSG00000036257	1
77	gene:ENSG00000132549:t:99870664-99871066	ENSG00000132549	1
78	gene:ENSG00000131591:s:1084353-1084383	ENSG00000131591	1
79	gene:ENSG00000138757:s:75724276-75724525	ENSG00000138757	1
80	gene:ENSG00000170949:s:53086132-53086321	ENSG00000170949	1
81	gene:ENSG00000172534:s:153956918-153957119	ENSG00000172534	1
82	gene:ENSG00000180747:t:21487578-21487616	ENSG00000180747	1
83	gene:ENSG00000173542:t:70981969-70988168	ENSG00000173542	1
84	gene:ENSG00000224429:s:21312452-21312555	ENSG00000224429	1
85	gene:ENSG00000105443:t:48477720-48478145	ENSG00000105443	1
86	gene:ENSG00000118873:s:220191068-220191542	ENSG00000118873	1
87	gene:ENSG00000152256:t:172564489-172564687	ENSG00000152256	1
88	gene:ENSG00000095139:t:118583179-118583358	ENSG00000095139	1
89	gene:ENSG00000061273:s:47819767-47819980	ENSG00000061273	1
90	gene:ENSG00000184677:t:22508530-22508731	ENSG00000184677	1
91	gene:ENSG00000168884:t:2744387-2744506	ENSG00000168884	1
92	gene:ENSG00000107036:t:5742869-5743013	ENSG00000107036	1
93	gene:ENSG00000090054:s:92108160-92108834	ENSG00000090054	1
94	gene:ENSG00000165494:t:83168428-83169995	ENSG00000165494	1
95	gene:ENSG00000178234:s:152025674-152025884	ENSG00000178234	1
96	gene:ENSG00000130227:t:21974670-21974774	ENSG00000130227	1
97	gene:ENSG00000006634:t:87884979-87885183	ENSG00000006634	1
98	gene:ENSG00000102805:s:76995063-76995228	ENSG00000102805	1
99	gene:ENSG00000162642:s:85259358-85259672	ENSG00000162642	1
100	gene:ENSG00000183814:t:226250839-226250919	ENSG00000183814	1
101	gene:ENSG00000149582:t:118533857-118533887	ENSG00000149582	1
102	gene:ENSG00000161179:s:21629301-21629407	ENSG00000161179	1
103	gene:ENSG00000100056:t:19142726-19142894	ENSG00000100056	1
104	gene:ENSG00000213865:t:66685381-66685564	ENSG00000213865	1
105	gene:ENSG00000168404:t:74675613-74675764	ENSG00000168404	1
106	gene:ENSG00000134463:s:11749495-11749592	ENSG00000134463	1
107	gene:ENSG00000106144:t:143299923-143300051	ENSG00000106144	1
108	gene:ENSG00000161638:t:54404145-54404344	ENSG00000161638	1
109	gene:ENSG00000131697:s:5876879-5877466	ENSG00000131697	1
110	gene:ENSG00000146063:t:181233531-181233763	ENSG00000146063	1
111	gene:ENSG00000185347:t:105498481-105499575	ENSG00000185347	1
112	gene:ENSG00000112149:s:14117950-14118065	ENSG00000112149	1
113	gene:ENSG00000153037:s:112864609-112865219	ENSG00000153037	1
114	gene:ENSG00000185347:s:105497357-105497497	ENSG00000185347	1
115	gene:ENSG00000105619:s:54115159-54115675	ENSG00000105619	1
116	gene:ENSG00000100354:s:40308512-40308649	ENSG00000100354	1
117	gene:ENSG00000144026:s:95157351-95157439	ENSG00000144026	1
118	gene:ENSG00000223546:t:102826969-102827144	ENSG00000223546	1
119	gene:ENSG00000159496:t:23696614-23696688	ENSG00000159496	1
120	gene:ENSG00000039319:t:80449591-80449713	ENSG00000039319	1
121	gene:ENSG00000152223:t:45884617-45884811	ENSG00000152223	1
122	gene:ENSG00000242193:t:178022440-178022668	ENSG00000242193	1
123	gene:ENSG00000284879:s:87738023-87738105	ENSG00000284879	1
124	gene:ENSG00000173588:s:94402779-94403262	ENSG00000173588	1
125	gene:ENSG00000186088:t:77377286-77377390	ENSG00000186088	1
126	gene:ENSG00000100227:t:42599498-42599793	ENSG00000100227	1
127	gene:ENSG00000155189:t:6755051-6755174	ENSG00000155189	1
128	gene:ENSG00000113812:s:53877214-53877387	ENSG00000113812	1
129	gene:ENSG00000109466:t:165263197-165263363	ENSG00000109466	1
130	gene:ENSG00000150401:t:113480125-113480743	ENSG00000150401	1
131	gene:ENSG00000036257:s:224513524-224513638	ENSG00000036257	1
132	gene:ENSG00000223705:t:75414885-75415024	ENSG00000223705	1
133	gene:ENSG00000254004:t:36510695-36515699	ENSG00000254004	1
134	gene:ENSG00000160785:t:156199835-156200274	ENSG00000160785	1
135	gene:ENSG00000158555:s:75490237-75490320	ENSG00000158555	1
136	gene:ENSG00000103657:s:63624158-63624327	ENSG00000103657	1
137	gene:ENSG00000005379:s:58316023-58316132	ENSG00000005379	1
138	gene:ENSG00000274615:s:38117540-38117785	ENSG00000274615	1
139	gene:ENSG00000155729:s:200504491-200504959	ENSG00000155729	1
140	gene:ENSG00000129003:t:61918136-61918257	ENSG00000129003	1
141	gene:ENSG00000072803:s:172006458-172006873	ENSG00000072803	1
142	gene:ENSG00000167851:s:74466658-74466743	ENSG00000167851	1
143	gene:ENSG00000177663:t:17100355-17100511	ENSG00000177663	1
144	gene:ENSG00000161179:t:21628089-21628787	ENSG00000161179	1
145	gene:ENSG00000078687:t:78083047-78083166	ENSG00000078687	1
146	gene:ENSG00000042429:s:93796207-93796540	ENSG00000042429	1
147	gene:ENSG00000250155:s:36705680-36705851	ENSG00000250155	1
148	gene:ENSG00000168615:t:39054464-39054573	ENSG00000168615	1
149	gene:ENSG00000004487:t:23044425-23044486	ENSG00000004487	1
150	gene:ENSG00000198040:s:133048717-133048848	ENSG00000198040	1
151	gene:ENSG00000138190:s:92848468-92848744	ENSG00000138190	1
152	gene:ENSG00000172113:t:48296119-48296236	ENSG00000172113	1
153	gene:ENSG00000198265:t:67167463-67167815	ENSG00000198265	1
154	gene:ENSG00000144026:t:95153133-95155691	ENSG00000144026	1
155	gene:ENSG00000122026:s:27251597-27252267	ENSG00000122026	1
156	gene:ENSG00000159496:s:23696328-23696606	ENSG00000159496	1
157	gene:ENSG00000165392:s:31157368-31157530	ENSG00000165392	1
158	gene:ENSG00000185760:t:73169746-73169854	ENSG00000185760	1
159	gene:ENSG00000078304:t:101836153-101836840	ENSG00000078304	1
160	gene:ENSG00000140386:t:76434078-76434310	ENSG00000140386	1
161	gene:ENSG00000112033:s:35348913-35349003	ENSG00000112033	1
162	gene:ENSG00000153827:s:229807319-229807864	ENSG00000153827	1
163	gene:ENSG00000184470:s:19895407-19895581	ENSG00000184470	1
164	gene:ENSG00000135870:t:173963973-173964187	ENSG00000135870	1
165	gene:ENSG00000121281:s:50246137-50246203	ENSG00000121281	1
166	gene:ENSG00000076043:s:114443856-114443933	ENSG00000076043	1
167	gene:ENSG00000116406:s:184694044-184694472	ENSG00000116406	1
168	gene:ENSG00000026950:t:26412277-26413002	ENSG00000026950	1
169	gene:ENSG00000172250:s:42502351-42502653	ENSG00000172250	1
170	gene:ENSG00000177683:s:108569490-108569750	ENSG00000177683	1
171	gene:ENSG00000175054:s:142553640-142553740	ENSG00000175054	1
172	gene:ENSG00000136932:s:97913252-97913558	ENSG00000136932	1
173	gene:ENSG00000211456:s:45713196-45713411	ENSG00000211456	1
174	gene:ENSG00000174501:t:95917855-95917927	ENSG00000174501	1
175	gene:ENSG00000095015:t:56856600-56856806	ENSG00000095015	1
176	gene:ENSG00000183486:s:41402634-41405135	ENSG00000183486	1
177	gene:ENSG00000073921:t:85983866-85983973	ENSG00000073921	1
178	gene:ENSG00000100150:t:31897482-31897653	ENSG00000100150	1
179	gene:ENSG00000163900:t:185492276-185494782	ENSG00000163900	1
180	gene:ENSG00000138674:s:82880799-82880945	ENSG00000138674	1
181	gene:ENSG00000129675:s:136679535-136679672	ENSG00000129675	1
182	gene:ENSG00000184047:t:122207663-122208580	ENSG00000184047	1
183	gene:ENSG00000120690:s:41014159-41014221	ENSG00000120690	1
184	gene:ENSG00000162613:s:77969925-77970015	ENSG00000162613	1
185	gene:ENSG00000264538:s:30709299-30709815	ENSG00000264538	1
186	gene:ENSG00000120868:s:98670861-98671086	ENSG00000120868	1
187	gene:ENSG00000148814:s:132337565-132337695	ENSG00000148814	0.4
188	gene:ENSG00000169570:t:118848090-118848218	ENSG00000169570	1
189	gene:ENSG00000104691:t:30751396-30751518	ENSG00000104691	1
190	gene:ENSG00000012048:s:43124737-43125483	ENSG00000012048	0.8
191	gene:ENSG00000219545:t:7673309-7673453	ENSG00000219545	1
192	gene:ENSG00000165121:s:85829463-85829606	ENSG00000165121	1
193	gene:ENSG00000112367:s:109735150-109735298	ENSG00000112367	1
194	gene:ENSG00000135048:s:71746031-71746341	ENSG00000135048	1
195	gene:ENSG00000102081:t:147925540-147925633	ENSG00000102081	1
196	gene:ENSG00000198825:s:119805369-119805461	ENSG00000198825	1
197	gene:ENSG00000123607:s:165915201-165915439	ENSG00000123607	1
198	gene:ENSG00000261971:s:3054684-3054747	ENSG00000261971	1
199	gene:ENSG00000008516:t:3054684-3054747	ENSG00000008516	1
200	gene:ENSG00000154265:t:69250472-69251628	ENSG00000154265	1
201	gene:ENSG00000087338:s:69840942-69841043	ENSG00000087338	1
202	gene:ENSG00000070882:s:24852449-24852634	ENSG00000070882	1
203	gene:ENSG00000063601:s:150732542-150732730	ENSG00000063601	1
204	gene:ENSG00000156958:s:49201161-49201250	ENSG00000156958	1
205	gene:ENSG00000163625:s:84743700-84743799	ENSG00000163625	1
206	gene:ENSG00000118454:s:70306224-70306326	ENSG00000118454	1
207	gene:ENSG00000160679:t:153644934-153646306	ENSG00000160679	1
208	gene:ENSG00000088448:t:110878540-110880130	ENSG00000088448	1
209	gene:ENSG00000198874:s:67009583-67009749	ENSG00000198874	1
210	gene:ENSG00000256683:s:51984697-51984748	ENSG00000256683	1
211	gene:ENSG00000135108:t:117165485-117165976	ENSG00000135108	1
212	gene:ENSG00000160679:s:153642243-153642429	ENSG00000160679	1
213	gene:ENSG00000165115:s:83908452-83908652	ENSG00000165115	1
214	gene:ENSG00000144559:t:11843539-11844211	ENSG00000144559	1
215	gene:ENSG00000075651:t:171662060-171662170	ENSG00000075651	1
216	gene:ENSG00000163935:s:52930847-52931035	ENSG00000163935	1
217	gene:ENSG00000058091:s:90790573-90790902	ENSG00000058091	1
218	gene:ENSG00000138641:s:88680093-88680236	ENSG00000138641	1
219	gene:ENSG00000143612:t:154214152-154214576	ENSG00000143612	1
220	gene:ENSG00000113569:t:37305057-37305210	ENSG00000113569	1
221	gene:ENSG00000175348:s:8964890-8965011	ENSG00000175348	1
222	gene:ENSG00000109452:t:142193087-142193271	ENSG00000109452	1
223	gene:ENSG00000178904:s:32438943-32439235	ENSG00000178904	1
224	gene:ENSG00000184465:s:169701551-169702067	ENSG00000184465	1
225	gene:ENSG00000166946:s:43188452-43189466	ENSG00000166946	1
226	gene:ENSG00000131626:t:70354203-70354571	ENSG00000131626	1
227	gene:ENSG00000152818:s:144291712-144291907	ENSG00000152818	1
228	gene:ENSG00000263001:t:74716612-74717066	ENSG00000263001	1
229	gene:ENSG00000272168:s:21783632-21783708	ENSG00000272168	1
230	gene:ENSG00000254093:s:10826152-10826244	ENSG00000254093	1
231	gene:ENSG00000237094:s:502860-502955	ENSG00000237094	0.8
232	gene:ENSG00000015475:s:17774148-17774495	ENSG00000015475	1
233	gene:ENSG00000229180:t:66560579-66560675	ENSG00000229180	1
234	gene:ENSG00000135870:s:173964838-173965120	ENSG00000135870	1
235	gene:ENSG00000101745:s:9195551-9195698	ENSG00000101745	1
236	gene:ENSG00000012048:t:43124017-43124115	ENSG00000012048	1
237	gene:ENSG00000134910:s:125609710-125609922	ENSG00000134910	1
238	gene:ENSG00000240303:t:132578549-132579056	ENSG00000240303	1
239	gene:ENSG00000163110:s:94523724-94523875	ENSG00000163110	1
240	gene:ENSG00000143815:s:225406562-225406869	ENSG00000143815	1
241	gene:ENSG00000171241:s:46621257-46621626	ENSG00000171241	1
242	gene:ENSG00000093183:t:42568865-42569073	ENSG00000093183	1
243	gene:ENSG00000121486:s:185156245-185156981	ENSG00000121486	1
244	gene:ENSG00000108788:s:42567619-42567877	ENSG00000108788	1
245	gene:ENSG00000215041:s:7319050-7319223	ENSG00000215041	1
246	gene:ENSG00000118263:s:207166994-207167267	ENSG00000118263	1
247	gene:ENSG00000115935:s:174623399-174623508	ENSG00000115935	1
248	gene:ENSG00000153107:t:111788234-111788320	ENSG00000153107	1
249	gene:ENSG00000284770:t:235414433-235414469	ENSG00000284770	1
250	gene:ENSG00000131018:s:152301869-152302269	ENSG00000131018	1
251	gene:ENSG00000129484:t:20357051-20357149	ENSG00000129484	1
252	gene:ENSG00000163872:s:183800977-183801692	ENSG00000163872	1
253	gene:ENSG00000112078:t:36479121-36479223	ENSG00000112078	1
254	gene:ENSG00000104756:s:25450379-25450611	ENSG00000104756	1
255	gene:ENSG00000113300:s:180564675-180564743	ENSG00000113300	1
256	gene:ENSG00000154889:s:11907896-11909223	ENSG00000154889	1
257	gene:ENSG00000159339:t:17354533-17354687	ENSG00000159339	1
258	gene:ENSG00000116679:s:185308786-185308875	ENSG00000116679	1
259	gene:ENSG00000121766:s:31310039-31310164	ENSG00000121766	1
260	gene:ENSG00000275052:s:55577315-55577356	ENSG00000275052	1
261	gene:ENSG00000080546:s:109093795-109094819	ENSG00000080546	1
262	gene:ENSG00000158122:s:96651390-96651495	ENSG00000158122	1
263	gene:ENSG00000186088:t:77310751-77311449	ENSG00000186088	1
264	gene:ENSG00000135446:s:57752173-57752521	ENSG00000135446	1
265	gene:ENSG00000183474:s:69560208-69560242	ENSG00000183474	1
266	gene:ENSG00000054523:t:10348649-10348733	ENSG00000054523	1
267	gene:ENSG00000130779:s:122360816-122361606	ENSG00000130779	1
268	gene:ENSG00000099308:t:18123111-18123374	ENSG00000099308	1
269	gene:ENSG00000165304:s:36589536-36589652	ENSG00000165304	1
270	gene:ENSG00000146263:s:97246628-97246690	ENSG00000146263	1
271	gene:ENSG00000153922:t:98875072-98875113	ENSG00000153922	1
272	gene:ENSG00000284770:t:235433351-235434280	ENSG00000284770	1
273	gene:ENSG00000048707:s:12356351-12356524	ENSG00000048707	1
274	gene:ENSG00000185946:s:103551721-103552778	ENSG00000185946	1
275	gene:ENSG00000169752:t:75961828-75961974	ENSG00000169752	1
276	gene:ENSG00000188191:s:579256-579377	ENSG00000188191	1
277	gene:ENSG00000005302:t:11759772-11759875	ENSG00000005302	1
278	gene:ENSG00000078674:t:17983215-17983289	ENSG00000078674	1
279	gene:ENSG00000114520:s:125520032-125520197	ENSG00000114520	1
280	gene:ENSG00000036257:t:224505749-224506132	ENSG00000036257	1
281	gene:ENSG00000156273:t:29321221-29321514	ENSG00000156273	1
282	gene:ENSG00000121892:s:39866861-39867032	ENSG00000121892	1
283	gene:ENSG00000006194:t:3289393-3289875	ENSG00000006194	1
284	gene:ENSG00000285053:t:235414433-235414618	ENSG00000285053	1
285	gene:ENSG00000148429:s:11597631-11597722	ENSG00000148429	1
286	gene:ENSG00000115020:t:208335221-208335419	ENSG00000115020	1
287	gene:ENSG00000126107:t:45009568-45009683	ENSG00000126107	1
288	gene:ENSG00000275066:t:37577380-37577613	ENSG00000275066	1
289	gene:ENSG00000189042:s:36689397-36689721	ENSG00000189042	1
290	gene:ENSG00000166484:t:19380608-19381686	ENSG00000166484	1
291	gene:ENSG00000117335:t:207769948-207770362	ENSG00000117335	1
292	gene:ENSG00000196313:t:72913078-72913152	ENSG00000196313	1
293	gene:ENSG00000256223:s:133130575-133130754	ENSG00000256223	1
294	gene:ENSG00000196498:s:124466173-124466286	ENSG00000196498	1
295	gene:ENSG00000182872:t:47176500-47176586	ENSG00000182872	1
296	gene:ENSG00000274615:t:38118187-38118288	ENSG00000274615	1
297	gene:ENSG00000067369:t:43469858-43470066	ENSG00000067369	1
298	gene:ENSG00000167232:t:23359403-23362739	ENSG00000167232	1
299	gene:ENSG00000135913:s:218474630-218474923	ENSG00000135913	1
300	gene:ENSG00000139131:s:32746544-32747363	ENSG00000139131	0.8
301	gene:ENSG00000135698:s:82170093-82170226	ENSG00000135698	1
302	gene:ENSG00000187792:t:23738678-23745219	ENSG00000187792	1
303	gene:ENSG00000119231:t:196929121-196929683	ENSG00000119231	1
304	gene:ENSG00000137076:s:35731922-35732395	ENSG00000137076	1
305	gene:ENSG00000156162:t:94738369-94738459	ENSG00000156162	1
306	gene:ENSG00000197043:s:151117127-151117180	ENSG00000197043	1
307	gene:ENSG00000041988:t:6627654-6628691	ENSG00000041988	1
308	gene:ENSG00000151092:t:25729133-25730550	ENSG00000151092	1
309	gene:ENSG00000184047:s:122216148-122216605	ENSG00000184047	1
310	gene:ENSG00000086061:t:33029820-33029989	ENSG00000086061	1
311	gene:ENSG00000198874:t:67017853-67018143	ENSG00000198874	1
312	gene:ENSG00000108406:t:59574188-59574259	ENSG00000108406	1
313	gene:ENSG00000160961:s:14706091-14707655	ENSG00000160961	1
314	gene:ENSG00000204599:t:30340505-30340620	ENSG00000204599	1
315	gene:ENSG00000269713:t:149056512-149056870	ENSG00000269713	1
316	gene:ENSG00000109667:s:9996781-9996941	ENSG00000109667	1
317	gene:ENSG00000118197:s:200659027-200659116	ENSG00000118197	1
318	gene:ENSG00000185499:s:155191459-155192310	ENSG00000185499	1
319	gene:ENSG00000025293:s:35771974-35772079	ENSG00000025293	1
320	gene:ENSG00000052841:s:43444056-43444824	ENSG00000052841	1
321	gene:ENSG00000101849:t:9653815-9654322	ENSG00000101849	1
322	gene:ENSG00000006652:s:112462001-112462179	ENSG00000006652	1
323	gene:ENSG00000163904:s:185590114-185590599	ENSG00000163904	1
324	gene:ENSG00000158545:t:88598178-88598326	ENSG00000158545	1
325	gene:ENSG00000128159:t:50219957-50220015	ENSG00000128159	1
326	gene:ENSG00000109466:s:165311464-165311827	ENSG00000109466	1
327	gene:ENSG00000197885:s:23900804-23901085	ENSG00000197885	1
328	gene:ENSG00000160741:s:153951856-153951891	ENSG00000160741	1
329	gene:ENSG00000003756:s:50109337-50109823	ENSG00000003756	1
330	gene:ENSG00000119787:t:38309375-38309506	ENSG00000119787	1
331	gene:ENSG00000132906:t:15495203-15495452	ENSG00000132906	1
332	gene:ENSG00000198836:t:193677826-193677983	ENSG00000198836	0.8
333	gene:ENSG00000187607:s:15708155-15708424	ENSG00000187607	1
334	gene:ENSG00000139218:s:45964107-45964188	ENSG00000139218	1
335	gene:ENSG00000169519:s:28113318-28113604	ENSG00000169519	1
336	gene:ENSG00000086758:s:53545029-53545161	ENSG00000086758	1
337	gene:ENSG00000147065:s:65588886-65589068	ENSG00000147065	1
338	gene:ENSG00000140563:t:94298201-94298730	ENSG00000140563	1
339	gene:ENSG00000162929:s:61068849-61069000	ENSG00000162929	1
340	gene:ENSG00000155329:s:133006759-133007302	ENSG00000155329	1
341	gene:ENSG00000129292:s:132794720-132794817	ENSG00000129292	1
342	gene:ENSG00000135698:t:82163876-82164194	ENSG00000135698	1
343	gene:ENSG00000160613:t:117206680-117206798	ENSG00000160613	1
344	gene:ENSG00000116199:s:179050279-179050365	ENSG00000116199	1
345	gene:ENSG00000103995:s:48741947-48742100	ENSG00000103995	1
346	gene:ENSG00000169045:s:179633892-179634440	ENSG00000169045	1
347	gene:ENSG00000278053:t:37628561-37628672	ENSG00000278053	1
348	gene:ENSG00000240356:s:113625270-113625743	ENSG00000240356	1
349	gene:ENSG00000139636:t:49102468-49102540	ENSG00000139636	1
350	gene:ENSG00000106948:t:114381060-114381446	ENSG00000106948	1
351	gene:ENSG00000075539:t:48551494-48551578	ENSG00000075539	1
352	gene:ENSG00000166523:s:8538954-8539306	ENSG00000166523	0.6
353	gene:ENSG00000100614:s:60249268-60249677	ENSG00000100614	1
354	gene:ENSG00000087470:s:32701249-32701562	ENSG00000087470	1
355	gene:ENSG00000157617:s:41953370-41953890	ENSG00000157617	1
356	gene:ENSG00000105176:s:30012285-30012899	ENSG00000105176	1
357	gene:ENSG00000100479:s:49663314-49663387	ENSG00000100479	1
358	gene:ENSG00000164347:t:74725941-74726126	ENSG00000164347	1
359	gene:ENSG00000091592:s:5517746-5518784	ENSG00000091592	1
360	gene:ENSG00000127124:t:41628749-41628947	ENSG00000127124	1
361	gene:ENSG00000126790:t:59478726-59479351	ENSG00000126790	1
362	gene:ENSG00000129292:t:132803541-132804032	ENSG00000129292	1
363	gene:ENSG00000139190:t:6462237-6462969	ENSG00000139190	1
364	gene:ENSG00000138468:s:101417593-101417790	ENSG00000138468	1
365	gene:ENSG00000171813:s:132397168-132397357	ENSG00000171813	1
366	gene:ENSG00000124635:s:27132367-27132750	ENSG00000124635	1
367	gene:ENSG00000119397:s:121160143-121160302	ENSG00000119397	1
368	gene:ENSG00000111540:t:55986869-55987123	ENSG00000111540	1
369	gene:ENSG00000123636:s:159478573-159478721	ENSG00000123636	1
370	gene:ENSG00000104517:t:102269862-102270183	ENSG00000104517	1
371	gene:ENSG00000165525:t:49840385-49840928	ENSG00000165525	1
372	gene:ENSG00000204469:t:31626020-31626162	ENSG00000204469	1
373	gene:ENSG00000095261:t:120831670-120831945	ENSG00000095261	1
374	gene:ENSG00000112130:s:37376905-37377033	ENSG00000112130	1
375	gene:ENSG00000165525:s:49845975-49846269	ENSG00000165525	1
376	gene:ENSG00000122696:s:37899828-37900203	ENSG00000122696	1
377	gene:ENSG00000163625:s:84691631-84691785	ENSG00000163625	1
378	gene:ENSG00000156017:t:74998598-74998776	ENSG00000156017	1
379	gene:ENSG00000156500:t:134807537-134807708	ENSG00000156500	1
380	gene:ENSG00000108423:s:59892697-59892945	ENSG00000108423	1
381	gene:ENSG00000111877:t:118856369-118856545	ENSG00000111877	1
382	gene:ENSG00000183878:s:13366267-13366393	ENSG00000183878	1
383	gene:ENSG00000168785:s:98507678-98507728	ENSG00000168785	1
384	gene:ENSG00000085511:s:161108743-161108859	ENSG00000085511	1
385	gene:ENSG00000143033:t:93127202-93127299	ENSG00000143033	1
386	gene:ENSG00000155849:s:37448860-37449249	ENSG00000155849	1
387	gene:ENSG00000162929:s:61071606-61071792	ENSG00000162929	1
388	gene:ENSG00000100227:s:42602768-42603388	ENSG00000100227	1
389	gene:ENSG00000214544:t:73266527-73266840	ENSG00000214544	1
390	gene:ENSG00000173575:s:92991476-92991517	ENSG00000173575	1
391	gene:ENSG00000163214:t:38848269-38848424	ENSG00000163214	1
392	gene:ENSG00000115365:t:210476316-210476412	ENSG00000115365	1
393	gene:ENSG00000197217:s:23443850-23443953	ENSG00000197217	1
394	gene:ENSG00000181135:t:143690057-143690419	ENSG00000181135	1
395	gene:ENSG00000107021:t:128791380-128791441	ENSG00000107021	1
396	gene:ENSG00000178921:s:8266234-8266353	ENSG00000178921	1
397	gene:ENSG00000146963:s:139363366-139363452	ENSG00000146963	1
398	gene:ENSG00000269955:s:139363366-139363452	ENSG00000269955	1
399	gene:ENSG00000105339:s:141138022-141138151	ENSG00000105339	1
400	gene:ENSG00000003756:t:50110679-50111147	ENSG00000003756	1
401	gene:ENSG00000156273:s:29298871-29299041	ENSG00000156273	1
402	gene:ENSG00000092439:t:50632869-50632992	ENSG00000092439	1
403	gene:ENSG00000219545:s:7640711-7640828	ENSG00000219545	1
404	gene:ENSG00000135678:t:68871694-68871956	ENSG00000135678	1
405	gene:ENSG00000092978:s:217610321-217610400	ENSG00000092978	1
406	gene:ENSG00000157601:s:41426167-41426263	ENSG00000157601	1
407	gene:ENSG00000120805:t:101402865-101402946	ENSG00000120805	1
408	gene:ENSG00000106682:s:74189822-74190203	ENSG00000106682	1
409	gene:ENSG00000186814:s:35263296-35263713	ENSG00000186814	1
410	gene:ENSG00000167632:s:140435112-140435240	ENSG00000167632	1
411	gene:ENSG00000092330:s:24242122-24242342	ENSG00000092330	1
412	gene:ENSG00000197323:s:114421436-114421636	ENSG00000197323	1
413	gene:ENSG00000151503:s:134209313-134209734	ENSG00000151503	1
414	gene:ENSG00000178691:t:31976521-31976614	ENSG00000178691	1
415	gene:ENSG00000176371:s:84603820-84604380	ENSG00000176371	1
416	gene:ENSG00000113649:t:146507028-146507348	ENSG00000113649	1
417	gene:ENSG00000179406:t:66399096-66399795	ENSG00000179406	1
418	gene:ENSG00000066379:s:30061515-30061812	ENSG00000066379	1
419	gene:ENSG00000187116:s:54312537-54312621	ENSG00000187116	1
420	gene:ENSG00000284057:s:93741664-93742141	ENSG00000284057	1
421	gene:ENSG00000170144:s:177216860-177216940	ENSG00000170144	1
422	gene:ENSG00000141127:t:18865469-18865564	ENSG00000141127	1
423	gene:ENSG00000175857:s:58493619-58493683	ENSG00000175857	1
424	gene:ENSG00000145604:t:36181818-36182514	ENSG00000145604	1
425	gene:ENSG00000130706:s:62302896-62303147	ENSG00000130706	1
426	gene:ENSG00000109586:s:173295396-173295760	ENSG00000109586	1
427	gene:ENSG00000168675:s:13278103-13278376	ENSG00000168675	1
428	gene:ENSG00000196187:t:225877395-225877984	ENSG00000196187	1
429	gene:ENSG00000119899:s:73644406-73644697	ENSG00000119899	1
430	gene:ENSG00000213865:s:66679451-66680323	ENSG00000213865	1
431	gene:ENSG00000109466:s:165228807-165228913	ENSG00000109466	1
432	gene:ENSG00000161671:s:50480884-50480977	ENSG00000161671	1
433	gene:ENSG00000081320:s:196154968-196155448	ENSG00000081320	1
434	gene:ENSG00000134900:s:102630096-102630195	ENSG00000134900	1
435	gene:ENSG00000133657:s:194412199-194413063	ENSG00000133657	1
436	gene:ENSG00000151414:s:198264125-198264372	ENSG00000151414	1
437	gene:ENSG00000160201:t:43104315-43105252	ENSG00000160201	1
438	gene:ENSG00000120616:s:32346617-32347287	ENSG00000120616	1
439	gene:ENSG00000185716:s:22075294-22076378	ENSG00000185716	1
440	gene:ENSG00000130706:s:62307983-62308178	ENSG00000130706	1
441	gene:ENSG00000122033:s:27445088-27445156	ENSG00000122033	1
442	gene:ENSG00000115486:s:85561386-85561547	ENSG00000115486	1
443	gene:ENSG00000171132:s:45843000-45843063	ENSG00000171132	1
444	gene:ENSG00000143379:t:150927703-150928229	ENSG00000143379	1
445	gene:ENSG00000103657:s:63716297-63716473	ENSG00000103657	1
446	gene:ENSG00000171570:s:40800339-40801415	ENSG00000171570	1
447	gene:ENSG00000253710:t:52028319-52032171	ENSG00000253710	1
448	gene:ENSG00000116151:s:2372481-2372591	ENSG00000116151	1
449	gene:ENSG00000171045:t:142274781-142274863	ENSG00000171045	1
450	gene:ENSG00000254093:t:10764963-10765916	ENSG00000254093	1
451	gene:ENSG00000168137:s:9434277-9434485	ENSG00000168137	1
452	gene:ENSG00000151414:t:198278954-198279061	ENSG00000151414	1
453	gene:ENSG00000169410:s:75517259-75517364	ENSG00000169410	1
454	gene:ENSG00000135093:t:109056682-109057166	ENSG00000135093	1
455	gene:ENSG00000198964:t:50344271-50344345	ENSG00000198964	1
456	gene:ENSG00000132581:s:28661726-28661939	ENSG00000132581	1
457	gene:ENSG00000104133:s:44600260-44600632	ENSG00000104133	1
458	gene:ENSG00000147408:s:19756939-19757305	ENSG00000147408	1
459	gene:ENSG00000223745:s:93338321-93338534	ENSG00000223745	1
460	gene:ENSG00000131018:t:152293960-152294127	ENSG00000131018	1
461	gene:ENSG00000119397:t:121158586-121159019	ENSG00000119397	1
462	gene:ENSG00000261915:s:7319050-7319174	ENSG00000261915	1
463	gene:ENSG00000124160:t:46070210-46070559	ENSG00000124160	1
464	gene:ENSG00000010318:t:52423091-52423641	ENSG00000010318	1
465	gene:ENSG00000058091:s:90604218-90604249	ENSG00000058091	1
466	gene:ENSG00000136270:t:45105286-45107695	ENSG00000136270	1
467	gene:ENSG00000136122:s:72728926-72729093	ENSG00000136122	1
468	gene:ENSG00000060069:t:79735610-79736521	ENSG00000060069	1
469	gene:ENSG00000171574:t:58415524-58415552	ENSG00000171574	1
470	gene:ENSG00000135047:s:87729573-87729735	ENSG00000135047	1
471	gene:ENSG00000171428:s:18210093-18210180	ENSG00000171428	1
472	gene:ENSG00000196776:s:108050578-108050602	ENSG00000196776	1
473	gene:ENSG00000151503:t:134208864-134208951	ENSG00000151503	1
474	gene:ENSG00000181450:s:227646544-227646670	ENSG00000181450	1
475	gene:ENSG00000186153:s:78109778-78109835	ENSG00000186153	1
476	gene:ENSG00000107929:t:842932-843068	ENSG00000107929	1
477	gene:ENSG00000079263:s:230241404-230241487	ENSG00000079263	1
478	gene:ENSG00000174032:s:45398940-45399078	ENSG00000174032	1
479	gene:ENSG00000128815:s:48807859-48807958	ENSG00000128815	1
480	gene:ENSG00000168016:t:36834762-36834907	ENSG00000168016	1
481	gene:ENSG00000161638:s:54404430-54404629	ENSG00000161638	1
482	gene:ENSG00000070961:s:89655583-89656111	ENSG00000070961	1
483	gene:ENSG00000120798:s:95062508-95062738	ENSG00000120798	1
484	gene:ENSG00000069493:s:9669713-9669795	ENSG00000069493	1
485	gene:ENSG00000138658:t:112553835-112553982	ENSG00000138658	1
486	gene:ENSG00000033178:s:67661663-67662261	ENSG00000033178	1
487	gene:ENSG00000151466:s:129039041-129039096	ENSG00000151466	1
488	gene:ENSG00000135905:s:224896295-224896377	ENSG00000135905	1
489	gene:ENSG00000101928:t:134887626-134889192	ENSG00000101928	1
490	gene:ENSG00000072121:t:67804101-67804264	ENSG00000072121	1
491	gene:ENSG00000165275:t:37777601-37778972	ENSG00000165275	1
492	gene:ENSG00000114650:t:47422442-47422793	ENSG00000114650	1
493	gene:ENSG00000261971:s:3057031-3057225	ENSG00000261971	1
494	gene:ENSG00000163625:s:84733382-84733677	ENSG00000163625	1
495	gene:ENSG00000048392:s:102238827-102239118	ENSG00000048392	1
496	gene:ENSG00000173575:t:92992859-92993114	ENSG00000173575	1
497	gene:ENSG00000101413:t:38089726-38092366	ENSG00000101413	1
498	gene:ENSG00000159110:t:33262793-33265675	ENSG00000159110	1
499	gene:ENSG00000154305:s:222654655-222654793	ENSG00000154305	1
500	gene:ENSG00000124532:s:24418371-24419241	ENSG00000124532	1
501	gene:ENSG00000169188:t:55002871-55003108	ENSG00000169188	1
502	gene:ENSG00000153147:s:143538750-143538938	ENSG00000153147	1
503	gene:ENSG00000123154:s:12668508-12668627	ENSG00000123154	1
504	gene:ENSG00000143612:s:154220342-154220637	ENSG00000143612	1
505	gene:ENSG00000112234:t:98899268-98899481	ENSG00000112234	1
506	gene:ENSG00000144792:s:44586105-44586702	ENSG00000144792	1
507	gene:ENSG00000139133:s:34022281-34022898	ENSG00000139133	1
508	gene:ENSG00000115827:t:171435083-171435186	ENSG00000115827	1
509	gene:ENSG00000145246:s:47485288-47485585	ENSG00000145246	1
510	gene:ENSG00000119778:s:23785755-23786223	ENSG00000119778	1
511	gene:ENSG00000151689:t:190360018-190360306	ENSG00000151689	1
512	gene:ENSG00000115419:s:190913171-190913364	ENSG00000115419	1
513	gene:ENSG00000169490:s:38996213-38996533	ENSG00000169490	1
514	gene:ENSG00000100888:s:21437194-21437308	ENSG00000100888	1
515	gene:ENSG00000102796:t:51777060-51777121	ENSG00000102796	1
516	gene:ENSG00000130706:t:62308655-62308862	ENSG00000130706	1
517	gene:ENSG00000023041:s:112442192-112442351	ENSG00000023041	1
518	gene:ENSG00000204178:t:25448808-25448934	ENSG00000204178	1
519	gene:ENSG00000162613:t:77946482-77946576	ENSG00000162613	1
520	gene:ENSG00000149187:s:47472191-47472921	ENSG00000149187	1
521	gene:ENSG00000126070:s:36004023-36004475	ENSG00000126070	1
522	gene:ENSG00000166225:s:69470349-69470593	ENSG00000166225	1
523	gene:ENSG00000100354:t:40312505-40312651	ENSG00000100354	1
524	gene:ENSG00000164023:t:107858470-107858834	ENSG00000164023	1
525	gene:ENSG00000184445:t:122593416-122594385	ENSG00000184445	1
526	gene:ENSG00000140943:s:84087062-84087460	ENSG00000140943	1
527	gene:ENSG00000143353:t:219179130-219179246	ENSG00000143353	1
528	gene:ENSG00000187098:s:69937822-69938049	ENSG00000187098	1
529	gene:ENSG00000172671:s:45651966-45652033	ENSG00000172671	1
530	gene:ENSG00000145220:t:4268530-4268932	ENSG00000145220	1
531	gene:ENSG00000031003:t:138018955-138019146	ENSG00000031003	1
532	gene:ENSG00000148840:t:102145020-102145090	ENSG00000148840	1
533	gene:ENSG00000163931:t:53237520-53237976	ENSG00000163931	1
534	gene:ENSG00000116793:t:113726418-113726574	ENSG00000116793	1
535	gene:ENSG00000088035:t:63411926-63412061	ENSG00000088035	1
536	gene:ENSG00000140859:s:57794997-57795141	ENSG00000140859	1
537	gene:ENSG00000116497:s:32834034-32834061	ENSG00000116497	1
538	gene:ENSG00000152443:t:57756872-57758159	ENSG00000152443	1
539	gene:ENSG00000165392:t:31119956-31120424	ENSG00000165392	1
540	gene:ENSG00000107862:t:102363710-102363798	ENSG00000107862	1
541	gene:ENSG00000109756:s:159350137-159350289	ENSG00000109756	1
542	gene:ENSG00000181450:t:227654336-227662462	ENSG00000181450	1
543	gene:ENSG00000185019:s:3159766-3160196	ENSG00000185019	1
544	gene:ENSG00000174606:s:213005033-213005454	ENSG00000174606	1
545	gene:ENSG00000109466:t:165321685-165323156	ENSG00000109466	1
546	gene:ENSG00000171634:s:67959541-67960377	ENSG00000171634	1
547	gene:ENSG00000038274:s:163503114-163503424	ENSG00000038274	1
548	gene:ENSG00000213341:t:100205076-100205199	ENSG00000213341	1
549	gene:ENSG00000133302:t:94686559-94686718	ENSG00000133302	1
550	gene:ENSG00000077150:t:102399288-102399497	ENSG00000077150	1
551	gene:ENSG00000168884:s:2745336-2745538	ENSG00000168884	1
552	gene:ENSG00000150776:t:112075567-112075684	ENSG00000150776	1
553	gene:ENSG00000131127:t:357903-358550	ENSG00000131127	1
554	gene:ENSG00000134851:s:55395957-55396396	ENSG00000134851	1
555	gene:ENSG00000118873:s:220171875-220172297	ENSG00000118873	1
556	gene:ENSG00000141298:s:29647331-29648382	ENSG00000141298	1
557	gene:ENSG00000147202:t:96881577-96881718	ENSG00000147202	1
558	gene:ENSG00000173542:s:70975153-70976743	ENSG00000173542	1
559	gene:ENSG00000198718:s:45046545-45046703	ENSG00000198718	1
560	gene:ENSG00000104218:s:67086007-67086110	ENSG00000104218	1
561	gene:ENSG00000113593:t:65567513-65568079	ENSG00000113593	1
562	gene:ENSG00000159753:t:67645724-67645777	ENSG00000159753	1
563	gene:ENSG00000101199:t:63284866-63284922	ENSG00000101199	1
564	gene:ENSG00000163681:t:57927296-57929168	ENSG00000163681	1
565	gene:ENSG00000167600:t:41198709-41198888	ENSG00000167600	1
566	gene:ENSG00000133812:t:9795831-9795957	ENSG00000133812	1
567	gene:ENSG00000102974:s:67570869-67571440	ENSG00000102974	1
568	gene:ENSG00000114209:t:167697007-167697143	ENSG00000114209	1
569	gene:ENSG00000120254:s:150887842-150887981	ENSG00000120254	1
570	gene:ENSG00000167703:t:1614979-1615165	ENSG00000167703	1
571	gene:ENSG00000108788:t:42568837-42568943	ENSG00000108788	1
572	gene:ENSG00000186312:s:15692963-15693058	ENSG00000186312	1
573	gene:ENSG00000132670:s:2873420-2873760	ENSG00000132670	1
574	gene:ENSG00000157764:t:140807960-140808062	ENSG00000157764	1
575	gene:ENSG00000197208:t:132327277-132327403	ENSG00000197208	1
576	gene:ENSG00000135899:t:230167293-230169237	ENSG00000135899	1
577	gene:ENSG00000186104:t:14885776-14887334	ENSG00000186104	1
578	gene:ENSG00000136152:s:45464898-45465210	ENSG00000136152	1
579	gene:ENSG00000165275:s:37776282-37776430	ENSG00000165275	1
580	gene:ENSG00000165699:s:132927201-132927304	ENSG00000165699	1
581	gene:ENSG00000131023:t:149701779-149702354	ENSG00000131023	1
582	gene:ENSG00000033030:s:122489386-122489463	ENSG00000033030	1
583	gene:ENSG00000164190:s:37052366-37052566	ENSG00000164190	1
584	gene:ENSG00000085832:s:51460944-51461150	ENSG00000085832	1
585	gene:ENSG00000174796:s:75521736-75522582	ENSG00000174796	1
586	gene:ENSG00000170037:t:7949289-7949918	ENSG00000170037	1
587	gene:ENSG00000185305:s:54113133-54113410	ENSG00000185305	1
588	gene:ENSG00000120798:t:95058409-95058489	ENSG00000120798	1
589	gene:ENSG00000118518:s:127280231-127280340	ENSG00000118518	1
590	gene:ENSG00000172062:t:70942718-70943383	ENSG00000172062	1
591	gene:ENSG00000140943:t:84081522-84082169	ENSG00000140943	1
592	gene:ENSG00000119397:t:121138545-121138679	ENSG00000119397	1
593	gene:ENSG00000175471:s:94714588-94714886	ENSG00000175471	1
594	gene:ENSG00000100077:s:25604377-25604453	ENSG00000100077	1
595	gene:ENSG00000169359:s:155833857-155834041	ENSG00000169359	1
596	gene:ENSG00000156802:s:123346618-123346750	ENSG00000156802	1
597	gene:ENSG00000267040:s:57630302-57630771	ENSG00000267040	1
598	gene:ENSG00000166889:t:59655523-59655759	ENSG00000166889	1
599	gene:ENSG00000139117:t:38724846-38724899	ENSG00000139117	1
600	gene:ENSG00000064012:t:201284718-201285317	ENSG00000064012	1
601	gene:ENSG00000152117:s:131508537-131508608	ENSG00000152117	1
602	gene:ENSG00000160691:s:154974248-154974395	ENSG00000160691	1
603	gene:ENSG00000143164:s:168004533-168004793	ENSG00000143164	1
604	gene:ENSG00000111731:t:22493223-22493337	ENSG00000111731	1
605	gene:ENSG00000103245:t:736994-737464	ENSG00000103245	1
606	gene:ENSG00000170473:s:55932529-55932618	ENSG00000170473	1
607	gene:ENSG00000128059:s:56407650-56407716	ENSG00000128059	1
608	gene:ENSG00000166801:s:59143497-59143697	ENSG00000166801	1
609	gene:ENSG00000157601:t:41427755-41428070	ENSG00000157601	1
610	gene:ENSG00000136937:s:97641547-97641691	ENSG00000136937	1
611	gene:ENSG00000068305:s:99712390-99713782	ENSG00000068305	1
612	gene:ENSG00000156802:t:123346086-123346272	ENSG00000156802	1
613	gene:ENSG00000216490:t:18173667-18173973	ENSG00000216490	1
614	gene:ENSG00000143164:t:168022988-168024050	ENSG00000143164	1
615	gene:ENSG00000107242:s:68818461-68818545	ENSG00000107242	1
616	gene:ENSG00000182841:s:42572922-42574818	ENSG00000182841	1
617	gene:ENSG00000130669:t:39173576-39174010	ENSG00000130669	1
618	gene:ENSG00000105426:t:5218420-5218534	ENSG00000105426	1
619	gene:ENSG00000066739:s:96362815-96363870	ENSG00000066739	1
620	gene:ENSG00000065413:s:196993583-196993674	ENSG00000065413	1
621	gene:ENSG00000198265:s:67137931-67138114	ENSG00000198265	1
622	gene:ENSG00000113851:t:3153333-3153488	ENSG00000113851	1
623	gene:ENSG00000228794:s:829003-829104	ENSG00000228794	1
624	gene:ENSG00000170873:s:124698547-124699599	ENSG00000170873	1
625	gene:ENSG00000152256:t:172564978-172565333	ENSG00000152256	1
626	gene:ENSG00000162769:s:212863631-212863909	ENSG00000162769	1
627	gene:ENSG00000155849:s:37448487-37448856	ENSG00000155849	1
628	gene:ENSG00000114126:s:142005441-142005544	ENSG00000114126	1
629	gene:ENSG00000189007:s:143450547-143450673	ENSG00000189007	1
630	gene:ENSG00000140367:t:75879098-75879189	ENSG00000140367	1
631	gene:ENSG00000197037:s:99618525-99618651	ENSG00000197037	1
632	gene:ENSG00000075292:s:71380513-71380720	ENSG00000075292	1
633	gene:ENSG00000113569:s:37309129-37309267	ENSG00000113569	1
634	gene:ENSG00000087338:t:69842700-69843261	ENSG00000087338	1
635	gene:ENSG00000101544:t:80132677-80133192	ENSG00000101544	1
636	gene:ENSG00000156970:s:40212499-40212648	ENSG00000156970	1
637	gene:ENSG00000004897:t:47169913-47170327	ENSG00000004897	1
638	gene:ENSG00000174652:t:9418505-9418631	ENSG00000174652	1
639	gene:ENSG00000130939:s:10072028-10072214	ENSG00000130939	1
640	gene:ENSG00000125871:t:17988166-17988298	ENSG00000125871	1
641	gene:ENSG00000075790:t:107621393-107623317	ENSG00000075790	1
642	gene:ENSG00000114491:s:124737568-124738443	ENSG00000114491	1
643	gene:ENSG00000160991:s:102433530-102433661	ENSG00000160991	1
644	gene:ENSG00000073910:s:32031300-32031865	ENSG00000073910	1
645	gene:ENSG00000134250:s:119949674-119950837	ENSG00000134250	1
646	gene:ENSG00000064102:s:26916002-26916180	ENSG00000064102	1
647	gene:ENSG00000140287:s:50253598-50253666	ENSG00000140287	1
648	gene:ENSG00000086758:s:53627410-53627515	ENSG00000086758	1
649	gene:ENSG00000166881:s:57064509-57064739	ENSG00000166881	1
650	gene:ENSG00000156787:t:123084162-123084340	ENSG00000156787	1
651	gene:ENSG00000164347:s:74733018-74733388	ENSG00000164347	1
652	gene:ENSG00000106682:t:74194741-74195059	ENSG00000106682	1
653	gene:ENSG00000104517:s:102345006-102345545	ENSG00000104517	1
654	gene:ENSG00000178163:t:10439874-10446539	ENSG00000178163	1
655	gene:ENSG00000155329:t:132996985-132999072	ENSG00000155329	1
656	gene:ENSG00000028203:t:95262906-95263081	ENSG00000028203	1
657	gene:ENSG00000180229:s:20505391-20505493	ENSG00000180229	1
658	gene:ENSG00000155307:t:14512332-14512573	ENSG00000155307	1
659	gene:ENSG00000165801:t:21087320-21087472	ENSG00000165801	1
660	gene:ENSG00000162971:s:199938933-199939070	ENSG00000162971	1
661	gene:ENSG00000107021:s:128788334-128788407	ENSG00000107021	1
662	gene:ENSG00000135250:t:105125782-105125874	ENSG00000135250	1
663	gene:ENSG00000132881:t:16232497-16232646	ENSG00000132881	1
664	gene:ENSG00000153147:t:143543509-143543657	ENSG00000153147	1
665	gene:ENSG00000166889:s:59656499-59656624	ENSG00000166889	1
666	gene:ENSG00000198039:t:64917030-64917118	ENSG00000198039	1
667	gene:ENSG00000152689:t:33543512-33543627	ENSG00000152689	1
668	gene:ENSG00000133943:t:91145221-91145313	ENSG00000133943	1
669	gene:ENSG00000126005:s:35272005-35272145	ENSG00000126005	1
670	gene:ENSG00000106459:s:129709075-129709235	ENSG00000106459	1
671	gene:ENSG00000172530:s:na-87959741	ENSG00000172530	1
672	gene:ENSG00000104164:s:45592124-45592276	ENSG00000104164	1
673	gene:ENSG00000111880:t:88614272-88614395	ENSG00000111880	1
674	gene:ENSG00000156469:t:96256962-96257275	ENSG00000156469	1
675	gene:ENSG00000136560:s:161161283-161161666	ENSG00000136560	1
676	gene:ENSG00000142599:t:8358196-8358916	ENSG00000142599	1
677	gene:ENSG00000105865:t:107574893-107575742	ENSG00000105865	1
678	gene:ENSG00000070269:t:56618594-56618763	ENSG00000070269	1
679	gene:ENSG00000163872:t:183803987-183804666	ENSG00000163872	1
680	gene:ENSG00000226777:s:105922118-105922344	ENSG00000226777	1
681	gene:ENSG00000275052:t:55573619-55574170	ENSG00000275052	1
682	gene:ENSG00000101191:t:62914210-62914406	ENSG00000101191	1
683	gene:ENSG00000121417:s:57633167-57633487	ENSG00000121417	1
684	gene:ENSG00000149231:t:96383961-96384990	ENSG00000149231	1
685	gene:ENSG00000243147:t:27779433-27779741	ENSG00000243147	1
686	gene:ENSG00000174501:t:95851694-95851787	ENSG00000174501	1
687	gene:ENSG00000089876:s:125896218-125896436	ENSG00000089876	1
688	gene:ENSG00000179134:t:39354004-39354066	ENSG00000179134	1
689	gene:ENSG00000107614:s:17174418-17174876	ENSG00000107614	1
690	gene:ENSG00000007129:s:41564644-41565125	ENSG00000007129	1
691	gene:ENSG00000116704:s:67020369-67020447	ENSG00000116704	1
692	gene:ENSG00000173041:t:64519884-64522508	ENSG00000173041	1
693	gene:ENSG00000179295:s:112455935-112456063	ENSG00000179295	1
694	gene:ENSG00000158545:s:88586600-88586684	ENSG00000158545	1
695	gene:ENSG00000173611:s:125142254-125142677	ENSG00000173611	1
696	gene:ENSG00000115761:s:10673129-10673557	ENSG00000115761	1
697	gene:ENSG00000189079:s:45839329-45842257	ENSG00000189079	1
698	gene:ENSG00000112984:t:138185961-138186052	ENSG00000112984	1
699	gene:ENSG00000119720:t:90301239-90301372	ENSG00000119720	1
700	gene:ENSG00000124357:s:71068588-71068841	ENSG00000124357	1
701	gene:ENSG00000120837:t:104135448-104135532	ENSG00000120837	1
702	gene:ENSG00000127220:t:17292131-17292854	ENSG00000127220	1
703	gene:ENSG00000074603:s:65512295-65512831	ENSG00000074603	1
704	gene:ENSG00000115685:t:241157807-241157862	ENSG00000115685	1
705	gene:ENSG00000160613:s:117207970-117208535	ENSG00000160613	1
706	gene:ENSG00000011114:s:93332818-93333092	ENSG00000011114	1
707	gene:ENSG00000115459:t:85355555-85355896	ENSG00000115459	1
708	gene:ENSG00000047346:t:52584743-52585323	ENSG00000047346	1
709	gene:ENSG00000101363:t:37301171-37301413	ENSG00000101363	1
710	gene:ENSG00000168016:t:36892901-36892984	ENSG00000168016	1
711	gene:ENSG00000106868:t:112041867-112041960	ENSG00000106868	1
712	gene:ENSG00000162402:s:55089107-55089740	ENSG00000162402	1
713	gene:ENSG00000026103:t:89011999-89012081	ENSG00000026103	1
714	gene:ENSG00000009954:s:73465439-73465565	ENSG00000009954	1
715	gene:ENSG00000117308:t:23798311-23798730	ENSG00000117308	1
716	gene:ENSG00000156515:t:69343827-69344112	ENSG00000156515	1
717	gene:ENSG00000135047:t:87731008-87731393	ENSG00000135047	1
718	gene:ENSG00000172062:s:70941389-70941508	ENSG00000172062	1
719	gene:ENSG00000239789:s:55951819-55951948	ENSG00000239789	1
720	gene:ENSG00000131871:t:101270817-101271645	ENSG00000131871	1
721	gene:ENSG00000239789:t:55954909-55956501	ENSG00000239789	1
722	gene:ENSG00000082074:s:39127741-39127833	ENSG00000082074	1
723	gene:ENSG00000112685:s:693019-693111	ENSG00000112685	1
724	gene:ENSG00000148396:s:136446855-136447015	ENSG00000148396	1
725	gene:ENSG00000153914:s:66153568-66153790	ENSG00000153914	1
726	gene:ENSG00000105576:t:12720510-12721715	ENSG00000105576	1
727	gene:ENSG00000086200:s:62561136-62561257	ENSG00000086200	1
728	gene:ENSG00000115310:t:54987491-54987718	ENSG00000115310	1
729	gene:ENSG00000170004:t:7889664-7889776	ENSG00000170004	1
730	gene:ENSG00000204305:s:32183276-32183388	ENSG00000204305	1
731	gene:ENSG00000231889:t:111503296-111503611	ENSG00000231889	1
732	gene:ENSG00000121578:t:119230080-119230244	ENSG00000121578	1
733	gene:ENSG00000054523:s:10277986-10278128	ENSG00000054523	1
734	gene:ENSG00000140025:s:89931044-89931994	ENSG00000140025	1
735	gene:ENSG00000077254:s:77759643-77759689	ENSG00000077254	1
736	gene:ENSG00000215041:s:7327440-7327884	ENSG00000215041	1
737	gene:ENSG00000100485:t:50155892-50157121	ENSG00000100485	1
738	gene:ENSG00000164117:t:174241100-174241218	ENSG00000164117	1
739	gene:ENSG00000185238:t:20392897-20392999	ENSG00000185238	1
740	gene:ENSG00000158435:s:101252802-101253950	ENSG00000158435	1
741	gene:ENSG00000116017:t:960092-960164	ENSG00000116017	1
742	gene:ENSG00000166451:s:81020100-81020276	ENSG00000166451	1
743	gene:ENSG00000168016:s:36838613-36838716	ENSG00000168016	1
744	gene:ENSG00000182718:t:60395645-60396427	ENSG00000182718	1
745	gene:ENSG00000110497:s:46541945-46542981	ENSG00000110497	1
746	gene:ENSG00000165028:s:104768863-104769021	ENSG00000165028	1
747	gene:ENSG00000284964:s:149607467-149607684	ENSG00000284964	1
748	gene:ENSG00000106785:s:98087178-98088005	ENSG00000106785	1
749	gene:ENSG00000114209:s:167704558-167704895	ENSG00000114209	1
750	gene:ENSG00000136280:t:45063918-45064001	ENSG00000136280	1
751	gene:ENSG00000171700:t:64076857-64076954	ENSG00000171700	1
752	gene:ENSG00000128595:s:128739292-128739432	ENSG00000128595	1
753	gene:ENSG00000213341:s:100209595-100209789	ENSG00000213341	1
754	gene:ENSG00000125871:s:17969801-17970370	ENSG00000125871	1
755	gene:ENSG00000106785:t:98109889-98109984	ENSG00000106785	1
756	gene:ENSG00000059145:s:1403168-1403190	ENSG00000059145	1
757	gene:ENSG00000196652:t:99525813-99526470	ENSG00000196652	1
758	gene:ENSG00000106346:s:6115164-6115608	ENSG00000106346	1
759	gene:ENSG00000213782:s:12823203-12823566	ENSG00000213782	1
760	gene:ENSG00000282851:t:17415147-17415738	ENSG00000282851	1
761	gene:ENSG00000143363:s:151017812-151018002	ENSG00000143363	1
762	gene:ENSG00000174944:s:151278158-151278467	ENSG00000174944	1
763	gene:ENSG00000204371:s:31895401-31896516	ENSG00000204371	1
764	gene:ENSG00000104218:t:67095293-67095732	ENSG00000104218	1
765	gene:ENSG00000198793:t:11115396-11115663	ENSG00000198793	1
766	gene:ENSG00000082397:t:5392381-5393478	ENSG00000082397	1
767	gene:ENSG00000086061:s:33026456-33026623	ENSG00000086061	1
768	gene:ENSG00000114491:t:124740024-124740199	ENSG00000114491	1
769	gene:ENSG00000133657:s:194455893-194456107	ENSG00000133657	1
770	gene:ENSG00000129003:s:61919289-61919449	ENSG00000129003	1
771	gene:ENSG00000142197:t:36214442-36214556	ENSG00000142197	1
772	gene:ENSG00000185760:s:73133421-73133641	ENSG00000185760	1
773	gene:ENSG00000198265:s:67178657-67178926	ENSG00000198265	1
774	gene:ENSG00000137449:t:15052414-15052584	ENSG00000137449	1
775	gene:ENSG00000059145:s:1414452-1414751	ENSG00000059145	1
776	gene:ENSG00000076108:s:56636182-56636379	ENSG00000076108	1
777	gene:ENSG00000132478:s:75784771-75785040	ENSG00000132478	1
778	gene:ENSG00000122085:t:241094406-241094432	ENSG00000122085	1
779	gene:ENSG00000138448:s:186633329-186633374	ENSG00000138448	1
780	gene:ENSG00000171988:s:63380127-63380482	ENSG00000171988	1
781	gene:ENSG00000100982:t:45946029-45946115	ENSG00000100982	1
782	gene:ENSG00000198799:s:113100397-113100712	ENSG00000198799	1
783	gene:ENSG00000147996:t:65708134-65708958	ENSG00000147996	1
784	gene:ENSG00000152133:s:37088364-37088440	ENSG00000152133	1
785	gene:ENSG00000004897:s:47180848-47181637	ENSG00000004897	1
786	gene:ENSG00000138613:t:63302345-63302493	ENSG00000138613	1
787	gene:ENSG00000089154:t:120168208-120168414	ENSG00000089154	1
788	gene:ENSG00000137343:s:30642768-30643011	ENSG00000137343	1
789	gene:ENSG00000116711:s:186911248-186911389	ENSG00000116711	1
790	gene:ENSG00000041353:s:54828199-54828700	ENSG00000041353	1
791	gene:ENSG00000196821:s:34688657-34688883	ENSG00000196821	1
792	gene:ENSG00000103343:s:3404426-3404648	ENSG00000103343	1
793	gene:ENSG00000197969:s:77210616-77210675	ENSG00000197969	1
794	gene:ENSG00000214331:s:74350617-74350738	ENSG00000214331	1
795	gene:ENSG00000021776:s:34930258-34930371	ENSG00000021776	1
796	gene:ENSG00000083097:s:83154180-83154273	ENSG00000083097	1
797	gene:ENSG00000127511:t:16863680-16863796	ENSG00000127511	1
798	gene:ENSG00000144580:s:218582971-218583233	ENSG00000144580	1
799	gene:ENSG00000102910:s:48252131-48252365	ENSG00000102910	1
800	gene:ENSG00000173559:t:191683290-191683804	ENSG00000173559	1
801	gene:ENSG00000079277:t:46585874-46585974	ENSG00000079277	1
802	gene:ENSG00000174405:t:108207439-108211296	ENSG00000174405	1
803	gene:ENSG00000135953:t:102723700-102723909	ENSG00000135953	1
804	gene:ENSG00000060749:t:32953857-32954179	ENSG00000060749	1
805	gene:ENSG00000186017:t:36449764-36450001	ENSG00000186017	1
806	gene:ENSG00000136280:s:45000185-45000363	ENSG00000136280	1
807	gene:ENSG00000261373:t:89716461-89716908	ENSG00000261373	1
808	gene:ENSG00000092439:s:50637422-50637593	ENSG00000092439	1
809	gene:ENSG00000070269:s:56585693-56585912	ENSG00000070269	1
810	gene:ENSG00000163110:s:94455245-94455542	ENSG00000163110	1
811	gene:ENSG00000083097:t:83157182-83157318	ENSG00000083097	1
812	gene:ENSG00000183605:s:119162339-119162414	ENSG00000183605	1
813	gene:ENSG00000204178:s:25430858-25431178	ENSG00000204178	1
814	gene:ENSG00000156313:t:38297284-38297452	ENSG00000156313	1
815	gene:ENSG00000090266:s:140700697-140701104	ENSG00000090266	1
816	gene:ENSG00000134686:s:33354401-33354566	ENSG00000134686	1
817	gene:ENSG00000087338:s:69829642-69830503	ENSG00000087338	1
818	gene:ENSG00000070501:s:42357320-42357942	ENSG00000070501	1
819	gene:ENSG00000072042:s:67692934-67693052	ENSG00000072042	1
820	gene:ENSG00000011260:s:51275850-51275991	ENSG00000011260	1
821	gene:ENSG00000156162:s:94770452-94770571	ENSG00000156162	1
822	gene:ENSG00000109184:s:51886568-51886638	ENSG00000109184	1
823	gene:ENSG00000278175:s:39809234-39809633	ENSG00000278175	1
824	gene:ENSG00000164053:s:48454300-48454418	ENSG00000164053	1
825	gene:ENSG00000250988:s:82754629-82755037	ENSG00000250988	1
826	gene:ENSG00000070269:t:56605570-56605683	ENSG00000070269	1
827	gene:ENSG00000079277:s:46585874-46585974	ENSG00000079277	1
828	gene:ENSG00000113971:s:132718994-132719144	ENSG00000113971	1
829	gene:ENSG00000137642:s:121452203-121452828	ENSG00000137642	1
830	gene:ENSG00000156313:s:38298956-38299141	ENSG00000156313	1
831	gene:ENSG00000114650:s:47425275-47425729	ENSG00000114650	1
832	gene:ENSG00000137338:t:28287080-28287168	ENSG00000137338	1
833	gene:ENSG00000067066:t:230465975-230466379	ENSG00000067066	1
834	gene:ENSG00000171503:t:158681942-158682424	ENSG00000171503	1
835	gene:ENSG00000205755:s:1202031-1202535	ENSG00000205755	1
836	gene:ENSG00000182872:s:47173128-47173197	ENSG00000182872	1
837	gene:ENSG00000168300:s:51831444-51831567	ENSG00000168300	1
838	gene:ENSG00000196911:t:116725751-116725876	ENSG00000196911	1
839	gene:ENSG00000172965:t:111344061-111344237	ENSG00000172965	1
840	gene:ENSG00000113161:s:75354308-75354697	ENSG00000113161	1
841	gene:ENSG00000206149:t:28655796-28656171	ENSG00000206149	1
842	gene:ENSG00000156804:t:123513198-123513382	ENSG00000156804	1
843	gene:ENSG00000160999:t:102300522-102301279	ENSG00000160999	1
844	gene:ENSG00000079950:s:132513006-132513198	ENSG00000079950	1
845	gene:ENSG00000156804:s:123514052-123514333	ENSG00000156804	1
846	gene:ENSG00000119977:s:95686399-95686530	ENSG00000119977	1
847	gene:ENSG00000173914:t:66664998-66665660	ENSG00000173914	1
848	gene:ENSG00000173914:s:66668615-66668835	ENSG00000173914	1
849	gene:ENSG00000106077:t:73736094-73736691	ENSG00000106077	1
850	gene:ENSG00000064012:s:201276827-201277104	ENSG00000064012	1
851	gene:ENSG00000075568:t:97793290-97793553	ENSG00000075568	1
852	gene:ENSG00000126070:t:36008690-36008777	ENSG00000126070	1
853	gene:ENSG00000055950:t:100983755-100983817	ENSG00000055950	0.4
854	gene:ENSG00000130150:s:14873689-14874454	ENSG00000130150	1
855	gene:ENSG00000086758:t:53543710-53543968	ENSG00000086758	1
856	gene:ENSG00000137955:s:75787496-75788783	ENSG00000137955	1
857	gene:ENSG00000142875:t:84202683-84202805	ENSG00000142875	1
858	gene:ENSG00000113240:t:178619598-178620673	ENSG00000113240	1
859	gene:ENSG00000186088:s:77381305-77381354	ENSG00000186088	1
860	gene:ENSG00000121892:t:39863336-39863512	ENSG00000121892	1
861	gene:ENSG00000185222:s:103356489-103356606	ENSG00000185222	1
862	gene:ENSG00000129484:s:20356307-20356434	ENSG00000129484	1
863	gene:ENSG00000196187:s:225882173-225882369	ENSG00000196187	1
864	gene:ENSG00000244005:s:35680737-35680871	ENSG00000244005	1
865	gene:ENSG00000125630:t:112557910-112558081	ENSG00000125630	1
866	gene:ENSG00000147383:t:152846282-152846432	ENSG00000147383	1
867	gene:ENSG00000083896:t:68320123-68320205	ENSG00000083896	1
868	gene:ENSG00000267080:s:44181498-44181741	ENSG00000267080	1
869	gene:ENSG00000204231:s:33195570-33195702	ENSG00000204231	1
870	gene:ENSG00000170633:t:121416157-121416609	ENSG00000170633	1
871	gene:ENSG00000171988:t:63380127-63380482	ENSG00000171988	1
872	gene:ENSG00000141867:s:15254152-15254343	ENSG00000141867	1
873	gene:ENSG00000139218:s:45922356-45922796	ENSG00000139218	1
874	gene:ENSG00000275832:s:38500333-38501124	ENSG00000275832	1
875	gene:ENSG00000067191:s:39184207-39184383	ENSG00000067191	1
876	gene:ENSG00000189079:t:45846856-45846937	ENSG00000189079	1
877	gene:ENSG00000225830:s:49524033-49524777	ENSG00000225830	1
878	gene:ENSG00000137449:s:15033161-15033211	ENSG00000137449	1
879	gene:ENSG00000115685:s:241150022-241150547	ENSG00000115685	1
880	gene:ENSG00000217128:s:131744564-131744690	ENSG00000217128	1
881	gene:ENSG00000182378:s:276322-276767	ENSG00000182378	1
882	gene:ENSG00000102409:s:103215092-103215515	ENSG00000102409	1
883	gene:ENSG00000109756:t:159304342-159304473	ENSG00000109756	1
884	gene:ENSG00000138778:t:103194603-103194684	ENSG00000138778	1
885	gene:ENSG00000145016:t:197705092-197705175	ENSG00000145016	1
886	gene:ENSG00000198900:t:41092470-41092865	ENSG00000198900	1
887	gene:ENSG00000204231:t:33194945-33195360	ENSG00000204231	1
888	gene:ENSG00000137656:t:116757766-116757950	ENSG00000137656	1
889	gene:ENSG00000148396:t:136443822-136444082	ENSG00000148396	1
890	gene:ENSG00000166986:t:57490207-57490277	ENSG00000166986	1
891	gene:ENSG00000118276:t:31666256-31666372	ENSG00000118276	1
892	gene:ENSG00000172889:t:136668232-136668362	ENSG00000172889	1
893	gene:ENSG00000099308:s:18121850-18121922	ENSG00000099308	1
894	gene:ENSG00000070501:t:42361295-42361712	ENSG00000070501	1
895	gene:ENSG00000213782:t:12821655-12821730	ENSG00000213782	1
896	gene:ENSG00000083097:s:83067666-83067779	ENSG00000083097	1
897	gene:ENSG00000148481:t:15782102-15782335	ENSG00000148481	1
898	gene:ENSG00000105229:t:4035804-4035870	ENSG00000105229	1
899	gene:ENSG00000101265:t:4803401-4803586	ENSG00000101265	1
900	gene:ENSG00000172671:s:45625951-45627105	ENSG00000172671	1
901	gene:ENSG00000196730:s:87498970-87499352	ENSG00000196730	1
902	gene:ENSG00000174501:t:95897270-95897342	ENSG00000174501	1
903	gene:ENSG00000144136:s:112652270-112652798	ENSG00000144136	1
904	gene:ENSG00000023041:t:112438336-112438389	ENSG00000023041	1
905	gene:ENSG00000072121:s:67805454-67806018	ENSG00000072121	1
906	gene:ENSG00000163947:t:56773709-56773816	ENSG00000163947	1
907	gene:ENSG00000177409:t:93145385-93145598	ENSG00000177409	1
908	gene:ENSG00000139793:t:97391322-97394120	ENSG00000139793	1
909	gene:ENSG00000182718:s:60397871-60398043	ENSG00000182718	1
910	gene:ENSG00000054267:s:235219793-235219968	ENSG00000054267	1
911	gene:ENSG00000277072:s:74884144-74884223	ENSG00000277072	1
912	gene:ENSG00000076928:t:41897675-41898113	ENSG00000076928	1
913	gene:ENSG00000100425:t:49777678-49777813	ENSG00000100425	1
914	gene:ENSG00000109323:s:102671281-102671398	ENSG00000109323	1
915	gene:ENSG00000101849:s:9640273-9640360	ENSG00000101849	1
916	gene:ENSG00000078269:t:158027367-158029406	ENSG00000078269	1
917	gene:ENSG00000138758:s:76949703-76949930	ENSG00000138758	1
918	gene:ENSG00000172171:t:30898908-30899606	ENSG00000172171	1
919	gene:ENSG00000099204:t:114445312-114445519	ENSG00000099204	1
920	gene:ENSG00000134255:s:111139627-111139914	ENSG00000134255	1
921	gene:ENSG00000257335:s:142065332-142065468	ENSG00000257335	1
922	gene:ENSG00000244405:s:186104926-186105355	ENSG00000244405	1
923	gene:ENSG00000161011:s:179811574-179811682	ENSG00000161011	1
924	gene:ENSG00000168214:s:26429898-26430053	ENSG00000168214	1
925	gene:ENSG00000237945:s:33931160-33931742	ENSG00000237945	1
926	gene:ENSG00000135451:s:49323845-49324121	ENSG00000135451	1
927	gene:ENSG00000170903:s:106020962-106022403	ENSG00000170903	1
928	gene:ENSG00000173451:s:71663009-71664580	ENSG00000173451	1
929	gene:ENSG00000112282:t:131610046-131610246	ENSG00000112282	1
930	gene:ENSG00000003509:s:37231631-37231760	ENSG00000003509	1
931	gene:ENSG00000165795:t:21023307-21023740	ENSG00000165795	1
932	gene:ENSG00000128487:t:20096631-20096798	ENSG00000128487	1
933	gene:ENSG00000108423:s:59878035-59878762	ENSG00000108423	1
934	gene:ENSG00000112234:s:98905426-98905670	ENSG00000112234	1
935	gene:ENSG00000137075:s:36400554-36400923	ENSG00000137075	1
936	gene:ENSG00000151208:s:77816551-77816701	ENSG00000151208	1
937	gene:ENSG00000135655:s:62325832-62325933	ENSG00000135655	1
938	gene:ENSG00000205670:t:34402091-34402777	ENSG00000205670	1
939	gene:ENSG00000213096:s:24106548-24106643	ENSG00000213096	1
940	gene:ENSG00000100425:s:49787390-49787887	ENSG00000100425	1
941	gene:ENSG00000002822:t:1936687-1936897	ENSG00000002822	1
942	gene:ENSG00000141424:s:36129101-36129385	ENSG00000141424	1
943	gene:ENSG00000205763:s:32942511-32943176	ENSG00000205763	1
944	gene:ENSG00000120868:s:98699408-98699569	ENSG00000120868	1
945	gene:ENSG00000198793:t:11255992-11256192	ENSG00000198793	1
946	gene:ENSG00000105053:t:50020462-50020649	ENSG00000105053	1
947	gene:ENSG00000182606:t:42087104-42087441	ENSG00000182606	1
948	gene:ENSG00000168297:s:58420536-58421206	ENSG00000168297	1
949	gene:ENSG00000105738:s:37907228-37907358	ENSG00000105738	1
950	gene:ENSG00000214013:t:42329306-42329505	ENSG00000214013	1
951	gene:ENSG00000127989:s:91880055-91880439	ENSG00000127989	1
952	gene:ENSG00000155189:s:6732561-6732650	ENSG00000155189	1
953	gene:ENSG00000137275:s:3068133-3069173	ENSG00000137275	1
954	gene:ENSG00000172113:s:48296727-48296829	ENSG00000172113	1
955	gene:ENSG00000198901:t:90983906-90984140	ENSG00000198901	1
956	gene:ENSG00000151726:t:184773843-184773898	ENSG00000151726	1
957	gene:ENSG00000125629:s:118096418-118096800	ENSG00000125629	1
958	gene:ENSG00000089022:s:111868753-111868876	ENSG00000089022	1
959	gene:ENSG00000256683:s:51986770-51986856	ENSG00000256683	1
960	gene:ENSG00000138688:t:122229121-122229240	ENSG00000138688	1
961	gene:ENSG00000170266:s:33046120-33046253	ENSG00000170266	1
962	gene:ENSG00000102531:s:49198362-49198574	ENSG00000102531	1
963	gene:ENSG00000100368:s:36935442-36935687	ENSG00000100368	1
964	gene:ENSG00000175354:t:12817156-12817365	ENSG00000175354	1
965	gene:ENSG00000034677:t:100261542-100261755	ENSG00000034677	1
966	gene:ENSG00000113328:s:163443757-163444078	ENSG00000113328	1
967	gene:ENSG00000008128:t:1703824-1703995	ENSG00000008128	1
968	gene:ENSG00000164023:s:107824882-107825809	ENSG00000164023	1
969	gene:ENSG00000146776:s:105875812-105875880	ENSG00000146776	1
970	gene:ENSG00000116337:s:109619837-109620278	ENSG00000116337	1
971	gene:ENSG00000175354:s:12825804-12826159	ENSG00000175354	1
972	gene:ENSG00000163006:t:108788852-108788966	ENSG00000163006	1
973	gene:ENSG00000073921:s:85996826-85996929	ENSG00000073921	1
974	gene:ENSG00000107643:s:48306639-48306821	ENSG00000107643	1
975	gene:ENSG00000197362:s:149090623-149090782	ENSG00000197362	1
976	gene:ENSG00000170017:t:105552468-105553171	ENSG00000170017	1
977	gene:ENSG00000140563:t:94476696-94477334	ENSG00000140563	1
978	gene:ENSG00000205485:t:76621116-76621679	ENSG00000205485	1
979	gene:ENSG00000109381:s:139136771-139137867	ENSG00000109381	1
980	gene:ENSG00000164190:t:37000817-37000888	ENSG00000164190	1
981	gene:ENSG00000078061:t:47566624-47566780	ENSG00000078061	1
982	gene:ENSG00000126106:t:44635238-44636457	ENSG00000126106	1
983	gene:ENSG00000196150:s:144886840-144886902	ENSG00000196150	1
984	gene:ENSG00000005483:t:105040839-105040858	ENSG00000005483	1
985	gene:ENSG00000109323:t:102690596-102690771	ENSG00000109323	1
986	gene:ENSG00000106144:t:143291540-143291690	ENSG00000106144	1
987	gene:ENSG00000110713:s:3713818-3713995	ENSG00000110713	1
988	gene:ENSG00000106477:s:130427955-130428018	ENSG00000106477	1
989	gene:ENSG00000213390:t:97246272-97246337	ENSG00000213390	1
990	gene:ENSG00000134470:t:5963735-5963897	ENSG00000134470	1
991	gene:ENSG00000119004:s:203245846-203245895	ENSG00000119004	1
992	gene:ENSG00000065615:s:83926136-83926331	ENSG00000065615	1
993	gene:ENSG00000275052:s:55568029-55568363	ENSG00000275052	1
994	gene:ENSG00000221978:s:1392596-1392716	ENSG00000221978	1
995	gene:ENSG00000171045:s:142284154-142284485	ENSG00000171045	1
996	gene:ENSG00000003436:s:187520542-187520688	ENSG00000003436	1
997	gene:ENSG00000120370:s:170532129-170532627	ENSG00000120370	1
998	gene:ENSG00000009954:t:73461989-73463099	ENSG00000009954	1
999	gene:ENSG00000278416:s:75358764-75359278	ENSG00000278416	1
1000	gene:ENSG00000164961:t:125082616-125083258	ENSG00000164961	1
1001	gene:ENSG00000196455:s:130744486-130745264	ENSG00000196455	1
1002	gene:ENSG00000076984:s:7903843-7904068	ENSG00000076984	1
1003	gene:ENSG00000173276:t:41992493-41994108	ENSG00000173276	1
1004	gene:ENSG00000003400:t:201207883-201208183	ENSG00000003400	1
1005	gene:ENSG00000118507:t:131281530-131281943	ENSG00000118507	1
1006	gene:ENSG00000184162:s:19202791-19202881	ENSG00000184162	1
1007	gene:ENSG00000215114:t:58416850-58416953	ENSG00000215114	1
1008	gene:ENSG00000125629:t:118103197-118103321	ENSG00000125629	1
1009	gene:ENSG00000109265:s:56272321-56272492	ENSG00000109265	1
1010	gene:ENSG00000170903:t:106010703-106011067	ENSG00000170903	1
1011	gene:ENSG00000085433:s:108995580-108995837	ENSG00000085433	1
1012	gene:ENSG00000153560:s:33409236-33409363	ENSG00000153560	1
1013	gene:ENSG00000165506:s:49633287-49635230	ENSG00000165506	1
1014	gene:ENSG00000112282:s:131600038-131600162	ENSG00000112282	1
1015	gene:ENSG00000110921:s:109575998-109576145	ENSG00000110921	1
1016	gene:ENSG00000118985:t:95919424-95919545	ENSG00000118985	1
1017	gene:ENSG00000150593:s:110871795-110872028	ENSG00000150593	1
1018	gene:ENSG00000269858:s:40801290-40801415	ENSG00000269858	1
1019	gene:ENSG00000042429:t:93800661-93801972	ENSG00000042429	1
1020	gene:ENSG00000065809:s:14568654-14568842	ENSG00000065809	1
1021	gene:ENSG00000120690:s:41060838-41061440	ENSG00000120690	1
1022	gene:ENSG00000065491:s:37257772-37257973	ENSG00000065491	1
1023	gene:ENSG00000123815:s:40716587-40716896	ENSG00000123815	1
1024	gene:ENSG00000196236:t:40861618-40862770	ENSG00000196236	1
1025	gene:ENSG00000122481:t:95239777-95239909	ENSG00000122481	1
1026	gene:ENSG00000204599:t:30328889-30329041	ENSG00000204599	1
1027	gene:ENSG00000123815:t:40714531-40714785	ENSG00000123815	1
1028	gene:ENSG00000213963:s:177334393-177334529	ENSG00000213963	1
1029	gene:ENSG00000130714:t:131506403-131506773	ENSG00000130714	1
1030	gene:ENSG00000187742:s:89338323-89338580	ENSG00000187742	1
1031	gene:ENSG00000134982:t:112837553-112846239	ENSG00000134982	1
1032	gene:ENSG00000112592:t:170561791-170561958	ENSG00000112592	1
1033	gene:ENSG00000178691:s:31973131-31973236	ENSG00000178691	1
1034	gene:ENSG00000145041:t:51430033-51430212	ENSG00000145041	1
1035	gene:ENSG00000173597:s:69760459-69760858	ENSG00000173597	1
1036	gene:ENSG00000170425:s:15944917-15945583	ENSG00000170425	1
1037	gene:ENSG00000173041:s:64562925-64563106	ENSG00000173041	1
1038	gene:ENSG00000126581:t:42810134-42810928	ENSG00000126581	1
1039	gene:ENSG00000160352:t:21098185-21098311	ENSG00000160352	1
1040	gene:ENSG00000244005:t:35674512-35674798	ENSG00000244005	1
1041	gene:ENSG00000064547:t:19626543-19627396	ENSG00000064547	1
1042	gene:ENSG00000142303:t:8605623-8605809	ENSG00000142303	1
1043	gene:ENSG00000198814:t:30696042-30696151	ENSG00000198814	1
1044	gene:ENSG00000085185:s:130022897-130023015	ENSG00000085185	1
1045	gene:ENSG00000185658:s:39312563-39312900	ENSG00000185658	1
1046	gene:ENSG00000095370:t:127751172-127751300	ENSG00000095370	1
1047	gene:ENSG00000162402:s:55120594-55120756	ENSG00000162402	1
1048	gene:ENSG00000170633:s:121400041-121400218	ENSG00000170633	1
1049	gene:ENSG00000213085:t:159876263-159876888	ENSG00000213085	1
1050	gene:ENSG00000184702:t:19719435-19719698	ENSG00000184702	1
1051	gene:ENSG00000006652:t:112467206-112468115	ENSG00000006652	1
1052	gene:ENSG00000149346:s:10601731-10601819	ENSG00000149346	1
1053	gene:ENSG00000133794:t:13349945-13350070	ENSG00000133794	1
1054	gene:ENSG00000114841:s:52316319-52316545	ENSG00000114841	1
1055	gene:ENSG00000113448:t:59038859-59038971	ENSG00000113448	1
1056	gene:ENSG00000100601:s:77694738-77694900	ENSG00000100601	1
1057	gene:ENSG00000100483:s:50114285-50114575	ENSG00000100483	1
1058	gene:ENSG00000174130:t:38828328-38829539	ENSG00000174130	1
1059	gene:ENSG00000100485:s:50159431-50160086	ENSG00000100485	1
1060	gene:ENSG00000175471:s:94940084-94940573	ENSG00000175471	1
1061	gene:ENSG00000281103:t:38350298-38350543	ENSG00000281103	1
1062	gene:ENSG00000181804:s:143848148-143848531	ENSG00000181804	1
1063	gene:ENSG00000107371:t:37779714-37780980	ENSG00000107371	1
1064	gene:ENSG00000173848:t:5451828-5451937	ENSG00000173848	1
1065	gene:ENSG00000213204:s:87508420-87508944	ENSG00000213204	1
1066	gene:ENSG00000159267:t:36962036-36962171	ENSG00000159267	1
1067	gene:ENSG00000048052:s:18496167-18496324	ENSG00000048052	1
1068	gene:ENSG00000197971:s:77128167-77128476	ENSG00000197971	1
1069	gene:ENSG00000095261:t:120824079-120824911	ENSG00000095261	1
1070	gene:ENSG00000118985:s:95942918-95943049	ENSG00000118985	1
1071	gene:ENSG00000196776:s:108051939-108054739	ENSG00000196776	1
1072	gene:ENSG00000148925:t:13403168-13403278	ENSG00000148925	1
1073	gene:ENSG00000131378:s:16513442-16513706	ENSG00000131378	1
1074	gene:ENSG00000096746:t:68338340-68338687	ENSG00000096746	1
1075	gene:ENSG00000116641:t:62543597-62543745	ENSG00000116641	1
1076	gene:ENSG00000113161:t:75355365-75355526	ENSG00000113161	1
1077	gene:ENSG00000198055:s:177430671-177430967	ENSG00000198055	1
1078	gene:ENSG00000181381:t:168416672-168416797	ENSG00000181381	1
1079	gene:ENSG00000162910:t:228108955-228109055	ENSG00000162910	1
1080	gene:ENSG00000124406:t:42464893-42465076	ENSG00000124406	1
1081	gene:ENSG00000172671:t:45663542-45663842	ENSG00000172671	1
1082	gene:ENSG00000257017:s:72056530-72057346	ENSG00000257017	1
1083	gene:ENSG00000125089:t:8218202-8218743	ENSG00000125089	1
1084	gene:ENSG00000086015:t:46029165-46029567	ENSG00000086015	1
1085	gene:ENSG00000150054:s:28119651-28119715	ENSG00000150054	1
1086	gene:ENSG00000276043:s:4944343-4944454	ENSG00000276043	1
1087	gene:ENSG00000132305:s:86158376-86158721	ENSG00000132305	1
1088	gene:ENSG00000067066:s:230462435-230462629	ENSG00000067066	1
1089	gene:ENSG00000118496:t:145804372-145806421	ENSG00000118496	1
1090	gene:ENSG00000071889:s:154512823-154512936	ENSG00000071889	1
1091	gene:ENSG00000185811:s:50367571-50369444	ENSG00000185811	1
1092	gene:ENSG00000140525:t:89299800-89299966	ENSG00000140525	1
1093	gene:ENSG00000211456:t:45709498-45709648	ENSG00000211456	1
1094	gene:ENSG00000138246:s:132460250-132460357	ENSG00000138246	1
1095	gene:ENSG00000065559:s:12020824-12021001	ENSG00000065559	1
1096	gene:ENSG00000130164:t:11105979-11106687	ENSG00000130164	1
1097	gene:ENSG00000119943:t:98413948-98414295	ENSG00000119943	1
1098	gene:ENSG00000182150:t:95970576-95970656	ENSG00000182150	1
1099	gene:ENSG00000178199:t:149474239-149474613	ENSG00000178199	1
1100	gene:ENSG00000051180:s:40709025-40709116	ENSG00000051180	1
1101	gene:ENSG00000107077:s:7049090-7049200	ENSG00000107077	1
1102	gene:ENSG00000115295:t:29181572-29183813	ENSG00000115295	1
1103	gene:ENSG00000123636:s:159397345-159397404	ENSG00000123636	1
1104	gene:ENSG00000164077:s:49912397-49913359	ENSG00000164077	1
1105	gene:ENSG00000125676:t:123601880-123603748	ENSG00000125676	1
1106	gene:ENSG00000162929:t:61076920-61077158	ENSG00000162929	1
1107	gene:ENSG00000135541:s:135497188-135497249	ENSG00000135541	1
1108	gene:ENSG00000164053:t:48464831-48465083	ENSG00000164053	1
1109	gene:ENSG00000173120:t:67217543-67217884	ENSG00000173120	1
1110	gene:ENSG00000120805:s:101407642-101407820	ENSG00000120805	1
1111	gene:ENSG00000213085:s:159877349-159877462	ENSG00000213085	1
1112	gene:ENSG00000166479:s:68691014-68691361	ENSG00000166479	1
1113	gene:ENSG00000196305:s:92256357-92256800	ENSG00000196305	1
1114	gene:ENSG00000076984:t:7909739-7909896	ENSG00000076984	1
1115	gene:ENSG00000135093:t:109067524-109067627	ENSG00000135093	1
1116	gene:ENSG00000140367:s:75873428-75873574	ENSG00000140367	1
1117	gene:ENSG00000198873:s:119207589-119208257	ENSG00000198873	1
1118	gene:ENSG00000104447:s:115587001-115587604	ENSG00000104447	1
1119	gene:ENSG00000213341:s:100219270-100219359	ENSG00000213341	1
1120	gene:ENSG00000101596:t:2724899-2724995	ENSG00000101596	1
1121	gene:ENSG00000054523:s:10272241-10272306	ENSG00000054523	1
1122	gene:ENSG00000095370:s:127773898-127774144	ENSG00000095370	1
1123	gene:ENSG00000147854:s:6420538-6421142	ENSG00000147854	1
1124	gene:ENSG00000147459:s:25268845-25268885	ENSG00000147459	1
1125	gene:ENSG00000095209:s:105705596-105706040	ENSG00000095209	1
1126	gene:ENSG00000164125:t:158170466-158171599	ENSG00000164125	1
1127	gene:ENSG00000013725:s:61013423-61013563	ENSG00000013725	1
1128	gene:ENSG00000227124:s:75741276-75741368	ENSG00000227124	1
1129	gene:ENSG00000114346:s:172758980-172759069	ENSG00000114346	1
1130	gene:ENSG00000089916:s:76151916-76152259	ENSG00000089916	1
1131	gene:ENSG00000065883:s:40088126-40088331	ENSG00000065883	1
1132	gene:ENSG00000234127:t:30201035-30201138	ENSG00000234127	1
1133	gene:ENSG00000215302:s:30470779-30471426	ENSG00000215302	1
1134	gene:ENSG00000079134:t:225089-225139	ENSG00000079134	1
1135	gene:ENSG00000151498:s:134259238-134259925	ENSG00000151498	1
1136	gene:ENSG00000145348:t:106251866-106252007	ENSG00000145348	1
1137	gene:ENSG00000196510:t:110377392-110377617	ENSG00000196510	1
1138	gene:ENSG00000151923:t:119593448-119593550	ENSG00000151923	1
1139	gene:ENSG00000170322:t:129892710-129893009	ENSG00000170322	1
1140	gene:ENSG00000125772:s:5610508-5611026	ENSG00000125772	1
1141	gene:ENSG00000177565:s:177197121-177197396	ENSG00000177565	1
1142	gene:ENSG00000067048:s:12909360-12909696	ENSG00000067048	1
1143	gene:ENSG00000083223:t:86301276-86301601	ENSG00000083223	1
1144	gene:ENSG00000109265:t:56307535-56307699	ENSG00000109265	1
1145	gene:ENSG00000271425:s:146127028-146127079	ENSG00000271425	1
1146	gene:ENSG00000145041:s:51440879-51441071	ENSG00000145041	1
1147	gene:ENSG00000119977:t:95684499-95684624	ENSG00000119977	1
1148	gene:ENSG00000173418:t:20033102-20033655	ENSG00000173418	1
1149	gene:ENSG00000205571:t:70067279-70067446	ENSG00000205571	1
1150	gene:ENSG00000141524:s:78122560-78122749	ENSG00000141524	1
1151	gene:ENSG00000144468:t:226864604-226865126	ENSG00000144468	1
1152	gene:ENSG00000090020:s:27153983-27154910	ENSG00000090020	1
1153	gene:ENSG00000166912:s:30947054-30947559	ENSG00000166912	1
1154	gene:ENSG00000145390:t:119239216-119239341	ENSG00000145390	1
1155	gene:ENSG00000172071:s:88583430-88583542	ENSG00000172071	1
1156	gene:ENSG00000169359:t:155829856-155829903	ENSG00000169359	1
1157	gene:ENSG00000119616:t:74715672-74716099	ENSG00000119616	1
1158	gene:ENSG00000139132:t:32581960-32582251	ENSG00000139132	1
1159	gene:ENSG00000163932:t:53178404-53178537	ENSG00000163932	1
1160	gene:ENSG00000167106:s:127979992-127980513	ENSG00000167106	1
1161	gene:ENSG00000256229:s:20167228-20167360	ENSG00000256229	1
1162	gene:ENSG00000269001:s:53197111-53197262	ENSG00000269001	1
1163	gene:ENSG00000108669:s:78707763-78708261	ENSG00000108669	1
1164	gene:ENSG00000083097:t:83096925-83097115	ENSG00000083097	1
1165	gene:ENSG00000130164:s:11102360-11104268	ENSG00000130164	1
1166	gene:ENSG00000205571:s:70065965-70066084	ENSG00000205571	1
1167	gene:ENSG00000177565:s:177098197-177098541	ENSG00000177565	1
1168	gene:ENSG00000197013:s:21505564-21505774	ENSG00000197013	1
1169	gene:ENSG00000106603:s:43638799-43639713	ENSG00000106603	1
1170	gene:ENSG00000006607:s:241372849-241373290	ENSG00000006607	1
1171	gene:ENSG00000172575:s:38559821-38560082	ENSG00000172575	1
1172	gene:ENSG00000085185:t:130028635-130028861	ENSG00000085185	1
1173	gene:ENSG00000167106:t:127953269-127953604	ENSG00000167106	1
1174	gene:ENSG00000121741:t:19970025-19970071	ENSG00000121741	1
1175	gene:ENSG00000187862:s:156585713-156585913	ENSG00000187862	1
1176	gene:ENSG00000109618:s:25160256-25160442	ENSG00000109618	1
1177	gene:ENSG00000157379:s:24298614-24299130	ENSG00000157379	1
1178	gene:ENSG00000104205:s:66712418-66712833	ENSG00000104205	1
1179	gene:ENSG00000068650:s:112857818-112857920	ENSG00000068650	1
1180	gene:ENSG00000168214:t:26430417-26430522	ENSG00000168214	1
1181	gene:ENSG00000129245:s:7594375-7594757	ENSG00000129245	1
1182	gene:ENSG00000103111:t:77193968-77195154	ENSG00000103111	1
1183	gene:ENSG00000131979:s:54845768-54845852	ENSG00000131979	1
1184	gene:ENSG00000008128:s:1704204-1704344	ENSG00000008128	1
1185	gene:ENSG00000213390:s:97259402-97259628	ENSG00000213390	1
1186	gene:ENSG00000126001:t:35490855-35491346	ENSG00000126001	1
1187	gene:ENSG00000152223:t:45952396-45952643	ENSG00000152223	1
1188	gene:ENSG00000181444:t:149764182-149766248	ENSG00000181444	1
1189	gene:ENSG00000115486:t:85558725-85559075	ENSG00000115486	1
1190	gene:ENSG00000155275:t:8449669-8450277	ENSG00000155275	1
1191	gene:ENSG00000198954:s:69005646-69005986	ENSG00000198954	1
1192	gene:ENSG00000155324:s:126423146-126423689	ENSG00000155324	1
1193	gene:ENSG00000213782:s:12814109-12814658	ENSG00000213782	1
1194	gene:ENSG00000117533:s:171728524-171728570	ENSG00000117533	1
1195	gene:ENSG00000102531:t:49201800-49201966	ENSG00000102531	1
1196	gene:ENSG00000114346:t:172761567-172761683	ENSG00000114346	1
1197	gene:ENSG00000138623:s:74418801-74418952	ENSG00000138623	1
1198	gene:ENSG00000106346:t:6135841-6135951	ENSG00000106346	1
1199	gene:ENSG00000197892:s:29140063-29140191	ENSG00000197892	1
1200	gene:ENSG00000153201:t:108763237-108768899	ENSG00000153201	1
1201	gene:ENSG00000051180:t:40728711-40728824	ENSG00000051180	1
1202	gene:ENSG00000165288:t:80729916-80730020	ENSG00000165288	1
1203	gene:ENSG00000158882:s:161226888-161226955	ENSG00000158882	1
1204	gene:ENSG00000112078:s:36470052-36470257	ENSG00000112078	1
1205	gene:ENSG00000118900:t:4872557-4872934	ENSG00000118900	1
1206	gene:ENSG00000112992:s:43603127-43603619	ENSG00000112992	1
1207	gene:ENSG00000121281:s:50309548-50309646	ENSG00000121281	1
1208	gene:ENSG00000112282:s:131618407-131618519	ENSG00000112282	1
1209	gene:ENSG00000010810:s:111872968-111873205	ENSG00000010810	1
1210	gene:ENSG00000082269:s:70475647-70475733	ENSG00000082269	1
1211	gene:ENSG00000181404:s:24851-25004	ENSG00000181404	1
1212	gene:ENSG00000114374:t:12843064-12843193	ENSG00000114374	1
1213	gene:ENSG00000158636:t:76458161-76458358	ENSG00000158636	1
1214	gene:ENSG00000154310:s:171369620-171369685	ENSG00000154310	1
1215	gene:ENSG00000072071:s:14157215-14157460	ENSG00000072071	1
1216	gene:ENSG00000134851:t:55422769-55424812	ENSG00000134851	1
1217	gene:ENSG00000162769:s:212885293-212885565	ENSG00000162769	1
1218	gene:ENSG00000100281:s:35288238-35288407	ENSG00000100281	1
1219	gene:ENSG00000234127:t:30189080-30189199	ENSG00000234127	1
1220	gene:ENSG00000114982:t:96610342-96610883	ENSG00000114982	1
1221	gene:ENSG00000266074:t:81438370-81438559	ENSG00000266074	1
1222	gene:ENSG00000091039:t:76487309-76487618	ENSG00000091039	1
1223	gene:ENSG00000141298:s:29675660-29676885	ENSG00000141298	1
1224	gene:ENSG00000117569:t:96806811-96806958	ENSG00000117569	1
1225	gene:ENSG00000139350:t:96934976-96935205	ENSG00000139350	1
1226	gene:ENSG00000083223:s:86303086-86303554	ENSG00000083223	1
1227	gene:ENSG00000142197:s:36211974-36212097	ENSG00000142197	1
1228	gene:ENSG00000126214:t:103685638-103686211	ENSG00000126214	1
1229	gene:ENSG00000197323:t:114399453-114399609	ENSG00000197323	1
1230	gene:ENSG00000169057:s:154091646-154092307	ENSG00000169057	1
1231	gene:ENSG00000028203:s:95256550-95256622	ENSG00000028203	1
1232	gene:ENSG00000005187:t:20769984-20770109	ENSG00000005187	1
1233	gene:ENSG00000276043:t:4947105-4947211	ENSG00000276043	1
1234	gene:ENSG00000155966:t:148885889-148885985	ENSG00000155966	1
1235	gene:ENSG00000107331:s:137024034-137024236	ENSG00000107331	1
1236	gene:ENSG00000188811:s:39039564-39041817	ENSG00000188811	1
1237	gene:ENSG00000100368:t:36937377-36938963	ENSG00000100368	1
1238	gene:ENSG00000102921:t:48548007-48548114	ENSG00000102921	1
1239	gene:ENSG00000100281:t:35293606-35295807	ENSG00000100281	1
1240	gene:ENSG00000227345:s:49915917-49915991	ENSG00000227345	1
1241	gene:ENSG00000196151:s:159275546-159275638	ENSG00000196151	1
1242	gene:ENSG00000064763:s:29149103-29149671	ENSG00000064763	1
1243	gene:ENSG00000283761:s:100067977-100068195	ENSG00000283761	1
1244	gene:ENSG00000156875:s:100067977-100068195	ENSG00000156875	1
1245	gene:ENSG00000109670:s:152534941-152535109	ENSG00000109670	1
1246	gene:ENSG00000174125:t:38800472-38800948	ENSG00000174125	1
1247	gene:ENSG00000109270:s:99894279-99894490	ENSG00000109270	1
1248	gene:ENSG00000116852:s:201005308-201005467	ENSG00000116852	1
1249	gene:ENSG00000261377:s:28846739-28846836	ENSG00000261377	1
1250	gene:ENSG00000106976:t:128242232-128242295	ENSG00000106976	1
1251	gene:ENSG00000171103:s:28869560-28870301	ENSG00000171103	1
1252	gene:ENSG00000130714:s:131502902-131503313	ENSG00000130714	1
1253	gene:ENSG00000129007:s:68205245-68206110	ENSG00000129007	1
1254	gene:ENSG00000114374:s:12842225-12842465	ENSG00000114374	1
1255	gene:ENSG00000172086:s:88034134-88034309	ENSG00000172086	1
1256	gene:ENSG00000161558:t:48334008-48334432	ENSG00000161558	1
1257	gene:ENSG00000179094:s:8156190-8156506	ENSG00000179094	1
1258	gene:ENSG00000188313:s:146525529-146525647	ENSG00000188313	1
1259	gene:ENSG00000115421:t:60775034-60775123	ENSG00000115421	1
1260	gene:ENSG00000079332:t:70161858-70162396	ENSG00000079332	1
1261	gene:ENSG00000172671:t:45648294-45648534	ENSG00000172671	1
1262	gene:ENSG00000143919:s:44390241-44390305	ENSG00000143919	1
1263	gene:ENSG00000127993:t:92536851-92538005	ENSG00000127993	1
1264	gene:ENSG00000119004:t:203251967-203252109	ENSG00000119004	1
1265	gene:ENSG00000173418:s:20026784-20026919	ENSG00000173418	1
1266	gene:ENSG00000196305:s:92255535-92255758	ENSG00000196305	1
1267	gene:ENSG00000183696:t:48101816-48101982	ENSG00000183696	1
1268	gene:ENSG00000135976:s:97164283-97164311	ENSG00000135976	1
1269	gene:ENSG00000099204:s:114451624-114451671	ENSG00000099204	1
1270	gene:ENSG00000171103:t:28861104-28861490	ENSG00000171103	1
1271	gene:ENSG00000134283:s:42442485-42442741	ENSG00000134283	1
1272	gene:ENSG00000171307:t:97454714-97454799	ENSG00000171307	1
1273	gene:ENSG00000119471:s:112379937-112380352	ENSG00000119471	1
1274	gene:ENSG00000129245:t:7593918-7594004	ENSG00000129245	1
1275	gene:ENSG00000136937:t:97658640-97658743	ENSG00000136937	1
1276	gene:ENSG00000278540:t:37284838-37284970	ENSG00000278540	1
1277	gene:ENSG00000145016:s:197736655-197737180	ENSG00000145016	1
1278	gene:ENSG00000110756:t:18297559-18297717	ENSG00000110756	1
1279	gene:ENSG00000118276:s:31684142-31684997	ENSG00000118276	1
1280	gene:ENSG00000107566:s:100185514-100185637	ENSG00000107566	1
1281	gene:ENSG00000121988:s:135345550-135345635	ENSG00000121988	1
1282	gene:ENSG00000280279:t:65830-65887	ENSG00000280279	1
1283	gene:ENSG00000111450:s:130806982-130807107	ENSG00000111450	1
1284	gene:ENSG00000173120:s:67215340-67215673	ENSG00000173120	1
[truncated: 929 more rows]

## Sheet: Background 2
	LSV	Gene	Average Probability Signal
[truncated: 751 more rows]

[truncated: 8 more sheets: Samples 3, Cluster 3, Background 3, Samples 4, Cluster 4, Background 4, Consensus Background, Probability Missing Signal]
