# Supplementary material for: A Bayesian model for unsupervised detection of RNA splicing based subtypes in cancers
Source: Nat Commun. 2023 Jan 4;14:63. doi: 10.1038/s41467-022-35369-0 (PMC9813260; doi:10.1038/s41467-022-35369-0)
Supplement: Supplementary file 9 — Supplementary Data 6 [file 41467_2022_35369_MOESM9_ESM.xlsx]

## Sheet: Samples 0
	Samples
0	SRR1288005
1	SRR1288009
2	SRR1288010
3	SRR1288011
4	SRR1288012
5	SRR1288015
6	SRR1288016
7	SRR1288021
8	SRR1288022
9	SRR1288024
10	SRR1288025
11	SRR1288028
12	SRR1288029
13	SRR1288030
14	SRR1288032
15	SRR1288038
16	SRR1288044
17	SRR1288050
18	SRR1288053
19	SRR1288056
20	SRR1288057
21	SRR1288068
22	SRR1288072
23	SRR1288079
24	SRR1288080
25	SRR1288084
26	SRR1288085
27	SRR1292946
28	SRR1292955
29	SRR1292956
30	SRR1292963
31	SRR1292974
32	SRR1292981
33	SRR1292989
34	SRR1292992
35	SRR1292996
36	SRR1292997
37	SRR1293005
38	SRR1293006
39	SRR1293008
40	SRR1293010
41	SRR1293012
42	SRR1293018
43	SRR1293023
44	SRR1293033
45	SRR1293039
46	SRR1293041
47	SRR1293047
48	SRR1293054
49	SRR1293055
50	SRR1610445
51	SRR1610446
52	SRR1790984
53	SRR1790990
54	SRR1790991
55	SRR1790992
56	SRR1790993
57	SRR1790996
58	SRR1790999
59	SRR1791000
60	SRR1791006
61	SRR1791008
62	SRR1791009
63	SRR1791018
64	SRR1791023
65	SRR1791026
66	SRR1791038
67	SRR1791042
68	SRR1791049
69	SRR1791058
70	SRR1791064
71	SRR1791065
72	SRR1791066
73	SRR1791069
74	SRR1791070
75	SRR1791073
76	SRR1791074
77	SRR1791075
78	SRR1791076
79	SRR1791078
80	SRR1791081
81	SRR1791083
82	SRR1791088
83	SRR1791089
84	SRR1791097
85	SRR1791099
86	SRR1791107
87	SRR1791111
88	SRR1791115
89	SRR1791117
90	SRR1791118
91	SRR1797071
92	SRR1797075
93	SRR1797077
94	SRR1797083
95	SRR1797088
96	SRR1797095
97	SRR1797097
98	SRR1797103
99	SRR1797110
100	SRR1797120
101	SRR1797127
102	SRR1797130
103	SRR4376026
104	SRR4376027
105	SRR4376028
106	SRR4376031
107	SRR4376032
108	SRR4376036
109	SRR4376040
110	SRR4376044
111	SRR4376045
112	SRR4416266
113	SRR4416275
114	SRR4416278
115	SRR4416280
116	SRR4416291
117	SRR4416302
118	SRR4419553
119	SRR4419556
120	SRR4419559
121	SRR4419562
122	SRR4419569
123	SRR4419570
124	SRR5912868
125	SRR5912869
126	SRR5912873
127	SRR5912874
128	SRR5912875

## Sheet: Cluster 0
	LSV	Gene	Average Probability Signal
0	gene:ENSG00000212127:s:11047020-11047188	ENSG00000212127	0.511628
1	gene:ENSG00000183087:t:113820549-113821018	ENSG00000183087	0.511628
2	gene:ENSG00000215190:s:57959028-57959111	ENSG00000215190	0.0116279
3	gene:ENSG00000137502:t:83034127-83034633	ENSG00000137502	0.0116279
4	gene:ENSG00000182552:t:183639635-183641468	ENSG00000182552	0.511628
5	gene:ENSG00000137502:s:83034727-83034782	ENSG00000137502	0.0116279
6	gene:ENSG00000160563:t:131887944-131888033	ENSG00000160563	0.0116279
7	gene:ENSG00000243667:t:68129803-68131445	ENSG00000243667	0.0116279
8	gene:ENSG00000259315:s:82738514-82738904	ENSG00000259315	0.988372
9	gene:ENSG00000185453:t:48182455-48182767	ENSG00000185453	0.511628
10	gene:ENSG00000176681:s:46335545-46335855	ENSG00000176681	0.0116279
11	gene:ENSG00000173898:s:66694139-66694363	ENSG00000173898	0.988372
12	gene:ENSG00000125991:t:35554046-35554386	ENSG00000125991	0.988372
13	gene:ENSG00000106028:t:141741721-141741798	ENSG00000106028	0.988372
14	gene:ENSG00000179912:s:57305640-57305663	ENSG00000179912	0.0116279
15	gene:ENSG00000267419:t:19786609-19786884	ENSG00000267419	0.988372
16	gene:ENSG00000233024:s:18374832-18375110	ENSG00000233024	0.988372
17	gene:ENSG00000178177:s:17886068-17886161	ENSG00000178177	0.988372
18	gene:ENSG00000125744:t:45485289-45485789	ENSG00000125744	0.988372
19	gene:ENSG00000141294:s:47832100-47832205	ENSG00000141294	0.511628
20	gene:ENSG00000268797:s:40801297-40801415	ENSG00000268797	0.0116279
21	gene:ENSG00000198720:t:29607742-29607877	ENSG00000198720	0.511628
22	gene:ENSG00000134851:t:55411614-55412156	ENSG00000134851	0.0116279
23	gene:ENSG00000026508:t:35197857-35198555	ENSG00000026508	0.988372
24	gene:ENSG00000100003:t:30422277-30425317	ENSG00000100003	0.988372
25	gene:ENSG00000168421:t:40209463-40209669	ENSG00000168421	0.0116279
26	gene:ENSG00000174500:s:112132637-112132910	ENSG00000174500	0.0116279
27	gene:ENSG00000072609:s:132832357-132841875	ENSG00000072609	0.0116279
28	gene:ENSG00000183785:t:18145656-18146554	ENSG00000183785	0.0116279
29	gene:ENSG00000140749:t:21644290-21644396	ENSG00000140749	0.988372
30	gene:ENSG00000155903:s:141487047-141487216	ENSG00000155903	0.0116279
31	gene:ENSG00000244198:t:144213912-144214223	ENSG00000244198	0.511628
32	gene:ENSG00000227117:t:30047625-30047911	ENSG00000227117	0.988372
33	gene:ENSG00000164466:t:175526638-175529742	ENSG00000164466	0.988372
34	gene:ENSG00000185495:t:224008727-224010612	ENSG00000185495	0.0116279
35	gene:ENSG00000162804:s:241082277-241082364	ENSG00000162804	0.988372
36	gene:ENSG00000139998:t:64957940-64958251	ENSG00000139998	0.988372
37	gene:ENSG00000063046:t:53021716-53021777	ENSG00000063046	0.988372
38	gene:ENSG00000173120:t:67149055-67149207	ENSG00000173120	0.988372
39	gene:ENSG00000186318:t:117291703-117291997	ENSG00000186318	0.988372
40	gene:ENSG00000183723:s:66623404-66623502	ENSG00000183723	0.988372
41	gene:ENSG00000177830:t:882328-882904	ENSG00000177830	0.511628
42	gene:ENSG00000250903:t:2283499-2283774	ENSG00000250903	0.0116279
43	gene:ENSG00000256632:t:132701250-132701369	ENSG00000256632	0.988372
44	gene:ENSG00000234848:s:12450935-12451725	ENSG00000234848	0.988372
45	gene:ENSG00000141378:t:59674636-59674821	ENSG00000141378	0.988372
46	gene:ENSG00000169129:s:114300194-114300362	ENSG00000169129	0.0116279
47	gene:ENSG00000099917:t:20518878-20518995	ENSG00000099917	0.0116279
48	gene:ENSG00000078403:t:21556643-21557182	ENSG00000078403	0.0116279
49	gene:ENSG00000092421:s:116488108-116488196	ENSG00000092421	0.0116279
50	gene:ENSG00000140750:s:24927684-24927732	ENSG00000140750	0.988372
51	gene:ENSG00000149582:s:118531775-118531985	ENSG00000149582	0.0116279
52	gene:ENSG00000256683:t:51979808-51979935	ENSG00000256683	0.976744
53	gene:ENSG00000285165:t:50388489-50388579	ENSG00000285165	0.988372
54	gene:ENSG00000285165:s:50393786-50393968	ENSG00000285165	0.988372
55	gene:ENSG00000101400:s:33417605-33417923	ENSG00000101400	0.0116279
56	gene:ENSG00000177030:t:679978-680074	ENSG00000177030	0.988372
57	gene:ENSG00000186318:s:117293054-117293188	ENSG00000186318	0.988372
58	gene:ENSG00000107077:t:6948031-6948214	ENSG00000107077	0.0116279
59	gene:ENSG00000260238:s:156236045-156236483	ENSG00000260238	0.0116279
60	gene:ENSG00000150938:t:36378357-36378525	ENSG00000150938	0.988372
61	gene:ENSG00000184182:s:237973649-237973776	ENSG00000184182	0.976744
62	gene:ENSG00000091136:s:107937090-107937277	ENSG00000091136	0.988372
63	gene:ENSG00000254099:t:141974804-141974955	ENSG00000254099	0.988372
64	gene:ENSG00000108001:s:129848392-129848480	ENSG00000108001	0.988372
65	gene:ENSG00000128602:s:129188872-129189482	ENSG00000128602	0.0116279
66	gene:ENSG00000162066:s:2520984-2521128	ENSG00000162066	0.0116279
67	gene:ENSG00000260238:t:156242553-156242591	ENSG00000260238	0.0116279
68	gene:ENSG00000233822:t:27852109-27855709	ENSG00000233822	0.0116279
69	gene:ENSG00000178623:s:240606387-240606652	ENSG00000178623	0.0116279
70	gene:ENSG00000197375:t:132390690-132391032	ENSG00000197375	0.988372
71	gene:ENSG00000111348:s:14956176-14956333	ENSG00000111348	0.0116279
72	gene:ENSG00000175183:t:76863176-76864954	ENSG00000175183	0.0116279
73	gene:ENSG00000074219:t:49343046-49343398	ENSG00000074219	0.976744
74	gene:ENSG00000144659:s:39388276-39388471	ENSG00000144659	0.0116279
75	gene:ENSG00000104147:s:41319658-41319780	ENSG00000104147	0.511628
76	gene:ENSG00000164292:s:95780007-95780425	ENSG00000164292	0.988372
77	gene:ENSG00000088387:s:98824398-98824504	ENSG00000088387	0.0116279
78	gene:ENSG00000186469:s:51913009-51913336	ENSG00000186469	0.988372
79	gene:ENSG00000049769:t:49285834-49288095	ENSG00000049769	0.0116279
80	gene:ENSG00000240184:t:141494807-141494865	ENSG00000240184	0.0116279
81	gene:ENSG00000104147:t:41313273-41313354	ENSG00000104147	0.511628
82	gene:ENSG00000233410:t:199006040-199007429	ENSG00000233410	0.988372
83	gene:ENSG00000113296:t:80071021-80071180	ENSG00000113296	0.988372
84	gene:ENSG00000113621:t:134887695-134888062	ENSG00000113621	0.988372
85	gene:ENSG00000106823:s:92500727-92501053	ENSG00000106823	0.988372
86	gene:ENSG00000138735:t:119528740-119528867	ENSG00000138735	0.0116279
87	gene:ENSG00000124313:t:53279155-53279904	ENSG00000124313	0.0116279
88	gene:ENSG00000170456:t:31499606-31499671	ENSG00000170456	0.0116279
89	gene:ENSG00000104325:t:90015541-90015739	ENSG00000104325	0.988372
90	gene:ENSG00000157077:s:52295895-52295977	ENSG00000157077	0.988372
91	gene:ENSG00000197548:t:11358418-11358612	ENSG00000197548	0.0116279
92	gene:ENSG00000187010:s:25306326-25306949	ENSG00000187010	0.0116279
93	gene:ENSG00000243478:s:200764541-200764829	ENSG00000243478	0.0232558
94	gene:ENSG00000240184:s:141478394-141478795	ENSG00000240184	0.0116279
95	gene:ENSG00000196387:t:133100987-133101053	ENSG00000196387	0.0116279
96	gene:ENSG00000259784:s:2520769-2521128	ENSG00000259784	0.988372
97	gene:ENSG00000241399:t:159780882-159780998	ENSG00000241399	0.988372
98	gene:ENSG00000007129:t:41586154-41586195	ENSG00000007129	0.0116279
99	gene:ENSG00000178445:t:6532464-6533160	ENSG00000178445	0.988372
100	gene:ENSG00000151458:s:124710000-124711274	ENSG00000151458	0.0116279
101	gene:ENSG00000007237:s:10036434-10036747	ENSG00000007237	0.988372
102	gene:ENSG00000180229:s:20438592-20438822	ENSG00000180229	0.988372
103	gene:ENSG00000149089:t:34890504-34890741	ENSG00000149089	0.0116279
104	gene:ENSG00000106089:s:73703755-73704055	ENSG00000106089	0.988372
105	gene:ENSG00000006453:t:98306437-98306957	ENSG00000006453	0.988372
106	gene:ENSG00000143458:t:151088158-151088297	ENSG00000143458	0.0116279
107	gene:ENSG00000170631:t:144930358-144932590	ENSG00000170631	0.0116279
108	gene:ENSG00000106992:t:127874611-127874649	ENSG00000106992	0.988372
109	gene:ENSG00000111837:t:10770077-10770230	ENSG00000111837	0.0116279
110	gene:ENSG00000241399:s:159780882-159780998	ENSG00000241399	0.988372
111	gene:ENSG00000231439:s:22910-23085	ENSG00000231439	0.0116279
112	gene:ENSG00000248672:s:159780882-159780998	ENSG00000248672	0.988372
113	gene:ENSG00000162066:t:2527561-2527615	ENSG00000162066	0.511628
114	gene:ENSG00000011426:s:36426916-36427028	ENSG00000011426	0.988372
115	gene:ENSG00000138303:s:72216821-72217134	ENSG00000138303	0.976744
116	gene:ENSG00000232677:t:36322130-36322384	ENSG00000232677	0.0116279
117	gene:ENSG00000262879:t:46998700-46998817	ENSG00000262879	0.0116279
118	gene:ENSG00000105699:t:35266359-35266427	ENSG00000105699	0.0116279
119	gene:ENSG00000185664:t:55955779-55955863	ENSG00000185664	0.0116279
120	gene:ENSG00000158578:s:55027751-55027857	ENSG00000158578	0.0116279
121	gene:ENSG00000008516:s:3046681-3047285	ENSG00000008516	0.0116279
122	gene:ENSG00000048052:t:18496127-18496324	ENSG00000048052	0.0116279
123	gene:ENSG00000088727:s:47280952-47281195	ENSG00000088727	0.511628
124	gene:ENSG00000159023:s:29060422-29060484	ENSG00000159023	0.988372
125	gene:ENSG00000147535:t:38264739-38265187	ENSG00000147535	0.0116279
126	gene:ENSG00000107796:t:88941001-88941390	ENSG00000107796	0.0116279
127	gene:ENSG00000230487:s:1574683-1574863	ENSG00000230487	0.511628
128	gene:ENSG00000051596:t:175917873-175918172	ENSG00000051596	0.0116279
129	gene:ENSG00000244733:t:79671091-79671133	ENSG00000244733	0.0116279
130	gene:ENSG00000072135:t:130368897-130369201	ENSG00000072135	0.511628
131	gene:ENSG00000013573:t:31089886-31090094	ENSG00000013573	0.0116279
132	gene:ENSG00000159023:t:29060422-29060484	ENSG00000159023	0.988372
133	gene:ENSG00000128694:s:189750534-189750656	ENSG00000128694	0.0116279
134	gene:ENSG00000140749:s:21652532-21652660	ENSG00000140749	0.988372
135	gene:ENSG00000140749:t:21646386-21647492	ENSG00000140749	0.988372
136	gene:ENSG00000197375:t:132388787-132389021	ENSG00000197375	0.988372
137	gene:ENSG00000213988:s:20105218-20105316	ENSG00000213988	0.0116279
138	gene:ENSG00000100473:s:30880587-30880734	ENSG00000100473	0.0116279
139	gene:ENSG00000187796:s:136366800-136366845	ENSG00000187796	0.988372
140	gene:ENSG00000213988:t:20117781-20120077	ENSG00000213988	0.0116279
141	gene:ENSG00000102100:s:48911329-48911677	ENSG00000102100	0.0116279
142	gene:ENSG00000162585:t:2184461-2185513	ENSG00000162585	0.511628
143	gene:ENSG00000268533:t:57438102-57438457	ENSG00000268533	0.0116279
144	gene:ENSG00000171970:s:2915147-2915286	ENSG00000171970	0.988372
145	gene:ENSG00000162877:s:205845325-205845557	ENSG00000162877	0.988372
146	gene:ENSG00000157985:t:235709177-235709237	ENSG00000157985	0.0116279
147	gene:ENSG00000091136:s:107931356-107931500	ENSG00000091136	0.988372
148	gene:ENSG00000179715:t:47234985-47235238	ENSG00000179715	0.0116279
149	gene:ENSG00000179921:t:218262059-218263859	ENSG00000179921	0.988372
150	gene:ENSG00000186998:s:29243445-29243489	ENSG00000186998	0.988372
151	gene:ENSG00000143669:t:235812971-235813353	ENSG00000143669	0.988372
152	gene:ENSG00000186998:t:29254203-29254805	ENSG00000186998	0.988372
153	gene:ENSG00000037757:t:13768561-13768581	ENSG00000037757	0.988372
154	gene:ENSG00000170271:t:154830327-154831298	ENSG00000170271	0.511628
155	gene:ENSG00000170271:s:154834625-154834749	ENSG00000170271	0.511628
156	gene:ENSG00000135052:s:86036348-86036813	ENSG00000135052	0.988372
157	gene:ENSG00000113296:t:80072086-80072396	ENSG00000113296	0.988372
158	gene:ENSG00000108001:s:129842116-129842293	ENSG00000108001	0.988372
159	gene:ENSG00000158402:s:138319219-138319374	ENSG00000158402	0.511628
160	gene:ENSG00000175581:t:73842113-73843367	ENSG00000175581	0.988372
161	gene:ENSG00000178445:s:6534708-6534788	ENSG00000178445	0.988372
162	gene:ENSG00000250155:t:36702478-36702964	ENSG00000250155	0.976744
163	gene:ENSG00000163596:s:202814702-202814784	ENSG00000163596	0.988372
164	gene:ENSG00000178445:s:6535947-6536236	ENSG00000178445	0.988372
165	gene:ENSG00000255104:t:15706387-15706501	ENSG00000255104	0.988372
166	gene:ENSG00000117009:s:241590204-241590263	ENSG00000117009	0.511628
167	gene:ENSG00000255526:s:24231652-24231867	ENSG00000255526	0.0116279
168	gene:ENSG00000253392:s:2926697-2926807	ENSG00000253392	0.988372
169	gene:ENSG00000285629:s:6192920-6193064	ENSG00000285629	0.988372
170	gene:ENSG00000241399:s:159780005-159780178	ENSG00000241399	0.988372
171	gene:ENSG00000248672:s:159780005-159780178	ENSG00000248672	0.988372
172	gene:ENSG00000241399:t:159777938-159777964	ENSG00000241399	0.988372
173	gene:ENSG00000268061:t:47493416-47493638	ENSG00000268061	0.988372
174	gene:ENSG00000183087:s:113847878-113848265	ENSG00000183087	0.988372
175	gene:ENSG00000131969:t:50901829-50901911	ENSG00000131969	0.0116279
176	gene:ENSG00000248672:t:159777938-159777964	ENSG00000248672	0.988372
177	gene:ENSG00000101162:s:59019254-59019579	ENSG00000101162	0.988372
178	gene:ENSG00000112096:t:159738990-159739045	ENSG00000112096	0.988372
179	gene:ENSG00000113296:t:80075204-80075370	ENSG00000113296	0.976744
180	gene:ENSG00000113648:s:135399749-135399914	ENSG00000113648	0.988372
181	gene:ENSG00000115944:t:42335627-42335745	ENSG00000115944	0.988372
182	gene:ENSG00000008516:t:3050009-3050144	ENSG00000008516	0.988372
183	gene:ENSG00000181350:t:16447845-16448294	ENSG00000181350	0.0116279
184	gene:ENSG00000105176:t:29971093-29971227	ENSG00000105176	0.511628
185	gene:ENSG00000184083:t:54080232-54080289	ENSG00000184083	0.0116279
186	gene:ENSG00000254681:t:18383366-18383509	ENSG00000254681	0.0116279
187	gene:ENSG00000181350:s:16462187-16462386	ENSG00000181350	0.0116279
188	gene:ENSG00000156265:t:29149189-29149250	ENSG00000156265	0.976744
189	gene:ENSG00000258352:s:47138215-47138370	ENSG00000258352	0.0116279
190	gene:ENSG00000106603:s:43665658-43665722	ENSG00000106603	0.511628
191	gene:ENSG00000079435:t:42410307-42410842	ENSG00000079435	0.0116279
192	gene:ENSG00000134072:s:9769832-9769992	ENSG00000134072	0.988372
193	gene:ENSG00000075073:s:69407084-69407280	ENSG00000075073	0.988372
194	gene:ENSG00000133226:t:24654290-24654343	ENSG00000133226	0.988372
195	gene:ENSG00000272602:t:67840-68500	ENSG00000272602	0.0116279
196	gene:ENSG00000251247:s:36862917-36863151	ENSG00000251247	0.0116279
197	gene:ENSG00000184154:s:72089026-72089279	ENSG00000184154	0.0116279
198	gene:ENSG00000219626:t:24137909-24138100	ENSG00000219626	0.988372
199	gene:ENSG00000270231:t:120449155-120449510	ENSG00000270231	0.0116279
200	gene:ENSG00000113296:t:80078835-80078969	ENSG00000113296	0.988372
201	gene:ENSG00000223969:t:90591716-90591972	ENSG00000223969	0.0116279
202	gene:ENSG00000204370:t:112119292-112120013	ENSG00000204370	0.0116279
203	gene:ENSG00000162377:t:52692727-52692867	ENSG00000162377	0.0116279
204	gene:ENSG00000229425:t:15511118-15511381	ENSG00000229425	0.988372
205	gene:ENSG00000161860:s:12918222-12918337	ENSG00000161860	0.988372
206	gene:ENSG00000085433:s:108995580-108995837	ENSG00000085433	0.988372
207	gene:ENSG00000244482:s:54241576-54241878	ENSG00000244482	0.988372
208	gene:ENSG00000231584:t:96019201-96019274	ENSG00000231584	0.0116279
209	gene:ENSG00000160111:t:16902649-16902863	ENSG00000160111	0.988372
210	gene:ENSG00000188672:s:25388976-25389113	ENSG00000188672	0.0116279
211	gene:ENSG00000198453:t:36936655-36937034	ENSG00000198453	0.988372
212	gene:ENSG00000187010:s:25290641-25290818	ENSG00000187010	0.0116279
213	gene:ENSG00000285628:s:18321017-18321124	ENSG00000285628	0.0116279
214	gene:ENSG00000187010:t:25300946-25301104	ENSG00000187010	0.0116279
215	gene:ENSG00000248993:s:32952946-32953122	ENSG00000248993	0.988372
216	gene:ENSG00000170175:t:7454297-7454520	ENSG00000170175	0.988372
217	gene:ENSG00000181773:s:27392644-27392737	ENSG00000181773	0.0116279
218	gene:ENSG00000175899:s:9089200-9089251	ENSG00000175899	0.0116279
219	gene:ENSG00000265749:s:8378451-8378644	ENSG00000265749	1
220	gene:ENSG00000173805:s:41727762-41727932	ENSG00000173805	0.0116279
221	gene:ENSG00000113296:t:80082360-80082545	ENSG00000113296	0.988372
222	gene:ENSG00000159618:t:57574815-57575092	ENSG00000159618	0.988372
223	gene:ENSG00000187010:t:25328898-25330445	ENSG00000187010	0.988372
224	gene:ENSG00000185664:s:55955274-55955382	ENSG00000185664	0.0116279
225	gene:ENSG00000173898:s:66687868-66687918	ENSG00000173898	0.988372
226	gene:ENSG00000265479:s:77011880-77012019	ENSG00000265479	0.0116279
227	gene:ENSG00000162927:s:60965058-60965103	ENSG00000162927	0.988372
228	gene:ENSG00000197558:t:149833807-149833979	ENSG00000197558	0.511628
229	gene:ENSG00000113296:s:80079062-80079350	ENSG00000113296	0.988372
230	gene:ENSG00000105750:t:20946300-20946389	ENSG00000105750	0.988372
231	gene:ENSG00000188343:s:93726394-93726704	ENSG00000188343	0.0116279
232	gene:ENSG00000173898:s:66686793-66687167	ENSG00000173898	0.988372
233	gene:ENSG00000111644:s:6647324-6647460	ENSG00000111644	0.0116279
234	gene:ENSG00000188343:s:93709771-93709875	ENSG00000188343	0.0116279
235	gene:ENSG00000188343:t:93728205-93731527	ENSG00000188343	0.0116279
236	gene:ENSG00000135052:t:86033282-86033395	ENSG00000135052	0.0116279
237	gene:ENSG00000162927:t:60967502-60967613	ENSG00000162927	0.988372
238	gene:ENSG00000261582:t:35279180-35279206	ENSG00000261582	0.0116279
239	gene:ENSG00000106772:t:76651968-76652683	ENSG00000106772	0.511628
240	gene:ENSG00000168778:s:123692658-123692723	ENSG00000168778	0.0116279
241	gene:ENSG00000130529:s:49200611-49200785	ENSG00000130529	0.511628
242	gene:ENSG00000167930:t:248244-248397	ENSG00000167930	0.0116279
243	gene:ENSG00000278996:s:8208227-8208238	ENSG00000278996	0.0116279
244	gene:ENSG00000183087:t:113838069-113838344	ENSG00000183087	0.988372
245	gene:ENSG00000125744:t:45488760-45489103	ENSG00000125744	0.988372
246	gene:ENSG00000101000:s:35172073-35172224	ENSG00000101000	0.988372
247	gene:ENSG00000188343:t:93726394-93726704	ENSG00000188343	0.988372
248	gene:ENSG00000160111:s:16897691-16897889	ENSG00000160111	0.988372
249	gene:ENSG00000113296:s:80082360-80082545	ENSG00000113296	0.988372
250	gene:ENSG00000183378:t:7689923-7690013	ENSG00000183378	0.0116279
251	gene:ENSG00000184831:s:23840009-23840405	ENSG00000184831	0.988372
252	gene:ENSG00000173281:s:9150562-9150696	ENSG00000173281	0.976744
253	gene:ENSG00000160111:s:16906824-16907117	ENSG00000160111	0.988372
254	gene:ENSG00000214967:s:16387611-16387806	ENSG00000214967	0.0116279
255	gene:ENSG00000155657:s:178557648-178558235	ENSG00000155657	0.988372

## Sheet: Background 0
	LSV	Gene	Average Probability Signal
0	gene:ENSG00000125954:s:65015381-65015716	ENSG00000125954	0
1	gene:ENSG00000198690:t:30913858-30914091	ENSG00000198690	0.976744
2	gene:ENSG00000128731:s:28280034-28280287	ENSG00000128731	0
3	gene:ENSG00000177025:s:57974099-57974203	ENSG00000177025	0
4	gene:ENSG00000049769:t:49280776-49281461	ENSG00000049769	0
5	gene:ENSG00000038945:t:16177886-16177992	ENSG00000038945	0.5
6	gene:ENSG00000116171:t:52954740-52954804	ENSG00000116171	0.5
7	gene:ENSG00000133302:s:94662298-94662351	ENSG00000133302	0
8	gene:ENSG00000012048:s:43099775-43099880	ENSG00000012048	0.5
9	gene:ENSG00000110619:s:3047753-3048001	ENSG00000110619	0.988372
10	gene:ENSG00000267198:t:45558407-45558767	ENSG00000267198	0.0116279
11	gene:ENSG00000258667:t:61721596-61722246	ENSG00000258667	0
12	gene:ENSG00000240184:t:141510947-141512979	ENSG00000240184	0
13	gene:ENSG00000081923:t:57706490-57706986	ENSG00000081923	0.5
14	gene:ENSG00000175899:s:9068740-9069078	ENSG00000175899	0.0116279
15	gene:ENSG00000258984:t:238093861-238093960	ENSG00000258984	0.988372
16	gene:ENSG00000141012:t:88842706-88842829	ENSG00000141012	0.988372
17	gene:ENSG00000108797:s:42693297-42693536	ENSG00000108797	0.0116279
18	gene:ENSG00000143409:t:150999862-150999967	ENSG00000143409	0.988372
19	gene:ENSG00000160193:t:42863440-42863596	ENSG00000160193	0.988372
20	gene:ENSG00000229140:t:129216450-129217406	ENSG00000229140	0.0116279
21	gene:ENSG00000261879:t:5215147-5215399	ENSG00000261879	0.988372
22	gene:ENSG00000136378:s:78762107-78762565	ENSG00000136378	0
23	gene:ENSG00000257365:t:65015381-65015716	ENSG00000257365	0.523256
24	gene:ENSG00000002919:t:48118704-48118799	ENSG00000002919	0
25	gene:ENSG00000196628:s:55320568-55320881	ENSG00000196628	1
26	gene:ENSG00000085982:t:233529431-233529670	ENSG00000085982	0.0116279
27	gene:ENSG00000182578:t:150057504-150057592	ENSG00000182578	0.988372
28	gene:ENSG00000152767:s:98438804-98438872	ENSG00000152767	1
29	gene:ENSG00000101347:s:36940165-36941111	ENSG00000101347	0
30	gene:ENSG00000115271:s:162356758-162356981	ENSG00000115271	0.988372
31	gene:ENSG00000156170:t:94957995-94958271	ENSG00000156170	0.988372
32	gene:ENSG00000161912:s:41108949-41109904	ENSG00000161912	0
33	gene:ENSG00000070814:t:150368716-150368902	ENSG00000070814	0.976744
34	gene:ENSG00000284922:t:72108605-72110782	ENSG00000284922	0.0116279
35	gene:ENSG00000157637:s:81260238-81260394	ENSG00000157637	0
36	gene:ENSG00000152767:t:98439107-98439196	ENSG00000152767	0
37	gene:ENSG00000103995:s:48781119-48781359	ENSG00000103995	0.0232558
38	gene:ENSG00000136161:s:48511749-48511877	ENSG00000136161	0.0232558
39	gene:ENSG00000130021:t:7048920-7050726	ENSG00000130021	0.976744
40	gene:ENSG00000272146:t:57600743-57600927	ENSG00000272146	0.0116279
41	gene:ENSG00000115339:s:165761843-165762054	ENSG00000115339	0
42	gene:ENSG00000214176:s:64821767-64822052	ENSG00000214176	0
43	gene:ENSG00000070814:s:150367407-150367917	ENSG00000070814	1
44	gene:ENSG00000244482:t:54240274-54240576	ENSG00000244482	0
45	gene:ENSG00000157911:s:2412391-2412571	ENSG00000157911	0.988372
46	gene:ENSG00000111215:s:10846992-10847194	ENSG00000111215	0
47	gene:ENSG00000204428:t:31676684-31677120	ENSG00000204428	1
48	gene:ENSG00000102078:s:130349248-130349674	ENSG00000102078	0.976744
49	gene:ENSG00000134851:t:55416846-55417463	ENSG00000134851	0.988372
50	gene:ENSG00000164674:s:158760640-158760818	ENSG00000164674	0.976744
51	gene:ENSG00000105426:s:5210679-5210805	ENSG00000105426	1
52	gene:ENSG00000124641:t:41916785-41916939	ENSG00000124641	0.988372
53	gene:ENSG00000102796:s:51771819-51771911	ENSG00000102796	0.988372
54	gene:ENSG00000144659:s:39387808-39387865	ENSG00000144659	0.0116279
55	gene:ENSG00000174501:s:95951348-95951408	ENSG00000174501	0
56	gene:ENSG00000115163:t:26800929-26801067	ENSG00000115163	0.988372
57	gene:ENSG00000285444:s:51790011-51790092	ENSG00000285444	0.988372
58	gene:ENSG00000284057:s:93797535-93797719	ENSG00000284057	0.976744
59	gene:ENSG00000173436:t:19617258-19617336	ENSG00000173436	0.0116279
60	gene:ENSG00000150045:s:9842302-9842528	ENSG00000150045	0.0232558
61	gene:ENSG00000171219:s:64826470-64826564	ENSG00000171219	0
62	gene:ENSG00000159346:t:202950930-202951164	ENSG00000159346	0.976744
63	gene:ENSG00000087253:t:55525508-55526058	ENSG00000087253	0.988372
64	gene:ENSG00000284770:t:235414433-235414469	ENSG00000284770	0.976744
65	gene:ENSG00000162927:s:60960392-60960517	ENSG00000162927	0.0116279
66	gene:ENSG00000008311:s:122101371-122101438	ENSG00000008311	0.988372
67	gene:ENSG00000267149:s:55048329-55048541	ENSG00000267149	0.0116279
68	gene:ENSG00000182095:s:5421060-5421489	ENSG00000182095	0
69	gene:ENSG00000243064:s:14287550-14287697	ENSG00000243064	0
70	gene:ENSG00000122970:t:110146953-110147048	ENSG00000122970	0
71	gene:ENSG00000276778:s:158326060-158326207	ENSG00000276778	1
72	gene:ENSG00000122481:s:95239777-95239909	ENSG00000122481	0.0116279
73	gene:ENSG00000073849:s:186996548-186996673	ENSG00000073849	0.988372
74	gene:ENSG00000160439:s:55048329-55048541	ENSG00000160439	0.0116279
75	gene:ENSG00000173744:t:227531091-227531210	ENSG00000173744	0.0232558
76	gene:ENSG00000162522:t:32768652-32768946	ENSG00000162522	0
77	gene:ENSG00000005007:t:18845980-18846119	ENSG00000005007	0
78	gene:ENSG00000132359:t:2905284-2905368	ENSG00000132359	0.0116279
79	gene:ENSG00000183020:s:994072-994245	ENSG00000183020	0.976744
80	gene:ENSG00000095794:t:35206895-35207051	ENSG00000095794	0.976744
81	gene:ENSG00000105176:s:29971093-29971227	ENSG00000105176	0.988372
82	gene:ENSG00000168827:s:158690163-158690586	ENSG00000168827	0.988372
83	gene:ENSG00000241106:s:32816861-32817048	ENSG00000241106	0.0116279
84	gene:ENSG00000186566:t:44464472-44465935	ENSG00000186566	0.988372
85	gene:ENSG00000145476:t:186205200-186205302	ENSG00000145476	0.988372
86	gene:ENSG00000151327:s:35110525-35110726	ENSG00000151327	0.0232558
87	gene:ENSG00000142539:s:50418493-50418985	ENSG00000142539	0.988372
88	gene:ENSG00000016864:s:52704724-52704952	ENSG00000016864	0.5
89	gene:ENSG00000271699:t:29364684-29365059	ENSG00000271699	0
90	gene:ENSG00000102796:s:51790011-51790092	ENSG00000102796	0.988372
91	gene:ENSG00000145916:s:178143942-178144108	ENSG00000145916	0
92	gene:ENSG00000125454:s:75283423-75283593	ENSG00000125454	0
93	gene:ENSG00000198106:t:29364684-29365059	ENSG00000198106	1
94	gene:ENSG00000008382:t:4345745-4345981	ENSG00000008382	0
95	gene:ENSG00000008382:s:4343605-4343994	ENSG00000008382	0
96	gene:ENSG00000256053:t:103579371-103579812	ENSG00000256053	0.0116279
97	gene:ENSG00000229839:s:62137549-62137605	ENSG00000229839	0.988372
98	gene:ENSG00000170502:t:87449142-87449253	ENSG00000170502	0.988372
99	gene:ENSG00000234883:t:25573893-25575168	ENSG00000234883	0.988372
100	gene:ENSG00000152284:s:85306451-85306559	ENSG00000152284	1
101	gene:ENSG00000162139:t:74994509-74995190	ENSG00000162139	1
102	gene:ENSG00000277991:t:7670167-7671382	ENSG00000277991	0
103	gene:ENSG00000185710:t:21898887-21899111	ENSG00000185710	0.5
104	gene:ENSG00000165959:s:95194532-95194596	ENSG00000165959	0.988372
105	gene:ENSG00000196081:s:23250240-23250390	ENSG00000196081	1
106	gene:ENSG00000042062:t:50608912-50608955	ENSG00000042062	0.0116279
107	gene:ENSG00000121931:t:110951288-110952961	ENSG00000121931	0.0232558
108	gene:ENSG00000138780:t:105842065-105842134	ENSG00000138780	0.988372
109	gene:ENSG00000148737:s:112968330-112968394	ENSG00000148737	0
110	gene:ENSG00000198860:t:184070616-184071220	ENSG00000198860	0.988372
111	gene:ENSG00000073849:s:187021855-187022004	ENSG00000073849	0.988372
112	gene:ENSG00000137135:t:35662179-35662344	ENSG00000137135	0.988372
113	gene:ENSG00000153317:t:130358013-130358165	ENSG00000153317	0.988372
114	gene:ENSG00000138378:s:191069693-191069771	ENSG00000138378	0.0116279
115	gene:ENSG00000172243:s:10127446-10127853	ENSG00000172243	0
116	gene:ENSG00000157637:t:81253073-81253240	ENSG00000157637	0
117	gene:ENSG00000083290:s:19795622-19795725	ENSG00000083290	0
118	gene:ENSG00000188554:s:43180795-43180817	ENSG00000188554	0
119	gene:ENSG00000081985:t:67321602-67321889	ENSG00000081985	0.988372
120	gene:ENSG00000119661:t:73687259-73687385	ENSG00000119661	0
121	gene:ENSG00000137171:t:43069981-43070455	ENSG00000137171	1
122	gene:ENSG00000261553:t:75604769-na	ENSG00000261553	0
123	gene:ENSG00000257365:t:65027387-65027599	ENSG00000257365	1
124	gene:ENSG00000107614:t:17168841-17168917	ENSG00000107614	0.0116279
125	gene:ENSG00000106462:t:148815506-148815546	ENSG00000106462	0.976744
126	gene:ENSG00000187118:s:28292736-28292964	ENSG00000187118	0.988372
127	gene:ENSG00000263766:s:47636512-47636601	ENSG00000263766	0
128	gene:ENSG00000090661:t:8241341-8241457	ENSG00000090661	1
129	gene:ENSG00000075711:t:197130802-197130978	ENSG00000075711	0.988372
130	gene:ENSG00000138785:s:105703648-105703812	ENSG00000138785	0.0116279
131	gene:ENSG00000101638:s:46756378-46757169	ENSG00000101638	0
132	gene:ENSG00000171219:s:64827050-64827167	ENSG00000171219	0.523256
133	gene:ENSG00000162613:t:77948405-77948914	ENSG00000162613	0.988372
134	gene:ENSG00000083290:t:19785937-19786086	ENSG00000083290	0
135	gene:ENSG00000158019:t:27892383-27892448	ENSG00000158019	0.0116279
136	gene:ENSG00000141526:s:82236129-82236457	ENSG00000141526	0.5
137	gene:ENSG00000111344:s:113101704-113102009	ENSG00000111344	0.0116279
138	gene:ENSG00000129646:s:76279041-76279142	ENSG00000129646	1
139	gene:ENSG00000150045:t:9844418-9845007	ENSG00000150045	1
140	gene:ENSG00000186638:s:34255735-34257981	ENSG00000186638	0
141	gene:ENSG00000160469:t:55311911-55312533	ENSG00000160469	0
142	gene:ENSG00000078487:s:100408539-100408662	ENSG00000078487	0.988372
143	gene:ENSG00000177238:s:31222827-31222945	ENSG00000177238	1
144	gene:ENSG00000138175:s:102714273-102714407	ENSG00000138175	0
145	gene:ENSG00000168301:t:58497773-58498782	ENSG00000168301	0.988372
146	gene:ENSG00000139618:s:32363179-32363533	ENSG00000139618	0
147	gene:ENSG00000213799:s:53345506-53345632	ENSG00000213799	0.5
148	gene:ENSG00000106603:s:43656033-43656153	ENSG00000106603	0.511628
149	gene:ENSG00000175265:s:34437398-34437466	ENSG00000175265	0
150	gene:ENSG00000100578:t:58429363-58429433	ENSG00000100578	0
151	gene:ENSG00000116005:s:70261212-70261386	ENSG00000116005	0.976744
152	gene:ENSG00000133835:t:119473908-119474015	ENSG00000133835	0.976744
153	gene:ENSG00000131828:t:19354491-19354583	ENSG00000131828	0.988372
154	gene:ENSG00000119684:t:75022995-75023018	ENSG00000119684	0.0232558
155	gene:ENSG00000168807:t:69299588-69299774	ENSG00000168807	0
156	gene:ENSG00000166881:s:57068866-57069306	ENSG00000166881	0.988372
157	gene:ENSG00000049167:s:60944932-60945073	ENSG00000049167	0.988372
158	gene:ENSG00000058804:s:53838205-53838860	ENSG00000058804	0.976744
159	gene:ENSG00000081985:t:67326735-67326849	ENSG00000081985	0
160	gene:ENSG00000042062:s:50609293-50609356	ENSG00000042062	0.0116279
161	gene:ENSG00000178852:t:47361378-47361521	ENSG00000178852	1
162	gene:ENSG00000175899:t:9067664-9067839	ENSG00000175899	0.988372
163	gene:ENSG00000204577:t:54222278-54222562	ENSG00000204577	0
164	gene:ENSG00000221946:s:35148694-35149695	ENSG00000221946	0
165	gene:ENSG00000078269:t:158081109-158081327	ENSG00000078269	0
166	gene:ENSG00000205810:s:10416667-10416767	ENSG00000205810	0
167	gene:ENSG00000255641:s:10416667-10416767	ENSG00000255641	0
168	gene:ENSG00000111344:t:113100628-113100680	ENSG00000111344	0.988372
169	gene:ENSG00000214114:t:38867562-38867610	ENSG00000214114	0.988372
170	gene:ENSG00000118690:s:108876143-108876350	ENSG00000118690	0.0116279
171	gene:ENSG00000119684:s:75039911-75040024	ENSG00000119684	0
172	gene:ENSG00000277258:s:38738353-38738451	ENSG00000277258	0
173	gene:ENSG00000100490:s:50359028-50359149	ENSG00000100490	0
174	gene:ENSG00000117620:s:100007034-100007169	ENSG00000117620	0.976744
175	gene:ENSG00000106100:s:30463536-30463698	ENSG00000106100	0.988372
176	gene:ENSG00000157827:t:152640791-152640914	ENSG00000157827	0
177	gene:ENSG00000102796:s:51773921-51774255	ENSG00000102796	0.511628
178	gene:ENSG00000175274:t:44941003-44941077	ENSG00000175274	0
179	gene:ENSG00000136122:s:72737962-72738043	ENSG00000136122	0.976744
180	gene:ENSG00000285396:s:40701064-40701201	ENSG00000285396	0
181	gene:ENSG00000261216:s:11908208-11908479	ENSG00000261216	1
182	gene:ENSG00000088305:s:32784690-32784859	ENSG00000088305	0
183	gene:ENSG00000165046:t:38392542-38393118	ENSG00000165046	0.5
184	gene:ENSG00000179151:t:74674861-74675142	ENSG00000179151	0.976744
185	gene:ENSG00000116005:s:70275514-70275666	ENSG00000116005	0
186	gene:ENSG00000064547:t:19627397-19627504	ENSG00000064547	0
187	gene:ENSG00000186998:s:29234305-29234349	ENSG00000186998	0
188	gene:ENSG00000169239:t:15764578-15764911	ENSG00000169239	0.988372
189	gene:ENSG00000100711:s:103724509-103726842	ENSG00000100711	0.988372
190	gene:ENSG00000177479:s:48944982-48945181	ENSG00000177479	1
191	gene:ENSG00000088451:t:94583094-94583236	ENSG00000088451	0.988372
192	gene:ENSG00000117262:t:145623054-145623224	ENSG00000117262	0.0116279
193	gene:ENSG00000011426:t:36419244-36419479	ENSG00000011426	0
194	gene:ENSG00000088766:t:6028271-6028725	ENSG00000088766	0.988372
195	gene:ENSG00000258311:s:55716590-55716717	ENSG00000258311	0.976744
196	gene:ENSG00000109534:s:109815510-109815545	ENSG00000109534	1
197	gene:ENSG00000135541:t:135323162-135323434	ENSG00000135541	0
198	gene:ENSG00000109323:s:102714438-102714561	ENSG00000109323	0.976744
199	gene:ENSG00000048342:t:15597407-15597465	ENSG00000048342	0.0116279
200	gene:ENSG00000166582:t:16347211-16347717	ENSG00000166582	0
201	gene:ENSG00000159231:t:36137528-36137932	ENSG00000159231	0
202	gene:ENSG00000132330:t:238078565-238081726	ENSG00000132330	0.988372
203	gene:ENSG00000204576:s:30557979-30558436	ENSG00000204576	0.988372
204	gene:ENSG00000111481:t:54325559-54325682	ENSG00000111481	0
205	gene:ENSG00000136122:t:72743537-72743602	ENSG00000136122	0
206	gene:ENSG00000124587:s:42973921-42974105	ENSG00000124587	0
207	gene:ENSG00000163625:s:84849673-84850025	ENSG00000163625	0
208	gene:ENSG00000057252:t:179347600-179347697	ENSG00000057252	0.0232558
209	gene:ENSG00000074621:t:65650382-65650942	ENSG00000074621	0.988372
210	gene:ENSG00000166348:s:73571421-73571513	ENSG00000166348	0
211	gene:ENSG00000035115:t:242798-242871	ENSG00000035115	0.511628
212	gene:ENSG00000226259:s:70434179-70434266	ENSG00000226259	0
213	gene:ENSG00000197965:s:167776064-167776166	ENSG00000197965	0.988372
214	gene:ENSG00000139618:t:32370402-32370557	ENSG00000139618	0
215	gene:ENSG00000154721:s:25698677-25698879	ENSG00000154721	0
216	gene:ENSG00000280279:t:65830-66314	ENSG00000280279	0
217	gene:ENSG00000108797:s:42697903-42697950	ENSG00000108797	1
218	gene:ENSG00000154920:s:50376066-50376193	ENSG00000154920	0
219	gene:ENSG00000145012:s:188225405-188225527	ENSG00000145012	1
220	gene:ENSG00000087303:s:52010876-52011047	ENSG00000087303	0.0116279
221	gene:ENSG00000015568:t:109813460-109813771	ENSG00000015568	0
222	gene:ENSG00000182578:s:150060862-150060972	ENSG00000182578	0
223	gene:ENSG00000135605:t:48138904-48139022	ENSG00000135605	0.976744
224	gene:ENSG00000284922:t:72093496-72093701	ENSG00000284922	0.988372
225	gene:ENSG00000156398:s:102733554-102733603	ENSG00000156398	0.988372
226	gene:ENSG00000151657:s:7787820-7787981	ENSG00000151657	0.0232558
227	gene:ENSG00000198885:t:96326642-96330517	ENSG00000198885	0.988372
228	gene:ENSG00000155393:t:50078741-50079018	ENSG00000155393	0.976744
229	gene:ENSG00000118193:s:200580254-200580415	ENSG00000118193	0
230	gene:ENSG00000184640:s:77405077-77405539	ENSG00000184640	0.0116279
231	gene:ENSG00000254681:s:18394371-18395042	ENSG00000254681	0
232	gene:ENSG00000071242:t:166469841-166469905	ENSG00000071242	0
233	gene:ENSG00000229839:s:62146266-62146515	ENSG00000229839	0.0116279
234	gene:ENSG00000146409:s:132772132-132772249	ENSG00000146409	0
235	gene:ENSG00000143382:t:150555429-150555565	ENSG00000143382	0.988372
236	gene:ENSG00000163993:s:6693069-6694070	ENSG00000163993	0
237	gene:ENSG00000042062:s:50610853-50611009	ENSG00000042062	1
238	gene:ENSG00000167613:t:54356230-54356267	ENSG00000167613	0.988372
239	gene:ENSG00000227373:s:174159917-174160004	ENSG00000227373	0
240	gene:ENSG00000267169:t:14168777-14171267	ENSG00000267169	0.988372
241	gene:ENSG00000110628:t:2921968-2922203	ENSG00000110628	0
242	gene:ENSG00000125375:s:50314591-50314626	ENSG00000125375	0.988372
243	gene:ENSG00000085982:s:233481203-233481297	ENSG00000085982	0.0232558
244	gene:ENSG00000116005:t:70259360-70259566	ENSG00000116005	0
245	gene:ENSG00000080503:s:2039466-2039900	ENSG00000080503	0.976744
246	gene:ENSG00000133026:s:8520878-8520999	ENSG00000133026	0.988372
247	gene:ENSG00000259314:t:90604225-90604463	ENSG00000259314	0
248	gene:ENSG00000042062:s:50616002-50616080	ENSG00000042062	0.0116279
249	gene:ENSG00000243478:t:200768420-200768529	ENSG00000243478	0.0116279
250	gene:ENSG00000258667:s:61726497-61726818	ENSG00000258667	0.0116279
251	gene:ENSG00000148925:s:13445024-13445181	ENSG00000148925	0
252	gene:ENSG00000136280:s:45027634-45027797	ENSG00000136280	0.976744
253	gene:ENSG00000229140:s:129223221-129223369	ENSG00000229140	0.988372
254	gene:ENSG00000237298:t:178531314-178531580	ENSG00000237298	0
255	gene:ENSG00000231074:s:30314269-30314482	ENSG00000231074	0.988372
256	gene:ENSG00000075651:t:171789841-171789957	ENSG00000075651	0.0116279
257	gene:ENSG00000127957:s:75507747-75507867	ENSG00000127957	0.511628
258	gene:ENSG00000117280:s:205774833-205775091	ENSG00000117280	0
259	gene:ENSG00000111344:s:113127812-113127873	ENSG00000111344	0.0232558
260	gene:ENSG00000183207:t:48994505-48994933	ENSG00000183207	0.988372
261	gene:ENSG00000100473:t:30880452-30880496	ENSG00000100473	0.988372
262	gene:ENSG00000125648:s:6457503-6457590	ENSG00000125648	0
263	gene:ENSG00000160439:t:55047105-55047746	ENSG00000160439	0.0116279
264	gene:ENSG00000154027:t:77535847-77535885	ENSG00000154027	1
265	gene:ENSG00000005961:t:44372180-44372423	ENSG00000005961	0
266	gene:ENSG00000178234:s:152103112-152104892	ENSG00000178234	1
267	gene:ENSG00000135341:s:90544552-90544632	ENSG00000135341	0.0116279
268	gene:ENSG00000046653:t:13773865-13774624	ENSG00000046653	0.0116279
269	gene:ENSG00000131828:s:19352829-19353408	ENSG00000131828	0.988372
270	gene:ENSG00000183569:t:42573936-42574382	ENSG00000183569	0.988372
271	gene:ENSG00000109586:s:173295396-173295760	ENSG00000109586	0.976744
272	gene:ENSG00000108468:t:48074829-48075100	ENSG00000108468	0
273	gene:ENSG00000131016:s:151305747-151306280	ENSG00000131016	0.988372
274	gene:ENSG00000177425:t:79596511-79597089	ENSG00000177425	0.988372
275	gene:ENSG00000083290:s:19841489-19841547	ENSG00000083290	0.0116279
276	gene:ENSG00000196227:t:59942124-59942309	ENSG00000196227	0.976744
277	gene:ENSG00000143952:t:63983864-63984019	ENSG00000143952	0.976744
278	gene:ENSG00000088727:s:47240801-47241015	ENSG00000088727	0
279	gene:ENSG00000104154:s:45511138-45511284	ENSG00000104154	0.0116279
280	gene:ENSG00000106823:s:92505533-92505690	ENSG00000106823	0
281	gene:ENSG00000197863:s:36823667-36823821	ENSG00000197863	0.988372
282	gene:ENSG00000179406:t:66427949-66428040	ENSG00000179406	1
283	gene:ENSG00000155393:s:50075571-50075711	ENSG00000155393	0.976744
284	gene:ENSG00000085831:s:51294380-51294511	ENSG00000085831	0.0116279
285	gene:ENSG00000188199:t:79710382-79710764	ENSG00000188199	0.976744
286	gene:ENSG00000147586:s:80029761-80029839	ENSG00000147586	0.988372
287	gene:ENSG00000142864:t:67424285-67424414	ENSG00000142864	0.988372
288	gene:ENSG00000188672:t:25388976-25389113	ENSG00000188672	0
289	gene:ENSG00000188672:s:25390749-25391002	ENSG00000188672	0
290	gene:ENSG00000011198:t:43733880-43733963	ENSG00000011198	0.0116279
291	gene:ENSG00000146263:s:97168071-97168240	ENSG00000146263	0.0232558
292	gene:ENSG00000240344:s:200881199-200881300	ENSG00000240344	0
293	gene:ENSG00000100116:s:37815663-37815876	ENSG00000100116	0.988372
294	gene:ENSG00000174123:t:38776110-38776426	ENSG00000174123	0
295	gene:ENSG00000114491:t:124740024-124740199	ENSG00000114491	0.976744
296	gene:ENSG00000122970:s:110128046-110128149	ENSG00000122970	0
297	gene:ENSG00000158467:t:129413594-129413688	ENSG00000158467	0.988372
298	gene:ENSG00000156170:t:94975817-94975983	ENSG00000156170	0.988372
299	gene:ENSG00000204577:s:54222943-54223087	ENSG00000204577	0
300	gene:ENSG00000005189:t:20806952-20807091	ENSG00000005189	0.5
301	gene:ENSG00000197863:s:36825611-36825692	ENSG00000197863	0.0116279
302	gene:ENSG00000164053:t:48464831-48465371	ENSG00000164053	0.976744
303	gene:ENSG00000145012:t:188341656-188341859	ENSG00000145012	0
304	gene:ENSG00000170293:t:32367872-32367988	ENSG00000170293	1
305	gene:ENSG00000167491:t:19427696-19427992	ENSG00000167491	0
306	gene:ENSG00000101019:s:35306450-35306807	ENSG00000101019	0.988372
307	gene:ENSG00000103888:t:80933245-80933460	ENSG00000103888	0
308	gene:ENSG00000183087:s:113863575-113863741	ENSG00000183087	0.988372
309	gene:ENSG00000271816:t:73728379-73728587	ENSG00000271816	1
310	gene:ENSG00000162604:s:61686792-61686921	ENSG00000162604	0.988372
311	gene:ENSG00000108465:s:47971008-47971154	ENSG00000108465	1
312	gene:ENSG00000135913:t:218471059-218471214	ENSG00000135913	0
313	gene:ENSG00000185710:s:21889849-21890113	ENSG00000185710	0.5
314	gene:ENSG00000170502:t:87434981-87435031	ENSG00000170502	0
315	gene:ENSG00000183281:t:87012302-87013119	ENSG00000183281	0
316	gene:ENSG00000167272:s:120580596-120581336	ENSG00000167272	0.976744
317	gene:ENSG00000109775:s:185407936-185408078	ENSG00000109775	0
318	gene:ENSG00000096872:s:26978128-26978263	ENSG00000096872	0
319	gene:ENSG00000078487:s:100420622-100420678	ENSG00000078487	0.988372
320	gene:ENSG00000152229:s:46024609-46024686	ENSG00000152229	0.988372
321	gene:ENSG00000101577:s:2982548-2982873	ENSG00000101577	0.988372
322	gene:ENSG00000108468:s:48075989-48076178	ENSG00000108468	0.988372
323	gene:ENSG00000285812:s:1099718-1099792	ENSG00000285812	0
324	gene:ENSG00000072858:s:113619680-113619915	ENSG00000072858	0
325	gene:ENSG00000196296:t:28894155-28894243	ENSG00000196296	0.988372
326	gene:ENSG00000151287:t:102770012-102770270	ENSG00000151287	0.0116279
327	gene:ENSG00000178297:t:2421854-2422247	ENSG00000178297	0.0116279
328	gene:ENSG00000165304:s:36581644-36581739	ENSG00000165304	0.976744
329	gene:ENSG00000166478:t:9473941-9474024	ENSG00000166478	0.976744
330	gene:ENSG00000103888:s:80931859-80932039	ENSG00000103888	0
331	gene:ENSG00000029639:t:155260273-155260650	ENSG00000029639	0.988372
332	gene:ENSG00000226688:s:95907778-95907883	ENSG00000226688	0
333	gene:ENSG00000161010:t:179844152-179844325	ENSG00000161010	1
334	gene:ENSG00000272391:s:75437515-75437686	ENSG00000272391	0.976744
335	gene:ENSG00000162927:s:60953933-60953988	ENSG00000162927	1
336	gene:ENSG00000215126:s:41183564-41183660	ENSG00000215126	0.988372
337	gene:ENSG00000142599:s:8525759-8526039	ENSG00000142599	0.0116279
338	gene:ENSG00000138642:t:88385499-88385575	ENSG00000138642	0
339	gene:ENSG00000240225:s:56368645-56368936	ENSG00000240225	0.0116279
340	gene:ENSG00000164292:s:95783582-95783963	ENSG00000164292	0
341	gene:ENSG00000214212:s:10848402-10848539	ENSG00000214212	0
342	gene:ENSG00000160285:t:46191881-46193507	ENSG00000160285	0.988372
343	gene:ENSG00000189171:s:153631011-153631360	ENSG00000189171	0.976744
344	gene:ENSG00000240230:t:899419-899537	ENSG00000240230	0
345	gene:ENSG00000105963:t:899419-899537	ENSG00000105963	0
346	gene:ENSG00000285053:t:235414433-235414618	ENSG00000285053	0.976744
347	gene:ENSG00000184792:t:30888223-30888340	ENSG00000184792	1
348	gene:ENSG00000277149:s:72815082-72815481	ENSG00000277149	1
349	gene:ENSG00000184154:t:72089026-72089279	ENSG00000184154	0.988372
350	gene:ENSG00000108984:t:69505448-69505846	ENSG00000108984	0.988372
351	gene:ENSG00000092208:s:39124992-39125036	ENSG00000092208	0
352	gene:ENSG00000168769:s:105190163-105190703	ENSG00000168769	0.0116279
353	gene:ENSG00000140105:t:100374136-100374265	ENSG00000140105	0.988372
354	gene:ENSG00000141568:s:82625389-82625914	ENSG00000141568	0
355	gene:ENSG00000152767:s:98440123-98440235	ENSG00000152767	0.976744
356	gene:ENSG00000078487:s:100418369-100419189	ENSG00000078487	0.988372
357	gene:ENSG00000091879:t:6521178-6521410	ENSG00000091879	0
358	gene:ENSG00000179406:s:66411615-66411702	ENSG00000179406	0
359	gene:ENSG00000259986:s:83179778-83179848	ENSG00000259986	0.0116279
360	gene:ENSG00000134779:t:36781799-36781922	ENSG00000134779	1
361	gene:ENSG00000113231:s:77421821-77421988	ENSG00000113231	0
362	gene:ENSG00000284762:s:77421821-77421988	ENSG00000284762	0
363	gene:ENSG00000007129:t:41586435-41586844	ENSG00000007129	0.988372
364	gene:ENSG00000244005:t:35674512-35674798	ENSG00000244005	0.988372
365	gene:ENSG00000125630:t:112546934-112547179	ENSG00000125630	0
366	gene:ENSG00000146409:s:132772949-132773088	ENSG00000146409	0.988372
367	gene:ENSG00000011198:s:43718443-43722725	ENSG00000011198	0
368	gene:ENSG00000133302:s:94630503-94630743	ENSG00000133302	0
369	gene:ENSG00000183087:s:113835513-113836044	ENSG00000183087	0.988372
370	gene:ENSG00000235257:t:37818277-37818985	ENSG00000235257	0.0116279
371	gene:ENSG00000104870:t:49513255-49513473	ENSG00000104870	0.988372
372	gene:ENSG00000163156:s:151163931-151164036	ENSG00000163156	0
373	gene:ENSG00000146410:s:136248691-136249153	ENSG00000146410	0
374	gene:ENSG00000087303:s:52028623-52028850	ENSG00000087303	0
375	gene:ENSG00000196151:t:159271702-159271795	ENSG00000196151	1
376	gene:ENSG00000141627:t:49321125-49321377	ENSG00000141627	0.988372
377	gene:ENSG00000131437:t:132726293-132726498	ENSG00000131437	1
378	gene:ENSG00000131437:s:132734205-132734478	ENSG00000131437	0
379	gene:ENSG00000184792:s:30888223-30888340	ENSG00000184792	1
380	gene:ENSG00000172830:s:67304773-67305007	ENSG00000172830	0.976744
381	gene:ENSG00000042062:s:50592344-50592546	ENSG00000042062	0.0116279
382	gene:ENSG00000117528:t:94464775-94464873	ENSG00000117528	0.988372
383	gene:ENSG00000109775:t:185405780-185406168	ENSG00000109775	0.5
384	gene:ENSG00000196295:t:30568677-30568994	ENSG00000196295	0.0116279
385	gene:ENSG00000125772:t:5604364-5604440	ENSG00000125772	0.0232558
386	gene:ENSG00000136237:s:22317987-22318037	ENSG00000136237	1
387	gene:ENSG00000119688:t:74289301-74289972	ENSG00000119688	0.976744
388	gene:ENSG00000134470:s:5977405-5977611	ENSG00000134470	0.5
389	gene:ENSG00000178585:s:9883705-9883738	ENSG00000178585	0.988372
390	gene:ENSG00000162739:s:160487104-160487175	ENSG00000162739	0.988372
391	gene:ENSG00000139163:s:22659014-22659154	ENSG00000139163	1
392	gene:ENSG00000164904:s:126595007-126595418	ENSG00000164904	0.976744
393	gene:ENSG00000125037:s:9981634-9981747	ENSG00000125037	0.988372
394	gene:ENSG00000167614:t:54435542-54435684	ENSG00000167614	0.0116279
395	gene:ENSG00000168228:s:25345548-25345620	ENSG00000168228	0.0116279
396	gene:ENSG00000172803:s:65850431-65850563	ENSG00000172803	1
397	gene:ENSG00000184154:t:72093496-72093701	ENSG00000184154	0.988372
398	gene:ENSG00000162777:s:111195139-111195828	ENSG00000162777	0.988372
399	gene:ENSG00000135749:t:233112799-233112966	ENSG00000135749	0
400	gene:ENSG00000161010:s:179847357-179848066	ENSG00000161010	1
401	gene:ENSG00000178078:t:4328675-4328993	ENSG00000178078	0.988372
402	gene:ENSG00000147099:t:72473416-72475729	ENSG00000147099	0.988372
403	gene:ENSG00000166167:t:101531237-101531333	ENSG00000166167	0.0232558
404	gene:ENSG00000125954:t:65032610-65032696	ENSG00000125954	0.0232558
405	gene:ENSG00000159618:s:57567451-57567849	ENSG00000159618	1
406	gene:ENSG00000189362:t:190519117-190519183	ENSG00000189362	0.988372
407	gene:ENSG00000149582:t:118533420-118533622	ENSG00000149582	0.988372
408	gene:ENSG00000071246:t:76775892-76776273	ENSG00000071246	0
409	gene:ENSG00000143409:t:150997624-150997779	ENSG00000143409	0.988372
410	gene:ENSG00000103472:t:29084443-29084532	ENSG00000103472	1
411	gene:ENSG00000284671:t:29084443-29084532	ENSG00000284671	0
412	gene:ENSG00000119986:t:97677424-97678025	ENSG00000119986	0
413	gene:ENSG00000143382:s:150555954-150556366	ENSG00000143382	0.988372
414	gene:ENSG00000171097:s:128845353-128845517	ENSG00000171097	0.988372
415	gene:ENSG00000213918:t:3651317-3652168	ENSG00000213918	0.0116279
416	gene:ENSG00000151116:t:18575347-18575412	ENSG00000151116	0
417	gene:ENSG00000128567:t:131506579-131506927	ENSG00000128567	1
418	gene:ENSG00000132330:t:238093861-238093960	ENSG00000132330	0.988372
419	gene:ENSG00000183889:s:16344308-16344452	ENSG00000183889	0.988372
420	gene:ENSG00000106012:t:2571402-2571545	ENSG00000106012	0.988372
421	gene:ENSG00000135926:s:218287207-218287303	ENSG00000135926	0.0116279
422	gene:ENSG00000256269:t:119088175-119088308	ENSG00000256269	1
423	gene:ENSG00000163006:s:108812820-108812927	ENSG00000163006	0
424	gene:ENSG00000196597:s:96861528-96861603	ENSG00000196597	1
425	gene:ENSG00000096872:t:26983832-26984355	ENSG00000096872	0
426	gene:ENSG00000117528:s:94458607-94458643	ENSG00000117528	0.988372
427	gene:ENSG00000253159:t:141510947-141512979	ENSG00000253159	0
428	gene:ENSG00000253873:t:141510947-141512979	ENSG00000253873	0
429	gene:ENSG00000253910:t:141510947-141512979	ENSG00000253910	0
430	gene:ENSG00000204956:t:141510947-141512981	ENSG00000204956	0
431	gene:ENSG00000081853:t:141510947-141512979	ENSG00000081853	0.976744
432	gene:ENSG00000253846:t:141510947-141512979	ENSG00000253846	0
433	gene:ENSG00000262576:t:141510947-141512979	ENSG00000262576	0
434	gene:ENSG00000254122:t:141510947-141512979	ENSG00000254122	0
435	gene:ENSG00000254221:t:141510947-141512979	ENSG00000254221	0
436	gene:ENSG00000254245:t:141510947-141512979	ENSG00000254245	0
437	gene:ENSG00000253953:t:141510947-141512979	ENSG00000253953	0.976744
438	gene:ENSG00000262209:t:141510947-141512979	ENSG00000262209	0
439	gene:ENSG00000276547:t:141510947-141512979	ENSG00000276547	0
440	gene:ENSG00000253537:t:141510947-141512979	ENSG00000253537	0
441	gene:ENSG00000253485:t:141510947-141512979	ENSG00000253485	0
442	gene:ENSG00000253767:t:141510947-141512979	ENSG00000253767	0
443	gene:ENSG00000253305:t:141510947-141512979	ENSG00000253305	0
444	gene:ENSG00000261934:t:141510947-141512979	ENSG00000261934	0
445	gene:ENSG00000253731:t:141510947-141512979	ENSG00000253731	0
446	gene:ENSG00000242419:t:141510947-141512979	ENSG00000242419	0
447	gene:ENSG00000240764:t:141510947-141512979	ENSG00000240764	0
448	gene:ENSG00000104064:t:na-50347574	ENSG00000104064	0.988372
449	gene:ENSG00000175826:t:7251195-7251682	ENSG00000175826	0.0116279
450	gene:ENSG00000141568:s:82571724-82572122	ENSG00000141568	0.0232558
451	gene:ENSG00000116151:t:2387056-2387690	ENSG00000116151	0.5
452	gene:ENSG00000176014:t:12329146-12329826	ENSG00000176014	0.511628
453	gene:ENSG00000275066:s:37609279-37609496	ENSG00000275066	0.5
454	gene:ENSG00000213390:t:97246272-97246337	ENSG00000213390	0.976744
455	gene:ENSG00000080947:t:16483156-16483486	ENSG00000080947	0
456	gene:ENSG00000183814:t:226250839-226250919	ENSG00000183814	0.0232558
457	gene:ENSG00000092208:t:39128280-39128348	ENSG00000092208	0.5
458	gene:ENSG00000154856:t:10468107-10468652	ENSG00000154856	0.988372
459	gene:ENSG00000148019:t:78251905-78252043	ENSG00000148019	0.988372
460	gene:ENSG00000103472:s:29077901-29077957	ENSG00000103472	0
461	gene:ENSG00000173868:t:49226399-49226761	ENSG00000173868	0.988372
462	gene:ENSG00000137135:s:35664253-35664492	ENSG00000137135	0.976744
463	gene:ENSG00000061656:s:35619579-35619746	ENSG00000061656	0.988372
464	gene:ENSG00000196455:s:130730308-130730442	ENSG00000196455	0.976744
465	gene:ENSG00000213390:s:97259402-97259628	ENSG00000213390	0.976744
466	gene:ENSG00000173898:t:66689096-66689180	ENSG00000173898	1
467	gene:ENSG00000150045:s:9832316-9832414	ENSG00000150045	0.523256
468	gene:ENSG00000196950:t:195671407-195671897	ENSG00000196950	0.988372
469	gene:ENSG00000148019:t:78253232-78253277	ENSG00000148019	0.988372
470	gene:ENSG00000066923:s:100202450-100202603	ENSG00000066923	1
471	gene:ENSG00000227827:s:16375147-16375273	ENSG00000227827	1
472	gene:ENSG00000133026:s:8499270-8499573	ENSG00000133026	0.976744
473	gene:ENSG00000183569:t:42560186-42560265	ENSG00000183569	0.988372
474	gene:ENSG00000270136:t:19617258-19617336	ENSG00000270136	0.511628
475	gene:ENSG00000138758:t:76987698-76987903	ENSG00000138758	0.0116279
476	gene:ENSG00000100711:s:103715730-103715979	ENSG00000100711	0.988372
477	gene:ENSG00000121940:s:108962309-108962469	ENSG00000121940	0.988372
478	gene:ENSG00000087303:t:52015054-52015275	ENSG00000087303	0
479	gene:ENSG00000146476:s:151452258-151452800	ENSG00000146476	0.976744
480	gene:ENSG00000163931:t:53224707-53225609	ENSG00000163931	0
481	gene:ENSG00000170100:t:89221734-89222183	ENSG00000170100	0.0232558
482	gene:ENSG00000087303:s:52019061-52019294	ENSG00000087303	0
483	gene:ENSG00000151967:t:159866162-159866281	ENSG00000151967	0.988372
484	gene:ENSG00000104814:s:38589178-38589295	ENSG00000104814	0.0116279
485	gene:ENSG00000172613:s:67317871-67318197	ENSG00000172613	0
486	gene:ENSG00000182578:s:150057287-150057384	ENSG00000182578	1
487	gene:ENSG00000177565:t:177079454-177079945	ENSG00000177565	1
488	gene:ENSG00000103275:s:1311871-1312676	ENSG00000103275	0
489	gene:ENSG00000117305:t:23809287-23810799	ENSG00000117305	0.988372
490	gene:ENSG00000187118:t:28294434-28294529	ENSG00000187118	0.988372
491	gene:ENSG00000166348:s:73539407-73539593	ENSG00000166348	0
492	gene:ENSG00000073921:s:86023416-86023541	ENSG00000073921	0.976744
493	gene:ENSG00000162650:s:109487518-109487804	ENSG00000162650	0.0232558
494	gene:ENSG00000108423:t:59859482-59860424	ENSG00000108423	0
495	gene:ENSG00000157077:t:52337772-52337934	ENSG00000157077	1
496	gene:ENSG00000144659:t:39389362-39389389	ENSG00000144659	0.988372
497	gene:ENSG00000114491:s:124737568-124738443	ENSG00000114491	0.976744
498	gene:ENSG00000167613:s:54360959-54361243	ENSG00000167613	1
499	gene:ENSG00000108468:t:48076865-48077041	ENSG00000108468	0
500	gene:ENSG00000244005:s:35696377-35696460	ENSG00000244005	0.988372
501	gene:ENSG00000244005:s:35698481-35698590	ENSG00000244005	0.976744
502	gene:ENSG00000113231:t:77425767-77426032	ENSG00000113231	0.988372
503	gene:ENSG00000284762:t:77425767-77426032	ENSG00000284762	1
504	gene:ENSG00000125454:t:75278152-75278335	ENSG00000125454	0
505	gene:ENSG00000237945:t:33945810-33945895	ENSG00000237945	0
506	gene:ENSG00000266173:t:63682336-63682758	ENSG00000266173	0.0232558
507	gene:ENSG00000138757:s:75673019-75673157	ENSG00000138757	0.988372
508	gene:ENSG00000135476:s:53272721-53272857	ENSG00000135476	0
509	gene:ENSG00000149179:t:47160105-47161203	ENSG00000149179	1
510	gene:ENSG00000136754:t:26771075-26771395	ENSG00000136754	0.0116279
511	gene:ENSG00000131061:s:33740902-33741012	ENSG00000131061	0
512	gene:ENSG00000284770:t:235433351-235434280	ENSG00000284770	0.976744
513	gene:ENSG00000061918:s:155777524-155777642	ENSG00000061918	0.988372
514	gene:ENSG00000153165:s:106441293-106441380	ENSG00000153165	0
515	gene:ENSG00000143458:t:151090406-151090739	ENSG00000143458	0
516	gene:ENSG00000072840:s:5809518-5809611	ENSG00000072840	0.988372
517	gene:ENSG00000183569:t:42566304-42566433	ENSG00000183569	1
518	gene:ENSG00000179406:s:66491031-66491239	ENSG00000179406	0
519	gene:ENSG00000087299:t:50242434-50246120	ENSG00000087299	0.511628
520	gene:ENSG00000198039:t:64917030-64917118	ENSG00000198039	0
521	gene:ENSG00000196116:s:97464842-97465028	ENSG00000196116	0.0232558
522	gene:ENSG00000100578:s:58427990-58428463	ENSG00000100578	0
523	gene:ENSG00000137806:s:41396487-41397216	ENSG00000137806	0.976744
524	gene:ENSG00000074621:t:65643928-65644513	ENSG00000074621	0.988372
525	gene:ENSG00000173083:t:83319344-83319469	ENSG00000173083	0
526	gene:ENSG00000197540:t:548542-548677	ENSG00000197540	0
527	gene:ENSG00000175274:s:44943152-44943191	ENSG00000175274	0
528	gene:ENSG00000105750:s:20934949-20935047	ENSG00000105750	0.5
529	gene:ENSG00000111834:t:116632207-116632985	ENSG00000111834	0
530	gene:ENSG00000227827:t:16376733-16377056	ENSG00000227827	1
531	gene:ENSG00000145332:t:87178477-87178620	ENSG00000145332	0
532	gene:ENSG00000165338:s:91496205-91496372	ENSG00000165338	0
533	gene:ENSG00000137497:s:72049419-72049539	ENSG00000137497	1
534	gene:ENSG00000040487:s:19312729-19312889	ENSG00000040487	0.0116279
535	gene:ENSG00000078403:t:21651673-21651768	ENSG00000078403	0.976744
536	gene:ENSG00000148834:s:104257362-104257483	ENSG00000148834	0.511628
537	gene:ENSG00000215837:s:195663624-195663767	ENSG00000215837	1
538	gene:ENSG00000074621:t:65623951-65624018	ENSG00000074621	0.5
539	gene:ENSG00000105426:s:5222123-5222220	ENSG00000105426	0
540	gene:ENSG00000179406:t:66407288-66407364	ENSG00000179406	0
541	gene:ENSG00000040487:t:19317600-19317841	ENSG00000040487	0.0116279
542	gene:ENSG00000141580:t:82625587-82625959	ENSG00000141580	0
543	gene:ENSG00000151413:s:31562068-31562215	ENSG00000151413	0
544	gene:ENSG00000117305:s:23813832-23814338	ENSG00000117305	0.988372
545	gene:ENSG00000244005:s:35690413-35690565	ENSG00000244005	0.976744
546	gene:ENSG00000131943:s:29708254-29708640	ENSG00000131943	0.0116279
547	gene:ENSG00000148180:s:121286592-121286761	ENSG00000148180	0.988372
548	gene:ENSG00000161860:s:12919243-12919276	ENSG00000161860	0.988372
549	gene:ENSG00000012048:t:43097244-43097289	ENSG00000012048	0.5
550	gene:ENSG00000165304:s:36589536-36589652	ENSG00000165304	0.988372
551	gene:ENSG00000137522:t:71987004-71987111	ENSG00000137522	0.988372
552	gene:ENSG00000189180:t:38064088-38065088	ENSG00000189180	0
553	gene:ENSG00000131061:t:33745103-33745299	ENSG00000131061	0
554	gene:ENSG00000155657:s:178599540-178599850	ENSG00000155657	0
555	gene:ENSG00000197977:s:11000087-11000164	ENSG00000197977	0.988372
556	gene:ENSG00000112972:t:43297002-43297166	ENSG00000112972	0.0232558
557	gene:ENSG00000244482:t:54238729-54239089	ENSG00000244482	0
558	gene:ENSG00000149179:t:47156783-47157218	ENSG00000149179	0.976744
559	gene:ENSG00000149179:s:47157813-47157979	ENSG00000149179	0.976744
560	gene:ENSG00000115271:t:162347578-162347742	ENSG00000115271	0.988372
561	gene:ENSG00000110060:t:125895907-125896330	ENSG00000110060	0.988372
562	gene:ENSG00000076242:t:37017506-37017749	ENSG00000076242	0.988372
563	gene:ENSG00000198730:s:10760173-10760321	ENSG00000198730	0.0232558
564	gene:ENSG00000102078:s:130364628-130365036	ENSG00000102078	0.988372
565	gene:ENSG00000079385:t:42512350-42512479	ENSG00000079385	0
566	gene:ENSG00000122687:t:2239418-2239707	ENSG00000122687	0.988372
567	gene:ENSG00000091136:s:107929064-107929205	ENSG00000091136	0
568	gene:ENSG00000178234:t:152117157-152117375	ENSG00000178234	1
569	gene:ENSG00000150045:t:9841812-9841951	ENSG00000150045	0.0232558
570	gene:ENSG00000081985:s:67328200-67328384	ENSG00000081985	0
571	gene:ENSG00000151474:s:13656557-13657522	ENSG00000151474	0.988372
572	gene:ENSG00000150967:s:122939449-122940284	ENSG00000150967	1
573	gene:ENSG00000249590:s:30409407-30409486	ENSG00000249590	0.988372
574	gene:ENSG00000100003:s:30409407-30409486	ENSG00000100003	0.988372
575	gene:ENSG00000168003:t:62880872-62881105	ENSG00000168003	0.976744
576	gene:ENSG00000197713:t:210015957-210016112	ENSG00000197713	0.976744
577	gene:ENSG00000263482:s:46268626-46268686	ENSG00000263482	0.976744
578	gene:ENSG00000206530:t:113286947-113291748	ENSG00000206530	0
579	gene:ENSG00000135426:t:54956754-54956807	ENSG00000135426	0.988372
580	gene:ENSG00000136682:t:113441351-113441729	ENSG00000136682	0.988372
581	gene:ENSG00000105963:s:919968-920050	ENSG00000105963	0
582	gene:ENSG00000229425:t:15477745-15477856	ENSG00000229425	0
583	gene:ENSG00000143458:t:151107037-151107222	ENSG00000143458	0
584	gene:ENSG00000135218:t:80646652-80647215	ENSG00000135218	0
585	gene:ENSG00000119684:s:75041615-75041700	ENSG00000119684	0
586	gene:ENSG00000183889:t:16337270-16337526	ENSG00000183889	0
587	gene:ENSG00000136492:t:61780840-61781005	ENSG00000136492	0
588	gene:ENSG00000022567:t:141218011-141219149	ENSG00000022567	1
589	gene:ENSG00000152284:t:85309029-85310388	ENSG00000152284	0.511628
590	gene:ENSG00000104691:s:30760888-30760929	ENSG00000104691	0
591	gene:ENSG00000188389:t:241849881-241851297	ENSG00000188389	0.5
592	gene:ENSG00000178078:s:4329961-4330061	ENSG00000178078	0.988372
593	gene:ENSG00000143337:s:179884692-179884769	ENSG00000143337	1
594	gene:ENSG00000122970:t:110162919-110163065	ENSG00000122970	0
595	gene:ENSG00000104691:t:30763146-30763347	ENSG00000104691	0
596	gene:ENSG00000204622:s:30007223-30007740	ENSG00000204622	0.988372
597	gene:ENSG00000213186:t:160448722-160448937	ENSG00000213186	0
598	gene:ENSG00000205309:t:17344794-17344926	ENSG00000205309	0
599	gene:ENSG00000156787:t:123144717-123144855	ENSG00000156787	1
600	gene:ENSG00000136161:t:48502229-48502914	ENSG00000136161	0.523256
601	gene:ENSG00000117593:t:173840866-173840973	ENSG00000117593	1
602	gene:ENSG00000164292:t:95793039-95793496	ENSG00000164292	1
603	gene:ENSG00000133454:t:25950367-25950450	ENSG00000133454	0.0116279
604	gene:ENSG00000234745:s:31271073-31271181	ENSG00000234745	0.0116279
605	gene:ENSG00000105655:t:18436330-18436616	ENSG00000105655	0
606	gene:ENSG00000126583:s:53891674-53891830	ENSG00000126583	1
607	gene:ENSG00000117593:s:173839367-173839546	ENSG00000117593	1
608	gene:ENSG00000168778:s:123696827-123697198	ENSG00000168778	0
609	gene:ENSG00000162929:t:61076920-61077158	ENSG00000162929	0.976744
610	gene:ENSG00000147050:s:45060022-45060156	ENSG00000147050	0
611	gene:ENSG00000213020:s:52714015-52714141	ENSG00000213020	0.5
612	gene:ENSG00000162927:s:60947978-60948185	ENSG00000162927	0.0232558
613	gene:ENSG00000241525:s:413979-414023	ENSG00000241525	0.988372
614	gene:ENSG00000204852:s:110626362-110626492	ENSG00000204852	0
615	gene:ENSG00000006607:s:241463580-241463980	ENSG00000006607	0.0116279
616	gene:ENSG00000107864:s:92192477-92192636	ENSG00000107864	1
617	gene:ENSG00000204577:t:54219129-54219355	ENSG00000204577	0
618	gene:ENSG00000204116:t:73680955-73684411	ENSG00000204116	0.988372
619	gene:ENSG00000205755:s:1212556-1212750	ENSG00000205755	1
620	gene:ENSG00000228696:s:46358250-46358453	ENSG00000228696	0
621	gene:ENSG00000196116:t:97472293-97472495	ENSG00000196116	0.0232558
622	gene:ENSG00000126583:s:53889873-53890017	ENSG00000126583	0.5
623	gene:ENSG00000271425:t:146133523-146133728	ENSG00000271425	0
624	gene:ENSG00000168096:t:4705243-4705253	ENSG00000168096	0
625	gene:ENSG00000240230:s:919968-920050	ENSG00000240230	0
626	gene:ENSG00000175471:t:94710818-94710927	ENSG00000175471	0.988372
627	gene:ENSG00000118308:s:25071866-25072287	ENSG00000118308	1
628	gene:ENSG00000108010:s:130180113-130182881	ENSG00000108010	0.988372
629	gene:ENSG00000087884:s:77821187-77821241	ENSG00000087884	0
630	gene:ENSG00000159618:s:57574815-57575092	ENSG00000159618	0.988372
631	gene:ENSG00000261832:s:28470373-28470460	ENSG00000261832	0
632	gene:ENSG00000085982:s:233485531-233485626	ENSG00000085982	0.976744
633	gene:ENSG00000168038:s:41918457-41918557	ENSG00000168038	0.988372
634	gene:ENSG00000160602:t:28733983-28734525	ENSG00000160602	0
635	gene:ENSG00000198730:t:10763264-10763538	ENSG00000198730	0.0232558
636	gene:ENSG00000095637:t:95410633-95410777	ENSG00000095637	0
637	gene:ENSG00000204622:t:30008189-30008462	ENSG00000204622	1
638	gene:ENSG00000085999:s:46248512-46248623	ENSG00000085999	1
639	gene:ENSG00000117009:t:241591953-241592288	ENSG00000117009	0
640	gene:ENSG00000204577:s:54220155-54220205	ENSG00000204577	0
641	gene:ENSG00000178078:s:4338652-4338944	ENSG00000178078	0
642	gene:ENSG00000168038:t:41912807-41913204	ENSG00000168038	0.988372
643	gene:ENSG00000186652:s:57390483-57390657	ENSG00000186652	0.988372
644	gene:ENSG00000149380:s:74253492-na	ENSG00000149380	0
645	gene:ENSG00000044115:t:138761941-138762098	ENSG00000044115	0
646	gene:ENSG00000175471:s:94708512-94710693	ENSG00000175471	0.988372
647	gene:ENSG00000240184:s:141505393-141505481	ENSG00000240184	0.976744
648	gene:ENSG00000167720:t:2317870-2317996	ENSG00000167720	1
649	gene:ENSG00000103888:s:80942945-80943102	ENSG00000103888	0
650	gene:ENSG00000152767:s:98435576-98436101	ENSG00000152767	0.976744
651	gene:ENSG00000051128:s:18931240-18931411	ENSG00000051128	0
652	gene:ENSG00000177238:s:31214021-31214297	ENSG00000177238	1
653	gene:ENSG00000197863:s:36823285-36823380	ENSG00000197863	0.0116279
654	gene:ENSG00000196296:s:28894822-28895006	ENSG00000196296	0.976744
655	gene:ENSG00000127616:s:10980773-10980852	ENSG00000127616	0.988372
656	gene:ENSG00000117593:t:173831535-173831630	ENSG00000117593	0.976744
657	gene:ENSG00000204116:s:73679654-73679713	ENSG00000204116	0.988372
658	gene:ENSG00000070814:t:150374174-150374386	ENSG00000070814	0.976744
659	gene:ENSG00000106100:t:30463536-30463698	ENSG00000106100	0.0116279
660	gene:ENSG00000119661:t:73654847-73654885	ENSG00000119661	0
661	gene:ENSG00000112561:s:41723461-41723726	ENSG00000112561	0.988372
662	gene:ENSG00000156171:t:111137523-111137878	ENSG00000156171	0.988372
663	gene:ENSG00000124155:t:45427422-45427545	ENSG00000124155	0.988372
664	gene:ENSG00000197013:t:21536278-21536796	ENSG00000197013	0.5
665	gene:ENSG00000169398:t:140984078-140984159	ENSG00000169398	0.988372
666	gene:ENSG00000213638:t:1911890-1913447	ENSG00000213638	0
667	gene:ENSG00000163328:s:174472965-174473364	ENSG00000163328	0.0116279
668	gene:ENSG00000160111:s:16895865-16896215	ENSG00000160111	0.976744
669	gene:ENSG00000277149:s:72826855-72826985	ENSG00000277149	0
670	gene:ENSG00000198223:t:1288519-1288642	ENSG00000198223	0
671	gene:ENSG00000122696:t:37879400-37880748	ENSG00000122696	0.988372
672	gene:ENSG00000197798:t:126240792-126241281	ENSG00000197798	0.5
673	gene:ENSG00000160602:s:28728780-28728860	ENSG00000160602	0
674	gene:ENSG00000146540:t:1127257-1127635	ENSG00000146540	0.511628
675	gene:ENSG00000232788:s:172465824-172466022	ENSG00000232788	0.0116279
676	gene:ENSG00000172830:t:67304773-67305007	ENSG00000172830	0.988372
677	gene:ENSG00000182095:t:5394440-5394595	ENSG00000182095	1
678	gene:ENSG00000149179:t:47155156-47155261	ENSG00000149179	0.988372
679	gene:ENSG00000226471:t:28821972-28822215	ENSG00000226471	1
680	gene:ENSG00000168140:s:4371848-4371993	ENSG00000168140	0.988372
681	gene:ENSG00000242588:s:128622977-128623132	ENSG00000242588	1
682	gene:ENSG00000107551:t:44970135-44970513	ENSG00000107551	0
683	gene:ENSG00000077585:t:236179879-236180188	ENSG00000077585	0
684	gene:ENSG00000177410:t:49295403-49295738	ENSG00000177410	0
685	gene:ENSG00000091136:s:107926183-107926359	ENSG00000091136	0.988372
686	gene:ENSG00000117226:s:89013185-89013427	ENSG00000117226	0.5
687	gene:ENSG00000139350:s:96907223-96907322	ENSG00000139350	0.0232558
688	gene:ENSG00000173805:s:41725859-41725897	ENSG00000173805	0
689	gene:ENSG00000072840:s:5801950-5802094	ENSG00000072840	0.988372
690	gene:ENSG00000117593:s:173838190-173838259	ENSG00000117593	1
691	gene:ENSG00000197798:s:126234995-126235087	ENSG00000197798	0.976744
692	gene:ENSG00000166997:t:100122052-100122385	ENSG00000166997	0
693	gene:ENSG00000196151:s:159271702-159271795	ENSG00000196151	0.976744
694	gene:ENSG00000244682:s:161595553-161596243	ENSG00000244682	0.0116279
695	gene:ENSG00000117593:t:173839367-173839546	ENSG00000117593	1
696	gene:ENSG00000270124:s:85583343-85583571	ENSG00000270124	0.988372
697	gene:ENSG00000198223:s:1300325-1301088	ENSG00000198223	0
698	gene:ENSG00000143337:t:179889310-179889369	ENSG00000143337	1
699	gene:ENSG00000070214:t:105438281-105439171	ENSG00000070214	0
700	gene:ENSG00000267952:s:7507052-7507141	ENSG00000267952	0.976744
701	gene:ENSG00000133026:t:8513712-8513894	ENSG00000133026	0.976744
702	gene:ENSG00000168297:s:58420536-58421155	ENSG00000168297	1
703	gene:ENSG00000198331:t:125891423-125891472	ENSG00000198331	1
704	gene:ENSG00000116005:s:70259360-70259566	ENSG00000116005	0
705	gene:ENSG00000139180:t:4667533-4667654	ENSG00000139180	0
706	gene:ENSG00000112159:s:89745273-89745411	ENSG00000112159	1
707	gene:ENSG00000133641:t:88040148-88040265	ENSG00000133641	0.988372
708	gene:ENSG00000145476:s:186201157-186201342	ENSG00000145476	0.988372
709	gene:ENSG00000244116:s:89222383-89222461	ENSG00000244116	1
710	gene:ENSG00000142552:t:49539008-49539179	ENSG00000142552	0.976744
711	gene:ENSG00000076242:s:37014432-37014544	ENSG00000076242	0.988372
712	gene:ENSG00000076641:s:81092270-81092692	ENSG00000076641	0.0232558
713	gene:ENSG00000244682:t:161599571-161600242	ENSG00000244682	0.0116279
714	gene:ENSG00000165046:s:38400272-38400409	ENSG00000165046	0.0232558
715	gene:ENSG00000021300:s:73651788-73652070	ENSG00000021300	0
716	gene:ENSG00000140199:t:34256229-34256283	ENSG00000140199	0.976744
717	gene:ENSG00000173041:s:64543707-64544219	ENSG00000173041	0
718	gene:ENSG00000197563:s:62186844-62187020	ENSG00000197563	0.976744
719	gene:ENSG00000108479:t:75758591-75758599	ENSG00000108479	0
720	gene:ENSG00000119684:t:75039911-75040024	ENSG00000119684	0
721	gene:ENSG00000101191:t:62914210-62914406	ENSG00000101191	1
722	gene:ENSG00000167614:s:54431099-54433711	ENSG00000167614	0.988372
723	gene:ENSG00000174327:s:7036727-7037064	ENSG00000174327	0.523256
724	gene:ENSG00000189144:t:37773661-37773751	ENSG00000189144	0
725	gene:ENSG00000147677:s:116734277-116734354	ENSG00000147677	0.988372
726	gene:ENSG00000235257:s:37820916-37821410	ENSG00000235257	0.0116279
727	gene:ENSG00000166130:s:98634296-98634413	ENSG00000166130	0
728	gene:ENSG00000089876:s:125838206-125838387	ENSG00000089876	1
729	gene:ENSG00000115756:t:10408559-10408734	ENSG00000115756	1
730	gene:ENSG00000022556:s:54970223-54970295	ENSG00000022556	0
731	gene:ENSG00000117593:s:173831535-173831630	ENSG00000117593	0.5
732	gene:ENSG00000118308:t:25072324-25072509	ENSG00000118308	1
733	gene:ENSG00000117593:t:173856666-173856741	ENSG00000117593	1
734	gene:ENSG00000183655:t:85759323-85764472	ENSG00000183655	0.5
735	gene:ENSG00000282826:t:28601603-28601839	ENSG00000282826	0.976744
736	gene:ENSG00000112419:t:143712016-143712336	ENSG00000112419	0.976744
737	gene:ENSG00000171097:s:128842654-128842801	ENSG00000171097	0.988372
738	gene:ENSG00000105339:t:141150098-141150285	ENSG00000105339	0.0116279
739	gene:ENSG00000243970:t:39529016-39529164	ENSG00000243970	0.0116279
740	gene:ENSG00000140264:t:43785410-43785534	ENSG00000140264	1
741	gene:ENSG00000075420:t:172186712-172187298	ENSG00000075420	0.988372
742	gene:ENSG00000117016:t:40629271-40629372	ENSG00000117016	0
743	gene:ENSG00000117593:s:173853795-173854646	ENSG00000117593	0.0232558
744	gene:ENSG00000277053:s:75200121-75200179	ENSG00000277053	0.976744
745	gene:ENSG00000163945:t:1348090-1348189	ENSG00000163945	0
746	gene:ENSG00000134575:s:47245305-47245427	ENSG00000134575	0.976744
747	gene:ENSG00000078487:t:100408539-100408662	ENSG00000078487	0.976744
748	gene:ENSG00000258653:t:73876998-73877168	ENSG00000258653	0
749	gene:ENSG00000155657:t:178599146-178599445	ENSG00000155657	0
750	gene:ENSG00000105426:s:5215289-5215412	ENSG00000105426	0
751	gene:ENSG00000166839:s:64954141-64954172	ENSG00000166839	0.0116279
752	gene:ENSG00000161558:t:48334008-48334436	ENSG00000161558	1
753	gene:ENSG00000104691:t:30751396-30751518	ENSG00000104691	0.988372
754	gene:ENSG00000012232:s:28701327-28701659	ENSG00000012232	0.988372
755	gene:ENSG00000162927:s:60962826-60962890	ENSG00000162927	0.0232558
756	gene:ENSG00000168096:t:4724750-4725122	ENSG00000168096	0
757	gene:ENSG00000169398:t:140948666-140948723	ENSG00000169398	0.988372
758	gene:ENSG00000185324:s:89680737-89682842	ENSG00000185324	0.988372
759	gene:ENSG00000078487:s:100409428-100409545	ENSG00000078487	0.976744
760	gene:ENSG00000078487:s:100425030-100425136	ENSG00000078487	0.976744
761	gene:ENSG00000168003:s:62871577-62871669	ENSG00000168003	0.976744
762	gene:ENSG00000198223:t:1274746-1275044	ENSG00000198223	0
763	gene:ENSG00000105426:s:5221000-5221253	ENSG00000105426	0
764	gene:ENSG00000265257:t:9117838-9117903	ENSG00000265257	0.976744
765	gene:ENSG00000245164:s:125950914-125951150	ENSG00000245164	0
766	gene:ENSG00000128694:t:189746660-189747331	ENSG00000128694	0.988372
767	gene:ENSG00000152767:t:98439961-98440043	ENSG00000152767	0.976744
768	gene:ENSG00000100116:s:37812887-37813076	ENSG00000100116	0
769	gene:ENSG00000053747:t:23861646-23861883	ENSG00000053747	0
770	gene:ENSG00000122786:s:134933194-134934077	ENSG00000122786	0.976744
771	gene:ENSG00000169814:s:15641908-15642252	ENSG00000169814	0.5
772	gene:ENSG00000132881:t:16233612-16234146	ENSG00000132881	1
773	gene:ENSG00000113812:s:53877214-53877387	ENSG00000113812	0.976744
774	gene:ENSG00000108479:s:75764972-75765711	ENSG00000108479	0
775	gene:ENSG00000135899:s:230170621-230170915	ENSG00000135899	0.988372
776	gene:ENSG00000117593:s:173826687-173826786	ENSG00000117593	1
777	gene:ENSG00000078487:t:100409428-100409545	ENSG00000078487	0
778	gene:ENSG00000132938:t:29492224-29492719	ENSG00000132938	0
779	gene:ENSG00000140474:t:74837369-74837435	ENSG00000140474	1
780	gene:ENSG00000179406:t:66487949-66488038	ENSG00000179406	0
781	gene:ENSG00000148985:s:3808461-3808651	ENSG00000148985	0.988372
782	gene:ENSG00000120647:t:428769-428865	ENSG00000120647	0.0116279
783	gene:ENSG00000153113:s:96740038-96740118	ENSG00000153113	1
784	gene:ENSG00000101452:s:38969050-38969214	ENSG00000101452	0.976744
785	gene:ENSG00000087303:s:52014287-52014456	ENSG00000087303	1
786	gene:ENSG00000137497:s:72080320-72080431	ENSG00000137497	0
787	gene:ENSG00000122971:s:120727026-120727189	ENSG00000122971	0.988372
788	gene:ENSG00000257433:s:47719147-47719272	ENSG00000257433	0.0232558
789	gene:ENSG00000162927:s:60952997-60953114	ENSG00000162927	0.0116279
790	gene:ENSG00000070814:s:150360804-150361211	ENSG00000070814	1
791	gene:ENSG00000276087:t:24135119-24135187	ENSG00000276087	0
792	gene:ENSG00000087884:t:77841019-77841060	ENSG00000087884	0.988372
793	gene:ENSG00000149922:t:30086778-30086949	ENSG00000149922	1
794	gene:ENSG00000149922:s:30087916-30088615	ENSG00000149922	1
795	gene:ENSG00000198502:t:32517343-32517838	ENSG00000198502	1
796	gene:ENSG00000078403:s:21557621-21557824	ENSG00000078403	0
797	gene:ENSG00000248993:s:32950519-32950666	ENSG00000248993	0.5
798	gene:ENSG00000182578:t:150054322-150054820	ENSG00000182578	0
799	gene:ENSG00000106823:s:92502513-92502652	ENSG00000106823	0.988372
800	gene:ENSG00000183087:s:113832299-113832488	ENSG00000183087	1
801	gene:ENSG00000106635:s:73556937-73557251	ENSG00000106635	0.988372
802	gene:ENSG00000118369:t:78196236-78197119	ENSG00000118369	1
803	gene:ENSG00000178852:t:47370437-47370508	ENSG00000178852	0.988372
804	gene:ENSG00000253320:s:102879895-102880214	ENSG00000253320	0.988372
805	gene:ENSG00000180229:t:20445859-20446046	ENSG00000180229	0
806	gene:ENSG00000176595:t:2000285-2006936	ENSG00000176595	0
807	gene:ENSG00000108651:t:31866655-31866715	ENSG00000108651	0
808	gene:ENSG00000135119:t:116766814-116766914	ENSG00000135119	0.988372
809	gene:ENSG00000070814:t:150360804-150361211	ENSG00000070814	0.0232558
810	gene:ENSG00000143942:s:53771907-53771947	ENSG00000143942	0.988372
811	gene:ENSG00000179406:s:66489938-66490107	ENSG00000179406	0
812	gene:ENSG00000229180:t:66584103-66584466	ENSG00000229180	0.511628
813	gene:ENSG00000240498:t:22046751-22046900	ENSG00000240498	0.0116279
814	gene:ENSG00000053747:s:23858689-23858829	ENSG00000053747	0
815	gene:ENSG00000237310:s:66493706-66494364	ENSG00000237310	0.976744
816	gene:ENSG00000129493:s:31374816-31374968	ENSG00000129493	0.5
817	gene:ENSG00000203546:s:31374816-31374968	ENSG00000203546	0
818	gene:ENSG00000183018:t:4525057-4525193	ENSG00000183018	0.0116279
819	gene:ENSG00000156239:s:28878192-28878333	ENSG00000156239	0.5
820	gene:ENSG00000131759:s:40339799-40340067	ENSG00000131759	0.988372
821	gene:ENSG00000259113:t:50456285-50456742	ENSG00000259113	1
822	gene:ENSG00000078487:s:100415975-100416097	ENSG00000078487	0
823	gene:ENSG00000125630:t:112549267-112549399	ENSG00000125630	0
824	gene:ENSG00000244005:t:35696377-35696460	ENSG00000244005	0.976744
825	gene:ENSG00000157077:s:52332768-52332918	ENSG00000157077	0
826	gene:ENSG00000176595:s:1973878-1973935	ENSG00000176595	0
827	gene:ENSG00000104879:s:45307461-45307650	ENSG00000104879	0.0116279
828	gene:ENSG00000103888:s:80936674-80936885	ENSG00000103888	0.988372
829	gene:ENSG00000160993:t:102459397-102459922	ENSG00000160993	0.988372
830	gene:ENSG00000130772:s:28329002-28329180	ENSG00000130772	1
831	gene:ENSG00000155657:s:178599146-178599445	ENSG00000155657	0
832	gene:ENSG00000126858:t:32207512-32207563	ENSG00000126858	0.976744
833	gene:ENSG00000173898:s:66692970-66693100	ENSG00000173898	1
834	gene:ENSG00000183137:t:109140421-109140675	ENSG00000183137	0.988372
835	gene:ENSG00000121931:s:110949851-110950123	ENSG00000121931	0.976744
836	gene:ENSG00000087299:s:50269048-50269330	ENSG00000087299	0
837	gene:ENSG00000165046:s:38400853-38401053	ENSG00000165046	0
838	gene:ENSG00000103888:t:80936674-80936885	ENSG00000103888	0.988372
839	gene:ENSG00000156787:s:123140761-123140901	ENSG00000156787	1
840	gene:ENSG00000278540:t:37339804-37339850	ENSG00000278540	0.0116279
841	gene:ENSG00000117593:s:173833376-173833499	ENSG00000117593	0.976744
842	gene:ENSG00000089876:s:125840847-125841334	ENSG00000089876	0
843	gene:ENSG00000132423:t:99377386-99377485	ENSG00000132423	0
844	gene:ENSG00000214941:s:15999301-15999650	ENSG00000214941	0.988372
845	gene:ENSG00000105982:t:156654576-156654637	ENSG00000105982	0.0116279
846	gene:ENSG00000162929:s:61071606-61071792	ENSG00000162929	0
847	gene:ENSG00000185596:s:101973905-101974106	ENSG00000185596	0
848	gene:ENSG00000182718:s:60396967-60397338	ENSG00000182718	0.976744
849	gene:ENSG00000204852:t:110649043-110649430	ENSG00000204852	0.0116279
850	gene:ENSG00000168904:s:99279622-99279745	ENSG00000168904	0.988372
851	gene:ENSG00000267470:t:37565857-37566089	ENSG00000267470	0.0116279
852	gene:ENSG00000081985:t:67328200-67328384	ENSG00000081985	0
853	gene:ENSG00000125246:t:99864818-99865238	ENSG00000125246	0.988372
854	gene:ENSG00000285793:s:87034007-87034243	ENSG00000285793	1
855	gene:ENSG00000231259:s:87034007-87034243	ENSG00000231259	1
856	gene:ENSG00000185880:s:44728988-44729552	ENSG00000185880	0.976744
857	gene:ENSG00000233912:s:5186955-5187329	ENSG00000233912	0.0232558
858	gene:ENSG00000103888:t:80889471-80889592	ENSG00000103888	0.988372
859	gene:ENSG00000264057:s:64931203-64931557	ENSG00000264057	0
860	gene:ENSG00000234832:s:23351330-23351486	ENSG00000234832	0.0116279
861	gene:ENSG00000046653:s:13783364-13783521	ENSG00000046653	0.988372
862	gene:ENSG00000181722:t:114974365-114974416	ENSG00000181722	0.988372
863	gene:ENSG00000092421:s:116497327-116497387	ENSG00000092421	0.0116279
864	gene:ENSG00000101003:t:25441702-25441776	ENSG00000101003	0.988372
865	gene:ENSG00000211897:t:105769657-105770104	ENSG00000211897	1
866	gene:ENSG00000092421:t:116496251-116496313	ENSG00000092421	0.0116279
867	gene:ENSG00000173898:s:66693772-66693861	ENSG00000173898	1
868	gene:ENSG00000106829:s:79627374-79627752	ENSG00000106829	0.0232558
869	gene:ENSG00000197756:t:216520714-216520774	ENSG00000197756	0
870	gene:ENSG00000089876:t:125838206-125838387	ENSG00000089876	1
871	gene:ENSG00000164053:s:48459359-48459684	ENSG00000164053	0.976744
872	gene:ENSG00000179406:t:66395804-66395956	ENSG00000179406	1
873	gene:ENSG00000164053:t:48460110-48460431	ENSG00000164053	0.976744
874	gene:ENSG00000149231:s:96389844-96389956	ENSG00000149231	0.976744
875	gene:ENSG00000214941:t:15993757-15993830	ENSG00000214941	0.988372
876	gene:ENSG00000132196:t:162796585-162796677	ENSG00000132196	0.988372
877	gene:ENSG00000120071:t:46152904-46152969	ENSG00000120071	0.0116279
878	gene:ENSG00000117593:s:173836940-173837046	ENSG00000117593	1
879	gene:ENSG00000138111:t:102469993-102470075	ENSG00000138111	1
880	gene:ENSG00000136197:t:42908726-42911193	ENSG00000136197	0.511628
881	gene:ENSG00000143382:t:150552053-150552308	ENSG00000143382	1
882	gene:ENSG00000138642:s:88378739-88379147	ENSG00000138642	0.988372
883	gene:ENSG00000253134:s:158275711-158275900	ENSG00000253134	0.988372
884	gene:ENSG00000204745:t:87131969-87132117	ENSG00000204745	0
885	gene:ENSG00000178449:t:50118293-50118584	ENSG00000178449	0.988372
886	gene:ENSG00000137806:s:41394859-41395044	ENSG00000137806	0.976744
887	gene:ENSG00000130783:t:122806151-122806432	ENSG00000130783	0.5
888	gene:ENSG00000100815:t:92010986-92011072	ENSG00000100815	0
889	gene:ENSG00000168734:t:44582549-44582731	ENSG00000168734	0.0116279
890	gene:ENSG00000258920:s:89417354-89417936	ENSG00000258920	0.988372
891	gene:ENSG00000088727:s:47273552-47273658	ENSG00000088727	0.0116279
892	gene:ENSG00000215022:t:13272590-13272915	ENSG00000215022	0.988372
893	gene:ENSG00000259363:s:99812973-99813086	ENSG00000259363	1
894	gene:ENSG00000164674:t:158751928-158752030	ENSG00000164674	0
895	gene:ENSG00000141736:s:39723912-39724010	ENSG00000141736	1
896	gene:ENSG00000173898:t:66686793-66687167	ENSG00000173898	0
897	gene:ENSG00000178445:t:6556153-6556302	ENSG00000178445	0
898	gene:ENSG00000198223:s:1285652-1285920	ENSG00000198223	0.0116279
899	gene:ENSG00000152767:s:98440565-98440836	ENSG00000152767	0
900	gene:ENSG00000155657:t:178597538-178597819	ENSG00000155657	0.511628
901	gene:ENSG00000184220:s:99817834-99818043	ENSG00000184220	0.976744
902	gene:ENSG00000071073:t:98725939-98726696	ENSG00000071073	0
903	gene:ENSG00000145012:t:188406110-188406313	ENSG00000145012	1
904	gene:ENSG00000126458:t:49637034-49637130	ENSG00000126458	0
905	gene:ENSG00000285793:t:87031987-87032335	ENSG00000285793	1
906	gene:ENSG00000231259:t:87031987-87032335	ENSG00000231259	1
907	gene:ENSG00000260083:t:30894548-30895220	ENSG00000260083	0.976744
908	gene:ENSG00000229140:s:129370306-129370377	ENSG00000229140	0.988372
909	gene:ENSG00000106603:t:43656033-43656153	ENSG00000106603	0.511628
910	gene:ENSG00000278540:s:37358999-37359121	ENSG00000278540	0.0116279
911	gene:ENSG00000224660:s:15258530-15260884	ENSG00000224660	0.976744
912	gene:ENSG00000187607:t:15706387-15706501	ENSG00000187607	0.511628
913	gene:ENSG00000103888:s:80942251-80942337	ENSG00000103888	0.988372
914	gene:ENSG00000139734:s:59924775-59924870	ENSG00000139734	0
915	gene:ENSG00000108774:s:42137762-42137917	ENSG00000108774	0.988372
916	gene:ENSG00000124942:t:62433542-62433891	ENSG00000124942	0
917	gene:ENSG00000081985:t:67338624-67338750	ENSG00000081985	0
918	gene:ENSG00000133943:t:91173289-91173439	ENSG00000133943	1
919	gene:ENSG00000225484:s:79762710-79766324	ENSG00000225484	0.988372
920	gene:ENSG00000117593:t:173830660-173831027	ENSG00000117593	1
921	gene:ENSG00000165304:t:36594628-36594771	ENSG00000165304	0
922	gene:ENSG00000100815:s:92011755-92011795	ENSG00000100815	0
923	gene:ENSG00000179604:s:73310881-73311512	ENSG00000179604	0.988372
924	gene:ENSG00000254681:s:18384444-18384593	ENSG00000254681	0.5
925	gene:ENSG00000189152:t:19158319-19159176	ENSG00000189152	0.511628
926	gene:ENSG00000196455:t:130708291-130708492	ENSG00000196455	0.976744
927	gene:ENSG00000087303:s:52007810-52008106	ENSG00000087303	0.988372
928	gene:ENSG00000107551:s:44971773-44971848	ENSG00000107551	1
929	gene:ENSG00000173914:s:66677764-66677921	ENSG00000173914	1
930	gene:ENSG00000129559:s:24231652-24232002	ENSG00000129559	0.988372
931	gene:ENSG00000176946:s:241617412-241617648	ENSG00000176946	0
932	gene:ENSG00000277149:t:72728822-72728931	ENSG00000277149	0
933	gene:ENSG00000163006:t:108873451-108873589	ENSG00000163006	0
934	gene:ENSG00000117593:s:173828333-173828399	ENSG00000117593	1
935	gene:ENSG00000105711:t:35032528-35032694	ENSG00000105711	0
936	gene:ENSG00000072832:s:5828489-5828668	ENSG00000072832	1
937	gene:ENSG00000264057:t:64931203-64931557	ENSG00000264057	0
938	gene:ENSG00000235837:s:16704547-16704669	ENSG00000235837	0.5
939	gene:ENSG00000168078:s:27833042-27833133	ENSG00000168078	0
940	gene:ENSG00000144645:t:31683634-31684178	ENSG00000144645	0
941	gene:ENSG00000081985:s:67330660-67330810	ENSG00000081985	0
942	gene:ENSG00000285444:s:51777060-51777121	ENSG00000285444	0.988372
943	gene:ENSG00000136098:s:52143915-52143987	ENSG00000136098	0.511628
944	gene:ENSG00000129657:t:77216245-77216257	ENSG00000129657	0
945	gene:ENSG00000198513:t:50632229-50633068	ENSG00000198513	1
946	gene:ENSG00000277149:s:72744484-72744601	ENSG00000277149	1
947	gene:ENSG00000182578:s:150061723-150062175	ENSG00000182578	0
948	gene:ENSG00000100116:t:37813463-37813609	ENSG00000100116	0
949	gene:ENSG00000139625:s:53499427-53499615	ENSG00000139625	1
950	gene:ENSG00000178445:t:6565354-6565861	ENSG00000178445	0.976744
951	gene:ENSG00000072163:s:127654424-127654544	ENSG00000072163	0.988372
952	gene:ENSG00000130590:s:63976971-63977142	ENSG00000130590	0
953	gene:ENSG00000226506:t:7897609-7897782	ENSG00000226506	0
954	gene:ENSG00000154814:s:16271659-16271722	ENSG00000154814	0.988372
955	gene:ENSG00000179344:s:32661347-32661614	ENSG00000179344	0.988372
956	gene:ENSG00000244482:s:54240274-54240576	ENSG00000244482	0.988372
957	gene:ENSG00000228486:s:97699026-97699139	ENSG00000228486	0
958	gene:ENSG00000168778:t:123692658-123692723	ENSG00000168778	0
959	gene:ENSG00000162877:s:205842676-205842751	ENSG00000162877	0.976744
960	gene:ENSG00000241399:s:159798132-159798255	ENSG00000241399	0
961	gene:ENSG00000187118:s:28291801-28292095	ENSG00000187118	0.988372
962	gene:ENSG00000204577:t:54217319-54217698	ENSG00000204577	0.988372
963	gene:ENSG00000146410:s:136249976-136250335	ENSG00000146410	0.976744
964	gene:ENSG00000046653:s:13777289-13777425	ENSG00000046653	0.988372
965	gene:ENSG00000077935:s:45345459-45345569	ENSG00000077935	0
966	gene:ENSG00000179406:s:66481541-66481599	ENSG00000179406	0
967	gene:ENSG00000004139:s:28371662-28372502	ENSG00000004139	1
968	gene:ENSG00000078269:s:158059257-158059537	ENSG00000078269	0.976744
969	gene:ENSG00000171843:t:20365669-20365744	ENSG00000171843	0.988372
970	gene:ENSG00000156411:s:103914412-103914633	ENSG00000156411	0.0116279
971	gene:ENSG00000129195:t:6450362-6451469	ENSG00000129195	1
972	gene:ENSG00000004139:t:28381203-28381821	ENSG00000004139	1
973	gene:ENSG00000129657:s:77216206-77216218	ENSG00000129657	0
974	gene:ENSG00000173402:t:49510224-49510821	ENSG00000173402	0
975	gene:ENSG00000153113:t:96741151-96741317	ENSG00000153113	1
976	gene:ENSG00000122035:t:27271484-27271540	ENSG00000122035	0
977	gene:ENSG00000168517:s:45162747-45162859	ENSG00000168517	0.988372
978	gene:ENSG00000122223:s:160841584-160841901	ENSG00000122223	1
979	gene:ENSG00000099998:s:24231384-24231530	ENSG00000099998	0.0116279
980	gene:ENSG00000137135:t:35664253-35664492	ENSG00000137135	0.976744
981	gene:ENSG00000152464:s:15097420-15098133	ENSG00000152464	0.988372
982	gene:ENSG00000265962:s:8707070-8707621	ENSG00000265962	0.988372
983	gene:ENSG00000179406:s:66479009-66479096	ENSG00000179406	1
984	gene:ENSG00000146409:t:132787434-132787581	ENSG00000146409	0.988372
985	gene:ENSG00000100116:t:37815126-37815280	ENSG00000100116	0
986	gene:ENSG00000239213:t:136841726-136842569	ENSG00000239213	0.976744
987	gene:ENSG00000103888:s:80924621-80924706	ENSG00000103888	0.988372
988	gene:ENSG00000251600:s:143880411-143880509	ENSG00000251600	0
989	gene:ENSG00000103888:t:80941849-80942053	ENSG00000103888	0.988372
990	gene:ENSG00000198363:t:61656128-61661926	ENSG00000198363	0.0116279
991	gene:ENSG00000215039:s:6446961-6447087	ENSG00000215039	0.988372
992	gene:ENSG00000162929:t:61073458-61073551	ENSG00000162929	0
993	gene:ENSG00000234745:t:31271073-31271181	ENSG00000234745	1
994	gene:ENSG00000160439:s:55056593-55056808	ENSG00000160439	0.0116279
995	gene:ENSG00000181894:s:58142557-58142664	ENSG00000181894	0
996	gene:ENSG00000266049:t:2752488-2752665	ENSG00000266049	0.976744
997	gene:ENSG00000008441:t:13087989-13088136	ENSG00000008441	0.988372
998	gene:ENSG00000146410:t:136244765-136244869	ENSG00000146410	0.988372
999	gene:ENSG00000158019:t:28310082-28310153	ENSG00000158019	0.0116279
1000	gene:ENSG00000046653:s:13776167-13776303	ENSG00000046653	0.988372
1001	gene:ENSG00000128886:s:43775525-43775610	ENSG00000128886	0.988372
1002	gene:ENSG00000276778:s:158341221-158341424	ENSG00000276778	0.988372
1003	gene:ENSG00000079308:t:217836015-217836211	ENSG00000079308	0.988372
1004	gene:ENSG00000073712:s:52950412-52950577	ENSG00000073712	0
1005	gene:ENSG00000106351:s:100539211-100539567	ENSG00000106351	0.988372
1006	gene:ENSG00000174501:s:95960639-95960667	ENSG00000174501	0
1007	gene:ENSG00000036448:s:2123252-2123365	ENSG00000036448	0.988372
1008	gene:ENSG00000165304:t:36589536-36589652	ENSG00000165304	0.5
1009	gene:ENSG00000230631:t:14229775-14230201	ENSG00000230631	1
1010	gene:ENSG00000042317:s:88396156-88396203	ENSG00000042317	0.988372
1011	gene:ENSG00000179406:s:66487949-66488038	ENSG00000179406	0
1012	gene:ENSG00000176473:t:100529068-100529624	ENSG00000176473	0.988372
1013	gene:ENSG00000187741:t:89762638-89762793	ENSG00000187741	0
1014	gene:ENSG00000125744:t:45488471-45488569	ENSG00000125744	1
1015	gene:ENSG00000213999:t:19150680-19150764	ENSG00000213999	0.988372
1016	gene:ENSG00000165046:t:38407333-38407463	ENSG00000165046	0.0116279
1017	gene:ENSG00000107954:t:103590134-103592552	ENSG00000107954	1
1018	gene:ENSG00000213186:s:160448722-160448937	ENSG00000213186	1
1019	gene:ENSG00000108423:t:59880894-59881148	ENSG00000108423	0
1020	gene:ENSG00000050767:s:178239141-178239179	ENSG00000050767	0
1021	gene:ENSG00000164308:t:96901506-96901702	ENSG00000164308	0.988372
1022	gene:ENSG00000285728:t:42660840-42660904	ENSG00000285728	0.988372
1023	gene:ENSG00000046653:t:13777289-13777425	ENSG00000046653	0.988372
1024	gene:ENSG00000108423:s:59878103-59878762	ENSG00000108423	0
1025	gene:ENSG00000103888:t:80924621-80924706	ENSG00000103888	0
1026	gene:ENSG00000197472:s:247007906-247008093	ENSG00000197472	0
1027	gene:ENSG00000164530:t:36962935-36963612	ENSG00000164530	1
1028	gene:ENSG00000173083:s:83319344-83319469	ENSG00000173083	0
1029	gene:ENSG00000246982:t:36146698-36146930	ENSG00000246982	1
1030	gene:ENSG00000103888:t:80942251-80942337	ENSG00000103888	0.988372
1031	gene:ENSG00000197081:t:160102519-160103049	ENSG00000197081	0.988372
1032	gene:ENSG00000147905:t:37160055-37160938	ENSG00000147905	0.976744
1033	gene:ENSG00000022556:t:54969999-54970153	ENSG00000022556	0
1034	gene:ENSG00000140043:t:73876998-73877168	ENSG00000140043	0
1035	gene:ENSG00000253320:t:102879895-102880214	ENSG00000253320	0.988372
1036	gene:ENSG00000179335:s:74608214-74608727	ENSG00000179335	0.988372
1037	gene:ENSG00000137145:s:19316621-19316839	ENSG00000137145	0.976744
1038	gene:ENSG00000176623:s:86508116-86508429	ENSG00000176623	0
1039	gene:ENSG00000165304:t:36597222-36597290	ENSG00000165304	0.5
1040	gene:ENSG00000110844:s:49635843-49635993	ENSG00000110844	0.976744
1041	gene:ENSG00000179889:t:15047143-15048099	ENSG00000179889	0
1042	gene:ENSG00000103426:t:4343207-4343648	ENSG00000103426	0.976744
1043	gene:ENSG00000152061:t:174877392-174877605	ENSG00000152061	0.988372
1044	gene:ENSG00000165264:t:32568317-32568430	ENSG00000165264	0.988372
1045	gene:ENSG00000154723:s:25734333-25734398	ENSG00000154723	0.988372
1046	gene:ENSG00000105426:s:5219939-5220154	ENSG00000105426	0
1047	gene:ENSG00000131374:s:18013655-18013774	ENSG00000131374	0.0116279
1048	gene:ENSG00000176731:s:85218626-85219322	ENSG00000176731	1
1049	gene:ENSG00000115109:s:120075701-120075753	ENSG00000115109	0.5
1050	gene:ENSG00000105426:s:5208237-5208391	ENSG00000105426	1
1051	gene:ENSG00000165046:s:38402525-38402644	ENSG00000165046	0.0232558
1052	gene:ENSG00000239213:s:136846528-136846586	ENSG00000239213	0
1053	gene:ENSG00000285959:t:22030280-22030617	ENSG00000285959	0.976744
1054	gene:ENSG00000244510:s:66481541-66481599	ENSG00000244510	0
1055	gene:ENSG00000186638:s:34263101-34263172	ENSG00000186638	0.0116279
1056	gene:ENSG00000117899:t:80946289-80948966	ENSG00000117899	1
1057	gene:ENSG00000214941:s:15986800-15986892	ENSG00000214941	0.988372
1058	gene:ENSG00000250903:s:2398553-2398778	ENSG00000250903	1
1059	gene:ENSG00000214940:s:18336634-18336736	ENSG00000214940	0
1060	gene:ENSG00000113810:t:160404378-160404504	ENSG00000113810	0.488372
1061	gene:ENSG00000129559:t:24226605-24228712	ENSG00000129559	0.511628
1062	gene:ENSG00000267104:t:59995632-59996039	ENSG00000267104	1
1063	gene:ENSG00000266992:t:59995953-59996039	ENSG00000266992	1
1064	gene:ENSG00000138036:t:43776782-43776899	ENSG00000138036	0
1065	gene:ENSG00000285628:t:18334851-18335174	ENSG00000285628	0.976744
1066	gene:ENSG00000205746:t:18334851-18335174	ENSG00000205746	0
1067	gene:ENSG00000152061:s:174874458-174874506	ENSG00000152061	0.988372
1068	gene:ENSG00000121931:s:110963621-110964079	ENSG00000121931	0.0232558
1069	gene:ENSG00000051341:s:121498477-121498670	ENSG00000051341	0
1070	gene:ENSG00000067113:s:55475299-55475450	ENSG00000067113	1
1071	gene:ENSG00000241945:s:44117820-44117963	ENSG00000241945	0
1072	gene:ENSG00000140105:s:100374136-100374265	ENSG00000140105	0.988372
1073	gene:ENSG00000259986:t:83180665-83181021	ENSG00000259986	0.988372
1074	gene:ENSG00000258653:s:73882399-73882438	ENSG00000258653	0
1075	gene:ENSG00000140043:s:73882399-73882438	ENSG00000140043	0
1076	gene:ENSG00000073792:t:185698299-185698347	ENSG00000073792	0.0116279
1077	gene:ENSG00000277053:s:75192047-75192230	ENSG00000277053	0.988372
1078	gene:ENSG00000176927:s:29929817-29929968	ENSG00000176927	0.976744
1079	gene:ENSG00000122432:t:84565841-na	ENSG00000122432	0.0116279
1080	gene:ENSG00000184517:t:75152909-75152966	ENSG00000184517	1
1081	gene:ENSG00000189283:t:60014007-60014164	ENSG00000189283	1
1082	gene:ENSG00000178078:t:4332022-4332078	ENSG00000178078	0.988372
1083	gene:ENSG00000154814:s:16270929-16271195	ENSG00000154814	0
1084	gene:ENSG00000257621:t:58293766-58295817	ENSG00000257621	1
1085	gene:ENSG00000130529:s:49201964-49202141	ENSG00000130529	0
1086	gene:ENSG00000130529:t:49210209-49210405	ENSG00000130529	0
1087	gene:ENSG00000160201:s:43100992-43101907	ENSG00000160201	0.976744
1088	gene:ENSG00000154814:s:16269126-16269275	ENSG00000154814	0.976744
1089	gene:ENSG00000128567:s:131505868-131506105	ENSG00000128567	1
1090	gene:ENSG00000164989:s:15563978-15564129	ENSG00000164989	0
1091	gene:ENSG00000072840:s:5804730-5804841	ENSG00000072840	0.976744
1092	gene:ENSG00000215548:t:63842824-63842949	ENSG00000215548	1
1093	gene:ENSG00000173805:t:41732695-41733012	ENSG00000173805	0.511628
1094	gene:ENSG00000178078:t:4333973-4334044	ENSG00000178078	0.5
1095	gene:ENSG00000165995:t:18539194-18543557	ENSG00000165995	0.976744
1096	gene:ENSG00000243970:s:39553118-39553144	ENSG00000243970	0
1097	gene:ENSG00000187010:t:25306326-25306949	ENSG00000187010	0.988372
1098	gene:ENSG00000188672:t:25385419-25385878	ENSG00000188672	0
1099	gene:ENSG00000203710:s:207618056-207618247	ENSG00000203710	1
1100	gene:ENSG00000285756:t:3905280-3906232	ENSG00000285756	0.0116279
1101	gene:ENSG00000102805:s:76995843-76997863	ENSG00000102805	0
1102	gene:ENSG00000179855:s:3586814-3586994	ENSG00000179855	0
1103	gene:ENSG00000173898:t:66688169-66688532	ENSG00000173898	1
1104	gene:ENSG00000165995:t:18536101-18536196	ENSG00000165995	0.976744
1105	gene:ENSG00000179406:s:66485095-66485153	ENSG00000179406	0
1106	gene:ENSG00000173898:s:66688653-66688664	ENSG00000173898	1
1107	gene:ENSG00000105426:s:5210469-5210594	ENSG00000105426	1
1108	gene:ENSG00000149922:s:30090758-30090992	ENSG00000149922	1
1109	gene:ENSG00000284740:t:1509205-1509452	ENSG00000284740	1
1110	gene:ENSG00000124772:t:36754233-36756321	ENSG00000124772	0.988372
1111	gene:ENSG00000270316:s:102870084-102870211	ENSG00000270316	0
1112	gene:ENSG00000214435:s:102870084-102870211	ENSG00000214435	0
1113	gene:ENSG00000160255:t:44907987-44908284	ENSG00000160255	0.988372
1114	gene:ENSG00000162927:s:61011765-61011905	ENSG00000162927	0
1115	gene:ENSG00000173898:s:66696277-66696540	ENSG00000173898	1
1116	gene:ENSG00000244482:t:54240831-54241127	ENSG00000244482	0
1117	gene:ENSG00000173898:s:66698639-66698807	ENSG00000173898	1
1118	gene:ENSG00000159618:s:57565034-57565416	ENSG00000159618	1
1119	gene:ENSG00000051180:t:40718805-40718886	ENSG00000051180	0.976744
1120	gene:ENSG00000285396:t:40718805-40718899	ENSG00000285396	0.976744
1121	gene:ENSG00000042062:s:50604645-50604774	ENSG00000042062	1
1122	gene:ENSG00000162877:s:205840252-205840323	ENSG00000162877	0.0116279
1123	gene:ENSG00000105426:t:5215498-5215595	ENSG00000105426	0
1124	gene:ENSG00000278996:s:8218645-8218665	ENSG00000278996	1
1125	gene:ENSG00000100116:t:37812887-37813076	ENSG00000100116	0
1126	gene:ENSG00000173898:s:66692536-66692740	ENSG00000173898	1
1127	gene:ENSG00000245571:t:59135755-59136281	ENSG00000245571	0.976744
1128	gene:ENSG00000081985:t:67395405-67397090	ENSG00000081985	1
1129	gene:ENSG00000214940:s:18321017-18321124	ENSG00000214940	1
1130	gene:ENSG00000243660:s:43437126-43437603	ENSG00000243660	0
1131	gene:ENSG00000187010:t:25303322-25303459	ENSG00000187010	0.988372
1132	gene:ENSG00000173898:s:66701584-66701721	ENSG00000173898	1
1133	gene:ENSG00000228956:t:18473712-18473858	ENSG00000228956	0.988372
1134	gene:ENSG00000103888:s:80929019-80929178	ENSG00000103888	0
1135	gene:ENSG00000154814:s:16265160-16265859	ENSG00000154814	0
1136	gene:ENSG00000128059:s:56435350-56435615	ENSG00000128059	0.976744
1137	gene:ENSG00000239213:t:136846528-136846586	ENSG00000239213	0.988372
1138	gene:ENSG00000105426:s:5240199-5240332	ENSG00000105426	1
1139	gene:ENSG00000100342:t:36265151-36266149	ENSG00000100342	1
1140	gene:ENSG00000276778:t:158320683-158323635	ENSG00000276778	1
1141	gene:ENSG00000103888:s:80920094-80920299	ENSG00000103888	0.0116279
1142	gene:ENSG00000214435:t:102872448-102872598	ENSG00000214435	0
1143	gene:ENSG00000270316:t:102872448-102872598	ENSG00000270316	0
1144	gene:ENSG00000248049:t:67720422-67721051	ENSG00000248049	0
1145	gene:ENSG00000158402:t:138291970-138292116	ENSG00000158402	0
1146	gene:ENSG00000285756:s:3920194-3920746	ENSG00000285756	0
1147	gene:ENSG00000100116:t:37809623-37810157	ENSG00000100116	0.988372
1148	gene:ENSG00000183378:s:7691269-7691745	ENSG00000183378	1
1149	gene:ENSG00000198223:t:1290130-1290509	ENSG00000198223	1
1150	gene:ENSG00000101190:s:62858669-62859098	ENSG00000101190	0
1151	gene:ENSG00000155657:s:178600854-178601171	ENSG00000155657	0
1152	gene:ENSG00000100342:t:36257319-36257560	ENSG00000100342	1
1153	gene:ENSG00000183087:s:113838069-113838344	ENSG00000183087	0.988372
1154	gene:ENSG00000137135:s:35664008-35664126	ENSG00000137135	0.976744
1155	gene:ENSG00000143458:s:151103562-151103675	ENSG00000143458	0
1156	gene:ENSG00000234719:s:11933517-11933712	ENSG00000234719	0
1157	gene:ENSG00000166165:s:103520897-103521101	ENSG00000166165	0
1158	gene:ENSG00000108479:s:75763897-75764086	ENSG00000108479	0
1159	gene:ENSG00000072210:s:19671721-19671956	ENSG00000072210	1
1160	gene:ENSG00000138111:t:102465981-102466087	ENSG00000138111	0.523256
1161	gene:ENSG00000213741:s:49597475-49599164	ENSG00000213741	0.0116279
1162	gene:ENSG00000229671:t:1907832-1908656	ENSG00000229671	0
1163	gene:ENSG00000155657:s:178538540-178538839	ENSG00000155657	0
1164	gene:ENSG00000162877:s:205844811-205844897	ENSG00000162877	0
1165	gene:ENSG00000165646:t:117277162-117279430	ENSG00000165646	0.988372
1166	gene:ENSG00000155657:s:178602282-178602590	ENSG00000155657	0
1167	gene:ENSG00000236320:s:35552664-35553491	ENSG00000236320	0.988372
1168	gene:ENSG00000187010:s:25303322-25303459	ENSG00000187010	0.988372
1169	gene:ENSG00000160111:t:16897889-16898108	ENSG00000160111	1
1170	gene:ENSG00000105699:t:35262546-35262723	ENSG00000105699	0.988372
1171	gene:ENSG00000163006:t:108846738-108846930	ENSG00000163006	1
1172	gene:ENSG00000167995:s:61958146-61958929	ENSG00000167995	0.988372
1173	gene:ENSG00000227117:s:30050461-30050589	ENSG00000227117	0
1174	gene:ENSG00000103811:t:78939140-78939171	ENSG00000103811	0
1175	gene:ENSG00000181381:s:168400826-168400978	ENSG00000181381	0.988372
1176	gene:ENSG00000106823:s:92535933-92536092	ENSG00000106823	0.988372
1177	gene:ENSG00000103811:s:78944538-78944951	ENSG00000103811	0
1178	gene:ENSG00000135052:s:86040739-86040868	ENSG00000135052	0.988372
1179	gene:ENSG00000139684:s:46790597-46790661	ENSG00000139684	0.988372
1180	gene:ENSG00000137806:s:41402144-41402444	ENSG00000137806	0.976744
1181	gene:ENSG00000049246:t:7842626-7845177	ENSG00000049246	0.988372
1182	gene:ENSG00000175832:s:43529135-43529236	ENSG00000175832	0.988372
1183	gene:ENSG00000167617:s:54471506-54471685	ENSG00000167617	0
1184	gene:ENSG00000145113:s:195749856-195751112	ENSG00000145113	1
1185	gene:ENSG00000165304:s:36583627-36583712	ENSG00000165304	0
1186	gene:ENSG00000042062:t:50604645-50604774	ENSG00000042062	0
1187	gene:ENSG00000155657:s:178607021-178607314	ENSG00000155657	0.5
1188	gene:ENSG00000050767:s:178245942-178245968	ENSG00000050767	1
1189	gene:ENSG00000081177:s:69203917-69204000	ENSG00000081177	0
1190	gene:ENSG00000177888:s:197191692-197191899	ENSG00000177888	1
1191	gene:ENSG00000173898:s:66699406-66699608	ENSG00000173898	1
1192	gene:ENSG00000159618:s:57566599-57566751	ENSG00000159618	1
1193	gene:ENSG00000122223:s:160838443-160838518	ENSG00000122223	1
1194	gene:ENSG00000122223:t:160836195-160836254	ENSG00000122223	1
1195	gene:ENSG00000108423:s:59890831-59891041	ENSG00000108423	1
1196	gene:ENSG00000106823:s:92522575-92522893	ENSG00000106823	0.988372
1197	gene:ENSG00000277161:t:36537094-36539310	ENSG00000277161	0
1198	gene:ENSG00000196628:s:55422154-55422512	ENSG00000196628	0.988372
1199	gene:ENSG00000067606:t:2135262-2135347	ENSG00000067606	0.511628
1200	gene:ENSG00000228863:t:160684887-160685189	ENSG00000228863	0.988372
1201	gene:ENSG00000036448:s:2123555-2123642	ENSG00000036448	0.988372
1202	gene:ENSG00000187624:s:410327-410646	ENSG00000187624	0.988372
1203	gene:ENSG00000081985:t:67372436-67372534	ENSG00000081985	0
1204	gene:ENSG00000165995:s:18536101-18536196	ENSG00000165995	0.976744
1205	gene:ENSG00000163006:s:108839185-108839301	ENSG00000163006	1
1206	gene:ENSG00000155657:s:178598748-178599062	ENSG00000155657	0
1207	gene:ENSG00000105426:s:5245776-5246045	ENSG00000105426	0
1208	gene:ENSG00000105426:t:5245776-5246045	ENSG00000105426	0
1209	gene:ENSG00000089009:s:112410320-112410405	ENSG00000089009	0
1210	gene:ENSG00000184619:s:8375722-8375979	ENSG00000184619	0
1211	gene:ENSG00000160439:s:55062968-55063217	ENSG00000160439	0.988372
1212	gene:ENSG00000100342:t:36261596-36261722	ENSG00000100342	1
1213	gene:ENSG00000215548:s:63857200-63857268	ENSG00000215548	1
1214	gene:ENSG00000173083:t:83310722-83310890	ENSG00000173083	1
1215	gene:ENSG00000173083:s:83313114-83313287	ENSG00000173083	0
1216	gene:ENSG00000162927:t:61009848-61010888	ENSG00000162927	0
1217	gene:ENSG00000228302:t:12245628-12247178	ENSG00000228302	0
1218	gene:ENSG00000085982:s:233510049-233510135	ENSG00000085982	0
1219	gene:ENSG00000103415:s:4483637-4483754	ENSG00000103415	0.976744
1220	gene:ENSG00000243970:s:39556599-39557143	ENSG00000243970	0
1221	gene:ENSG00000181019:s:69712333-69713129	ENSG00000181019	0
1222	gene:ENSG00000100342:s:36253010-36253219	ENSG00000100342	1
1223	gene:ENSG00000173898:t:66699406-66699608	ENSG00000173898	1
1224	gene:ENSG00000021300:s:73650532-73650705	ENSG00000021300	0
1225	gene:ENSG00000181019:t:69709401-69711306	ENSG00000181019	0
1226	gene:ENSG00000022567:t:141212197-141212556	ENSG00000022567	1
1227	gene:ENSG00000162739:s:160495723-160496393	ENSG00000162739	0.988372
1228	gene:ENSG00000119986:t:97679619-97679915	ENSG00000119986	0
1229	gene:ENSG00000173898:s:66705684-66705940	ENSG00000173898	1
1230	gene:ENSG00000130529:t:49201964-49202141	ENSG00000130529	1
1231	gene:ENSG00000187796:s:136369750-136369875	ENSG00000187796	0
1232	gene:ENSG00000005961:t:44378643-44378710	ENSG00000005961	0
1233	gene:ENSG00000105426:s:5211965-5212250	ENSG00000105426	1
1234	gene:ENSG00000234719:s:11937540-11937668	ENSG00000234719	1
1235	gene:ENSG00000187699:t:190199428-190203484	ENSG00000187699	0.988372
1236	gene:ENSG00000081985:t:67390029-67390128	ENSG00000081985	0
1237	gene:ENSG00000181019:t:69712333-69713129	ENSG00000181019	0
1238	gene:ENSG00000162877:t:205842676-205842751	ENSG00000162877	0.976744
1239	gene:ENSG00000173898:t:66690039-66690358	ENSG00000173898	1
1240	gene:ENSG00000135090:s:118255448-118255655	ENSG00000135090	0.988372
1241	gene:ENSG00000135090:t:118244894-118244965	ENSG00000135090	0.988372
1242	gene:ENSG00000186638:t:34263101-34263172	ENSG00000186638	0.988372
1243	gene:ENSG00000113296:s:80076855-80077048	ENSG00000113296	1
1244	gene:ENSG00000173898:s:66689096-66689180	ENSG00000173898	1
1245	gene:ENSG00000181019:s:69714964-69715077	ENSG00000181019	0
1246	gene:ENSG00000159618:t:57570418-57570633	ENSG00000159618	1
1247	gene:ENSG00000125744:s:45488471-45488569	ENSG00000125744	0
1248	gene:ENSG00000106012:t:2567116-2567163	ENSG00000106012	0.976744
1249	gene:ENSG00000241978:s:110127646-110128012	ENSG00000241978	0.976744
1250	gene:ENSG00000125744:t:45485935-45486113	ENSG00000125744	0.988372
1251	gene:ENSG00000107954:s:103584290-103585420	ENSG00000107954	1
1252	gene:ENSG00000081985:t:67379928-67380123	ENSG00000081985	0
1253	gene:ENSG00000128908:s:41031613-41031791	ENSG00000128908	0
1254	gene:ENSG00000168096:t:4729358-4730246	ENSG00000168096	0.976744
1255	gene:ENSG00000105072:s:16500613-16501551	ENSG00000105072	0.5
1256	gene:ENSG00000105426:s:5211590-5211768	ENSG00000105426	1
1257	gene:ENSG00000105426:s:5207922-5208057	ENSG00000105426	1
1258	gene:ENSG00000162877:s:205841811-205841889	ENSG00000162877	0.988372
1259	gene:ENSG00000229391:s:32555266-32555763	ENSG00000229391	0.988372
1260	gene:ENSG00000173898:s:66698992-66699082	ENSG00000173898	1
1261	gene:ENSG00000152767:s:98431043-98434997	ENSG00000152767	1
1262	gene:ENSG00000160111:s:16902649-16902863	ENSG00000160111	0.5
1263	gene:ENSG00000100342:s:36254898-36255398	ENSG00000100342	0
1264	gene:ENSG00000087076:s:48815037-48815141	ENSG00000087076	0
1265	gene:ENSG00000173281:t:9136255-9141675	ENSG00000173281	0
1266	gene:ENSG00000162585:s:2186838-2187206	ENSG00000162585	1
1267	gene:ENSG00000160111:s:16901210-16901297	ENSG00000160111	1
1268	gene:ENSG00000160111:t:16899475-16899549	ENSG00000160111	1
1269	gene:ENSG00000204220:s:33289302-33289624	ENSG00000204220	0.0232558
1270	gene:ENSG00000089127:t:112919350-112919432	ENSG00000089127	1
1271	gene:ENSG00000078487:t:100425030-100425136	ENSG00000078487	0.976744
1272	gene:ENSG00000100814:s:20315485-20315618	ENSG00000100814	1
1273	gene:ENSG00000173898:s:66689805-66689943	ENSG00000173898	1
1274	gene:ENSG00000089127:s:112917547-112918462	ENSG00000089127	1
1275	gene:ENSG00000274615:t:38111401-38111522	ENSG00000274615	0.0116279
1276	gene:ENSG00000134775:t:36779424-36780055	ENSG00000134775	0.988372
1277	gene:ENSG00000276778:s:158362193-158362541	ENSG00000276778	0.988372
1278	gene:ENSG00000103888:s:80884175-80884354	ENSG00000103888	0.988372
1279	gene:ENSG00000128908:t:41031322-41031591	ENSG00000128908	0
1280	gene:ENSG00000075340:t:70713066-70713184	ENSG00000075340	1
1281	gene:ENSG00000250312:s:127008-127125	ENSG00000250312	1
1282	gene:ENSG00000198502:t:32518051-32518077	ENSG00000198502	1
1283	gene:ENSG00000042062:t:50616002-50616080	ENSG00000042062	1
1284	gene:ENSG00000198502:s:32518489-32518666	ENSG00000198502	0.988372
1285	gene:ENSG00000162877:s:205829833-205830552	ENSG00000162877	0.988372
1286	gene:ENSG00000235257:s:37834679-37835163	ENSG00000235257	0.988372
1287	gene:ENSG00000135436:s:49603185-49603408	ENSG00000135436	0.976744
1288	gene:ENSG00000135436:t:49601007-49601134	ENSG00000135436	0.976744
1289	gene:ENSG00000205746:s:18352405-18352476	ENSG00000205746	0.976744
1290	gene:ENSG00000257433:t:47719147-47719272	ENSG00000257433	0.0232558
1291	gene:ENSG00000145113:t:195746765-195747380	ENSG00000145113	0.988372
1292	gene:ENSG00000125744:s:45492833-45493378	ENSG00000125744	0.511628
1293	gene:ENSG00000162877:t:205829833-205830552	ENSG00000162877	0.976744
1294	gene:ENSG00000186638:s:34271809-34271930	ENSG00000186638	0
1295	gene:ENSG00000266714:s:75606933-75607150	ENSG00000266714	1
1296	gene:ENSG00000171105:s:7151172-7151235	ENSG00000171105	1
1297	gene:ENSG00000213231:t:95690736-95690910	ENSG00000213231	0.0116279
1298	gene:ENSG00000177238:s:31219289-31219519	ENSG00000177238	0
1299	gene:ENSG00000105426:s:5214361-5214480	ENSG00000105426	1
1300	gene:ENSG00000100342:t:36254898-36255398	ENSG00000100342	1
1301	gene:ENSG00000122786:t:134928754-134928900	ENSG00000122786	0.988372
1302	gene:ENSG00000159618:s:57570418-57570633	ENSG00000159618	1
1303	gene:ENSG00000234745:t:na-31350144	ENSG00000234745	0.988372
1304	gene:ENSG00000280441:t:8395923-8395927	ENSG00000280441	0.988372
1305	gene:ENSG00000214176:t:64814863-64815305	ENSG00000214176	1

## Sheet: Samples 1
	Samples
0	SRR1288007
1	SRR1288013
2	SRR1288017
3	SRR1288019
4	SRR1288020
5	SRR1288026
6	SRR1288031
7	SRR1288034
8	SRR1288036
9	SRR1288039
10	SRR1288040
11	SRR1288041
12	SRR1288042
13	SRR1288046
14	SRR1288048
15	SRR1288051
16	SRR1288052
17	SRR1288054
18	SRR1288060
19	SRR1288065
20	SRR1288069
21	SRR1288071
22	SRR1288075
23	SRR1288076
24	SRR1288077
25	SRR1288083
26	SRR1288086
27	SRR1292945
28	SRR1292949
29	SRR1292950
30	SRR1292954
31	SRR1292957
32	SRR1292961
33	SRR1292964
34	SRR1292973
35	SRR1292975
36	SRR1292976
37	SRR1292977
38	SRR1292979
39	SRR1292994
40	SRR1292998
41	SRR1293013
42	SRR1293025
43	SRR1293063
44	SRR1610444
45	SRR1790985
46	SRR1790995
47	SRR1791001
48	SRR1791002
49	SRR1791005
50	SRR1791013
51	SRR1791014
52	SRR1791022
53	SRR1791030
54	SRR1791045
55	SRR1791048
56	SRR1791050
57	SRR1791059
58	SRR1791063
59	SRR1791068
60	SRR1791079
61	SRR1791084
62	SRR1791086
63	SRR1791090
64	SRR1791094
65	SRR1791101
66	SRR1791103
67	SRR1791109
68	SRR1797063
69	SRR1797068
70	SRR1797076
71	SRR1797078
72	SRR1797080
73	SRR1797089
74	SRR1797092
75	SRR1797094
76	SRR1797099
77	SRR1797101
78	SRR1797102
79	SRR1797104
80	SRR1797108
81	SRR1797109
82	SRR1797112
83	SRR1797113
84	SRR1797116
85	SRR1797119
86	SRR1797122
87	SRR1797123
88	SRR1797125
89	SRR1797126
90	SRR1797128
91	SRR5912867
92	SRR5912871
93	SRR5912876
94	SRR6010940

## Sheet: Cluster 1
	LSV	Gene	Average Probability Signal
0	gene:ENSG00000198690:t:30913858-30914091	ENSG00000198690	0
1	gene:ENSG00000212127:s:11047020-11047188	ENSG00000212127	0
2	gene:ENSG00000110619:s:3047753-3048001	ENSG00000110619	0
3	gene:ENSG00000267198:t:45558407-45558767	ENSG00000267198	1
4	gene:ENSG00000183087:t:113820549-113821018	ENSG00000183087	0
5	gene:ENSG00000258984:t:238093861-238093960	ENSG00000258984	0
6	gene:ENSG00000141012:t:88842706-88842829	ENSG00000141012	0
7	gene:ENSG00000108797:s:42693297-42693536	ENSG00000108797	1
8	gene:ENSG00000143409:t:150999862-150999967	ENSG00000143409	0
9	gene:ENSG00000160193:t:42863440-42863596	ENSG00000160193	0
10	gene:ENSG00000229140:t:129216450-129217406	ENSG00000229140	1
11	gene:ENSG00000261879:t:5215147-5215399	ENSG00000261879	0
12	gene:ENSG00000215190:s:57959028-57959111	ENSG00000215190	0
13	gene:ENSG00000257365:t:65015381-65015716	ENSG00000257365	1
14	gene:ENSG00000085982:t:233529431-233529670	ENSG00000085982	1
15	gene:ENSG00000182578:t:150057504-150057592	ENSG00000182578	0
16	gene:ENSG00000137502:t:83034127-83034633	ENSG00000137502	0
17	gene:ENSG00000115271:s:162356758-162356981	ENSG00000115271	0
18	gene:ENSG00000156170:t:94957995-94958271	ENSG00000156170	0
19	gene:ENSG00000182552:t:183639635-183641468	ENSG00000182552	0
20	gene:ENSG00000070814:t:150368716-150368902	ENSG00000070814	0
21	gene:ENSG00000137502:s:83034727-83034782	ENSG00000137502	0
22	gene:ENSG00000103995:s:48781119-48781359	ENSG00000103995	1
23	gene:ENSG00000136161:s:48511749-48511877	ENSG00000136161	1
24	gene:ENSG00000130021:t:7048920-7050726	ENSG00000130021	0
25	gene:ENSG00000272146:t:57600743-57600927	ENSG00000272146	1
26	gene:ENSG00000157911:s:2412391-2412571	ENSG00000157911	0
27	gene:ENSG00000160563:t:131887944-131888033	ENSG00000160563	0
28	gene:ENSG00000243667:t:68129803-68131445	ENSG00000243667	0
29	gene:ENSG00000259315:s:82738514-82738904	ENSG00000259315	1
30	gene:ENSG00000102078:s:130349248-130349674	ENSG00000102078	0
31	gene:ENSG00000164674:s:158760640-158760818	ENSG00000164674	0
32	gene:ENSG00000124641:t:41916785-41916939	ENSG00000124641	0
33	gene:ENSG00000102796:s:51771819-51771911	ENSG00000102796	0
34	gene:ENSG00000144659:s:39387808-39387865	ENSG00000144659	1
35	gene:ENSG00000115163:t:26800929-26801067	ENSG00000115163	0
36	gene:ENSG00000285444:s:51790011-51790092	ENSG00000285444	0
37	gene:ENSG00000284057:s:93797535-93797719	ENSG00000284057	0
38	gene:ENSG00000173436:t:19617258-19617336	ENSG00000173436	1
39	gene:ENSG00000150045:s:9842302-9842528	ENSG00000150045	1
40	gene:ENSG00000159346:t:202950930-202951164	ENSG00000159346	0
41	gene:ENSG00000087253:t:55525508-55526058	ENSG00000087253	0
42	gene:ENSG00000284770:t:235414433-235414469	ENSG00000284770	0
43	gene:ENSG00000267149:s:55048329-55048541	ENSG00000267149	1
44	gene:ENSG00000185453:t:48182455-48182767	ENSG00000185453	0
45	gene:ENSG00000176681:s:46335545-46335855	ENSG00000176681	0
46	gene:ENSG00000173898:s:66694139-66694363	ENSG00000173898	1
47	gene:ENSG00000122481:s:95239777-95239909	ENSG00000122481	1
48	gene:ENSG00000160439:s:55048329-55048541	ENSG00000160439	1
49	gene:ENSG00000173744:t:227531091-227531210	ENSG00000173744	1
50	gene:ENSG00000125991:t:35554046-35554386	ENSG00000125991	1
51	gene:ENSG00000132359:t:2905284-2905368	ENSG00000132359	1
52	gene:ENSG00000183020:s:994072-994245	ENSG00000183020	0
53	gene:ENSG00000095794:t:35206895-35207051	ENSG00000095794	0
54	gene:ENSG00000105176:s:29971093-29971227	ENSG00000105176	0
55	gene:ENSG00000241106:s:32816861-32817048	ENSG00000241106	1
56	gene:ENSG00000186566:t:44464472-44465935	ENSG00000186566	0
57	gene:ENSG00000106028:t:141741721-141741798	ENSG00000106028	1
58	gene:ENSG00000145476:t:186205200-186205302	ENSG00000145476	0
59	gene:ENSG00000151327:s:35110525-35110726	ENSG00000151327	1
60	gene:ENSG00000179912:s:57305640-57305663	ENSG00000179912	0
61	gene:ENSG00000102796:s:51790011-51790092	ENSG00000102796	0
62	gene:ENSG00000267419:t:19786609-19786884	ENSG00000267419	1
63	gene:ENSG00000233024:s:18374832-18375110	ENSG00000233024	1
64	gene:ENSG00000178177:s:17886068-17886161	ENSG00000178177	1
65	gene:ENSG00000125744:t:45485289-45485789	ENSG00000125744	1
66	gene:ENSG00000256053:t:103579371-103579812	ENSG00000256053	1
67	gene:ENSG00000170502:t:87449142-87449253	ENSG00000170502	0
68	gene:ENSG00000141294:s:47832100-47832205	ENSG00000141294	0
69	gene:ENSG00000234883:t:25573893-25575168	ENSG00000234883	0
70	gene:ENSG00000268797:s:40801297-40801415	ENSG00000268797	0
71	gene:ENSG00000185710:t:21898887-21899111	ENSG00000185710	1
72	gene:ENSG00000198720:t:29607742-29607877	ENSG00000198720	0
73	gene:ENSG00000165959:s:95194532-95194596	ENSG00000165959	0
74	gene:ENSG00000026508:t:35197857-35198555	ENSG00000026508	1
75	gene:ENSG00000100003:t:30422277-30425317	ENSG00000100003	1
76	gene:ENSG00000042062:t:50608912-50608955	ENSG00000042062	1
77	gene:ENSG00000121931:t:110951288-110952961	ENSG00000121931	1
78	gene:ENSG00000138780:t:105842065-105842134	ENSG00000138780	0
79	gene:ENSG00000168421:t:40209463-40209669	ENSG00000168421	0
80	gene:ENSG00000137135:t:35662179-35662344	ENSG00000137135	0
81	gene:ENSG00000174500:s:112132637-112132910	ENSG00000174500	0
82	gene:ENSG00000072609:s:132832357-132841875	ENSG00000072609	0
83	gene:ENSG00000081985:t:67321602-67321889	ENSG00000081985	0
84	gene:ENSG00000183785:t:18145656-18146554	ENSG00000183785	0
85	gene:ENSG00000140749:t:21644290-21644396	ENSG00000140749	1
86	gene:ENSG00000107614:t:17168841-17168917	ENSG00000107614	1
87	gene:ENSG00000106462:t:148815506-148815546	ENSG00000106462	0
88	gene:ENSG00000155903:s:141487047-141487216	ENSG00000155903	0
89	gene:ENSG00000138785:s:105703648-105703812	ENSG00000138785	1
90	gene:ENSG00000244198:t:144213912-144214223	ENSG00000244198	0
91	gene:ENSG00000171219:s:64827050-64827167	ENSG00000171219	1
92	gene:ENSG00000162613:t:77948405-77948914	ENSG00000162613	0
93	gene:ENSG00000158019:t:27892383-27892448	ENSG00000158019	1
94	gene:ENSG00000111344:s:113101704-113102009	ENSG00000111344	1
95	gene:ENSG00000227117:t:30047625-30047911	ENSG00000227117	1
96	gene:ENSG00000164466:t:175526638-175529742	ENSG00000164466	1
97	gene:ENSG00000078487:s:100408539-100408662	ENSG00000078487	0
98	gene:ENSG00000168301:t:58497773-58498782	ENSG00000168301	0
99	gene:ENSG00000185495:t:224008727-224010612	ENSG00000185495	0
100	gene:ENSG00000162804:s:241082277-241082364	ENSG00000162804	1
101	gene:ENSG00000139998:t:64957940-64958251	ENSG00000139998	1
102	gene:ENSG00000106603:s:43656033-43656153	ENSG00000106603	1
103	gene:ENSG00000063046:t:53021716-53021777	ENSG00000063046	1
104	gene:ENSG00000116005:s:70261212-70261386	ENSG00000116005	0
105	gene:ENSG00000133835:t:119473908-119474015	ENSG00000133835	0
106	gene:ENSG00000131828:t:19354491-19354583	ENSG00000131828	0
107	gene:ENSG00000119684:t:75022995-75023018	ENSG00000119684	1
108	gene:ENSG00000166881:s:57068866-57069306	ENSG00000166881	0
109	gene:ENSG00000049167:s:60944932-60945073	ENSG00000049167	0
110	gene:ENSG00000058804:s:53838205-53838860	ENSG00000058804	0
111	gene:ENSG00000042062:s:50609293-50609356	ENSG00000042062	1
112	gene:ENSG00000175899:t:9067664-9067839	ENSG00000175899	0
113	gene:ENSG00000111344:t:113100628-113100680	ENSG00000111344	0.5
114	gene:ENSG00000214114:t:38867562-38867610	ENSG00000214114	0
115	gene:ENSG00000117620:s:100007034-100007169	ENSG00000117620	0
116	gene:ENSG00000106100:s:30463536-30463698	ENSG00000106100	0
117	gene:ENSG00000102796:s:51773921-51774255	ENSG00000102796	1
118	gene:ENSG00000173120:t:67149055-67149207	ENSG00000173120	1
119	gene:ENSG00000136122:s:72737962-72738043	ENSG00000136122	0
120	gene:ENSG00000186318:t:117291703-117291997	ENSG00000186318	1
121	gene:ENSG00000183723:s:66623404-66623502	ENSG00000183723	1
122	gene:ENSG00000179151:t:74674861-74675142	ENSG00000179151	0
123	gene:ENSG00000177830:t:882328-882904	ENSG00000177830	0
124	gene:ENSG00000100711:s:103724509-103726842	ENSG00000100711	0
125	gene:ENSG00000088451:t:94583094-94583236	ENSG00000088451	0
126	gene:ENSG00000250903:t:2283499-2283774	ENSG00000250903	0
127	gene:ENSG00000256632:t:132701250-132701369	ENSG00000256632	1
128	gene:ENSG00000234848:s:12450935-12451725	ENSG00000234848	1
129	gene:ENSG00000258311:s:55716590-55716717	ENSG00000258311	0
130	gene:ENSG00000141378:t:59674636-59674821	ENSG00000141378	1
131	gene:ENSG00000169129:s:114300194-114300362	ENSG00000169129	0
132	gene:ENSG00000109323:s:102714438-102714561	ENSG00000109323	0
133	gene:ENSG00000048342:t:15597407-15597465	ENSG00000048342	1
134	gene:ENSG00000132330:t:238078565-238081726	ENSG00000132330	0
135	gene:ENSG00000204576:s:30557979-30558436	ENSG00000204576	0
136	gene:ENSG00000099917:t:20518878-20518995	ENSG00000099917	0
137	gene:ENSG00000078403:t:21556643-21557182	ENSG00000078403	0
138	gene:ENSG00000057252:t:179347600-179347697	ENSG00000057252	1
139	gene:ENSG00000074621:t:65650382-65650942	ENSG00000074621	0
140	gene:ENSG00000035115:t:242798-242871	ENSG00000035115	1
141	gene:ENSG00000197965:s:167776064-167776166	ENSG00000197965	0
142	gene:ENSG00000087303:s:52010876-52011047	ENSG00000087303	1
143	gene:ENSG00000135605:t:48138904-48139022	ENSG00000135605	0
144	gene:ENSG00000284922:t:72093496-72093701	ENSG00000284922	0
145	gene:ENSG00000156398:s:102733554-102733603	ENSG00000156398	0
146	gene:ENSG00000151657:s:7787820-7787981	ENSG00000151657	1
147	gene:ENSG00000155393:t:50078741-50079018	ENSG00000155393	0
148	gene:ENSG00000184640:s:77405077-77405539	ENSG00000184640	1
149	gene:ENSG00000143382:t:150555429-150555565	ENSG00000143382	0
150	gene:ENSG00000167613:t:54356230-54356267	ENSG00000167613	0
151	gene:ENSG00000092421:s:116488108-116488196	ENSG00000092421	0
152	gene:ENSG00000267169:t:14168777-14171267	ENSG00000267169	0
153	gene:ENSG00000140750:s:24927684-24927732	ENSG00000140750	1
154	gene:ENSG00000125375:s:50314591-50314626	ENSG00000125375	0
155	gene:ENSG00000085982:s:233481203-233481297	ENSG00000085982	1
156	gene:ENSG00000149582:s:118531775-118531985	ENSG00000149582	0
157	gene:ENSG00000080503:s:2039466-2039900	ENSG00000080503	0
158	gene:ENSG00000133026:s:8520878-8520999	ENSG00000133026	0
159	gene:ENSG00000285165:t:50388489-50388579	ENSG00000285165	1
160	gene:ENSG00000042062:s:50616002-50616080	ENSG00000042062	1
161	gene:ENSG00000136280:s:45027634-45027797	ENSG00000136280	0
162	gene:ENSG00000229140:s:129223221-129223369	ENSG00000229140	0
163	gene:ENSG00000231074:s:30314269-30314482	ENSG00000231074	0
164	gene:ENSG00000075651:t:171789841-171789957	ENSG00000075651	1
165	gene:ENSG00000127957:s:75507747-75507867	ENSG00000127957	1
166	gene:ENSG00000285165:s:50393786-50393968	ENSG00000285165	1
167	gene:ENSG00000111344:s:113127812-113127873	ENSG00000111344	1
168	gene:ENSG00000183207:t:48994505-48994933	ENSG00000183207	0
169	gene:ENSG00000100473:t:30880452-30880496	ENSG00000100473	0
170	gene:ENSG00000160439:t:55047105-55047746	ENSG00000160439	1
171	gene:ENSG00000135341:s:90544552-90544632	ENSG00000135341	1
172	gene:ENSG00000101400:s:33417605-33417923	ENSG00000101400	0
173	gene:ENSG00000177030:t:679978-680074	ENSG00000177030	1
174	gene:ENSG00000183569:t:42573936-42574382	ENSG00000183569	0
175	gene:ENSG00000109586:s:173295396-173295760	ENSG00000109586	0
176	gene:ENSG00000186318:s:117293054-117293188	ENSG00000186318	1
177	gene:ENSG00000177425:t:79596511-79597089	ENSG00000177425	0
178	gene:ENSG00000196227:t:59942124-59942309	ENSG00000196227	0
179	gene:ENSG00000143952:t:63983864-63984019	ENSG00000143952	0
180	gene:ENSG00000104154:s:45511138-45511284	ENSG00000104154	1
181	gene:ENSG00000197863:s:36823667-36823821	ENSG00000197863	0
182	gene:ENSG00000155393:s:50075571-50075711	ENSG00000155393	0
183	gene:ENSG00000085831:s:51294380-51294511	ENSG00000085831	1
184	gene:ENSG00000188199:t:79710382-79710764	ENSG00000188199	0
185	gene:ENSG00000147586:s:80029761-80029839	ENSG00000147586	0
186	gene:ENSG00000142864:t:67424285-67424414	ENSG00000142864	0
187	gene:ENSG00000107077:t:6948031-6948214	ENSG00000107077	0
188	gene:ENSG00000011198:t:43733880-43733963	ENSG00000011198	1
189	gene:ENSG00000146263:s:97168071-97168240	ENSG00000146263	1
190	gene:ENSG00000100116:s:37815663-37815876	ENSG00000100116	0
191	gene:ENSG00000114491:t:124740024-124740199	ENSG00000114491	0
192	gene:ENSG00000158467:t:129413594-129413688	ENSG00000158467	0
193	gene:ENSG00000150938:t:36378357-36378525	ENSG00000150938	1
194	gene:ENSG00000197863:s:36825611-36825692	ENSG00000197863	1
195	gene:ENSG00000164053:t:48464831-48465371	ENSG00000164053	0
196	gene:ENSG00000101019:s:35306450-35306807	ENSG00000101019	0
197	gene:ENSG00000162604:s:61686792-61686921	ENSG00000162604	0
198	gene:ENSG00000167272:s:120580596-120581336	ENSG00000167272	0
199	gene:ENSG00000254099:t:141974804-141974955	ENSG00000254099	1
200	gene:ENSG00000078487:s:100420622-100420678	ENSG00000078487	0
201	gene:ENSG00000152229:s:46024609-46024686	ENSG00000152229	0
202	gene:ENSG00000101577:s:2982548-2982873	ENSG00000101577	0
203	gene:ENSG00000108468:s:48075989-48076178	ENSG00000108468	0
204	gene:ENSG00000108001:s:129848392-129848480	ENSG00000108001	1
205	gene:ENSG00000151287:t:102770012-102770270	ENSG00000151287	1
206	gene:ENSG00000178297:t:2421854-2422247	ENSG00000178297	1
207	gene:ENSG00000165304:s:36581644-36581739	ENSG00000165304	0
208	gene:ENSG00000166478:t:9473941-9474024	ENSG00000166478	0
209	gene:ENSG00000029639:t:155260273-155260650	ENSG00000029639	0
210	gene:ENSG00000128602:s:129188872-129189482	ENSG00000128602	0
211	gene:ENSG00000272391:s:75437515-75437686	ENSG00000272391	0
212	gene:ENSG00000240225:s:56368645-56368936	ENSG00000240225	1
213	gene:ENSG00000160285:t:46191881-46193507	ENSG00000160285	0
214	gene:ENSG00000189171:s:153631011-153631360	ENSG00000189171	0
215	gene:ENSG00000285053:t:235414433-235414618	ENSG00000285053	0
216	gene:ENSG00000108984:t:69505448-69505846	ENSG00000108984	0
217	gene:ENSG00000140105:t:100374136-100374265	ENSG00000140105	0
218	gene:ENSG00000233822:t:27852109-27855709	ENSG00000233822	0
219	gene:ENSG00000178623:s:240606387-240606652	ENSG00000178623	0
220	gene:ENSG00000152767:s:98440123-98440235	ENSG00000152767	0
221	gene:ENSG00000078487:s:100418369-100419189	ENSG00000078487	0
222	gene:ENSG00000259986:s:83179778-83179848	ENSG00000259986	1
223	gene:ENSG00000197375:t:132390690-132391032	ENSG00000197375	1
224	gene:ENSG00000244005:t:35674512-35674798	ENSG00000244005	0
225	gene:ENSG00000146409:s:132772949-132773088	ENSG00000146409	0
226	gene:ENSG00000183087:s:113835513-113836044	ENSG00000183087	0
227	gene:ENSG00000235257:t:37818277-37818985	ENSG00000235257	1
228	gene:ENSG00000175183:t:76863176-76864954	ENSG00000175183	0
229	gene:ENSG00000172830:s:67304773-67305007	ENSG00000172830	0
230	gene:ENSG00000042062:s:50592344-50592546	ENSG00000042062	1
231	gene:ENSG00000117528:t:94464775-94464873	ENSG00000117528	0
232	gene:ENSG00000196295:t:30568677-30568994	ENSG00000196295	1
233	gene:ENSG00000125772:t:5604364-5604440	ENSG00000125772	1
234	gene:ENSG00000119688:t:74289301-74289972	ENSG00000119688	0
235	gene:ENSG00000178585:s:9883705-9883738	ENSG00000178585	0
236	gene:ENSG00000162739:s:160487104-160487175	ENSG00000162739	0
237	gene:ENSG00000144659:s:39388276-39388471	ENSG00000144659	0
238	gene:ENSG00000164904:s:126595007-126595418	ENSG00000164904	0
239	gene:ENSG00000125037:s:9981634-9981747	ENSG00000125037	0
240	gene:ENSG00000167614:t:54435542-54435684	ENSG00000167614	1
241	gene:ENSG00000168228:s:25345548-25345620	ENSG00000168228	1
242	gene:ENSG00000184154:t:72093496-72093701	ENSG00000184154	0
243	gene:ENSG00000104147:s:41319658-41319780	ENSG00000104147	0
244	gene:ENSG00000178078:t:4328675-4328993	ENSG00000178078	0
245	gene:ENSG00000166167:t:101531237-101531333	ENSG00000166167	1
246	gene:ENSG00000125954:t:65032610-65032696	ENSG00000125954	1
247	gene:ENSG00000189362:t:190519117-190519183	ENSG00000189362	0
248	gene:ENSG00000164292:s:95780007-95780425	ENSG00000164292	1
249	gene:ENSG00000149582:t:118533420-118533622	ENSG00000149582	0
250	gene:ENSG00000088387:s:98824398-98824504	ENSG00000088387	0
251	gene:ENSG00000186469:s:51913009-51913336	ENSG00000186469	1
252	gene:ENSG00000143409:t:150997624-150997779	ENSG00000143409	0
253	gene:ENSG00000143382:s:150555954-150556366	ENSG00000143382	0
254	gene:ENSG00000171097:s:128845353-128845517	ENSG00000171097	0
255	gene:ENSG00000049769:t:49285834-49288095	ENSG00000049769	0
256	gene:ENSG00000213918:t:3651317-3652168	ENSG00000213918	1
257	gene:ENSG00000132330:t:238093861-238093960	ENSG00000132330	0
258	gene:ENSG00000106012:t:2571402-2571545	ENSG00000106012	0
259	gene:ENSG00000135926:s:218287207-218287303	ENSG00000135926	1
260	gene:ENSG00000240184:t:141494807-141494865	ENSG00000240184	0
261	gene:ENSG00000117528:s:94458607-94458643	ENSG00000117528	0
262	gene:ENSG00000081853:t:141510947-141512979	ENSG00000081853	0
263	gene:ENSG00000253953:t:141510947-141512979	ENSG00000253953	0
264	gene:ENSG00000175826:t:7251195-7251682	ENSG00000175826	1
265	gene:ENSG00000104147:t:41313273-41313354	ENSG00000104147	0
266	gene:ENSG00000233410:t:199006040-199007429	ENSG00000233410	1
267	gene:ENSG00000141568:s:82571724-82572122	ENSG00000141568	1
268	gene:ENSG00000113296:t:80071021-80071180	ENSG00000113296	1
269	gene:ENSG00000213390:t:97246272-97246337	ENSG00000213390	0
270	gene:ENSG00000183814:t:226250839-226250919	ENSG00000183814	1
271	gene:ENSG00000113621:t:134887695-134888062	ENSG00000113621	1
272	gene:ENSG00000154856:t:10468107-10468652	ENSG00000154856	0
273	gene:ENSG00000106823:s:92500727-92501053	ENSG00000106823	1
274	gene:ENSG00000173868:t:49226399-49226761	ENSG00000173868	0
275	gene:ENSG00000138735:t:119528740-119528867	ENSG00000138735	0
276	gene:ENSG00000124313:t:53279155-53279904	ENSG00000124313	0
277	gene:ENSG00000137135:s:35664253-35664492	ENSG00000137135	0
278	gene:ENSG00000061656:s:35619579-35619746	ENSG00000061656	0
279	gene:ENSG00000196455:s:130730308-130730442	ENSG00000196455	0
280	gene:ENSG00000213390:s:97259402-97259628	ENSG00000213390	0
281	gene:ENSG00000170456:t:31499606-31499671	ENSG00000170456	0
282	gene:ENSG00000150045:s:9832316-9832414	ENSG00000150045	1
283	gene:ENSG00000196950:t:195671407-195671897	ENSG00000196950	0
284	gene:ENSG00000133026:s:8499270-8499573	ENSG00000133026	0
285	gene:ENSG00000183569:t:42560186-42560265	ENSG00000183569	0
286	gene:ENSG00000270136:t:19617258-19617336	ENSG00000270136	1
287	gene:ENSG00000100711:s:103715730-103715979	ENSG00000100711	0
288	gene:ENSG00000121940:s:108962309-108962469	ENSG00000121940	0
289	gene:ENSG00000146476:s:151452258-151452800	ENSG00000146476	0
290	gene:ENSG00000170100:t:89221734-89222183	ENSG00000170100	1
291	gene:ENSG00000104814:s:38589178-38589295	ENSG00000104814	1
292	gene:ENSG00000104325:t:90015541-90015739	ENSG00000104325	1
293	gene:ENSG00000117305:t:23809287-23810799	ENSG00000117305	0
294	gene:ENSG00000187118:t:28294434-28294529	ENSG00000187118	0
295	gene:ENSG00000187010:s:25306326-25306949	ENSG00000187010	0
296	gene:ENSG00000073921:s:86023416-86023541	ENSG00000073921	0
297	gene:ENSG00000162650:s:109487518-109487804	ENSG00000162650	1
298	gene:ENSG00000240184:s:141478394-141478795	ENSG00000240184	0
299	gene:ENSG00000144659:t:39389362-39389389	ENSG00000144659	0
300	gene:ENSG00000114491:s:124737568-124738443	ENSG00000114491	0
301	gene:ENSG00000244005:s:35696377-35696460	ENSG00000244005	0
302	gene:ENSG00000244005:s:35698481-35698590	ENSG00000244005	0
303	gene:ENSG00000266173:t:63682336-63682758	ENSG00000266173	1
304	gene:ENSG00000136754:t:26771075-26771395	ENSG00000136754	1
305	gene:ENSG00000196387:t:133100987-133101053	ENSG00000196387	0
306	gene:ENSG00000284770:t:235433351-235434280	ENSG00000284770	0
307	gene:ENSG00000259784:s:2520769-2521128	ENSG00000259784	1
308	gene:ENSG00000072840:s:5809518-5809611	ENSG00000072840	0
309	gene:ENSG00000241399:t:159780882-159780998	ENSG00000241399	1
310	gene:ENSG00000087299:t:50242434-50246120	ENSG00000087299	1
311	gene:ENSG00000007129:t:41586154-41586195	ENSG00000007129	0
312	gene:ENSG00000178445:t:6532464-6533160	ENSG00000178445	1
313	gene:ENSG00000196116:s:97464842-97465028	ENSG00000196116	1
314	gene:ENSG00000137806:s:41396487-41397216	ENSG00000137806	0
315	gene:ENSG00000074621:t:65643928-65644513	ENSG00000074621	0
316	gene:ENSG00000151458:s:124710000-124711274	ENSG00000151458	0
317	gene:ENSG00000007237:s:10036434-10036747	ENSG00000007237	1
318	gene:ENSG00000040487:s:19312729-19312889	ENSG00000040487	1
319	gene:ENSG00000078403:t:21651673-21651768	ENSG00000078403	0
320	gene:ENSG00000148834:s:104257362-104257483	ENSG00000148834	1
321	gene:ENSG00000040487:t:19317600-19317841	ENSG00000040487	1
322	gene:ENSG00000117305:s:23813832-23814338	ENSG00000117305	0
323	gene:ENSG00000244005:s:35690413-35690565	ENSG00000244005	0
324	gene:ENSG00000180229:s:20438592-20438822	ENSG00000180229	1
325	gene:ENSG00000149089:t:34890504-34890741	ENSG00000149089	0
326	gene:ENSG00000131943:s:29708254-29708640	ENSG00000131943	1
327	gene:ENSG00000148180:s:121286592-121286761	ENSG00000148180	0
328	gene:ENSG00000161860:s:12919243-12919276	ENSG00000161860	0
329	gene:ENSG00000106089:s:73703755-73704055	ENSG00000106089	1
330	gene:ENSG00000165304:s:36589536-36589652	ENSG00000165304	0
331	gene:ENSG00000137522:t:71987004-71987111	ENSG00000137522	0
332	gene:ENSG00000197977:s:11000087-11000164	ENSG00000197977	0
333	gene:ENSG00000112972:t:43297002-43297166	ENSG00000112972	1
334	gene:ENSG00000149179:t:47156783-47157218	ENSG00000149179	0
335	gene:ENSG00000149179:s:47157813-47157979	ENSG00000149179	0
336	gene:ENSG00000006453:t:98306437-98306957	ENSG00000006453	1
337	gene:ENSG00000115271:t:162347578-162347742	ENSG00000115271	0
338	gene:ENSG00000198730:s:10760173-10760321	ENSG00000198730	1
339	gene:ENSG00000102078:s:130364628-130365036	ENSG00000102078	0
340	gene:ENSG00000122687:t:2239418-2239707	ENSG00000122687	0
341	gene:ENSG00000150045:t:9841812-9841951	ENSG00000150045	1
342	gene:ENSG00000168003:t:62880872-62881105	ENSG00000168003	0
343	gene:ENSG00000197713:t:210015957-210016112	ENSG00000197713	0
344	gene:ENSG00000263482:s:46268626-46268686	ENSG00000263482	0
345	gene:ENSG00000135426:t:54956754-54956807	ENSG00000135426	0
346	gene:ENSG00000143458:t:151088158-151088297	ENSG00000143458	0
347	gene:ENSG00000136682:t:113441351-113441729	ENSG00000136682	0.5
348	gene:ENSG00000170631:t:144930358-144932590	ENSG00000170631	0
349	gene:ENSG00000152284:t:85309029-85310388	ENSG00000152284	1
350	gene:ENSG00000106992:t:127874611-127874649	ENSG00000106992	1
351	gene:ENSG00000178078:s:4329961-4330061	ENSG00000178078	0
352	gene:ENSG00000136161:t:48502229-48502914	ENSG00000136161	1
353	gene:ENSG00000111837:t:10770077-10770230	ENSG00000111837	0
354	gene:ENSG00000234745:s:31271073-31271181	ENSG00000234745	1
355	gene:ENSG00000162929:t:61076920-61077158	ENSG00000162929	0
356	gene:ENSG00000241399:s:159780882-159780998	ENSG00000241399	1
357	gene:ENSG00000162927:s:60947978-60948185	ENSG00000162927	1
358	gene:ENSG00000241525:s:413979-414023	ENSG00000241525	0
359	gene:ENSG00000006607:s:241463580-241463980	ENSG00000006607	1
360	gene:ENSG00000196116:t:97472293-97472495	ENSG00000196116	1
361	gene:ENSG00000231439:s:22910-23085	ENSG00000231439	0
362	gene:ENSG00000108010:s:130180113-130182881	ENSG00000108010	0
363	gene:ENSG00000159618:s:57574815-57575092	ENSG00000159618	0
364	gene:ENSG00000248672:s:159780882-159780998	ENSG00000248672	1
365	gene:ENSG00000085982:s:233485531-233485626	ENSG00000085982	0
366	gene:ENSG00000168038:s:41918457-41918557	ENSG00000168038	0
367	gene:ENSG00000198730:t:10763264-10763538	ENSG00000198730	1
368	gene:ENSG00000011426:s:36426916-36427028	ENSG00000011426	1
369	gene:ENSG00000168038:t:41912807-41913204	ENSG00000168038	0
370	gene:ENSG00000186652:s:57390483-57390657	ENSG00000186652	0
371	gene:ENSG00000240184:s:141505393-141505481	ENSG00000240184	0
372	gene:ENSG00000232677:t:36322130-36322384	ENSG00000232677	0
373	gene:ENSG00000152767:s:98435576-98436101	ENSG00000152767	0
374	gene:ENSG00000197863:s:36823285-36823380	ENSG00000197863	1
375	gene:ENSG00000196296:s:28894822-28895006	ENSG00000196296	0
376	gene:ENSG00000127616:s:10980773-10980852	ENSG00000127616	0
377	gene:ENSG00000117593:t:173831535-173831630	ENSG00000117593	0
378	gene:ENSG00000262879:t:46998700-46998817	ENSG00000262879	0
379	gene:ENSG00000070814:t:150374174-150374386	ENSG00000070814	0
380	gene:ENSG00000105699:t:35266359-35266427	ENSG00000105699	0
381	gene:ENSG00000106100:t:30463536-30463698	ENSG00000106100	1
382	gene:ENSG00000185664:t:55955779-55955863	ENSG00000185664	0
383	gene:ENSG00000112561:s:41723461-41723726	ENSG00000112561	0
384	gene:ENSG00000008516:s:3046681-3047285	ENSG00000008516	0
385	gene:ENSG00000156171:t:111137523-111137878	ENSG00000156171	0
386	gene:ENSG00000124155:t:45427422-45427545	ENSG00000124155	0
387	gene:ENSG00000169398:t:140984078-140984159	ENSG00000169398	0
388	gene:ENSG00000163328:s:174472965-174473364	ENSG00000163328	1
389	gene:ENSG00000160111:s:16895865-16896215	ENSG00000160111	0
390	gene:ENSG00000122696:t:37879400-37880748	ENSG00000122696	0
391	gene:ENSG00000146540:t:1127257-1127635	ENSG00000146540	1
392	gene:ENSG00000232788:s:172465824-172466022	ENSG00000232788	1
393	gene:ENSG00000149179:t:47155156-47155261	ENSG00000149179	0
394	gene:ENSG00000168140:s:4371848-4371993	ENSG00000168140	0
395	gene:ENSG00000091136:s:107926183-107926359	ENSG00000091136	0
396	gene:ENSG00000088727:s:47280952-47281195	ENSG00000088727	0
397	gene:ENSG00000159023:s:29060422-29060484	ENSG00000159023	1
398	gene:ENSG00000139350:s:96907223-96907322	ENSG00000139350	1
399	gene:ENSG00000147535:t:38264739-38265187	ENSG00000147535	0
400	gene:ENSG00000072840:s:5801950-5802094	ENSG00000072840	0
401	gene:ENSG00000197798:s:126234995-126235087	ENSG00000197798	0
402	gene:ENSG00000196151:s:159271702-159271795	ENSG00000196151	0
403	gene:ENSG00000244682:s:161595553-161596243	ENSG00000244682	1
404	gene:ENSG00000270124:s:85583343-85583571	ENSG00000270124	0
405	gene:ENSG00000267952:s:7507052-7507141	ENSG00000267952	0
406	gene:ENSG00000107796:t:88941001-88941390	ENSG00000107796	0
407	gene:ENSG00000133026:t:8513712-8513894	ENSG00000133026	0
408	gene:ENSG00000230487:s:1574683-1574863	ENSG00000230487	0
409	gene:ENSG00000133641:t:88040148-88040265	ENSG00000133641	0
410	gene:ENSG00000145476:s:186201157-186201342	ENSG00000145476	0
411	gene:ENSG00000142552:t:49539008-49539179	ENSG00000142552	0
412	gene:ENSG00000076641:s:81092270-81092692	ENSG00000076641	1
413	gene:ENSG00000051596:t:175917873-175918172	ENSG00000051596	0
414	gene:ENSG00000244682:t:161599571-161600242	ENSG00000244682	1
415	gene:ENSG00000165046:s:38400272-38400409	ENSG00000165046	1
416	gene:ENSG00000140199:t:34256229-34256283	ENSG00000140199	0
417	gene:ENSG00000197563:s:62186844-62187020	ENSG00000197563	0
418	gene:ENSG00000167614:s:54431099-54433711	ENSG00000167614	0
419	gene:ENSG00000174327:s:7036727-7037064	ENSG00000174327	1
420	gene:ENSG00000235257:s:37820916-37821410	ENSG00000235257	1
421	gene:ENSG00000244733:t:79671091-79671133	ENSG00000244733	0
422	gene:ENSG00000072135:t:130368897-130369201	ENSG00000072135	0
423	gene:ENSG00000282826:t:28601603-28601839	ENSG00000282826	0
424	gene:ENSG00000112419:t:143712016-143712336	ENSG00000112419	0
425	gene:ENSG00000171097:s:128842654-128842801	ENSG00000171097	0
426	gene:ENSG00000013573:t:31089886-31090094	ENSG00000013573	0
427	gene:ENSG00000075420:t:172186712-172187298	ENSG00000075420	0
428	gene:ENSG00000159023:t:29060422-29060484	ENSG00000159023	1
429	gene:ENSG00000128694:s:189750534-189750656	ENSG00000128694	0
430	gene:ENSG00000117593:s:173853795-173854646	ENSG00000117593	1
431	gene:ENSG00000277053:s:75200121-75200179	ENSG00000277053	0
432	gene:ENSG00000140749:s:21652532-21652660	ENSG00000140749	1
433	gene:ENSG00000140749:t:21646386-21647492	ENSG00000140749	1
434	gene:ENSG00000134575:s:47245305-47245427	ENSG00000134575	0
435	gene:ENSG00000197375:t:132388787-132389021	ENSG00000197375	1
436	gene:ENSG00000078487:t:100408539-100408662	ENSG00000078487	0
437	gene:ENSG00000213988:s:20105218-20105316	ENSG00000213988	0
438	gene:ENSG00000166839:s:64954141-64954172	ENSG00000166839	1
439	gene:ENSG00000100473:s:30880587-30880734	ENSG00000100473	0
440	gene:ENSG00000104691:t:30751396-30751518	ENSG00000104691	0
441	gene:ENSG00000162927:s:60962826-60962890	ENSG00000162927	1
442	gene:ENSG00000185324:s:89680737-89682842	ENSG00000185324	0
443	gene:ENSG00000078487:s:100409428-100409545	ENSG00000078487	0
444	gene:ENSG00000078487:s:100425030-100425136	ENSG00000078487	0
445	gene:ENSG00000168003:s:62871577-62871669	ENSG00000168003	0
446	gene:ENSG00000187796:s:136366800-136366845	ENSG00000187796	1
447	gene:ENSG00000265257:t:9117838-9117903	ENSG00000265257	0
448	gene:ENSG00000152767:t:98439961-98440043	ENSG00000152767	0
449	gene:ENSG00000122786:s:134933194-134934077	ENSG00000122786	0
450	gene:ENSG00000113812:s:53877214-53877387	ENSG00000113812	0
451	gene:ENSG00000135899:s:230170621-230170915	ENSG00000135899	0
452	gene:ENSG00000213988:t:20117781-20120077	ENSG00000213988	0
453	gene:ENSG00000148985:s:3808461-3808651	ENSG00000148985	0
454	gene:ENSG00000120647:t:428769-428865	ENSG00000120647	1
455	gene:ENSG00000101452:s:38969050-38969214	ENSG00000101452	0
456	gene:ENSG00000122971:s:120727026-120727189	ENSG00000122971	0
457	gene:ENSG00000257433:s:47719147-47719272	ENSG00000257433	1
458	gene:ENSG00000087884:t:77841019-77841060	ENSG00000087884	0
459	gene:ENSG00000268533:t:57438102-57438457	ENSG00000268533	0
460	gene:ENSG00000171970:s:2915147-2915286	ENSG00000171970	1
461	gene:ENSG00000162877:s:205845325-205845557	ENSG00000162877	1
462	gene:ENSG00000106823:s:92502513-92502652	ENSG00000106823	0
463	gene:ENSG00000106635:s:73556937-73557251	ENSG00000106635	0
464	gene:ENSG00000253320:s:102879895-102880214	ENSG00000253320	0
465	gene:ENSG00000070814:t:150360804-150361211	ENSG00000070814	1
466	gene:ENSG00000143942:s:53771907-53771947	ENSG00000143942	0
467	gene:ENSG00000229180:t:66584103-66584466	ENSG00000229180	1
468	gene:ENSG00000240498:t:22046751-22046900	ENSG00000240498	1
469	gene:ENSG00000237310:s:66493706-66494364	ENSG00000237310	0
470	gene:ENSG00000131759:s:40339799-40340067	ENSG00000131759	0
471	gene:ENSG00000179715:t:47234985-47235238	ENSG00000179715	0
472	gene:ENSG00000244005:t:35696377-35696460	ENSG00000244005	0
473	gene:ENSG00000179921:t:218262059-218263859	ENSG00000179921	1
474	gene:ENSG00000104879:s:45307461-45307650	ENSG00000104879	1
475	gene:ENSG00000186998:s:29243445-29243489	ENSG00000186998	1
476	gene:ENSG00000160993:t:102459397-102459922	ENSG00000160993	0
477	gene:ENSG00000126858:t:32207512-32207563	ENSG00000126858	0
478	gene:ENSG00000143669:t:235812971-235813353	ENSG00000143669	1
479	gene:ENSG00000183137:t:109140421-109140675	ENSG00000183137	0
480	gene:ENSG00000121931:s:110949851-110950123	ENSG00000121931	0
481	gene:ENSG00000186998:t:29254203-29254805	ENSG00000186998	1
482	gene:ENSG00000037757:t:13768561-13768581	ENSG00000037757	1
483	gene:ENSG00000278540:t:37339804-37339850	ENSG00000278540	1
484	gene:ENSG00000117593:s:173833376-173833499	ENSG00000117593	0
485	gene:ENSG00000214941:s:15999301-15999650	ENSG00000214941	0
486	gene:ENSG00000105982:t:156654576-156654637	ENSG00000105982	1
487	gene:ENSG00000182718:s:60396967-60397338	ENSG00000182718	0
488	gene:ENSG00000204852:t:110649043-110649430	ENSG00000204852	1
489	gene:ENSG00000168904:s:99279622-99279745	ENSG00000168904	0
490	gene:ENSG00000170271:t:154830327-154831298	ENSG00000170271	0
491	gene:ENSG00000267470:t:37565857-37566089	ENSG00000267470	1
492	gene:ENSG00000170271:s:154834625-154834749	ENSG00000170271	0
493	gene:ENSG00000125246:t:99864818-99865238	ENSG00000125246	0
494	gene:ENSG00000185880:s:44728988-44729552	ENSG00000185880	0
495	gene:ENSG00000233912:s:5186955-5187329	ENSG00000233912	1
496	gene:ENSG00000103888:t:80889471-80889592	ENSG00000103888	0
497	gene:ENSG00000135052:s:86036348-86036813	ENSG00000135052	1
498	gene:ENSG00000234832:s:23351330-23351486	ENSG00000234832	1
499	gene:ENSG00000046653:s:13783364-13783521	ENSG00000046653	0
500	gene:ENSG00000101003:t:25441702-25441776	ENSG00000101003	0
501	gene:ENSG00000113296:t:80072086-80072396	ENSG00000113296	1
502	gene:ENSG00000106829:s:79627374-79627752	ENSG00000106829	1
503	gene:ENSG00000108001:s:129842116-129842293	ENSG00000108001	1
504	gene:ENSG00000164053:s:48459359-48459684	ENSG00000164053	0
505	gene:ENSG00000164053:t:48460110-48460431	ENSG00000164053	0
506	gene:ENSG00000158402:s:138319219-138319374	ENSG00000158402	0
507	gene:ENSG00000149231:s:96389844-96389956	ENSG00000149231	0
508	gene:ENSG00000214941:t:15993757-15993830	ENSG00000214941	0
509	gene:ENSG00000132196:t:162796585-162796677	ENSG00000132196	0
510	gene:ENSG00000175581:t:73842113-73843367	ENSG00000175581	1
511	gene:ENSG00000178445:s:6534708-6534788	ENSG00000178445	1
512	gene:ENSG00000120071:t:46152904-46152969	ENSG00000120071	1
513	gene:ENSG00000136197:t:42908726-42911193	ENSG00000136197	1
514	gene:ENSG00000163596:s:202814702-202814784	ENSG00000163596	1
515	gene:ENSG00000138642:s:88378739-88379147	ENSG00000138642	0
516	gene:ENSG00000253134:s:158275711-158275900	ENSG00000253134	0.5
517	gene:ENSG00000178449:t:50118293-50118584	ENSG00000178449	0
518	gene:ENSG00000137806:s:41394859-41395044	ENSG00000137806	0
519	gene:ENSG00000168734:t:44582549-44582731	ENSG00000168734	1
520	gene:ENSG00000178445:s:6535947-6536236	ENSG00000178445	1
521	gene:ENSG00000258920:s:89417354-89417936	ENSG00000258920	0
522	gene:ENSG00000088727:s:47273552-47273658	ENSG00000088727	1
523	gene:ENSG00000198223:s:1285652-1285920	ENSG00000198223	1
524	gene:ENSG00000255104:t:15706387-15706501	ENSG00000255104	1
525	gene:ENSG00000117009:s:241590204-241590263	ENSG00000117009	0
526	gene:ENSG00000184220:s:99817834-99818043	ENSG00000184220	0
527	gene:ENSG00000255526:s:24231652-24231867	ENSG00000255526	0
528	gene:ENSG00000260083:t:30894548-30895220	ENSG00000260083	0
529	gene:ENSG00000106603:t:43656033-43656153	ENSG00000106603	1
530	gene:ENSG00000278540:s:37358999-37359121	ENSG00000278540	1
531	gene:ENSG00000253392:s:2926697-2926807	ENSG00000253392	1
532	gene:ENSG00000224660:s:15258530-15260884	ENSG00000224660	0
533	gene:ENSG00000187607:t:15706387-15706501	ENSG00000187607	1
534	gene:ENSG00000108774:s:42137762-42137917	ENSG00000108774	0
535	gene:ENSG00000285629:s:6192920-6193064	ENSG00000285629	1
536	gene:ENSG00000179604:s:73310881-73311512	ENSG00000179604	0
537	gene:ENSG00000189152:t:19158319-19159176	ENSG00000189152	1
538	gene:ENSG00000196455:t:130708291-130708492	ENSG00000196455	0
539	gene:ENSG00000087303:s:52007810-52008106	ENSG00000087303	0
540	gene:ENSG00000241399:s:159780005-159780178	ENSG00000241399	1
541	gene:ENSG00000248672:s:159780005-159780178	ENSG00000248672	1
542	gene:ENSG00000129559:s:24231652-24232002	ENSG00000129559	0
543	gene:ENSG00000241399:t:159777938-159777964	ENSG00000241399	1
544	gene:ENSG00000268061:t:47493416-47493638	ENSG00000268061	1
545	gene:ENSG00000183087:s:113847878-113848265	ENSG00000183087	1
546	gene:ENSG00000131969:t:50901829-50901911	ENSG00000131969	0
547	gene:ENSG00000248672:t:159777938-159777964	ENSG00000248672	1
548	gene:ENSG00000101162:s:59019254-59019579	ENSG00000101162	1
549	gene:ENSG00000136098:s:52143915-52143987	ENSG00000136098	1
550	gene:ENSG00000112096:t:159738990-159739045	ENSG00000112096	1
551	gene:ENSG00000178445:t:6565354-6565861	ENSG00000178445	0
552	gene:ENSG00000072163:s:127654424-127654544	ENSG00000072163	0
553	gene:ENSG00000154814:s:16271659-16271722	ENSG00000154814	0
554	gene:ENSG00000179344:s:32661347-32661614	ENSG00000179344	0
555	gene:ENSG00000113648:s:135399749-135399914	ENSG00000113648	1
556	gene:ENSG00000244482:s:54240274-54240576	ENSG00000244482	0
557	gene:ENSG00000115944:t:42335627-42335745	ENSG00000115944	1
558	gene:ENSG00000162877:s:205842676-205842751	ENSG00000162877	0
559	gene:ENSG00000187118:s:28291801-28292095	ENSG00000187118	0
560	gene:ENSG00000204577:t:54217319-54217698	ENSG00000204577	0
561	gene:ENSG00000008516:t:3050009-3050144	ENSG00000008516	1
562	gene:ENSG00000146410:s:136249976-136250335	ENSG00000146410	0
563	gene:ENSG00000046653:s:13777289-13777425	ENSG00000046653	0
564	gene:ENSG00000078269:s:158059257-158059537	ENSG00000078269	0
565	gene:ENSG00000171843:t:20365669-20365744	ENSG00000171843	0
566	gene:ENSG00000156411:s:103914412-103914633	ENSG00000156411	1
567	gene:ENSG00000181350:t:16447845-16448294	ENSG00000181350	0
568	gene:ENSG00000105176:t:29971093-29971227	ENSG00000105176	0
569	gene:ENSG00000184083:t:54080232-54080289	ENSG00000184083	0
570	gene:ENSG00000168517:s:45162747-45162859	ENSG00000168517	0
571	gene:ENSG00000099998:s:24231384-24231530	ENSG00000099998	1
572	gene:ENSG00000137135:t:35664253-35664492	ENSG00000137135	0
573	gene:ENSG00000254681:t:18383366-18383509	ENSG00000254681	0
574	gene:ENSG00000181350:s:16462187-16462386	ENSG00000181350	0
575	gene:ENSG00000152464:s:15097420-15098133	ENSG00000152464	0
576	gene:ENSG00000265962:s:8707070-8707621	ENSG00000265962	0
577	gene:ENSG00000146409:t:132787434-132787581	ENSG00000146409	0
578	gene:ENSG00000239213:t:136841726-136842569	ENSG00000239213	0
579	gene:ENSG00000198363:t:61656128-61661926	ENSG00000198363	1
580	gene:ENSG00000215039:s:6446961-6447087	ENSG00000215039	0
581	gene:ENSG00000160439:s:55056593-55056808	ENSG00000160439	1
582	gene:ENSG00000266049:t:2752488-2752665	ENSG00000266049	0
583	gene:ENSG00000008441:t:13087989-13088136	ENSG00000008441	0
584	gene:ENSG00000146410:t:136244765-136244869	ENSG00000146410	0
585	gene:ENSG00000158019:t:28310082-28310153	ENSG00000158019	1
586	gene:ENSG00000046653:s:13776167-13776303	ENSG00000046653	0
587	gene:ENSG00000128886:s:43775525-43775610	ENSG00000128886	0
588	gene:ENSG00000079308:t:217836015-217836211	ENSG00000079308	0.5
589	gene:ENSG00000106351:s:100539211-100539567	ENSG00000106351	0
590	gene:ENSG00000042317:s:88396156-88396203	ENSG00000042317	0
591	gene:ENSG00000176473:t:100529068-100529624	ENSG00000176473	0
592	gene:ENSG00000165046:t:38407333-38407463	ENSG00000165046	1
593	gene:ENSG00000164308:t:96901506-96901702	ENSG00000164308	0
594	gene:ENSG00000285728:t:42660840-42660904	ENSG00000285728	0
595	gene:ENSG00000046653:t:13777289-13777425	ENSG00000046653	0
596	gene:ENSG00000258352:s:47138215-47138370	ENSG00000258352	0
597	gene:ENSG00000106603:s:43665658-43665722	ENSG00000106603	0
598	gene:ENSG00000197081:t:160102519-160103049	ENSG00000197081	0
599	gene:ENSG00000147905:t:37160055-37160938	ENSG00000147905	0
600	gene:ENSG00000079435:t:42410307-42410842	ENSG00000079435	0
601	gene:ENSG00000253320:t:102879895-102880214	ENSG00000253320	0
602	gene:ENSG00000137145:s:19316621-19316839	ENSG00000137145	0
603	gene:ENSG00000134072:s:9769832-9769992	ENSG00000134072	1
604	gene:ENSG00000075073:s:69407084-69407280	ENSG00000075073	1
605	gene:ENSG00000133226:t:24654290-24654343	ENSG00000133226	1
606	gene:ENSG00000110844:s:49635843-49635993	ENSG00000110844	0
607	gene:ENSG00000103426:t:4343207-4343648	ENSG00000103426	0
608	gene:ENSG00000152061:t:174877392-174877605	ENSG00000152061	0
609	gene:ENSG00000165264:t:32568317-32568430	ENSG00000165264	0
610	gene:ENSG00000154723:s:25734333-25734398	ENSG00000154723	0
611	gene:ENSG00000131374:s:18013655-18013774	ENSG00000131374	1
612	gene:ENSG00000272602:t:67840-68500	ENSG00000272602	0
613	gene:ENSG00000165046:s:38402525-38402644	ENSG00000165046	1
614	gene:ENSG00000285959:t:22030280-22030617	ENSG00000285959	0
615	gene:ENSG00000186638:s:34263101-34263172	ENSG00000186638	1
616	gene:ENSG00000214941:s:15986800-15986892	ENSG00000214941	0
617	gene:ENSG00000129559:t:24226605-24228712	ENSG00000129559	1
618	gene:ENSG00000251247:s:36862917-36863151	ENSG00000251247	0
619	gene:ENSG00000285628:t:18334851-18335174	ENSG00000285628	0
620	gene:ENSG00000152061:s:174874458-174874506	ENSG00000152061	0
621	gene:ENSG00000184154:s:72089026-72089279	ENSG00000184154	0
622	gene:ENSG00000121931:s:110963621-110964079	ENSG00000121931	1
623	gene:ENSG00000219626:t:24137909-24138100	ENSG00000219626	1
624	gene:ENSG00000140105:s:100374136-100374265	ENSG00000140105	0
625	gene:ENSG00000259986:t:83180665-83181021	ENSG00000259986	0
626	gene:ENSG00000073792:t:185698299-185698347	ENSG00000073792	1
627	gene:ENSG00000277053:s:75192047-75192230	ENSG00000277053	0
628	gene:ENSG00000176927:s:29929817-29929968	ENSG00000176927	0
629	gene:ENSG00000122432:t:84565841-na	ENSG00000122432	1
630	gene:ENSG00000178078:t:4332022-4332078	ENSG00000178078	0
631	gene:ENSG00000160201:s:43100992-43101907	ENSG00000160201	0
632	gene:ENSG00000154814:s:16269126-16269275	ENSG00000154814	0
633	gene:ENSG00000270231:t:120449155-120449510	ENSG00000270231	0
634	gene:ENSG00000072840:s:5804730-5804841	ENSG00000072840	0
635	gene:ENSG00000113296:t:80078835-80078969	ENSG00000113296	1
636	gene:ENSG00000223969:t:90591716-90591972	ENSG00000223969	0
637	gene:ENSG00000204370:t:112119292-112120013	ENSG00000204370	0
638	gene:ENSG00000165995:t:18539194-18543557	ENSG00000165995	0
639	gene:ENSG00000187010:t:25306326-25306949	ENSG00000187010	0
640	gene:ENSG00000285756:t:3905280-3906232	ENSG00000285756	1
641	gene:ENSG00000165995:t:18536101-18536196	ENSG00000165995	0
642	gene:ENSG00000162377:t:52692727-52692867	ENSG00000162377	0
643	gene:ENSG00000229425:t:15511118-15511381	ENSG00000229425	1
644	gene:ENSG00000124772:t:36754233-36756321	ENSG00000124772	0
645	gene:ENSG00000161860:s:12918222-12918337	ENSG00000161860	1
646	gene:ENSG00000160255:t:44907987-44908284	ENSG00000160255	0
647	gene:ENSG00000085433:s:108995580-108995837	ENSG00000085433	1
648	gene:ENSG00000244482:s:54241576-54241878	ENSG00000244482	1
649	gene:ENSG00000051180:t:40718805-40718886	ENSG00000051180	0
650	gene:ENSG00000285396:t:40718805-40718899	ENSG00000285396	0
651	gene:ENSG00000231584:t:96019201-96019274	ENSG00000231584	0
652	gene:ENSG00000188672:s:25388976-25389113	ENSG00000188672	0
653	gene:ENSG00000198453:t:36936655-36937034	ENSG00000198453	1
654	gene:ENSG00000187010:s:25290641-25290818	ENSG00000187010	0
655	gene:ENSG00000245571:t:59135755-59136281	ENSG00000245571	0
656	gene:ENSG00000285628:s:18321017-18321124	ENSG00000285628	0
657	gene:ENSG00000187010:t:25303322-25303459	ENSG00000187010	0
658	gene:ENSG00000187010:t:25300946-25301104	ENSG00000187010	0
659	gene:ENSG00000228956:t:18473712-18473858	ENSG00000228956	0.5
660	gene:ENSG00000248993:s:32952946-32953122	ENSG00000248993	1
661	gene:ENSG00000170175:t:7454297-7454520	ENSG00000170175	1
662	gene:ENSG00000128059:s:56435350-56435615	ENSG00000128059	0
663	gene:ENSG00000239213:t:136846528-136846586	ENSG00000239213	0
664	gene:ENSG00000100116:t:37809623-37810157	ENSG00000100116	0
665	gene:ENSG00000181773:s:27392644-27392737	ENSG00000181773	0
666	gene:ENSG00000175899:s:9089200-9089251	ENSG00000175899	0
667	gene:ENSG00000183087:s:113838069-113838344	ENSG00000183087	0
668	gene:ENSG00000137135:s:35664008-35664126	ENSG00000137135	0
669	gene:ENSG00000265749:s:8378451-8378644	ENSG00000265749	1
670	gene:ENSG00000173805:s:41727762-41727932	ENSG00000173805	0
671	gene:ENSG00000113296:t:80082360-80082545	ENSG00000113296	1
672	gene:ENSG00000138111:t:102465981-102466087	ENSG00000138111	1
673	gene:ENSG00000213741:s:49597475-49599164	ENSG00000213741	1
674	gene:ENSG00000159618:t:57574815-57575092	ENSG00000159618	1
675	gene:ENSG00000187010:t:25328898-25330445	ENSG00000187010	1
676	gene:ENSG00000185664:s:55955274-55955382	ENSG00000185664	0
677	gene:ENSG00000187010:s:25303322-25303459	ENSG00000187010	0
678	gene:ENSG00000167995:s:61958146-61958929	ENSG00000167995	0
679	gene:ENSG00000173898:s:66687868-66687918	ENSG00000173898	1
680	gene:ENSG00000181381:s:168400826-168400978	ENSG00000181381	0
681	gene:ENSG00000106823:s:92535933-92536092	ENSG00000106823	0
682	gene:ENSG00000265479:s:77011880-77012019	ENSG00000265479	0
683	gene:ENSG00000135052:s:86040739-86040868	ENSG00000135052	0
684	gene:ENSG00000139684:s:46790597-46790661	ENSG00000139684	0
685	gene:ENSG00000137806:s:41402144-41402444	ENSG00000137806	0
686	gene:ENSG00000049246:t:7842626-7845177	ENSG00000049246	0
687	gene:ENSG00000175832:s:43529135-43529236	ENSG00000175832	0
688	gene:ENSG00000197558:t:149833807-149833979	ENSG00000197558	0.5
689	gene:ENSG00000113296:s:80079062-80079350	ENSG00000113296	1
690	gene:ENSG00000106823:s:92522575-92522893	ENSG00000106823	0
691	gene:ENSG00000196628:s:55422154-55422512	ENSG00000196628	0
692	gene:ENSG00000105750:t:20946300-20946389	ENSG00000105750	1
693	gene:ENSG00000188343:s:93726394-93726704	ENSG00000188343	0
694	gene:ENSG00000173898:s:66686793-66687167	ENSG00000173898	1
695	gene:ENSG00000187624:s:410327-410646	ENSG00000187624	0
696	gene:ENSG00000165995:s:18536101-18536196	ENSG00000165995	0
697	gene:ENSG00000160439:s:55062968-55063217	ENSG00000160439	0
698	gene:ENSG00000111644:s:6647324-6647460	ENSG00000111644	0
699	gene:ENSG00000188343:s:93709771-93709875	ENSG00000188343	0
700	gene:ENSG00000188343:t:93728205-93731527	ENSG00000188343	0
701	gene:ENSG00000103415:s:4483637-4483754	ENSG00000103415	0
702	gene:ENSG00000135052:t:86033282-86033395	ENSG00000135052	0
703	gene:ENSG00000261582:t:35279180-35279206	ENSG00000261582	0
704	gene:ENSG00000106772:t:76651968-76652683	ENSG00000106772	0
705	gene:ENSG00000162739:s:160495723-160496393	ENSG00000162739	0
706	gene:ENSG00000168778:s:123692658-123692723	ENSG00000168778	0
707	gene:ENSG00000130529:s:49200611-49200785	ENSG00000130529	0.5
708	gene:ENSG00000167930:t:248244-248397	ENSG00000167930	0
709	gene:ENSG00000278996:s:8208227-8208238	ENSG00000278996	0
710	gene:ENSG00000183087:t:113838069-113838344	ENSG00000183087	1
711	gene:ENSG00000162877:t:205842676-205842751	ENSG00000162877	0
712	gene:ENSG00000186638:t:34263101-34263172	ENSG00000186638	0
713	gene:ENSG00000106012:t:2567116-2567163	ENSG00000106012	0
714	gene:ENSG00000241978:s:110127646-110128012	ENSG00000241978	0
715	gene:ENSG00000125744:t:45485935-45486113	ENSG00000125744	0
716	gene:ENSG00000168096:t:4729358-4730246	ENSG00000168096	0
717	gene:ENSG00000162877:s:205841811-205841889	ENSG00000162877	0
718	gene:ENSG00000229391:s:32555266-32555763	ENSG00000229391	0
719	gene:ENSG00000125744:t:45488760-45489103	ENSG00000125744	1
720	gene:ENSG00000101000:s:35172073-35172224	ENSG00000101000	1
721	gene:ENSG00000188343:t:93726394-93726704	ENSG00000188343	1
722	gene:ENSG00000113296:s:80082360-80082545	ENSG00000113296	1
723	gene:ENSG00000204220:s:33289302-33289624	ENSG00000204220	1
724	gene:ENSG00000078487:t:100425030-100425136	ENSG00000078487	0
725	gene:ENSG00000183378:t:7689923-7690013	ENSG00000183378	0
726	gene:ENSG00000274615:t:38111401-38111522	ENSG00000274615	1
727	gene:ENSG00000276778:s:158362193-158362541	ENSG00000276778	0
728	gene:ENSG00000198502:s:32518489-32518666	ENSG00000198502	0
729	gene:ENSG00000162877:s:205829833-205830552	ENSG00000162877	0
730	gene:ENSG00000235257:s:37834679-37835163	ENSG00000235257	0
731	gene:ENSG00000135436:s:49603185-49603408	ENSG00000135436	0
732	gene:ENSG00000135436:t:49601007-49601134	ENSG00000135436	0
733	gene:ENSG00000205746:s:18352405-18352476	ENSG00000205746	0
734	gene:ENSG00000184831:s:23840009-23840405	ENSG00000184831	1
735	gene:ENSG00000257433:t:47719147-47719272	ENSG00000257433	1
736	gene:ENSG00000145113:t:195746765-195747380	ENSG00000145113	0.5
737	gene:ENSG00000125744:s:45492833-45493378	ENSG00000125744	1
738	gene:ENSG00000162877:t:205829833-205830552	ENSG00000162877	0
739	gene:ENSG00000214967:s:16387611-16387806	ENSG00000214967	0
740	gene:ENSG00000234745:t:na-31350144	ENSG00000234745	0.5
741	gene:ENSG00000280441:t:8395923-8395927	ENSG00000280441	0

## Sheet: Background 1
	LSV	Gene	Average Probability Signal
0	gene:ENSG00000125954:s:65015381-65015716	ENSG00000125954	0
1	gene:ENSG00000128731:s:28280034-28280287	ENSG00000128731	0
2	gene:ENSG00000177025:s:57974099-57974203	ENSG00000177025	0
3	gene:ENSG00000049769:t:49280776-49281461	ENSG00000049769	0
4	gene:ENSG00000038945:t:16177886-16177992	ENSG00000038945	0
5	gene:ENSG00000116171:t:52954740-52954804	ENSG00000116171	0
6	gene:ENSG00000133302:s:94662298-94662351	ENSG00000133302	0
7	gene:ENSG00000012048:s:43099775-43099880	ENSG00000012048	0
8	gene:ENSG00000258667:t:61721596-61722246	ENSG00000258667	0
9	gene:ENSG00000240184:t:141510947-141512979	ENSG00000240184	0
10	gene:ENSG00000081923:t:57706490-57706986	ENSG00000081923	0.5
11	gene:ENSG00000175899:s:9068740-9069078	ENSG00000175899	0
12	gene:ENSG00000136378:s:78762107-78762565	ENSG00000136378	0
13	gene:ENSG00000002919:t:48118704-48118799	ENSG00000002919	0
14	gene:ENSG00000196628:s:55320568-55320881	ENSG00000196628	1
15	gene:ENSG00000152767:s:98438804-98438872	ENSG00000152767	1
16	gene:ENSG00000101347:s:36940165-36941111	ENSG00000101347	0
17	gene:ENSG00000161912:s:41108949-41109904	ENSG00000161912	0
18	gene:ENSG00000284922:t:72108605-72110782	ENSG00000284922	0
19	gene:ENSG00000157637:s:81260238-81260394	ENSG00000157637	0
20	gene:ENSG00000152767:t:98439107-98439196	ENSG00000152767	0
21	gene:ENSG00000115339:s:165761843-165762054	ENSG00000115339	0
22	gene:ENSG00000214176:s:64821767-64822052	ENSG00000214176	0
23	gene:ENSG00000070814:s:150367407-150367917	ENSG00000070814	1
24	gene:ENSG00000244482:t:54240274-54240576	ENSG00000244482	0
25	gene:ENSG00000111215:s:10846992-10847194	ENSG00000111215	0
26	gene:ENSG00000204428:t:31676684-31677120	ENSG00000204428	1
27	gene:ENSG00000134851:t:55416846-55417463	ENSG00000134851	1
28	gene:ENSG00000105426:s:5210679-5210805	ENSG00000105426	1
29	gene:ENSG00000174501:s:95951348-95951408	ENSG00000174501	0
30	gene:ENSG00000171219:s:64826470-64826564	ENSG00000171219	0
31	gene:ENSG00000162927:s:60960392-60960517	ENSG00000162927	0
32	gene:ENSG00000008311:s:122101371-122101438	ENSG00000008311	1
33	gene:ENSG00000182095:s:5421060-5421489	ENSG00000182095	0
34	gene:ENSG00000243064:s:14287550-14287697	ENSG00000243064	0
35	gene:ENSG00000122970:t:110146953-110147048	ENSG00000122970	0
36	gene:ENSG00000276778:s:158326060-158326207	ENSG00000276778	1
37	gene:ENSG00000073849:s:186996548-186996673	ENSG00000073849	1
38	gene:ENSG00000162522:t:32768652-32768946	ENSG00000162522	0
39	gene:ENSG00000005007:t:18845980-18846119	ENSG00000005007	0
40	gene:ENSG00000168827:s:158690163-158690586	ENSG00000168827	1
41	gene:ENSG00000142539:s:50418493-50418985	ENSG00000142539	1
42	gene:ENSG00000016864:s:52704724-52704952	ENSG00000016864	0
43	gene:ENSG00000271699:t:29364684-29365059	ENSG00000271699	0
44	gene:ENSG00000145916:s:178143942-178144108	ENSG00000145916	0
45	gene:ENSG00000125454:s:75283423-75283593	ENSG00000125454	0
46	gene:ENSG00000198106:t:29364684-29365059	ENSG00000198106	1
47	gene:ENSG00000008382:t:4345745-4345981	ENSG00000008382	0
48	gene:ENSG00000008382:s:4343605-4343994	ENSG00000008382	0
49	gene:ENSG00000229839:s:62137549-62137605	ENSG00000229839	1
50	gene:ENSG00000152284:s:85306451-85306559	ENSG00000152284	1
51	gene:ENSG00000162139:t:74994509-74995190	ENSG00000162139	1
52	gene:ENSG00000277991:t:7670167-7671382	ENSG00000277991	0
53	gene:ENSG00000134851:t:55411614-55412156	ENSG00000134851	1
54	gene:ENSG00000196081:s:23250240-23250390	ENSG00000196081	1
55	gene:ENSG00000148737:s:112968330-112968394	ENSG00000148737	0
56	gene:ENSG00000198860:t:184070616-184071220	ENSG00000198860	1
57	gene:ENSG00000073849:s:187021855-187022004	ENSG00000073849	1
58	gene:ENSG00000153317:t:130358013-130358165	ENSG00000153317	1
59	gene:ENSG00000138378:s:191069693-191069771	ENSG00000138378	0
60	gene:ENSG00000172243:s:10127446-10127853	ENSG00000172243	0
61	gene:ENSG00000157637:t:81253073-81253240	ENSG00000157637	0
62	gene:ENSG00000083290:s:19795622-19795725	ENSG00000083290	0
63	gene:ENSG00000188554:s:43180795-43180817	ENSG00000188554	0
64	gene:ENSG00000119661:t:73687259-73687385	ENSG00000119661	0
65	gene:ENSG00000137171:t:43069981-43070455	ENSG00000137171	1
66	gene:ENSG00000261553:t:75604769-na	ENSG00000261553	0
67	gene:ENSG00000257365:t:65027387-65027599	ENSG00000257365	1
68	gene:ENSG00000187118:s:28292736-28292964	ENSG00000187118	1
69	gene:ENSG00000263766:s:47636512-47636601	ENSG00000263766	0
70	gene:ENSG00000090661:t:8241341-8241457	ENSG00000090661	1
71	gene:ENSG00000075711:t:197130802-197130978	ENSG00000075711	1
72	gene:ENSG00000101638:s:46756378-46757169	ENSG00000101638	0
73	gene:ENSG00000083290:t:19785937-19786086	ENSG00000083290	0
74	gene:ENSG00000141526:s:82236129-82236457	ENSG00000141526	0
75	gene:ENSG00000129646:s:76279041-76279142	ENSG00000129646	1
76	gene:ENSG00000150045:t:9844418-9845007	ENSG00000150045	1
77	gene:ENSG00000186638:s:34255735-34257981	ENSG00000186638	0
78	gene:ENSG00000160469:t:55311911-55312533	ENSG00000160469	0
79	gene:ENSG00000177238:s:31222827-31222945	ENSG00000177238	1
80	gene:ENSG00000138175:s:102714273-102714407	ENSG00000138175	0
81	gene:ENSG00000139618:s:32363179-32363533	ENSG00000139618	0
82	gene:ENSG00000213799:s:53345506-53345632	ENSG00000213799	0.5
83	gene:ENSG00000175265:s:34437398-34437466	ENSG00000175265	0
84	gene:ENSG00000100578:t:58429363-58429433	ENSG00000100578	0
85	gene:ENSG00000168807:t:69299588-69299774	ENSG00000168807	0
86	gene:ENSG00000081985:t:67326735-67326849	ENSG00000081985	0
87	gene:ENSG00000178852:t:47361378-47361521	ENSG00000178852	1
88	gene:ENSG00000204577:t:54222278-54222562	ENSG00000204577	0
89	gene:ENSG00000221946:s:35148694-35149695	ENSG00000221946	0
90	gene:ENSG00000078269:t:158081109-158081327	ENSG00000078269	0
91	gene:ENSG00000205810:s:10416667-10416767	ENSG00000205810	0
92	gene:ENSG00000255641:s:10416667-10416767	ENSG00000255641	0.5
93	gene:ENSG00000118690:s:108876143-108876350	ENSG00000118690	0
94	gene:ENSG00000119684:s:75039911-75040024	ENSG00000119684	0
95	gene:ENSG00000277258:s:38738353-38738451	ENSG00000277258	0
96	gene:ENSG00000100490:s:50359028-50359149	ENSG00000100490	0
97	gene:ENSG00000157827:t:152640791-152640914	ENSG00000157827	0
98	gene:ENSG00000175274:t:44941003-44941077	ENSG00000175274	0
99	gene:ENSG00000285396:s:40701064-40701201	ENSG00000285396	0
100	gene:ENSG00000261216:s:11908208-11908479	ENSG00000261216	1
101	gene:ENSG00000088305:s:32784690-32784859	ENSG00000088305	0
102	gene:ENSG00000165046:t:38392542-38393118	ENSG00000165046	0
103	gene:ENSG00000116005:s:70275514-70275666	ENSG00000116005	0
104	gene:ENSG00000064547:t:19627397-19627504	ENSG00000064547	0
105	gene:ENSG00000186998:s:29234305-29234349	ENSG00000186998	0
106	gene:ENSG00000169239:t:15764578-15764911	ENSG00000169239	1
107	gene:ENSG00000177479:s:48944982-48945181	ENSG00000177479	1
108	gene:ENSG00000117262:t:145623054-145623224	ENSG00000117262	0.5
109	gene:ENSG00000011426:t:36419244-36419479	ENSG00000011426	0
110	gene:ENSG00000088766:t:6028271-6028725	ENSG00000088766	1
111	gene:ENSG00000109534:s:109815510-109815545	ENSG00000109534	1
112	gene:ENSG00000135541:t:135323162-135323434	ENSG00000135541	0
113	gene:ENSG00000166582:t:16347211-16347717	ENSG00000166582	0
114	gene:ENSG00000159231:t:36137528-36137932	ENSG00000159231	0
115	gene:ENSG00000111481:t:54325559-54325682	ENSG00000111481	0
116	gene:ENSG00000136122:t:72743537-72743602	ENSG00000136122	0
117	gene:ENSG00000124587:s:42973921-42974105	ENSG00000124587	0
118	gene:ENSG00000163625:s:84849673-84850025	ENSG00000163625	0
119	gene:ENSG00000166348:s:73571421-73571513	ENSG00000166348	0
120	gene:ENSG00000226259:s:70434179-70434266	ENSG00000226259	0
121	gene:ENSG00000139618:t:32370402-32370557	ENSG00000139618	0
122	gene:ENSG00000154721:s:25698677-25698879	ENSG00000154721	0
123	gene:ENSG00000280279:t:65830-66314	ENSG00000280279	0
124	gene:ENSG00000108797:s:42697903-42697950	ENSG00000108797	1
125	gene:ENSG00000154920:s:50376066-50376193	ENSG00000154920	0
126	gene:ENSG00000145012:s:188225405-188225527	ENSG00000145012	1
127	gene:ENSG00000015568:t:109813460-109813771	ENSG00000015568	0
128	gene:ENSG00000182578:s:150060862-150060972	ENSG00000182578	0
129	gene:ENSG00000198885:t:96326642-96330517	ENSG00000198885	1
130	gene:ENSG00000118193:s:200580254-200580415	ENSG00000118193	0
131	gene:ENSG00000254681:s:18394371-18395042	ENSG00000254681	0
132	gene:ENSG00000071242:t:166469841-166469905	ENSG00000071242	0
133	gene:ENSG00000229839:s:62146266-62146515	ENSG00000229839	0
134	gene:ENSG00000146409:s:132772132-132772249	ENSG00000146409	0
135	gene:ENSG00000163993:s:6693069-6694070	ENSG00000163993	0
136	gene:ENSG00000042062:s:50610853-50611009	ENSG00000042062	1
137	gene:ENSG00000227373:s:174159917-174160004	ENSG00000227373	0
138	gene:ENSG00000110628:t:2921968-2922203	ENSG00000110628	0
139	gene:ENSG00000116005:t:70259360-70259566	ENSG00000116005	0
140	gene:ENSG00000256683:t:51979808-51979935	ENSG00000256683	0
141	gene:ENSG00000259314:t:90604225-90604463	ENSG00000259314	0
142	gene:ENSG00000243478:t:200768420-200768529	ENSG00000243478	0
143	gene:ENSG00000258667:s:61726497-61726818	ENSG00000258667	0
144	gene:ENSG00000148925:s:13445024-13445181	ENSG00000148925	0
145	gene:ENSG00000237298:t:178531314-178531580	ENSG00000237298	0
146	gene:ENSG00000117280:s:205774833-205775091	ENSG00000117280	0
147	gene:ENSG00000125648:s:6457503-6457590	ENSG00000125648	0
148	gene:ENSG00000154027:t:77535847-77535885	ENSG00000154027	1
149	gene:ENSG00000005961:t:44372180-44372423	ENSG00000005961	0
150	gene:ENSG00000178234:s:152103112-152104892	ENSG00000178234	1
151	gene:ENSG00000046653:t:13773865-13774624	ENSG00000046653	0
152	gene:ENSG00000131828:s:19352829-19353408	ENSG00000131828	1
153	gene:ENSG00000108468:t:48074829-48075100	ENSG00000108468	0
154	gene:ENSG00000131016:s:151305747-151306280	ENSG00000131016	1
155	gene:ENSG00000083290:s:19841489-19841547	ENSG00000083290	0
156	gene:ENSG00000088727:s:47240801-47241015	ENSG00000088727	0
157	gene:ENSG00000106823:s:92505533-92505690	ENSG00000106823	0
158	gene:ENSG00000179406:t:66427949-66428040	ENSG00000179406	1
159	gene:ENSG00000188672:t:25388976-25389113	ENSG00000188672	0
160	gene:ENSG00000188672:s:25390749-25391002	ENSG00000188672	0
161	gene:ENSG00000240344:s:200881199-200881300	ENSG00000240344	0
162	gene:ENSG00000174123:t:38776110-38776426	ENSG00000174123	0
163	gene:ENSG00000122970:s:110128046-110128149	ENSG00000122970	0
164	gene:ENSG00000260238:s:156236045-156236483	ENSG00000260238	1
165	gene:ENSG00000156170:t:94975817-94975983	ENSG00000156170	1
166	gene:ENSG00000204577:s:54222943-54223087	ENSG00000204577	0
167	gene:ENSG00000005189:t:20806952-20807091	ENSG00000005189	0
168	gene:ENSG00000145012:t:188341656-188341859	ENSG00000145012	0
169	gene:ENSG00000170293:t:32367872-32367988	ENSG00000170293	1
170	gene:ENSG00000167491:t:19427696-19427992	ENSG00000167491	0
171	gene:ENSG00000103888:t:80933245-80933460	ENSG00000103888	0
172	gene:ENSG00000184182:s:237973649-237973776	ENSG00000184182	0
173	gene:ENSG00000183087:s:113863575-113863741	ENSG00000183087	1
174	gene:ENSG00000271816:t:73728379-73728587	ENSG00000271816	1
175	gene:ENSG00000091136:s:107937090-107937277	ENSG00000091136	0
176	gene:ENSG00000108465:s:47971008-47971154	ENSG00000108465	1
177	gene:ENSG00000135913:t:218471059-218471214	ENSG00000135913	0
178	gene:ENSG00000185710:s:21889849-21890113	ENSG00000185710	0
179	gene:ENSG00000170502:t:87434981-87435031	ENSG00000170502	0
180	gene:ENSG00000183281:t:87012302-87013119	ENSG00000183281	0
181	gene:ENSG00000109775:s:185407936-185408078	ENSG00000109775	0
182	gene:ENSG00000096872:s:26978128-26978263	ENSG00000096872	0
183	gene:ENSG00000285812:s:1099718-1099792	ENSG00000285812	0
184	gene:ENSG00000072858:s:113619680-113619915	ENSG00000072858	0
185	gene:ENSG00000196296:t:28894155-28894243	ENSG00000196296	1
186	gene:ENSG00000103888:s:80931859-80932039	ENSG00000103888	0
187	gene:ENSG00000226688:s:95907778-95907883	ENSG00000226688	0.5
188	gene:ENSG00000161010:t:179844152-179844325	ENSG00000161010	1
189	gene:ENSG00000162927:s:60953933-60953988	ENSG00000162927	1
190	gene:ENSG00000215126:s:41183564-41183660	ENSG00000215126	1
191	gene:ENSG00000142599:s:8525759-8526039	ENSG00000142599	0.5
192	gene:ENSG00000138642:t:88385499-88385575	ENSG00000138642	0
193	gene:ENSG00000162066:s:2520984-2521128	ENSG00000162066	1
194	gene:ENSG00000164292:s:95783582-95783963	ENSG00000164292	0
195	gene:ENSG00000214212:s:10848402-10848539	ENSG00000214212	0
196	gene:ENSG00000240230:t:899419-899537	ENSG00000240230	0
197	gene:ENSG00000105963:t:899419-899537	ENSG00000105963	0
198	gene:ENSG00000184792:t:30888223-30888340	ENSG00000184792	1
199	gene:ENSG00000277149:s:72815082-72815481	ENSG00000277149	1
200	gene:ENSG00000184154:t:72089026-72089279	ENSG00000184154	1
201	gene:ENSG00000260238:t:156242553-156242591	ENSG00000260238	1
202	gene:ENSG00000092208:s:39124992-39125036	ENSG00000092208	0
203	gene:ENSG00000168769:s:105190163-105190703	ENSG00000168769	0
204	gene:ENSG00000141568:s:82625389-82625914	ENSG00000141568	0
205	gene:ENSG00000091879:t:6521178-6521410	ENSG00000091879	0
206	gene:ENSG00000179406:s:66411615-66411702	ENSG00000179406	0
207	gene:ENSG00000134779:t:36781799-36781922	ENSG00000134779	1
208	gene:ENSG00000113231:s:77421821-77421988	ENSG00000113231	0
209	gene:ENSG00000284762:s:77421821-77421988	ENSG00000284762	0
210	gene:ENSG00000007129:t:41586435-41586844	ENSG00000007129	1
211	gene:ENSG00000125630:t:112546934-112547179	ENSG00000125630	0
212	gene:ENSG00000011198:s:43718443-43722725	ENSG00000011198	0
213	gene:ENSG00000133302:s:94630503-94630743	ENSG00000133302	0
214	gene:ENSG00000104870:t:49513255-49513473	ENSG00000104870	1
215	gene:ENSG00000163156:s:151163931-151164036	ENSG00000163156	0
216	gene:ENSG00000146410:s:136248691-136249153	ENSG00000146410	0
217	gene:ENSG00000111348:s:14956176-14956333	ENSG00000111348	1
218	gene:ENSG00000087303:s:52028623-52028850	ENSG00000087303	0
219	gene:ENSG00000196151:t:159271702-159271795	ENSG00000196151	1
220	gene:ENSG00000141627:t:49321125-49321377	ENSG00000141627	1
221	gene:ENSG00000131437:t:132726293-132726498	ENSG00000131437	1
222	gene:ENSG00000131437:s:132734205-132734478	ENSG00000131437	0
223	gene:ENSG00000184792:s:30888223-30888340	ENSG00000184792	1
224	gene:ENSG00000109775:t:185405780-185406168	ENSG00000109775	0
225	gene:ENSG00000136237:s:22317987-22318037	ENSG00000136237	1
226	gene:ENSG00000134470:s:5977405-5977611	ENSG00000134470	0
227	gene:ENSG00000074219:t:49343046-49343398	ENSG00000074219	0
228	gene:ENSG00000139163:s:22659014-22659154	ENSG00000139163	1
229	gene:ENSG00000172803:s:65850431-65850563	ENSG00000172803	1
230	gene:ENSG00000162777:s:111195139-111195828	ENSG00000162777	1
231	gene:ENSG00000135749:t:233112799-233112966	ENSG00000135749	0
232	gene:ENSG00000161010:s:179847357-179848066	ENSG00000161010	1
233	gene:ENSG00000147099:t:72473416-72475729	ENSG00000147099	1
234	gene:ENSG00000159618:s:57567451-57567849	ENSG00000159618	1
235	gene:ENSG00000071246:t:76775892-76776273	ENSG00000071246	0
236	gene:ENSG00000103472:t:29084443-29084532	ENSG00000103472	1
237	gene:ENSG00000284671:t:29084443-29084532	ENSG00000284671	0
238	gene:ENSG00000119986:t:97677424-97678025	ENSG00000119986	0
239	gene:ENSG00000151116:t:18575347-18575412	ENSG00000151116	0
240	gene:ENSG00000128567:t:131506579-131506927	ENSG00000128567	1
241	gene:ENSG00000183889:s:16344308-16344452	ENSG00000183889	1
242	gene:ENSG00000256269:t:119088175-119088308	ENSG00000256269	1
243	gene:ENSG00000163006:s:108812820-108812927	ENSG00000163006	0
244	gene:ENSG00000196597:s:96861528-96861603	ENSG00000196597	1
245	gene:ENSG00000096872:t:26983832-26984355	ENSG00000096872	0
246	gene:ENSG00000253159:t:141510947-141512979	ENSG00000253159	0
247	gene:ENSG00000253873:t:141510947-141512979	ENSG00000253873	0
248	gene:ENSG00000253910:t:141510947-141512979	ENSG00000253910	0
249	gene:ENSG00000204956:t:141510947-141512981	ENSG00000204956	0
250	gene:ENSG00000253846:t:141510947-141512979	ENSG00000253846	0
251	gene:ENSG00000262576:t:141510947-141512979	ENSG00000262576	0
252	gene:ENSG00000254122:t:141510947-141512979	ENSG00000254122	0
253	gene:ENSG00000254221:t:141510947-141512979	ENSG00000254221	0
254	gene:ENSG00000254245:t:141510947-141512979	ENSG00000254245	0
255	gene:ENSG00000262209:t:141510947-141512979	ENSG00000262209	0
256	gene:ENSG00000276547:t:141510947-141512979	ENSG00000276547	0
257	gene:ENSG00000253537:t:141510947-141512979	ENSG00000253537	0
258	gene:ENSG00000253485:t:141510947-141512979	ENSG00000253485	0
259	gene:ENSG00000253767:t:141510947-141512979	ENSG00000253767	0
260	gene:ENSG00000253305:t:141510947-141512979	ENSG00000253305	0
261	gene:ENSG00000261934:t:141510947-141512979	ENSG00000261934	0
262	gene:ENSG00000253731:t:141510947-141512979	ENSG00000253731	0
263	gene:ENSG00000242419:t:141510947-141512979	ENSG00000242419	0
264	gene:ENSG00000240764:t:141510947-141512979	ENSG00000240764	0
265	gene:ENSG00000104064:t:na-50347574	ENSG00000104064	1
266	gene:ENSG00000116151:t:2387056-2387690	ENSG00000116151	0
267	gene:ENSG00000176014:t:12329146-12329826	ENSG00000176014	0
268	gene:ENSG00000275066:s:37609279-37609496	ENSG00000275066	0
269	gene:ENSG00000080947:t:16483156-16483486	ENSG00000080947	0
270	gene:ENSG00000092208:t:39128280-39128348	ENSG00000092208	0.5
271	gene:ENSG00000148019:t:78251905-78252043	ENSG00000148019	1
272	gene:ENSG00000103472:s:29077901-29077957	ENSG00000103472	0
273	gene:ENSG00000173898:t:66689096-66689180	ENSG00000173898	1
274	gene:ENSG00000148019:t:78253232-78253277	ENSG00000148019	1
275	gene:ENSG00000066923:s:100202450-100202603	ENSG00000066923	1
276	gene:ENSG00000227827:s:16375147-16375273	ENSG00000227827	1
277	gene:ENSG00000138758:t:76987698-76987903	ENSG00000138758	0.5
278	gene:ENSG00000087303:t:52015054-52015275	ENSG00000087303	0
279	gene:ENSG00000163931:t:53224707-53225609	ENSG00000163931	0
280	gene:ENSG00000087303:s:52019061-52019294	ENSG00000087303	0
281	gene:ENSG00000151967:t:159866162-159866281	ENSG00000151967	1
282	gene:ENSG00000172613:s:67317871-67318197	ENSG00000172613	0
283	gene:ENSG00000182578:s:150057287-150057384	ENSG00000182578	1
284	gene:ENSG00000177565:t:177079454-177079945	ENSG00000177565	1
285	gene:ENSG00000103275:s:1311871-1312676	ENSG00000103275	0
286	gene:ENSG00000157077:s:52295895-52295977	ENSG00000157077	0.5
287	gene:ENSG00000197548:t:11358418-11358612	ENSG00000197548	1
288	gene:ENSG00000166348:s:73539407-73539593	ENSG00000166348	0
289	gene:ENSG00000243478:s:200764541-200764829	ENSG00000243478	1
290	gene:ENSG00000108423:t:59859482-59860424	ENSG00000108423	0
291	gene:ENSG00000157077:t:52337772-52337934	ENSG00000157077	1
292	gene:ENSG00000167613:s:54360959-54361243	ENSG00000167613	1
293	gene:ENSG00000108468:t:48076865-48077041	ENSG00000108468	0
294	gene:ENSG00000113231:t:77425767-77426032	ENSG00000113231	1
295	gene:ENSG00000284762:t:77425767-77426032	ENSG00000284762	1
296	gene:ENSG00000125454:t:75278152-75278335	ENSG00000125454	0
297	gene:ENSG00000237945:t:33945810-33945895	ENSG00000237945	0
298	gene:ENSG00000138757:s:75673019-75673157	ENSG00000138757	1
299	gene:ENSG00000135476:s:53272721-53272857	ENSG00000135476	0
300	gene:ENSG00000149179:t:47160105-47161203	ENSG00000149179	1
301	gene:ENSG00000131061:s:33740902-33741012	ENSG00000131061	0
302	gene:ENSG00000061918:s:155777524-155777642	ENSG00000061918	1
303	gene:ENSG00000153165:s:106441293-106441380	ENSG00000153165	0
304	gene:ENSG00000143458:t:151090406-151090739	ENSG00000143458	0
305	gene:ENSG00000183569:t:42566304-42566433	ENSG00000183569	1
306	gene:ENSG00000179406:s:66491031-66491239	ENSG00000179406	0
307	gene:ENSG00000198039:t:64917030-64917118	ENSG00000198039	0
308	gene:ENSG00000100578:s:58427990-58428463	ENSG00000100578	0
309	gene:ENSG00000173083:t:83319344-83319469	ENSG00000173083	0
310	gene:ENSG00000197540:t:548542-548677	ENSG00000197540	0
311	gene:ENSG00000175274:s:44943152-44943191	ENSG00000175274	0
312	gene:ENSG00000105750:s:20934949-20935047	ENSG00000105750	0
313	gene:ENSG00000111834:t:116632207-116632985	ENSG00000111834	0
314	gene:ENSG00000227827:t:16376733-16377056	ENSG00000227827	1
315	gene:ENSG00000145332:t:87178477-87178620	ENSG00000145332	0
316	gene:ENSG00000165338:s:91496205-91496372	ENSG00000165338	0
317	gene:ENSG00000137497:s:72049419-72049539	ENSG00000137497	1
318	gene:ENSG00000215837:s:195663624-195663767	ENSG00000215837	1
319	gene:ENSG00000074621:t:65623951-65624018	ENSG00000074621	0
320	gene:ENSG00000105426:s:5222123-5222220	ENSG00000105426	0
321	gene:ENSG00000179406:t:66407288-66407364	ENSG00000179406	0
322	gene:ENSG00000141580:t:82625587-82625959	ENSG00000141580	0
323	gene:ENSG00000151413:s:31562068-31562215	ENSG00000151413	0
324	gene:ENSG00000012048:t:43097244-43097289	ENSG00000012048	0.5
325	gene:ENSG00000189180:t:38064088-38065088	ENSG00000189180	0
326	gene:ENSG00000131061:t:33745103-33745299	ENSG00000131061	0
327	gene:ENSG00000155657:s:178599540-178599850	ENSG00000155657	0
328	gene:ENSG00000244482:t:54238729-54239089	ENSG00000244482	0
329	gene:ENSG00000110060:t:125895907-125896330	ENSG00000110060	1
330	gene:ENSG00000076242:t:37017506-37017749	ENSG00000076242	1
331	gene:ENSG00000079385:t:42512350-42512479	ENSG00000079385	0
332	gene:ENSG00000091136:s:107929064-107929205	ENSG00000091136	0
333	gene:ENSG00000178234:t:152117157-152117375	ENSG00000178234	1
334	gene:ENSG00000081985:s:67328200-67328384	ENSG00000081985	0
335	gene:ENSG00000151474:s:13656557-13657522	ENSG00000151474	1
336	gene:ENSG00000150967:s:122939449-122940284	ENSG00000150967	1
337	gene:ENSG00000249590:s:30409407-30409486	ENSG00000249590	1
338	gene:ENSG00000100003:s:30409407-30409486	ENSG00000100003	1
339	gene:ENSG00000206530:t:113286947-113291748	ENSG00000206530	0
340	gene:ENSG00000105963:s:919968-920050	ENSG00000105963	0
341	gene:ENSG00000229425:t:15477745-15477856	ENSG00000229425	0
342	gene:ENSG00000143458:t:151107037-151107222	ENSG00000143458	0
343	gene:ENSG00000135218:t:80646652-80647215	ENSG00000135218	0
344	gene:ENSG00000119684:s:75041615-75041700	ENSG00000119684	0
345	gene:ENSG00000183889:t:16337270-16337526	ENSG00000183889	0
346	gene:ENSG00000136492:t:61780840-61781005	ENSG00000136492	0
347	gene:ENSG00000022567:t:141218011-141219149	ENSG00000022567	1
348	gene:ENSG00000104691:s:30760888-30760929	ENSG00000104691	0
349	gene:ENSG00000188389:t:241849881-241851297	ENSG00000188389	0
350	gene:ENSG00000143337:s:179884692-179884769	ENSG00000143337	1
351	gene:ENSG00000122970:t:110162919-110163065	ENSG00000122970	0
352	gene:ENSG00000104691:t:30763146-30763347	ENSG00000104691	0
353	gene:ENSG00000204622:s:30007223-30007740	ENSG00000204622	1
354	gene:ENSG00000213186:t:160448722-160448937	ENSG00000213186	0
355	gene:ENSG00000205309:t:17344794-17344926	ENSG00000205309	0
356	gene:ENSG00000156787:t:123144717-123144855	ENSG00000156787	1
357	gene:ENSG00000117593:t:173840866-173840973	ENSG00000117593	1
358	gene:ENSG00000164292:t:95793039-95793496	ENSG00000164292	1
359	gene:ENSG00000133454:t:25950367-25950450	ENSG00000133454	0
360	gene:ENSG00000105655:t:18436330-18436616	ENSG00000105655	0
361	gene:ENSG00000126583:s:53891674-53891830	ENSG00000126583	1
362	gene:ENSG00000117593:s:173839367-173839546	ENSG00000117593	1
363	gene:ENSG00000168778:s:123696827-123697198	ENSG00000168778	0
364	gene:ENSG00000147050:s:45060022-45060156	ENSG00000147050	0
365	gene:ENSG00000213020:s:52714015-52714141	ENSG00000213020	0
366	gene:ENSG00000204852:s:110626362-110626492	ENSG00000204852	0
367	gene:ENSG00000107864:s:92192477-92192636	ENSG00000107864	1
368	gene:ENSG00000204577:t:54219129-54219355	ENSG00000204577	0
369	gene:ENSG00000204116:t:73680955-73684411	ENSG00000204116	1
370	gene:ENSG00000205755:s:1212556-1212750	ENSG00000205755	1
371	gene:ENSG00000228696:s:46358250-46358453	ENSG00000228696	0
372	gene:ENSG00000126583:s:53889873-53890017	ENSG00000126583	0.5
373	gene:ENSG00000271425:t:146133523-146133728	ENSG00000271425	0
374	gene:ENSG00000168096:t:4705243-4705253	ENSG00000168096	0
375	gene:ENSG00000240230:s:919968-920050	ENSG00000240230	0
376	gene:ENSG00000175471:t:94710818-94710927	ENSG00000175471	1
377	gene:ENSG00000118308:s:25071866-25072287	ENSG00000118308	1
378	gene:ENSG00000087884:s:77821187-77821241	ENSG00000087884	0
379	gene:ENSG00000261832:s:28470373-28470460	ENSG00000261832	0
380	gene:ENSG00000160602:t:28733983-28734525	ENSG00000160602	0
381	gene:ENSG00000095637:t:95410633-95410777	ENSG00000095637	0
382	gene:ENSG00000204622:t:30008189-30008462	ENSG00000204622	1
383	gene:ENSG00000085999:s:46248512-46248623	ENSG00000085999	1
384	gene:ENSG00000162066:t:2527561-2527615	ENSG00000162066	1
385	gene:ENSG00000117009:t:241591953-241592288	ENSG00000117009	0.5
386	gene:ENSG00000204577:s:54220155-54220205	ENSG00000204577	0
387	gene:ENSG00000178078:s:4338652-4338944	ENSG00000178078	0
388	gene:ENSG00000149380:s:74253492-na	ENSG00000149380	0
389	gene:ENSG00000044115:t:138761941-138762098	ENSG00000044115	0
390	gene:ENSG00000138303:s:72216821-72217134	ENSG00000138303	0
391	gene:ENSG00000175471:s:94708512-94710693	ENSG00000175471	1
392	gene:ENSG00000167720:t:2317870-2317996	ENSG00000167720	1
393	gene:ENSG00000103888:s:80942945-80943102	ENSG00000103888	0
394	gene:ENSG00000051128:s:18931240-18931411	ENSG00000051128	0
395	gene:ENSG00000177238:s:31214021-31214297	ENSG00000177238	1
396	gene:ENSG00000204116:s:73679654-73679713	ENSG00000204116	1
397	gene:ENSG00000119661:t:73654847-73654885	ENSG00000119661	0
398	gene:ENSG00000158578:s:55027751-55027857	ENSG00000158578	1
399	gene:ENSG00000048052:t:18496127-18496324	ENSG00000048052	1
400	gene:ENSG00000197013:t:21536278-21536796	ENSG00000197013	0
401	gene:ENSG00000213638:t:1911890-1913447	ENSG00000213638	0
402	gene:ENSG00000277149:s:72826855-72826985	ENSG00000277149	0
403	gene:ENSG00000198223:t:1288519-1288642	ENSG00000198223	0
404	gene:ENSG00000197798:t:126240792-126241281	ENSG00000197798	0
405	gene:ENSG00000160602:s:28728780-28728860	ENSG00000160602	0
406	gene:ENSG00000172830:t:67304773-67305007	ENSG00000172830	1
407	gene:ENSG00000182095:t:5394440-5394595	ENSG00000182095	1
408	gene:ENSG00000226471:t:28821972-28822215	ENSG00000226471	1
409	gene:ENSG00000242588:s:128622977-128623132	ENSG00000242588	1
410	gene:ENSG00000107551:t:44970135-44970513	ENSG00000107551	0
411	gene:ENSG00000077585:t:236179879-236180188	ENSG00000077585	0
412	gene:ENSG00000177410:t:49295403-49295738	ENSG00000177410	0
413	gene:ENSG00000117226:s:89013185-89013427	ENSG00000117226	0
414	gene:ENSG00000173805:s:41725859-41725897	ENSG00000173805	0
415	gene:ENSG00000117593:s:173838190-173838259	ENSG00000117593	1
416	gene:ENSG00000166997:t:100122052-100122385	ENSG00000166997	0
417	gene:ENSG00000117593:t:173839367-173839546	ENSG00000117593	1
418	gene:ENSG00000198223:s:1300325-1301088	ENSG00000198223	0
419	gene:ENSG00000143337:t:179889310-179889369	ENSG00000143337	1
420	gene:ENSG00000070214:t:105438281-105439171	ENSG00000070214	0
421	gene:ENSG00000168297:s:58420536-58421155	ENSG00000168297	1
422	gene:ENSG00000198331:t:125891423-125891472	ENSG00000198331	1
423	gene:ENSG00000116005:s:70259360-70259566	ENSG00000116005	0
424	gene:ENSG00000139180:t:4667533-4667654	ENSG00000139180	0
425	gene:ENSG00000112159:s:89745273-89745411	ENSG00000112159	1
426	gene:ENSG00000244116:s:89222383-89222461	ENSG00000244116	1
427	gene:ENSG00000076242:s:37014432-37014544	ENSG00000076242	1
428	gene:ENSG00000021300:s:73651788-73652070	ENSG00000021300	0
429	gene:ENSG00000173041:s:64543707-64544219	ENSG00000173041	0
430	gene:ENSG00000108479:t:75758591-75758599	ENSG00000108479	0
431	gene:ENSG00000119684:t:75039911-75040024	ENSG00000119684	0
432	gene:ENSG00000101191:t:62914210-62914406	ENSG00000101191	1
433	gene:ENSG00000189144:t:37773661-37773751	ENSG00000189144	0
434	gene:ENSG00000147677:s:116734277-116734354	ENSG00000147677	1
435	gene:ENSG00000166130:s:98634296-98634413	ENSG00000166130	0
436	gene:ENSG00000089876:s:125838206-125838387	ENSG00000089876	1
437	gene:ENSG00000115756:t:10408559-10408734	ENSG00000115756	1
438	gene:ENSG00000022556:s:54970223-54970295	ENSG00000022556	0
439	gene:ENSG00000117593:s:173831535-173831630	ENSG00000117593	0
440	gene:ENSG00000118308:t:25072324-25072509	ENSG00000118308	1
441	gene:ENSG00000117593:t:173856666-173856741	ENSG00000117593	1
442	gene:ENSG00000183655:t:85759323-85764472	ENSG00000183655	0
443	gene:ENSG00000105339:t:141150098-141150285	ENSG00000105339	0
444	gene:ENSG00000243970:t:39529016-39529164	ENSG00000243970	0
445	gene:ENSG00000140264:t:43785410-43785534	ENSG00000140264	1
446	gene:ENSG00000117016:t:40629271-40629372	ENSG00000117016	0
447	gene:ENSG00000163945:t:1348090-1348189	ENSG00000163945	0
448	gene:ENSG00000258653:t:73876998-73877168	ENSG00000258653	0
449	gene:ENSG00000155657:t:178599146-178599445	ENSG00000155657	0
450	gene:ENSG00000105426:s:5215289-5215412	ENSG00000105426	0
451	gene:ENSG00000161558:t:48334008-48334436	ENSG00000161558	1
452	gene:ENSG00000012232:s:28701327-28701659	ENSG00000012232	1
453	gene:ENSG00000168096:t:4724750-4725122	ENSG00000168096	0
454	gene:ENSG00000169398:t:140948666-140948723	ENSG00000169398	1
455	gene:ENSG00000198223:t:1274746-1275044	ENSG00000198223	0
456	gene:ENSG00000105426:s:5221000-5221253	ENSG00000105426	0
457	gene:ENSG00000245164:s:125950914-125951150	ENSG00000245164	0
458	gene:ENSG00000128694:t:189746660-189747331	ENSG00000128694	1
459	gene:ENSG00000100116:s:37812887-37813076	ENSG00000100116	0
460	gene:ENSG00000053747:t:23861646-23861883	ENSG00000053747	0
461	gene:ENSG00000169814:s:15641908-15642252	ENSG00000169814	0
462	gene:ENSG00000132881:t:16233612-16234146	ENSG00000132881	1
463	gene:ENSG00000108479:s:75764972-75765711	ENSG00000108479	0
464	gene:ENSG00000117593:s:173826687-173826786	ENSG00000117593	1
465	gene:ENSG00000078487:t:100409428-100409545	ENSG00000078487	0
466	gene:ENSG00000132938:t:29492224-29492719	ENSG00000132938	0
467	gene:ENSG00000140474:t:74837369-74837435	ENSG00000140474	1
468	gene:ENSG00000179406:t:66487949-66488038	ENSG00000179406	0
469	gene:ENSG00000153113:s:96740038-96740118	ENSG00000153113	1
470	gene:ENSG00000087303:s:52014287-52014456	ENSG00000087303	1
471	gene:ENSG00000137497:s:72080320-72080431	ENSG00000137497	0
472	gene:ENSG00000162927:s:60952997-60953114	ENSG00000162927	0
473	gene:ENSG00000070814:s:150360804-150361211	ENSG00000070814	1
474	gene:ENSG00000102100:s:48911329-48911677	ENSG00000102100	1
475	gene:ENSG00000162585:t:2184461-2185513	ENSG00000162585	1
476	gene:ENSG00000276087:t:24135119-24135187	ENSG00000276087	0
477	gene:ENSG00000149922:t:30086778-30086949	ENSG00000149922	1
478	gene:ENSG00000149922:s:30087916-30088615	ENSG00000149922	1
479	gene:ENSG00000198502:t:32517343-32517838	ENSG00000198502	1
480	gene:ENSG00000078403:s:21557621-21557824	ENSG00000078403	0
481	gene:ENSG00000248993:s:32950519-32950666	ENSG00000248993	0.5
482	gene:ENSG00000182578:t:150054322-150054820	ENSG00000182578	0
483	gene:ENSG00000157985:t:235709177-235709237	ENSG00000157985	1
484	gene:ENSG00000183087:s:113832299-113832488	ENSG00000183087	1
485	gene:ENSG00000118369:t:78196236-78197119	ENSG00000118369	1
486	gene:ENSG00000178852:t:47370437-47370508	ENSG00000178852	1
487	gene:ENSG00000180229:t:20445859-20446046	ENSG00000180229	0
488	gene:ENSG00000176595:t:2000285-2006936	ENSG00000176595	0
489	gene:ENSG00000108651:t:31866655-31866715	ENSG00000108651	0
490	gene:ENSG00000135119:t:116766814-116766914	ENSG00000135119	1
491	gene:ENSG00000179406:s:66489938-66490107	ENSG00000179406	0
492	gene:ENSG00000053747:s:23858689-23858829	ENSG00000053747	0
493	gene:ENSG00000129493:s:31374816-31374968	ENSG00000129493	0.5
494	gene:ENSG00000203546:s:31374816-31374968	ENSG00000203546	0
495	gene:ENSG00000183018:t:4525057-4525193	ENSG00000183018	0
496	gene:ENSG00000156239:s:28878192-28878333	ENSG00000156239	0
497	gene:ENSG00000091136:s:107931356-107931500	ENSG00000091136	0
498	gene:ENSG00000259113:t:50456285-50456742	ENSG00000259113	1
499	gene:ENSG00000078487:s:100415975-100416097	ENSG00000078487	0
500	gene:ENSG00000125630:t:112549267-112549399	ENSG00000125630	0
501	gene:ENSG00000157077:s:52332768-52332918	ENSG00000157077	0
502	gene:ENSG00000176595:s:1973878-1973935	ENSG00000176595	0
503	gene:ENSG00000103888:s:80936674-80936885	ENSG00000103888	1
504	gene:ENSG00000130772:s:28329002-28329180	ENSG00000130772	1
505	gene:ENSG00000155657:s:178599146-178599445	ENSG00000155657	0
506	gene:ENSG00000173898:s:66692970-66693100	ENSG00000173898	1
507	gene:ENSG00000087299:s:50269048-50269330	ENSG00000087299	0
508	gene:ENSG00000165046:s:38400853-38401053	ENSG00000165046	0
509	gene:ENSG00000103888:t:80936674-80936885	ENSG00000103888	1
510	gene:ENSG00000156787:s:123140761-123140901	ENSG00000156787	1
511	gene:ENSG00000089876:s:125840847-125841334	ENSG00000089876	0
512	gene:ENSG00000132423:t:99377386-99377485	ENSG00000132423	0
513	gene:ENSG00000162929:s:61071606-61071792	ENSG00000162929	0
514	gene:ENSG00000185596:s:101973905-101974106	ENSG00000185596	0
515	gene:ENSG00000081985:t:67328200-67328384	ENSG00000081985	0
516	gene:ENSG00000285793:s:87034007-87034243	ENSG00000285793	1
517	gene:ENSG00000231259:s:87034007-87034243	ENSG00000231259	1
518	gene:ENSG00000264057:s:64931203-64931557	ENSG00000264057	0
519	gene:ENSG00000181722:t:114974365-114974416	ENSG00000181722	1
520	gene:ENSG00000092421:s:116497327-116497387	ENSG00000092421	0
521	gene:ENSG00000211897:t:105769657-105770104	ENSG00000211897	1
522	gene:ENSG00000092421:t:116496251-116496313	ENSG00000092421	0
523	gene:ENSG00000173898:s:66693772-66693861	ENSG00000173898	1
524	gene:ENSG00000197756:t:216520714-216520774	ENSG00000197756	0
525	gene:ENSG00000089876:t:125838206-125838387	ENSG00000089876	1
526	gene:ENSG00000179406:t:66395804-66395956	ENSG00000179406	1
527	gene:ENSG00000250155:t:36702478-36702964	ENSG00000250155	0
528	gene:ENSG00000117593:s:173836940-173837046	ENSG00000117593	1
529	gene:ENSG00000138111:t:102469993-102470075	ENSG00000138111	1
530	gene:ENSG00000143382:t:150552053-150552308	ENSG00000143382	1
531	gene:ENSG00000204745:t:87131969-87132117	ENSG00000204745	0
532	gene:ENSG00000130783:t:122806151-122806432	ENSG00000130783	0.5
533	gene:ENSG00000100815:t:92010986-92011072	ENSG00000100815	0
534	gene:ENSG00000215022:t:13272590-13272915	ENSG00000215022	1
535	gene:ENSG00000259363:s:99812973-99813086	ENSG00000259363	1
536	gene:ENSG00000164674:t:158751928-158752030	ENSG00000164674	0
537	gene:ENSG00000141736:s:39723912-39724010	ENSG00000141736	1
538	gene:ENSG00000173898:t:66686793-66687167	ENSG00000173898	0
539	gene:ENSG00000178445:t:6556153-6556302	ENSG00000178445	0
540	gene:ENSG00000152767:s:98440565-98440836	ENSG00000152767	0
541	gene:ENSG00000155657:t:178597538-178597819	ENSG00000155657	0
542	gene:ENSG00000071073:t:98725939-98726696	ENSG00000071073	0
543	gene:ENSG00000145012:t:188406110-188406313	ENSG00000145012	1
544	gene:ENSG00000126458:t:49637034-49637130	ENSG00000126458	0
545	gene:ENSG00000285793:t:87031987-87032335	ENSG00000285793	1
546	gene:ENSG00000231259:t:87031987-87032335	ENSG00000231259	1
547	gene:ENSG00000229140:s:129370306-129370377	ENSG00000229140	1
548	gene:ENSG00000103888:s:80942251-80942337	ENSG00000103888	1
549	gene:ENSG00000139734:s:59924775-59924870	ENSG00000139734	0
550	gene:ENSG00000124942:t:62433542-62433891	ENSG00000124942	0
551	gene:ENSG00000081985:t:67338624-67338750	ENSG00000081985	0
552	gene:ENSG00000133943:t:91173289-91173439	ENSG00000133943	1
553	gene:ENSG00000225484:s:79762710-79766324	ENSG00000225484	1
554	gene:ENSG00000117593:t:173830660-173831027	ENSG00000117593	1
555	gene:ENSG00000165304:t:36594628-36594771	ENSG00000165304	0
556	gene:ENSG00000100815:s:92011755-92011795	ENSG00000100815	0
557	gene:ENSG00000254681:s:18384444-18384593	ENSG00000254681	0
558	gene:ENSG00000107551:s:44971773-44971848	ENSG00000107551	1
559	gene:ENSG00000173914:s:66677764-66677921	ENSG00000173914	1
560	gene:ENSG00000176946:s:241617412-241617648	ENSG00000176946	0
561	gene:ENSG00000277149:t:72728822-72728931	ENSG00000277149	0
562	gene:ENSG00000163006:t:108873451-108873589	ENSG00000163006	0
563	gene:ENSG00000117593:s:173828333-173828399	ENSG00000117593	1
564	gene:ENSG00000105711:t:35032528-35032694	ENSG00000105711	0
565	gene:ENSG00000072832:s:5828489-5828668	ENSG00000072832	1
566	gene:ENSG00000264057:t:64931203-64931557	ENSG00000264057	0
567	gene:ENSG00000235837:s:16704547-16704669	ENSG00000235837	0
568	gene:ENSG00000168078:s:27833042-27833133	ENSG00000168078	0
569	gene:ENSG00000144645:t:31683634-31684178	ENSG00000144645	0
570	gene:ENSG00000081985:s:67330660-67330810	ENSG00000081985	0
571	gene:ENSG00000285444:s:51777060-51777121	ENSG00000285444	1
572	gene:ENSG00000129657:t:77216245-77216257	ENSG00000129657	0
573	gene:ENSG00000198513:t:50632229-50633068	ENSG00000198513	1
574	gene:ENSG00000277149:s:72744484-72744601	ENSG00000277149	1
575	gene:ENSG00000113296:t:80075204-80075370	ENSG00000113296	0
576	gene:ENSG00000182578:s:150061723-150062175	ENSG00000182578	0
577	gene:ENSG00000100116:t:37813463-37813609	ENSG00000100116	0
578	gene:ENSG00000139625:s:53499427-53499615	ENSG00000139625	1
579	gene:ENSG00000130590:s:63976971-63977142	ENSG00000130590	0
580	gene:ENSG00000226506:t:7897609-7897782	ENSG00000226506	0
581	gene:ENSG00000228486:s:97699026-97699139	ENSG00000228486	0
582	gene:ENSG00000168778:t:123692658-123692723	ENSG00000168778	0
583	gene:ENSG00000241399:s:159798132-159798255	ENSG00000241399	0
584	gene:ENSG00000077935:s:45345459-45345569	ENSG00000077935	0
585	gene:ENSG00000179406:s:66481541-66481599	ENSG00000179406	0
586	gene:ENSG00000004139:s:28371662-28372502	ENSG00000004139	1
587	gene:ENSG00000129195:t:6450362-6451469	ENSG00000129195	1
588	gene:ENSG00000004139:t:28381203-28381821	ENSG00000004139	1
589	gene:ENSG00000129657:s:77216206-77216218	ENSG00000129657	0
590	gene:ENSG00000173402:t:49510224-49510821	ENSG00000173402	0
591	gene:ENSG00000153113:t:96741151-96741317	ENSG00000153113	1
592	gene:ENSG00000122035:t:27271484-27271540	ENSG00000122035	0
593	gene:ENSG00000122223:s:160841584-160841901	ENSG00000122223	1
594	gene:ENSG00000179406:s:66479009-66479096	ENSG00000179406	1
595	gene:ENSG00000100116:t:37815126-37815280	ENSG00000100116	0
596	gene:ENSG00000103888:s:80924621-80924706	ENSG00000103888	1
597	gene:ENSG00000251600:s:143880411-143880509	ENSG00000251600	0
598	gene:ENSG00000103888:t:80941849-80942053	ENSG00000103888	1
599	gene:ENSG00000162929:t:61073458-61073551	ENSG00000162929	0
600	gene:ENSG00000234745:t:31271073-31271181	ENSG00000234745	1
601	gene:ENSG00000181894:s:58142557-58142664	ENSG00000181894	0
602	gene:ENSG00000276778:s:158341221-158341424	ENSG00000276778	1
603	gene:ENSG00000156265:t:29149189-29149250	ENSG00000156265	0
604	gene:ENSG00000073712:s:52950412-52950577	ENSG00000073712	0
605	gene:ENSG00000174501:s:95960639-95960667	ENSG00000174501	0
606	gene:ENSG00000036448:s:2123252-2123365	ENSG00000036448	1
607	gene:ENSG00000165304:t:36589536-36589652	ENSG00000165304	0
608	gene:ENSG00000230631:t:14229775-14230201	ENSG00000230631	1
609	gene:ENSG00000179406:s:66487949-66488038	ENSG00000179406	0
610	gene:ENSG00000187741:t:89762638-89762793	ENSG00000187741	0
611	gene:ENSG00000125744:t:45488471-45488569	ENSG00000125744	1
612	gene:ENSG00000213999:t:19150680-19150764	ENSG00000213999	1
613	gene:ENSG00000107954:t:103590134-103592552	ENSG00000107954	1
614	gene:ENSG00000213186:s:160448722-160448937	ENSG00000213186	1
615	gene:ENSG00000108423:t:59880894-59881148	ENSG00000108423	0
616	gene:ENSG00000050767:s:178239141-178239179	ENSG00000050767	0
617	gene:ENSG00000108423:s:59878103-59878762	ENSG00000108423	0
618	gene:ENSG00000103888:t:80924621-80924706	ENSG00000103888	0
619	gene:ENSG00000197472:s:247007906-247008093	ENSG00000197472	0
620	gene:ENSG00000164530:t:36962935-36963612	ENSG00000164530	1
621	gene:ENSG00000173083:s:83319344-83319469	ENSG00000173083	0
622	gene:ENSG00000246982:t:36146698-36146930	ENSG00000246982	1
623	gene:ENSG00000103888:t:80942251-80942337	ENSG00000103888	1
624	gene:ENSG00000022556:t:54969999-54970153	ENSG00000022556	0
625	gene:ENSG00000140043:t:73876998-73877168	ENSG00000140043	0
626	gene:ENSG00000179335:s:74608214-74608727	ENSG00000179335	1
627	gene:ENSG00000176623:s:86508116-86508429	ENSG00000176623	0
628	gene:ENSG00000165304:t:36597222-36597290	ENSG00000165304	0
629	gene:ENSG00000179889:t:15047143-15048099	ENSG00000179889	0
630	gene:ENSG00000105426:s:5219939-5220154	ENSG00000105426	0
631	gene:ENSG00000176731:s:85218626-85219322	ENSG00000176731	1
632	gene:ENSG00000115109:s:120075701-120075753	ENSG00000115109	0.5
633	gene:ENSG00000105426:s:5208237-5208391	ENSG00000105426	1
634	gene:ENSG00000239213:s:136846528-136846586	ENSG00000239213	0
635	gene:ENSG00000244510:s:66481541-66481599	ENSG00000244510	0
636	gene:ENSG00000117899:t:80946289-80948966	ENSG00000117899	1
637	gene:ENSG00000250903:s:2398553-2398778	ENSG00000250903	1
638	gene:ENSG00000214940:s:18336634-18336736	ENSG00000214940	0
639	gene:ENSG00000113810:t:160404378-160404504	ENSG00000113810	0
640	gene:ENSG00000267104:t:59995632-59996039	ENSG00000267104	1
641	gene:ENSG00000266992:t:59995953-59996039	ENSG00000266992	1
642	gene:ENSG00000138036:t:43776782-43776899	ENSG00000138036	0
643	gene:ENSG00000205746:t:18334851-18335174	ENSG00000205746	0
644	gene:ENSG00000051341:s:121498477-121498670	ENSG00000051341	0
645	gene:ENSG00000067113:s:55475299-55475450	ENSG00000067113	1
646	gene:ENSG00000241945:s:44117820-44117963	ENSG00000241945	0
647	gene:ENSG00000258653:s:73882399-73882438	ENSG00000258653	0
648	gene:ENSG00000140043:s:73882399-73882438	ENSG00000140043	0
649	gene:ENSG00000184517:t:75152909-75152966	ENSG00000184517	1
650	gene:ENSG00000189283:t:60014007-60014164	ENSG00000189283	1
651	gene:ENSG00000154814:s:16270929-16271195	ENSG00000154814	0
652	gene:ENSG00000257621:t:58293766-58295817	ENSG00000257621	1
653	gene:ENSG00000130529:s:49201964-49202141	ENSG00000130529	0
654	gene:ENSG00000130529:t:49210209-49210405	ENSG00000130529	0
655	gene:ENSG00000128567:s:131505868-131506105	ENSG00000128567	1
656	gene:ENSG00000164989:s:15563978-15564129	ENSG00000164989	0
657	gene:ENSG00000215548:t:63842824-63842949	ENSG00000215548	1
658	gene:ENSG00000173805:t:41732695-41733012	ENSG00000173805	0
659	gene:ENSG00000178078:t:4333973-4334044	ENSG00000178078	0
660	gene:ENSG00000243970:s:39553118-39553144	ENSG00000243970	0
661	gene:ENSG00000188672:t:25385419-25385878	ENSG00000188672	0
662	gene:ENSG00000203710:s:207618056-207618247	ENSG00000203710	1
663	gene:ENSG00000102805:s:76995843-76997863	ENSG00000102805	0
664	gene:ENSG00000179855:s:3586814-3586994	ENSG00000179855	0
665	gene:ENSG00000173898:t:66688169-66688532	ENSG00000173898	1
666	gene:ENSG00000179406:s:66485095-66485153	ENSG00000179406	0
667	gene:ENSG00000173898:s:66688653-66688664	ENSG00000173898	1
668	gene:ENSG00000105426:s:5210469-5210594	ENSG00000105426	1
669	gene:ENSG00000149922:s:30090758-30090992	ENSG00000149922	1
670	gene:ENSG00000284740:t:1509205-1509452	ENSG00000284740	1
671	gene:ENSG00000270316:s:102870084-102870211	ENSG00000270316	0
672	gene:ENSG00000214435:s:102870084-102870211	ENSG00000214435	0
673	gene:ENSG00000162927:s:61011765-61011905	ENSG00000162927	0
674	gene:ENSG00000173898:s:66696277-66696540	ENSG00000173898	1
675	gene:ENSG00000244482:t:54240831-54241127	ENSG00000244482	0
676	gene:ENSG00000173898:s:66698639-66698807	ENSG00000173898	1
677	gene:ENSG00000159618:s:57565034-57565416	ENSG00000159618	1
678	gene:ENSG00000042062:s:50604645-50604774	ENSG00000042062	1
679	gene:ENSG00000160111:t:16902649-16902863	ENSG00000160111	0
680	gene:ENSG00000162877:s:205840252-205840323	ENSG00000162877	0
681	gene:ENSG00000105426:t:5215498-5215595	ENSG00000105426	0
682	gene:ENSG00000278996:s:8218645-8218665	ENSG00000278996	1
683	gene:ENSG00000100116:t:37812887-37813076	ENSG00000100116	0
684	gene:ENSG00000173898:s:66692536-66692740	ENSG00000173898	1
685	gene:ENSG00000081985:t:67395405-67397090	ENSG00000081985	1
686	gene:ENSG00000214940:s:18321017-18321124	ENSG00000214940	1
687	gene:ENSG00000243660:s:43437126-43437603	ENSG00000243660	0
688	gene:ENSG00000173898:s:66701584-66701721	ENSG00000173898	1
689	gene:ENSG00000103888:s:80929019-80929178	ENSG00000103888	0
690	gene:ENSG00000154814:s:16265160-16265859	ENSG00000154814	0
691	gene:ENSG00000105426:s:5240199-5240332	ENSG00000105426	1
692	gene:ENSG00000100342:t:36265151-36266149	ENSG00000100342	1
693	gene:ENSG00000276778:t:158320683-158323635	ENSG00000276778	1
694	gene:ENSG00000103888:s:80920094-80920299	ENSG00000103888	0
695	gene:ENSG00000214435:t:102872448-102872598	ENSG00000214435	0
696	gene:ENSG00000270316:t:102872448-102872598	ENSG00000270316	0
697	gene:ENSG00000248049:t:67720422-67721051	ENSG00000248049	0
698	gene:ENSG00000158402:t:138291970-138292116	ENSG00000158402	0
699	gene:ENSG00000285756:s:3920194-3920746	ENSG00000285756	0
700	gene:ENSG00000183378:s:7691269-7691745	ENSG00000183378	1
701	gene:ENSG00000198223:t:1290130-1290509	ENSG00000198223	1
702	gene:ENSG00000101190:s:62858669-62859098	ENSG00000101190	0
703	gene:ENSG00000155657:s:178600854-178601171	ENSG00000155657	0
704	gene:ENSG00000100342:t:36257319-36257560	ENSG00000100342	1
705	gene:ENSG00000143458:s:151103562-151103675	ENSG00000143458	0
706	gene:ENSG00000234719:s:11933517-11933712	ENSG00000234719	0
707	gene:ENSG00000166165:s:103520897-103521101	ENSG00000166165	0
708	gene:ENSG00000108479:s:75763897-75764086	ENSG00000108479	0
709	gene:ENSG00000072210:s:19671721-19671956	ENSG00000072210	1
710	gene:ENSG00000229671:t:1907832-1908656	ENSG00000229671	0
711	gene:ENSG00000155657:s:178538540-178538839	ENSG00000155657	0
712	gene:ENSG00000162877:s:205844811-205844897	ENSG00000162877	0
713	gene:ENSG00000165646:t:117277162-117279430	ENSG00000165646	1
714	gene:ENSG00000155657:s:178602282-178602590	ENSG00000155657	0
715	gene:ENSG00000236320:s:35552664-35553491	ENSG00000236320	1
716	gene:ENSG00000160111:t:16897889-16898108	ENSG00000160111	1
717	gene:ENSG00000105699:t:35262546-35262723	ENSG00000105699	1
718	gene:ENSG00000163006:t:108846738-108846930	ENSG00000163006	1
719	gene:ENSG00000227117:s:30050461-30050589	ENSG00000227117	0
720	gene:ENSG00000103811:t:78939140-78939171	ENSG00000103811	0
721	gene:ENSG00000103811:s:78944538-78944951	ENSG00000103811	0
722	gene:ENSG00000167617:s:54471506-54471685	ENSG00000167617	0
723	gene:ENSG00000145113:s:195749856-195751112	ENSG00000145113	1
724	gene:ENSG00000162927:s:60965058-60965103	ENSG00000162927	0
725	gene:ENSG00000165304:s:36583627-36583712	ENSG00000165304	0
726	gene:ENSG00000042062:t:50604645-50604774	ENSG00000042062	0
727	gene:ENSG00000155657:s:178607021-178607314	ENSG00000155657	0
728	gene:ENSG00000050767:s:178245942-178245968	ENSG00000050767	1
729	gene:ENSG00000081177:s:69203917-69204000	ENSG00000081177	0
730	gene:ENSG00000177888:s:197191692-197191899	ENSG00000177888	1
731	gene:ENSG00000173898:s:66699406-66699608	ENSG00000173898	1
732	gene:ENSG00000159618:s:57566599-57566751	ENSG00000159618	1
733	gene:ENSG00000122223:s:160838443-160838518	ENSG00000122223	1
734	gene:ENSG00000122223:t:160836195-160836254	ENSG00000122223	1
735	gene:ENSG00000108423:s:59890831-59891041	ENSG00000108423	1
736	gene:ENSG00000277161:t:36537094-36539310	ENSG00000277161	0
737	gene:ENSG00000067606:t:2135262-2135347	ENSG00000067606	0
738	gene:ENSG00000228863:t:160684887-160685189	ENSG00000228863	1
739	gene:ENSG00000036448:s:2123555-2123642	ENSG00000036448	1
740	gene:ENSG00000081985:t:67372436-67372534	ENSG00000081985	0
741	gene:ENSG00000163006:s:108839185-108839301	ENSG00000163006	1
742	gene:ENSG00000155657:s:178598748-178599062	ENSG00000155657	0
743	gene:ENSG00000105426:s:5245776-5246045	ENSG00000105426	0
744	gene:ENSG00000105426:t:5245776-5246045	ENSG00000105426	0
745	gene:ENSG00000089009:s:112410320-112410405	ENSG00000089009	0
746	gene:ENSG00000184619:s:8375722-8375979	ENSG00000184619	0
747	gene:ENSG00000100342:t:36261596-36261722	ENSG00000100342	1
748	gene:ENSG00000215548:s:63857200-63857268	ENSG00000215548	1
749	gene:ENSG00000173083:t:83310722-83310890	ENSG00000173083	1
750	gene:ENSG00000173083:s:83313114-83313287	ENSG00000173083	0
751	gene:ENSG00000162927:t:61009848-61010888	ENSG00000162927	0
752	gene:ENSG00000228302:t:12245628-12247178	ENSG00000228302	0
753	gene:ENSG00000085982:s:233510049-233510135	ENSG00000085982	0
754	gene:ENSG00000243970:s:39556599-39557143	ENSG00000243970	0
755	gene:ENSG00000181019:s:69712333-69713129	ENSG00000181019	0
756	gene:ENSG00000100342:s:36253010-36253219	ENSG00000100342	1
757	gene:ENSG00000162927:t:60967502-60967613	ENSG00000162927	0
758	gene:ENSG00000173898:t:66699406-66699608	ENSG00000173898	1
759	gene:ENSG00000021300:s:73650532-73650705	ENSG00000021300	0
760	gene:ENSG00000181019:t:69709401-69711306	ENSG00000181019	0
761	gene:ENSG00000022567:t:141212197-141212556	ENSG00000022567	1
762	gene:ENSG00000119986:t:97679619-97679915	ENSG00000119986	0
763	gene:ENSG00000173898:s:66705684-66705940	ENSG00000173898	1
764	gene:ENSG00000130529:t:49201964-49202141	ENSG00000130529	1
765	gene:ENSG00000187796:s:136369750-136369875	ENSG00000187796	0
766	gene:ENSG00000005961:t:44378643-44378710	ENSG00000005961	0
767	gene:ENSG00000105426:s:5211965-5212250	ENSG00000105426	1
768	gene:ENSG00000234719:s:11937540-11937668	ENSG00000234719	1
769	gene:ENSG00000187699:t:190199428-190203484	ENSG00000187699	1
770	gene:ENSG00000081985:t:67390029-67390128	ENSG00000081985	0
771	gene:ENSG00000181019:t:69712333-69713129	ENSG00000181019	0
772	gene:ENSG00000173898:t:66690039-66690358	ENSG00000173898	1
773	gene:ENSG00000135090:s:118255448-118255655	ENSG00000135090	1
774	gene:ENSG00000135090:t:118244894-118244965	ENSG00000135090	1
775	gene:ENSG00000113296:s:80076855-80077048	ENSG00000113296	1
776	gene:ENSG00000173898:s:66689096-66689180	ENSG00000173898	1
777	gene:ENSG00000181019:s:69714964-69715077	ENSG00000181019	0
778	gene:ENSG00000159618:t:57570418-57570633	ENSG00000159618	1
779	gene:ENSG00000125744:s:45488471-45488569	ENSG00000125744	0
780	gene:ENSG00000107954:s:103584290-103585420	ENSG00000107954	1
781	gene:ENSG00000081985:t:67379928-67380123	ENSG00000081985	0
782	gene:ENSG00000128908:s:41031613-41031791	ENSG00000128908	0
783	gene:ENSG00000105072:s:16500613-16501551	ENSG00000105072	0
784	gene:ENSG00000105426:s:5211590-5211768	ENSG00000105426	1
785	gene:ENSG00000105426:s:5207922-5208057	ENSG00000105426	1
786	gene:ENSG00000173898:s:66698992-66699082	ENSG00000173898	1
787	gene:ENSG00000152767:s:98431043-98434997	ENSG00000152767	1
788	gene:ENSG00000160111:s:16902649-16902863	ENSG00000160111	0
789	gene:ENSG00000100342:s:36254898-36255398	ENSG00000100342	0
790	gene:ENSG00000087076:s:48815037-48815141	ENSG00000087076	0
791	gene:ENSG00000173281:t:9136255-9141675	ENSG00000173281	0
792	gene:ENSG00000162585:s:2186838-2187206	ENSG00000162585	1
793	gene:ENSG00000160111:s:16897691-16897889	ENSG00000160111	0
794	gene:ENSG00000160111:s:16901210-16901297	ENSG00000160111	1
795	gene:ENSG00000160111:t:16899475-16899549	ENSG00000160111	1
796	gene:ENSG00000089127:t:112919350-112919432	ENSG00000089127	1
797	gene:ENSG00000100814:s:20315485-20315618	ENSG00000100814	1
798	gene:ENSG00000173898:s:66689805-66689943	ENSG00000173898	1
799	gene:ENSG00000089127:s:112917547-112918462	ENSG00000089127	1
800	gene:ENSG00000134775:t:36779424-36780055	ENSG00000134775	1
801	gene:ENSG00000103888:s:80884175-80884354	ENSG00000103888	1
802	gene:ENSG00000128908:t:41031322-41031591	ENSG00000128908	0
803	gene:ENSG00000075340:t:70713066-70713184	ENSG00000075340	1
804	gene:ENSG00000250312:s:127008-127125	ENSG00000250312	1
805	gene:ENSG00000198502:t:32518051-32518077	ENSG00000198502	1
806	gene:ENSG00000042062:t:50616002-50616080	ENSG00000042062	1
807	gene:ENSG00000173281:s:9150562-9150696	ENSG00000173281	0
808	gene:ENSG00000160111:s:16906824-16907117	ENSG00000160111	0
809	gene:ENSG00000186638:s:34271809-34271930	ENSG00000186638	0
810	gene:ENSG00000266714:s:75606933-75607150	ENSG00000266714	1
811	gene:ENSG00000171105:s:7151172-7151235	ENSG00000171105	1
812	gene:ENSG00000213231:t:95690736-95690910	ENSG00000213231	0
813	gene:ENSG00000177238:s:31219289-31219519	ENSG00000177238	0
814	gene:ENSG00000105426:s:5214361-5214480	ENSG00000105426	1
815	gene:ENSG00000100342:t:36254898-36255398	ENSG00000100342	1
816	gene:ENSG00000122786:t:134928754-134928900	ENSG00000122786	1
817	gene:ENSG00000159618:s:57570418-57570633	ENSG00000159618	1
818	gene:ENSG00000155657:s:178557648-178558235	ENSG00000155657	0
819	gene:ENSG00000214176:t:64814863-64815305	ENSG00000214176	1

## Sheet: Samples 2
	Samples
0	SRR1288006
1	SRR1288008
2	SRR1288018
3	SRR1288055
4	SRR1288061
5	SRR1288063
6	SRR1288066
7	SRR1288070
8	SRR1288074
9	SRR1288082
10	SRR1288087
11	SRR1292948
12	SRR1292952
13	SRR1292953
14	SRR1292965
15	SRR1292971
16	SRR1292978
17	SRR1292985
18	SRR1292986
19	SRR1292990
20	SRR1292991
21	SRR1292995
22	SRR1293004
23	SRR1293016
24	SRR1293019
25	SRR1293036
26	SRR1293038
27	SRR1293042
28	SRR1293045
29	SRR1293053
30	SRR1293056
31	SRR1610443
32	SRR1790987
33	SRR1790988
34	SRR1790989
35	SRR1791007
36	SRR1791010
37	SRR1791011
38	SRR1791016
39	SRR1791017
40	SRR1791020
41	SRR1791028
42	SRR1791034
43	SRR1791039
44	SRR1791041
45	SRR1791055
46	SRR1791060
47	SRR1791062
48	SRR1791071
49	SRR1791077
50	SRR1791087
51	SRR1791096
52	SRR1791098
53	SRR1791104
54	SRR1791114
55	SRR1791116
56	SRR1791119
57	SRR1797065
58	SRR1797066
59	SRR1797069
60	SRR1797082
61	SRR1797084
62	SRR1797093
63	SRR1797100
64	SRR1797117
65	SRR4376025
66	SRR4376034
67	SRR4376035
68	SRR4376038
69	SRR4376041
70	SRR4376042
71	SRR4376043
72	SRR4376046
73	SRR4376048
74	SRR4376049
75	SRR4376051
76	SRR4416262
77	SRR4416271
78	SRR4416279
79	SRR4416285
80	SRR4416289
81	SRR4416290
82	SRR4416292
83	SRR4416294
84	SRR4416303
85	SRR4419554
86	SRR4419557
87	SRR4419563
88	SRR4419565
89	SRR4419567
90	SRR4419571
91	SRR5912865

## Sheet: Cluster 2
	LSV	Gene	Average Probability Signal
0	gene:ENSG00000198690:t:30913858-30914091	ENSG00000198690	0.0108696
1	gene:ENSG00000175899:s:9068740-9069078	ENSG00000175899	0.98913
2	gene:ENSG00000257365:t:65015381-65015716	ENSG00000257365	0.98913
3	gene:ENSG00000070814:t:150368716-150368902	ENSG00000070814	0.0108696
4	gene:ENSG00000284922:t:72108605-72110782	ENSG00000284922	0.98913
5	gene:ENSG00000103995:s:48781119-48781359	ENSG00000103995	0.98913
6	gene:ENSG00000136161:s:48511749-48511877	ENSG00000136161	0.98913
7	gene:ENSG00000130021:t:7048920-7050726	ENSG00000130021	0.0108696
8	gene:ENSG00000102078:s:130349248-130349674	ENSG00000102078	0.0108696
9	gene:ENSG00000134851:t:55416846-55417463	ENSG00000134851	0.0108696
10	gene:ENSG00000164674:s:158760640-158760818	ENSG00000164674	0.0108696
11	gene:ENSG00000284057:s:93797535-93797719	ENSG00000284057	0.0108696
12	gene:ENSG00000150045:s:9842302-9842528	ENSG00000150045	0.98913
13	gene:ENSG00000159346:t:202950930-202951164	ENSG00000159346	0.0108696
14	gene:ENSG00000284770:t:235414433-235414469	ENSG00000284770	0.0108696
15	gene:ENSG00000162927:s:60960392-60960517	ENSG00000162927	0.98913
16	gene:ENSG00000008311:s:122101371-122101438	ENSG00000008311	0.5
17	gene:ENSG00000276778:s:158326060-158326207	ENSG00000276778	0.51087
18	gene:ENSG00000073849:s:186996548-186996673	ENSG00000073849	0.0108696
19	gene:ENSG00000173744:t:227531091-227531210	ENSG00000173744	0.98913
20	gene:ENSG00000183020:s:994072-994245	ENSG00000183020	0.0108696
21	gene:ENSG00000095794:t:35206895-35207051	ENSG00000095794	0.0108696
22	gene:ENSG00000168827:s:158690163-158690586	ENSG00000168827	0.0108696
23	gene:ENSG00000151327:s:35110525-35110726	ENSG00000151327	0.98913
24	gene:ENSG00000142539:s:50418493-50418985	ENSG00000142539	0.0108696
25	gene:ENSG00000229839:s:62137549-62137605	ENSG00000229839	0.0108696
26	gene:ENSG00000134851:t:55411614-55412156	ENSG00000134851	0.0108696
27	gene:ENSG00000121931:t:110951288-110952961	ENSG00000121931	0.98913
28	gene:ENSG00000198860:t:184070616-184071220	ENSG00000198860	0.0108696
29	gene:ENSG00000073849:s:187021855-187022004	ENSG00000073849	0.0108696
30	gene:ENSG00000153317:t:130358013-130358165	ENSG00000153317	0.0108696
31	gene:ENSG00000138378:s:191069693-191069771	ENSG00000138378	0.98913
32	gene:ENSG00000106462:t:148815506-148815546	ENSG00000106462	0.0108696
33	gene:ENSG00000187118:s:28292736-28292964	ENSG00000187118	0.0108696
34	gene:ENSG00000075711:t:197130802-197130978	ENSG00000075711	0.0108696
35	gene:ENSG00000171219:s:64827050-64827167	ENSG00000171219	0.98913
36	gene:ENSG00000116005:s:70261212-70261386	ENSG00000116005	0.0108696
37	gene:ENSG00000133835:t:119473908-119474015	ENSG00000133835	0.0108696
38	gene:ENSG00000119684:t:75022995-75023018	ENSG00000119684	0.98913
39	gene:ENSG00000058804:s:53838205-53838860	ENSG00000058804	0.0108696
40	gene:ENSG00000118690:s:108876143-108876350	ENSG00000118690	1
41	gene:ENSG00000117620:s:100007034-100007169	ENSG00000117620	0.0108696
42	gene:ENSG00000136122:s:72737962-72738043	ENSG00000136122	0.0108696
43	gene:ENSG00000179151:t:74674861-74675142	ENSG00000179151	0.0108696
44	gene:ENSG00000169239:t:15764578-15764911	ENSG00000169239	0.0108696
45	gene:ENSG00000088766:t:6028271-6028725	ENSG00000088766	0.0108696
46	gene:ENSG00000258311:s:55716590-55716717	ENSG00000258311	0.0108696
47	gene:ENSG00000109323:s:102714438-102714561	ENSG00000109323	0.0108696
48	gene:ENSG00000057252:t:179347600-179347697	ENSG00000057252	0.98913
49	gene:ENSG00000135605:t:48138904-48139022	ENSG00000135605	0.0108696
50	gene:ENSG00000151657:s:7787820-7787981	ENSG00000151657	0.98913
51	gene:ENSG00000198885:t:96326642-96330517	ENSG00000198885	0.0108696
52	gene:ENSG00000155393:t:50078741-50079018	ENSG00000155393	0.0108696
53	gene:ENSG00000229839:s:62146266-62146515	ENSG00000229839	0.98913
54	gene:ENSG00000085982:s:233481203-233481297	ENSG00000085982	0.98913
55	gene:ENSG00000080503:s:2039466-2039900	ENSG00000080503	0.0108696
56	gene:ENSG00000243478:t:200768420-200768529	ENSG00000243478	0.98913
57	gene:ENSG00000258667:s:61726497-61726818	ENSG00000258667	0.98913
58	gene:ENSG00000136280:s:45027634-45027797	ENSG00000136280	0.0108696
59	gene:ENSG00000111344:s:113127812-113127873	ENSG00000111344	0.98913
60	gene:ENSG00000046653:t:13773865-13774624	ENSG00000046653	0.98913
61	gene:ENSG00000131828:s:19352829-19353408	ENSG00000131828	0.0108696
62	gene:ENSG00000109586:s:173295396-173295760	ENSG00000109586	0.0108696
63	gene:ENSG00000131016:s:151305747-151306280	ENSG00000131016	0.0108696
64	gene:ENSG00000196227:t:59942124-59942309	ENSG00000196227	0.0108696
65	gene:ENSG00000143952:t:63983864-63984019	ENSG00000143952	0.0108696
66	gene:ENSG00000155393:s:50075571-50075711	ENSG00000155393	0.0108696
67	gene:ENSG00000188199:t:79710382-79710764	ENSG00000188199	0.0108696
68	gene:ENSG00000146263:s:97168071-97168240	ENSG00000146263	0.98913
69	gene:ENSG00000114491:t:124740024-124740199	ENSG00000114491	0.0108696
70	gene:ENSG00000260238:s:156236045-156236483	ENSG00000260238	0.0108696
71	gene:ENSG00000156170:t:94975817-94975983	ENSG00000156170	0.0108696
72	gene:ENSG00000164053:t:48464831-48465371	ENSG00000164053	0.0108696
73	gene:ENSG00000183087:s:113863575-113863741	ENSG00000183087	0.0108696
74	gene:ENSG00000091136:s:107937090-107937277	ENSG00000091136	0.98913
75	gene:ENSG00000167272:s:120580596-120581336	ENSG00000167272	0.0108696
76	gene:ENSG00000196296:t:28894155-28894243	ENSG00000196296	0.0108696
77	gene:ENSG00000165304:s:36581644-36581739	ENSG00000165304	0.0108696
78	gene:ENSG00000166478:t:9473941-9474024	ENSG00000166478	0.0108696
79	gene:ENSG00000272391:s:75437515-75437686	ENSG00000272391	0.0108696
80	gene:ENSG00000215126:s:41183564-41183660	ENSG00000215126	0.0108696
81	gene:ENSG00000162066:s:2520984-2521128	ENSG00000162066	0.0108696
82	gene:ENSG00000189171:s:153631011-153631360	ENSG00000189171	0.0108696
83	gene:ENSG00000285053:t:235414433-235414618	ENSG00000285053	0.0108696
84	gene:ENSG00000184154:t:72089026-72089279	ENSG00000184154	0.0108696
85	gene:ENSG00000260238:t:156242553-156242591	ENSG00000260238	0.0108696
86	gene:ENSG00000168769:s:105190163-105190703	ENSG00000168769	0.98913
87	gene:ENSG00000152767:s:98440123-98440235	ENSG00000152767	0.0108696
88	gene:ENSG00000007129:t:41586435-41586844	ENSG00000007129	0.0108696
89	gene:ENSG00000104870:t:49513255-49513473	ENSG00000104870	0.0108696
90	gene:ENSG00000111348:s:14956176-14956333	ENSG00000111348	0.0108696
91	gene:ENSG00000141627:t:49321125-49321377	ENSG00000141627	0.0108696
92	gene:ENSG00000172830:s:67304773-67305007	ENSG00000172830	0.0108696
93	gene:ENSG00000125772:t:5604364-5604440	ENSG00000125772	0.98913
94	gene:ENSG00000119688:t:74289301-74289972	ENSG00000119688	0.0108696
95	gene:ENSG00000164904:s:126595007-126595418	ENSG00000164904	0.0108696
96	gene:ENSG00000162777:s:111195139-111195828	ENSG00000162777	0.0108696
97	gene:ENSG00000147099:t:72473416-72475729	ENSG00000147099	0.0108696
98	gene:ENSG00000166167:t:101531237-101531333	ENSG00000166167	0.98913
99	gene:ENSG00000125954:t:65032610-65032696	ENSG00000125954	0.98913
100	gene:ENSG00000183889:s:16344308-16344452	ENSG00000183889	0.0108696
101	gene:ENSG00000081853:t:141510947-141512979	ENSG00000081853	0.0108696
102	gene:ENSG00000253953:t:141510947-141512979	ENSG00000253953	0.0108696
103	gene:ENSG00000104064:t:na-50347574	ENSG00000104064	0.0108696
104	gene:ENSG00000141568:s:82571724-82572122	ENSG00000141568	0.98913
105	gene:ENSG00000213390:t:97246272-97246337	ENSG00000213390	0.0108696
106	gene:ENSG00000183814:t:226250839-226250919	ENSG00000183814	0.98913
107	gene:ENSG00000148019:t:78251905-78252043	ENSG00000148019	0.0108696
108	gene:ENSG00000137135:s:35664253-35664492	ENSG00000137135	0.0108696
109	gene:ENSG00000196455:s:130730308-130730442	ENSG00000196455	0.0108696
110	gene:ENSG00000213390:s:97259402-97259628	ENSG00000213390	0.0108696
111	gene:ENSG00000150045:s:9832316-9832414	ENSG00000150045	0.98913
112	gene:ENSG00000148019:t:78253232-78253277	ENSG00000148019	0.0108696
113	gene:ENSG00000133026:s:8499270-8499573	ENSG00000133026	0.0108696
114	gene:ENSG00000146476:s:151452258-151452800	ENSG00000146476	0.0108696
115	gene:ENSG00000170100:t:89221734-89222183	ENSG00000170100	0.98913
116	gene:ENSG00000151967:t:159866162-159866281	ENSG00000151967	0.0108696
117	gene:ENSG00000197548:t:11358418-11358612	ENSG00000197548	0.0108696
118	gene:ENSG00000073921:s:86023416-86023541	ENSG00000073921	0.0108696
119	gene:ENSG00000162650:s:109487518-109487804	ENSG00000162650	0.98913
120	gene:ENSG00000114491:s:124737568-124738443	ENSG00000114491	0.0108696
121	gene:ENSG00000244005:s:35698481-35698590	ENSG00000244005	0.0108696
122	gene:ENSG00000113231:t:77425767-77426032	ENSG00000113231	0.0108696
123	gene:ENSG00000266173:t:63682336-63682758	ENSG00000266173	0.98913
124	gene:ENSG00000138757:s:75673019-75673157	ENSG00000138757	0.0108696
125	gene:ENSG00000284770:t:235433351-235434280	ENSG00000284770	0.0108696
126	gene:ENSG00000061918:s:155777524-155777642	ENSG00000061918	0.0108696
127	gene:ENSG00000196116:s:97464842-97465028	ENSG00000196116	0.98913
128	gene:ENSG00000137806:s:41396487-41397216	ENSG00000137806	0.0108696
129	gene:ENSG00000078403:t:21651673-21651768	ENSG00000078403	0.0108696
130	gene:ENSG00000215837:s:195663624-195663767	ENSG00000215837	0.51087
131	gene:ENSG00000244005:s:35690413-35690565	ENSG00000244005	0.0108696
132	gene:ENSG00000112972:t:43297002-43297166	ENSG00000112972	0.98913
133	gene:ENSG00000149179:t:47156783-47157218	ENSG00000149179	0.0108696
134	gene:ENSG00000149179:s:47157813-47157979	ENSG00000149179	0.0108696
135	gene:ENSG00000110060:t:125895907-125896330	ENSG00000110060	0.0108696
136	gene:ENSG00000076242:t:37017506-37017749	ENSG00000076242	0.0108696
137	gene:ENSG00000198730:s:10760173-10760321	ENSG00000198730	0.98913
138	gene:ENSG00000150045:t:9841812-9841951	ENSG00000150045	0.98913
139	gene:ENSG00000151474:s:13656557-13657522	ENSG00000151474	0.0108696
140	gene:ENSG00000249590:s:30409407-30409486	ENSG00000249590	0.0108696
141	gene:ENSG00000100003:s:30409407-30409486	ENSG00000100003	0.0108696
142	gene:ENSG00000168003:t:62880872-62881105	ENSG00000168003	0.0108696
143	gene:ENSG00000197713:t:210015957-210016112	ENSG00000197713	0.0108696
144	gene:ENSG00000263482:s:46268626-46268686	ENSG00000263482	0.0108696
145	gene:ENSG00000204622:s:30007223-30007740	ENSG00000204622	0.0108696
146	gene:ENSG00000136161:t:48502229-48502914	ENSG00000136161	0.98913
147	gene:ENSG00000162929:t:61076920-61077158	ENSG00000162929	0.0108696
148	gene:ENSG00000162927:s:60947978-60948185	ENSG00000162927	0.98913
149	gene:ENSG00000204116:t:73680955-73684411	ENSG00000204116	0.0108696
150	gene:ENSG00000196116:t:97472293-97472495	ENSG00000196116	0.98913
151	gene:ENSG00000175471:t:94710818-94710927	ENSG00000175471	0.0108696
152	gene:ENSG00000085982:s:233485531-233485626	ENSG00000085982	0.0108696
153	gene:ENSG00000198730:t:10763264-10763538	ENSG00000198730	0.98913
154	gene:ENSG00000162066:t:2527561-2527615	ENSG00000162066	0.0108696
155	gene:ENSG00000175471:s:94708512-94710693	ENSG00000175471	0.0108696
156	gene:ENSG00000240184:s:141505393-141505481	ENSG00000240184	0.0108696
157	gene:ENSG00000152767:s:98435576-98436101	ENSG00000152767	0.0108696
158	gene:ENSG00000196296:s:28894822-28895006	ENSG00000196296	0.0108696
159	gene:ENSG00000117593:t:173831535-173831630	ENSG00000117593	0.0108696
160	gene:ENSG00000204116:s:73679654-73679713	ENSG00000204116	0.0108696
161	gene:ENSG00000070814:t:150374174-150374386	ENSG00000070814	0.0108696
162	gene:ENSG00000158578:s:55027751-55027857	ENSG00000158578	0.5
163	gene:ENSG00000048052:t:18496127-18496324	ENSG00000048052	0.0108696
164	gene:ENSG00000160111:s:16895865-16896215	ENSG00000160111	0.0108696
165	gene:ENSG00000172830:t:67304773-67305007	ENSG00000172830	0.0108696
166	gene:ENSG00000139350:s:96907223-96907322	ENSG00000139350	0.98913
167	gene:ENSG00000197798:s:126234995-126235087	ENSG00000197798	0.0108696
168	gene:ENSG00000196151:s:159271702-159271795	ENSG00000196151	0.0108696
169	gene:ENSG00000267952:s:7507052-7507141	ENSG00000267952	0.0108696
170	gene:ENSG00000133026:t:8513712-8513894	ENSG00000133026	0.0108696
171	gene:ENSG00000142552:t:49539008-49539179	ENSG00000142552	0.0108696
172	gene:ENSG00000076242:s:37014432-37014544	ENSG00000076242	0.0108696
173	gene:ENSG00000076641:s:81092270-81092692	ENSG00000076641	0.98913
174	gene:ENSG00000165046:s:38400272-38400409	ENSG00000165046	0.98913
175	gene:ENSG00000140199:t:34256229-34256283	ENSG00000140199	0.0108696
176	gene:ENSG00000197563:s:62186844-62187020	ENSG00000197563	0.0108696
177	gene:ENSG00000174327:s:7036727-7037064	ENSG00000174327	0.98913
178	gene:ENSG00000147677:s:116734277-116734354	ENSG00000147677	0.0108696
179	gene:ENSG00000282826:t:28601603-28601839	ENSG00000282826	0.0108696
180	gene:ENSG00000112419:t:143712016-143712336	ENSG00000112419	0.0108696
181	gene:ENSG00000105339:t:141150098-141150285	ENSG00000105339	0.98913
182	gene:ENSG00000243970:t:39529016-39529164	ENSG00000243970	0.98913
183	gene:ENSG00000117593:s:173853795-173854646	ENSG00000117593	0.98913
184	gene:ENSG00000277053:s:75200121-75200179	ENSG00000277053	0.0108696
185	gene:ENSG00000134575:s:47245305-47245427	ENSG00000134575	0.0108696
186	gene:ENSG00000078487:t:100408539-100408662	ENSG00000078487	0.0108696
187	gene:ENSG00000012232:s:28701327-28701659	ENSG00000012232	0.0108696
188	gene:ENSG00000162927:s:60962826-60962890	ENSG00000162927	0.98913
189	gene:ENSG00000169398:t:140948666-140948723	ENSG00000169398	0.0108696
190	gene:ENSG00000078487:s:100409428-100409545	ENSG00000078487	0.0108696
191	gene:ENSG00000078487:s:100425030-100425136	ENSG00000078487	0.0108696
192	gene:ENSG00000168003:s:62871577-62871669	ENSG00000168003	0.0108696
193	gene:ENSG00000265257:t:9117838-9117903	ENSG00000265257	0.0108696
194	gene:ENSG00000128694:t:189746660-189747331	ENSG00000128694	0.0108696
195	gene:ENSG00000152767:t:98439961-98440043	ENSG00000152767	0.0108696
196	gene:ENSG00000122786:s:134933194-134934077	ENSG00000122786	0.0108696
197	gene:ENSG00000113812:s:53877214-53877387	ENSG00000113812	0.0108696
198	gene:ENSG00000101452:s:38969050-38969214	ENSG00000101452	0.0108696
199	gene:ENSG00000257433:s:47719147-47719272	ENSG00000257433	0.98913
200	gene:ENSG00000162927:s:60952997-60953114	ENSG00000162927	0.98913
201	gene:ENSG00000102100:s:48911329-48911677	ENSG00000102100	0.0108696
202	gene:ENSG00000162585:t:2184461-2185513	ENSG00000162585	0.0108696
203	gene:ENSG00000157985:t:235709177-235709237	ENSG00000157985	0.0108696
204	gene:ENSG00000178852:t:47370437-47370508	ENSG00000178852	0.0108696
205	gene:ENSG00000135119:t:116766814-116766914	ENSG00000135119	0.0108696
206	gene:ENSG00000070814:t:150360804-150361211	ENSG00000070814	0.98913
207	gene:ENSG00000237310:s:66493706-66494364	ENSG00000237310	0.5
208	gene:ENSG00000183018:t:4525057-4525193	ENSG00000183018	0.98913
209	gene:ENSG00000091136:s:107931356-107931500	ENSG00000091136	0.98913
210	gene:ENSG00000244005:t:35696377-35696460	ENSG00000244005	0.0108696
211	gene:ENSG00000103888:s:80936674-80936885	ENSG00000103888	0.0108696
212	gene:ENSG00000126858:t:32207512-32207563	ENSG00000126858	0.0108696
213	gene:ENSG00000121931:s:110949851-110950123	ENSG00000121931	0.0108696
214	gene:ENSG00000103888:t:80936674-80936885	ENSG00000103888	0.0108696
215	gene:ENSG00000117593:s:173833376-173833499	ENSG00000117593	0.0108696
216	gene:ENSG00000182718:s:60396967-60397338	ENSG00000182718	0.0108696
217	gene:ENSG00000185880:s:44728988-44729552	ENSG00000185880	0.0108696
218	gene:ENSG00000233912:s:5186955-5187329	ENSG00000233912	0.98913
219	gene:ENSG00000181722:t:114974365-114974416	ENSG00000181722	0.5
220	gene:ENSG00000092421:s:116497327-116497387	ENSG00000092421	0.98913
221	gene:ENSG00000092421:t:116496251-116496313	ENSG00000092421	0.98913
222	gene:ENSG00000106829:s:79627374-79627752	ENSG00000106829	0.98913
223	gene:ENSG00000164053:s:48459359-48459684	ENSG00000164053	0.0108696
224	gene:ENSG00000164053:t:48460110-48460431	ENSG00000164053	0.0108696
225	gene:ENSG00000149231:s:96389844-96389956	ENSG00000149231	0.0108696
226	gene:ENSG00000137806:s:41394859-41395044	ENSG00000137806	0.0108696
227	gene:ENSG00000215022:t:13272590-13272915	ENSG00000215022	0.0108696
228	gene:ENSG00000155657:t:178597538-178597819	ENSG00000155657	1
229	gene:ENSG00000184220:s:99817834-99818043	ENSG00000184220	0.0108696
230	gene:ENSG00000260083:t:30894548-30895220	ENSG00000260083	0.0108696
231	gene:ENSG00000229140:s:129370306-129370377	ENSG00000229140	0.0108696
232	gene:ENSG00000224660:s:15258530-15260884	ENSG00000224660	0.0108696
233	gene:ENSG00000103888:s:80942251-80942337	ENSG00000103888	0.0108696
234	gene:ENSG00000108774:s:42137762-42137917	ENSG00000108774	0.51087
235	gene:ENSG00000225484:s:79762710-79766324	ENSG00000225484	0.0108696
236	gene:ENSG00000196455:t:130708291-130708492	ENSG00000196455	0.0108696
237	gene:ENSG00000285444:s:51777060-51777121	ENSG00000285444	0.0108696
238	gene:ENSG00000178445:t:6565354-6565861	ENSG00000178445	0.0108696
239	gene:ENSG00000162877:s:205842676-205842751	ENSG00000162877	0.0108696
240	gene:ENSG00000146410:s:136249976-136250335	ENSG00000146410	0.0108696
241	gene:ENSG00000078269:s:158059257-158059537	ENSG00000078269	0.0108696
242	gene:ENSG00000137135:t:35664253-35664492	ENSG00000137135	0.0108696
243	gene:ENSG00000239213:t:136841726-136842569	ENSG00000239213	0.0108696
244	gene:ENSG00000103888:s:80924621-80924706	ENSG00000103888	0.5
245	gene:ENSG00000103888:t:80941849-80942053	ENSG00000103888	0.0108696
246	gene:ENSG00000266049:t:2752488-2752665	ENSG00000266049	0.0108696
247	gene:ENSG00000276778:s:158341221-158341424	ENSG00000276778	0.0108696
248	gene:ENSG00000036448:s:2123252-2123365	ENSG00000036448	0.0108696
249	gene:ENSG00000213999:t:19150680-19150764	ENSG00000213999	0.0108696
250	gene:ENSG00000103888:t:80942251-80942337	ENSG00000103888	0.0108696
251	gene:ENSG00000147905:t:37160055-37160938	ENSG00000147905	0.0108696
252	gene:ENSG00000179335:s:74608214-74608727	ENSG00000179335	0.0108696
253	gene:ENSG00000137145:s:19316621-19316839	ENSG00000137145	0.0108696
254	gene:ENSG00000110844:s:49635843-49635993	ENSG00000110844	0.0108696
255	gene:ENSG00000103426:t:4343207-4343648	ENSG00000103426	0.0108696
256	gene:ENSG00000165046:s:38402525-38402644	ENSG00000165046	0.98913
257	gene:ENSG00000285959:t:22030280-22030617	ENSG00000285959	0.0108696
258	gene:ENSG00000285628:t:18334851-18335174	ENSG00000285628	0.0108696
259	gene:ENSG00000121931:s:110963621-110964079	ENSG00000121931	0.98913
260	gene:ENSG00000176927:s:29929817-29929968	ENSG00000176927	0.0108696
261	gene:ENSG00000160201:s:43100992-43101907	ENSG00000160201	0.0108696
262	gene:ENSG00000154814:s:16269126-16269275	ENSG00000154814	0.0108696
263	gene:ENSG00000072840:s:5804730-5804841	ENSG00000072840	0.0108696
264	gene:ENSG00000173805:t:41732695-41733012	ENSG00000173805	0.98913
265	gene:ENSG00000165995:t:18539194-18543557	ENSG00000165995	0.0108696
266	gene:ENSG00000165995:t:18536101-18536196	ENSG00000165995	0.0108696
267	gene:ENSG00000051180:t:40718805-40718886	ENSG00000051180	0.0108696
268	gene:ENSG00000285396:t:40718805-40718899	ENSG00000285396	0.0108696
269	gene:ENSG00000160111:t:16902649-16902863	ENSG00000160111	0.98913
270	gene:ENSG00000162877:s:205840252-205840323	ENSG00000162877	0.98913
271	gene:ENSG00000245571:t:59135755-59136281	ENSG00000245571	0.0108696
272	gene:ENSG00000228956:t:18473712-18473858	ENSG00000228956	0.0108696
273	gene:ENSG00000128059:s:56435350-56435615	ENSG00000128059	0.0108696
274	gene:ENSG00000103888:s:80920094-80920299	ENSG00000103888	0.98913
275	gene:ENSG00000137135:s:35664008-35664126	ENSG00000137135	0.0108696
276	gene:ENSG00000138111:t:102465981-102466087	ENSG00000138111	0.98913
277	gene:ENSG00000165646:t:117277162-117279430	ENSG00000165646	0.0108696
278	gene:ENSG00000236320:s:35552664-35553491	ENSG00000236320	0.0108696
279	gene:ENSG00000105699:t:35262546-35262723	ENSG00000105699	0.0108696
280	gene:ENSG00000137806:s:41402144-41402444	ENSG00000137806	0.0108696
281	gene:ENSG00000162927:s:60965058-60965103	ENSG00000162927	0.98913
282	gene:ENSG00000067606:t:2135262-2135347	ENSG00000067606	0.98913
283	gene:ENSG00000228863:t:160684887-160685189	ENSG00000228863	0.0108696
284	gene:ENSG00000036448:s:2123555-2123642	ENSG00000036448	0.0108696
285	gene:ENSG00000165995:s:18536101-18536196	ENSG00000165995	0.0108696
286	gene:ENSG00000103415:s:4483637-4483754	ENSG00000103415	0.0108696
287	gene:ENSG00000162927:t:60967502-60967613	ENSG00000162927	0.98913
288	gene:ENSG00000187699:t:190199428-190203484	ENSG00000187699	0.0108696
289	gene:ENSG00000162877:t:205842676-205842751	ENSG00000162877	0.0108696
290	gene:ENSG00000135090:s:118255448-118255655	ENSG00000135090	0.0108696
291	gene:ENSG00000135090:t:118244894-118244965	ENSG00000135090	0.0108696
292	gene:ENSG00000106012:t:2567116-2567163	ENSG00000106012	0.0108696
293	gene:ENSG00000241978:s:110127646-110128012	ENSG00000241978	0.0108696
294	gene:ENSG00000168096:t:4729358-4730246	ENSG00000168096	0.0108696
295	gene:ENSG00000160111:s:16897691-16897889	ENSG00000160111	0.98913
296	gene:ENSG00000204220:s:33289302-33289624	ENSG00000204220	0.98913
297	gene:ENSG00000078487:t:100425030-100425136	ENSG00000078487	0.0108696
298	gene:ENSG00000134775:t:36779424-36780055	ENSG00000134775	0.0108696
299	gene:ENSG00000103888:s:80884175-80884354	ENSG00000103888	0.0108696
300	gene:ENSG00000135436:s:49603185-49603408	ENSG00000135436	0.0108696
301	gene:ENSG00000135436:t:49601007-49601134	ENSG00000135436	0.0108696
302	gene:ENSG00000205746:s:18352405-18352476	ENSG00000205746	0.0108696
303	gene:ENSG00000257433:t:47719147-47719272	ENSG00000257433	0.98913
304	gene:ENSG00000160111:s:16906824-16907117	ENSG00000160111	0.98913
305	gene:ENSG00000162877:t:205829833-205830552	ENSG00000162877	0.0108696
306	gene:ENSG00000213231:t:95690736-95690910	ENSG00000213231	0.98913
307	gene:ENSG00000122786:t:134928754-134928900	ENSG00000122786	0.0108696
308	gene:ENSG00000155657:s:178557648-178558235	ENSG00000155657	0.98913
309	gene:ENSG00000234745:t:na-31350144	ENSG00000234745	0.0108696

## Sheet: Background 2
	LSV	Gene	Average Probability Signal
0	gene:ENSG00000125954:s:65015381-65015716	ENSG00000125954	0.0108696
1	gene:ENSG00000212127:s:11047020-11047188	ENSG00000212127	1
2	gene:ENSG00000128731:s:28280034-28280287	ENSG00000128731	0.0108696
3	gene:ENSG00000177025:s:57974099-57974203	ENSG00000177025	0.5
4	gene:ENSG00000049769:t:49280776-49281461	ENSG00000049769	0.0108696
5	gene:ENSG00000038945:t:16177886-16177992	ENSG00000038945	0.0108696
6	gene:ENSG00000116171:t:52954740-52954804	ENSG00000116171	0.5
7	gene:ENSG00000133302:s:94662298-94662351	ENSG00000133302	0.48913
8	gene:ENSG00000012048:s:43099775-43099880	ENSG00000012048	0.0108696
9	gene:ENSG00000110619:s:3047753-3048001	ENSG00000110619	1
10	gene:ENSG00000267198:t:45558407-45558767	ENSG00000267198	0
11	gene:ENSG00000258667:t:61721596-61722246	ENSG00000258667	0
12	gene:ENSG00000183087:t:113820549-113821018	ENSG00000183087	1
13	gene:ENSG00000240184:t:141510947-141512979	ENSG00000240184	0.0108696
14	gene:ENSG00000081923:t:57706490-57706986	ENSG00000081923	0.5
15	gene:ENSG00000258984:t:238093861-238093960	ENSG00000258984	1
16	gene:ENSG00000141012:t:88842706-88842829	ENSG00000141012	1
17	gene:ENSG00000108797:s:42693297-42693536	ENSG00000108797	0
18	gene:ENSG00000143409:t:150999862-150999967	ENSG00000143409	1
19	gene:ENSG00000160193:t:42863440-42863596	ENSG00000160193	1
20	gene:ENSG00000229140:t:129216450-129217406	ENSG00000229140	0
21	gene:ENSG00000261879:t:5215147-5215399	ENSG00000261879	1
22	gene:ENSG00000136378:s:78762107-78762565	ENSG00000136378	0
23	gene:ENSG00000215190:s:57959028-57959111	ENSG00000215190	1
24	gene:ENSG00000002919:t:48118704-48118799	ENSG00000002919	0.0108696
25	gene:ENSG00000196628:s:55320568-55320881	ENSG00000196628	0.98913
26	gene:ENSG00000085982:t:233529431-233529670	ENSG00000085982	0
27	gene:ENSG00000182578:t:150057504-150057592	ENSG00000182578	1
28	gene:ENSG00000152767:s:98438804-98438872	ENSG00000152767	0.98913
29	gene:ENSG00000101347:s:36940165-36941111	ENSG00000101347	0.0108696
30	gene:ENSG00000137502:t:83034127-83034633	ENSG00000137502	1
31	gene:ENSG00000115271:s:162356758-162356981	ENSG00000115271	1
32	gene:ENSG00000156170:t:94957995-94958271	ENSG00000156170	1
33	gene:ENSG00000161912:s:41108949-41109904	ENSG00000161912	0
34	gene:ENSG00000182552:t:183639635-183641468	ENSG00000182552	1
35	gene:ENSG00000157637:s:81260238-81260394	ENSG00000157637	0.0108696
36	gene:ENSG00000152767:t:98439107-98439196	ENSG00000152767	0.0108696
37	gene:ENSG00000137502:s:83034727-83034782	ENSG00000137502	1
38	gene:ENSG00000272146:t:57600743-57600927	ENSG00000272146	0
39	gene:ENSG00000115339:s:165761843-165762054	ENSG00000115339	0
40	gene:ENSG00000214176:s:64821767-64822052	ENSG00000214176	0
41	gene:ENSG00000070814:s:150367407-150367917	ENSG00000070814	0.98913
42	gene:ENSG00000244482:t:54240274-54240576	ENSG00000244482	0.0108696
43	gene:ENSG00000157911:s:2412391-2412571	ENSG00000157911	1
44	gene:ENSG00000160563:t:131887944-131888033	ENSG00000160563	1
45	gene:ENSG00000243667:t:68129803-68131445	ENSG00000243667	1
46	gene:ENSG00000111215:s:10846992-10847194	ENSG00000111215	0
47	gene:ENSG00000259315:s:82738514-82738904	ENSG00000259315	0
48	gene:ENSG00000204428:t:31676684-31677120	ENSG00000204428	0.98913
49	gene:ENSG00000105426:s:5210679-5210805	ENSG00000105426	0.98913
50	gene:ENSG00000124641:t:41916785-41916939	ENSG00000124641	1
51	gene:ENSG00000102796:s:51771819-51771911	ENSG00000102796	1
52	gene:ENSG00000144659:s:39387808-39387865	ENSG00000144659	0
53	gene:ENSG00000174501:s:95951348-95951408	ENSG00000174501	0.0108696
54	gene:ENSG00000115163:t:26800929-26801067	ENSG00000115163	1
55	gene:ENSG00000285444:s:51790011-51790092	ENSG00000285444	1
56	gene:ENSG00000173436:t:19617258-19617336	ENSG00000173436	0
57	gene:ENSG00000171219:s:64826470-64826564	ENSG00000171219	0.0108696
58	gene:ENSG00000087253:t:55525508-55526058	ENSG00000087253	1
59	gene:ENSG00000267149:s:55048329-55048541	ENSG00000267149	0
60	gene:ENSG00000182095:s:5421060-5421489	ENSG00000182095	0.0108696
61	gene:ENSG00000243064:s:14287550-14287697	ENSG00000243064	0
62	gene:ENSG00000122970:t:110146953-110147048	ENSG00000122970	0.0108696
63	gene:ENSG00000185453:t:48182455-48182767	ENSG00000185453	1
64	gene:ENSG00000176681:s:46335545-46335855	ENSG00000176681	1
65	gene:ENSG00000173898:s:66694139-66694363	ENSG00000173898	0
66	gene:ENSG00000122481:s:95239777-95239909	ENSG00000122481	0
67	gene:ENSG00000160439:s:55048329-55048541	ENSG00000160439	0
68	gene:ENSG00000162522:t:32768652-32768946	ENSG00000162522	0.0108696
69	gene:ENSG00000005007:t:18845980-18846119	ENSG00000005007	0.0108696
70	gene:ENSG00000125991:t:35554046-35554386	ENSG00000125991	0
71	gene:ENSG00000132359:t:2905284-2905368	ENSG00000132359	0.0108696
72	gene:ENSG00000105176:s:29971093-29971227	ENSG00000105176	1
73	gene:ENSG00000241106:s:32816861-32817048	ENSG00000241106	0
74	gene:ENSG00000186566:t:44464472-44465935	ENSG00000186566	1
75	gene:ENSG00000106028:t:141741721-141741798	ENSG00000106028	0
76	gene:ENSG00000145476:t:186205200-186205302	ENSG00000145476	1
77	gene:ENSG00000179912:s:57305640-57305663	ENSG00000179912	1
78	gene:ENSG00000016864:s:52704724-52704952	ENSG00000016864	0.0108696
79	gene:ENSG00000271699:t:29364684-29365059	ENSG00000271699	0
80	gene:ENSG00000102796:s:51790011-51790092	ENSG00000102796	1
81	gene:ENSG00000145916:s:178143942-178144108	ENSG00000145916	0.0108696
82	gene:ENSG00000125454:s:75283423-75283593	ENSG00000125454	0.0108696
83	gene:ENSG00000267419:t:19786609-19786884	ENSG00000267419	0
84	gene:ENSG00000198106:t:29364684-29365059	ENSG00000198106	1
85	gene:ENSG00000008382:t:4345745-4345981	ENSG00000008382	0.0108696
86	gene:ENSG00000008382:s:4343605-4343994	ENSG00000008382	0.0108696
87	gene:ENSG00000233024:s:18374832-18375110	ENSG00000233024	0
88	gene:ENSG00000178177:s:17886068-17886161	ENSG00000178177	0
89	gene:ENSG00000125744:t:45485289-45485789	ENSG00000125744	0
90	gene:ENSG00000256053:t:103579371-103579812	ENSG00000256053	0
91	gene:ENSG00000170502:t:87449142-87449253	ENSG00000170502	1
92	gene:ENSG00000141294:s:47832100-47832205	ENSG00000141294	1
93	gene:ENSG00000234883:t:25573893-25575168	ENSG00000234883	1
94	gene:ENSG00000268797:s:40801297-40801415	ENSG00000268797	1
95	gene:ENSG00000152284:s:85306451-85306559	ENSG00000152284	0.98913
96	gene:ENSG00000162139:t:74994509-74995190	ENSG00000162139	0.98913
97	gene:ENSG00000277991:t:7670167-7671382	ENSG00000277991	0
98	gene:ENSG00000185710:t:21898887-21899111	ENSG00000185710	0.5
99	gene:ENSG00000198720:t:29607742-29607877	ENSG00000198720	1
100	gene:ENSG00000165959:s:95194532-95194596	ENSG00000165959	1
101	gene:ENSG00000196081:s:23250240-23250390	ENSG00000196081	0.98913
102	gene:ENSG00000026508:t:35197857-35198555	ENSG00000026508	0
103	gene:ENSG00000100003:t:30422277-30425317	ENSG00000100003	0
104	gene:ENSG00000042062:t:50608912-50608955	ENSG00000042062	0
105	gene:ENSG00000138780:t:105842065-105842134	ENSG00000138780	1
106	gene:ENSG00000168421:t:40209463-40209669	ENSG00000168421	1
107	gene:ENSG00000148737:s:112968330-112968394	ENSG00000148737	0
108	gene:ENSG00000137135:t:35662179-35662344	ENSG00000137135	1
109	gene:ENSG00000174500:s:112132637-112132910	ENSG00000174500	1
110	gene:ENSG00000172243:s:10127446-10127853	ENSG00000172243	0
111	gene:ENSG00000157637:t:81253073-81253240	ENSG00000157637	0.0108696
112	gene:ENSG00000083290:s:19795622-19795725	ENSG00000083290	0.0108696
113	gene:ENSG00000188554:s:43180795-43180817	ENSG00000188554	0.0108696
114	gene:ENSG00000072609:s:132832357-132841875	ENSG00000072609	1
115	gene:ENSG00000081985:t:67321602-67321889	ENSG00000081985	1
116	gene:ENSG00000119661:t:73687259-73687385	ENSG00000119661	0.0108696
117	gene:ENSG00000183785:t:18145656-18146554	ENSG00000183785	1
118	gene:ENSG00000137171:t:43069981-43070455	ENSG00000137171	0.98913
119	gene:ENSG00000140749:t:21644290-21644396	ENSG00000140749	0
120	gene:ENSG00000261553:t:75604769-na	ENSG00000261553	0
121	gene:ENSG00000257365:t:65027387-65027599	ENSG00000257365	0.98913
122	gene:ENSG00000107614:t:17168841-17168917	ENSG00000107614	0
123	gene:ENSG00000155903:s:141487047-141487216	ENSG00000155903	1
124	gene:ENSG00000263766:s:47636512-47636601	ENSG00000263766	0.0108696
125	gene:ENSG00000090661:t:8241341-8241457	ENSG00000090661	0.98913
126	gene:ENSG00000138785:s:105703648-105703812	ENSG00000138785	0
127	gene:ENSG00000244198:t:144213912-144214223	ENSG00000244198	1
128	gene:ENSG00000101638:s:46756378-46757169	ENSG00000101638	0
129	gene:ENSG00000162613:t:77948405-77948914	ENSG00000162613	1
130	gene:ENSG00000083290:t:19785937-19786086	ENSG00000083290	0.0108696
131	gene:ENSG00000158019:t:27892383-27892448	ENSG00000158019	0
132	gene:ENSG00000141526:s:82236129-82236457	ENSG00000141526	0.0108696
133	gene:ENSG00000111344:s:113101704-113102009	ENSG00000111344	0
134	gene:ENSG00000227117:t:30047625-30047911	ENSG00000227117	0
135	gene:ENSG00000129646:s:76279041-76279142	ENSG00000129646	0.98913
136	gene:ENSG00000164466:t:175526638-175529742	ENSG00000164466	0
137	gene:ENSG00000150045:t:9844418-9845007	ENSG00000150045	0.98913
138	gene:ENSG00000186638:s:34255735-34257981	ENSG00000186638	0.0108696
139	gene:ENSG00000160469:t:55311911-55312533	ENSG00000160469	0
140	gene:ENSG00000078487:s:100408539-100408662	ENSG00000078487	1
141	gene:ENSG00000177238:s:31222827-31222945	ENSG00000177238	0.98913
142	gene:ENSG00000138175:s:102714273-102714407	ENSG00000138175	0.0108696
143	gene:ENSG00000168301:t:58497773-58498782	ENSG00000168301	1
144	gene:ENSG00000139618:s:32363179-32363533	ENSG00000139618	0.0108696
145	gene:ENSG00000213799:s:53345506-53345632	ENSG00000213799	0.5
146	gene:ENSG00000185495:t:224008727-224010612	ENSG00000185495	1
147	gene:ENSG00000162804:s:241082277-241082364	ENSG00000162804	0
148	gene:ENSG00000139998:t:64957940-64958251	ENSG00000139998	0
149	gene:ENSG00000106603:s:43656033-43656153	ENSG00000106603	0
150	gene:ENSG00000175265:s:34437398-34437466	ENSG00000175265	0
151	gene:ENSG00000063046:t:53021716-53021777	ENSG00000063046	0
152	gene:ENSG00000100578:t:58429363-58429433	ENSG00000100578	0.0108696
153	gene:ENSG00000131828:t:19354491-19354583	ENSG00000131828	1
154	gene:ENSG00000168807:t:69299588-69299774	ENSG00000168807	0.0108696
155	gene:ENSG00000166881:s:57068866-57069306	ENSG00000166881	1
156	gene:ENSG00000049167:s:60944932-60945073	ENSG00000049167	1
157	gene:ENSG00000081985:t:67326735-67326849	ENSG00000081985	0.0108696
158	gene:ENSG00000042062:s:50609293-50609356	ENSG00000042062	0.48913
159	gene:ENSG00000178852:t:47361378-47361521	ENSG00000178852	1
160	gene:ENSG00000175899:t:9067664-9067839	ENSG00000175899	1
161	gene:ENSG00000204577:t:54222278-54222562	ENSG00000204577	0.0108696
162	gene:ENSG00000221946:s:35148694-35149695	ENSG00000221946	0
163	gene:ENSG00000078269:t:158081109-158081327	ENSG00000078269	0.0108696
164	gene:ENSG00000205810:s:10416667-10416767	ENSG00000205810	0.0108696
165	gene:ENSG00000255641:s:10416667-10416767	ENSG00000255641	0
166	gene:ENSG00000111344:t:113100628-113100680	ENSG00000111344	1
167	gene:ENSG00000214114:t:38867562-38867610	ENSG00000214114	1
168	gene:ENSG00000119684:s:75039911-75040024	ENSG00000119684	0.0108696
169	gene:ENSG00000277258:s:38738353-38738451	ENSG00000277258	0.0108696
170	gene:ENSG00000100490:s:50359028-50359149	ENSG00000100490	0.0108696
171	gene:ENSG00000106100:s:30463536-30463698	ENSG00000106100	1
172	gene:ENSG00000157827:t:152640791-152640914	ENSG00000157827	0.0108696
173	gene:ENSG00000102796:s:51773921-51774255	ENSG00000102796	0
174	gene:ENSG00000173120:t:67149055-67149207	ENSG00000173120	0
175	gene:ENSG00000175274:t:44941003-44941077	ENSG00000175274	0
176	gene:ENSG00000285396:s:40701064-40701201	ENSG00000285396	0.0108696
177	gene:ENSG00000261216:s:11908208-11908479	ENSG00000261216	1
178	gene:ENSG00000186318:t:117291703-117291997	ENSG00000186318	0
179	gene:ENSG00000088305:s:32784690-32784859	ENSG00000088305	0.0108696
180	gene:ENSG00000165046:t:38392542-38393118	ENSG00000165046	0.5
181	gene:ENSG00000183723:s:66623404-66623502	ENSG00000183723	0
182	gene:ENSG00000177830:t:882328-882904	ENSG00000177830	1
183	gene:ENSG00000116005:s:70275514-70275666	ENSG00000116005	0.0108696
184	gene:ENSG00000064547:t:19627397-19627504	ENSG00000064547	0
185	gene:ENSG00000186998:s:29234305-29234349	ENSG00000186998	0.0108696
186	gene:ENSG00000100711:s:103724509-103726842	ENSG00000100711	1
187	gene:ENSG00000177479:s:48944982-48945181	ENSG00000177479	0.98913
188	gene:ENSG00000088451:t:94583094-94583236	ENSG00000088451	1
189	gene:ENSG00000117262:t:145623054-145623224	ENSG00000117262	0
190	gene:ENSG00000250903:t:2283499-2283774	ENSG00000250903	1
191	gene:ENSG00000256632:t:132701250-132701369	ENSG00000256632	0.0108696
192	gene:ENSG00000234848:s:12450935-12451725	ENSG00000234848	0
193	gene:ENSG00000011426:t:36419244-36419479	ENSG00000011426	0.0108696
194	gene:ENSG00000141378:t:59674636-59674821	ENSG00000141378	0
195	gene:ENSG00000169129:s:114300194-114300362	ENSG00000169129	1
196	gene:ENSG00000109534:s:109815510-109815545	ENSG00000109534	1
197	gene:ENSG00000135541:t:135323162-135323434	ENSG00000135541	0
198	gene:ENSG00000048342:t:15597407-15597465	ENSG00000048342	0
199	gene:ENSG00000166582:t:16347211-16347717	ENSG00000166582	0.0108696
200	gene:ENSG00000159231:t:36137528-36137932	ENSG00000159231	0.0108696
201	gene:ENSG00000132330:t:238078565-238081726	ENSG00000132330	1
202	gene:ENSG00000204576:s:30557979-30558436	ENSG00000204576	1
203	gene:ENSG00000111481:t:54325559-54325682	ENSG00000111481	0.0108696
204	gene:ENSG00000136122:t:72743537-72743602	ENSG00000136122	0.0108696
205	gene:ENSG00000124587:s:42973921-42974105	ENSG00000124587	0.0108696
206	gene:ENSG00000163625:s:84849673-84850025	ENSG00000163625	0.0108696
207	gene:ENSG00000099917:t:20518878-20518995	ENSG00000099917	1
208	gene:ENSG00000078403:t:21556643-21557182	ENSG00000078403	1
209	gene:ENSG00000074621:t:65650382-65650942	ENSG00000074621	1
210	gene:ENSG00000166348:s:73571421-73571513	ENSG00000166348	0.0108696
211	gene:ENSG00000035115:t:242798-242871	ENSG00000035115	0
212	gene:ENSG00000226259:s:70434179-70434266	ENSG00000226259	0
213	gene:ENSG00000197965:s:167776064-167776166	ENSG00000197965	1
214	gene:ENSG00000139618:t:32370402-32370557	ENSG00000139618	0.0108696
215	gene:ENSG00000154721:s:25698677-25698879	ENSG00000154721	0.0108696
216	gene:ENSG00000280279:t:65830-66314	ENSG00000280279	0
217	gene:ENSG00000108797:s:42697903-42697950	ENSG00000108797	0.98913
218	gene:ENSG00000154920:s:50376066-50376193	ENSG00000154920	0.0108696
219	gene:ENSG00000145012:s:188225405-188225527	ENSG00000145012	1
220	gene:ENSG00000087303:s:52010876-52011047	ENSG00000087303	0
221	gene:ENSG00000015568:t:109813460-109813771	ENSG00000015568	0
222	gene:ENSG00000182578:s:150060862-150060972	ENSG00000182578	0.0108696
223	gene:ENSG00000284922:t:72093496-72093701	ENSG00000284922	1
224	gene:ENSG00000156398:s:102733554-102733603	ENSG00000156398	1
225	gene:ENSG00000118193:s:200580254-200580415	ENSG00000118193	0.0108696
226	gene:ENSG00000184640:s:77405077-77405539	ENSG00000184640	0
227	gene:ENSG00000254681:s:18394371-18395042	ENSG00000254681	0.0108696
228	gene:ENSG00000071242:t:166469841-166469905	ENSG00000071242	0.0108696
229	gene:ENSG00000146409:s:132772132-132772249	ENSG00000146409	0.0108696
230	gene:ENSG00000143382:t:150555429-150555565	ENSG00000143382	1
231	gene:ENSG00000163993:s:6693069-6694070	ENSG00000163993	0.0108696
232	gene:ENSG00000042062:s:50610853-50611009	ENSG00000042062	0.98913
233	gene:ENSG00000167613:t:54356230-54356267	ENSG00000167613	1
234	gene:ENSG00000092421:s:116488108-116488196	ENSG00000092421	1
235	gene:ENSG00000227373:s:174159917-174160004	ENSG00000227373	0
236	gene:ENSG00000267169:t:14168777-14171267	ENSG00000267169	1
237	gene:ENSG00000110628:t:2921968-2922203	ENSG00000110628	0.0108696
238	gene:ENSG00000140750:s:24927684-24927732	ENSG00000140750	0
239	gene:ENSG00000125375:s:50314591-50314626	ENSG00000125375	1
240	gene:ENSG00000149582:s:118531775-118531985	ENSG00000149582	1
241	gene:ENSG00000116005:t:70259360-70259566	ENSG00000116005	0.0108696
242	gene:ENSG00000256683:t:51979808-51979935	ENSG00000256683	0
243	gene:ENSG00000133026:s:8520878-8520999	ENSG00000133026	1
244	gene:ENSG00000285165:t:50388489-50388579	ENSG00000285165	0
245	gene:ENSG00000259314:t:90604225-90604463	ENSG00000259314	0
246	gene:ENSG00000042062:s:50616002-50616080	ENSG00000042062	0
247	gene:ENSG00000148925:s:13445024-13445181	ENSG00000148925	0
248	gene:ENSG00000229140:s:129223221-129223369	ENSG00000229140	1
249	gene:ENSG00000237298:t:178531314-178531580	ENSG00000237298	0
250	gene:ENSG00000231074:s:30314269-30314482	ENSG00000231074	1
251	gene:ENSG00000075651:t:171789841-171789957	ENSG00000075651	0
252	gene:ENSG00000127957:s:75507747-75507867	ENSG00000127957	0
253	gene:ENSG00000285165:s:50393786-50393968	ENSG00000285165	0
254	gene:ENSG00000117280:s:205774833-205775091	ENSG00000117280	0.0108696
255	gene:ENSG00000183207:t:48994505-48994933	ENSG00000183207	1
256	gene:ENSG00000100473:t:30880452-30880496	ENSG00000100473	1
257	gene:ENSG00000125648:s:6457503-6457590	ENSG00000125648	0.0108696
258	gene:ENSG00000160439:t:55047105-55047746	ENSG00000160439	0
259	gene:ENSG00000154027:t:77535847-77535885	ENSG00000154027	1
260	gene:ENSG00000005961:t:44372180-44372423	ENSG00000005961	0.0108696
261	gene:ENSG00000178234:s:152103112-152104892	ENSG00000178234	0.98913
262	gene:ENSG00000135341:s:90544552-90544632	ENSG00000135341	0
263	gene:ENSG00000101400:s:33417605-33417923	ENSG00000101400	1
264	gene:ENSG00000177030:t:679978-680074	ENSG00000177030	0
265	gene:ENSG00000183569:t:42573936-42574382	ENSG00000183569	1
266	gene:ENSG00000108468:t:48074829-48075100	ENSG00000108468	0.0108696
267	gene:ENSG00000186318:s:117293054-117293188	ENSG00000186318	0
268	gene:ENSG00000177425:t:79596511-79597089	ENSG00000177425	1
269	gene:ENSG00000083290:s:19841489-19841547	ENSG00000083290	0.51087
270	gene:ENSG00000088727:s:47240801-47241015	ENSG00000088727	0.0108696
271	gene:ENSG00000104154:s:45511138-45511284	ENSG00000104154	0
272	gene:ENSG00000106823:s:92505533-92505690	ENSG00000106823	0
273	gene:ENSG00000197863:s:36823667-36823821	ENSG00000197863	1
274	gene:ENSG00000179406:t:66427949-66428040	ENSG00000179406	0.98913
275	gene:ENSG00000085831:s:51294380-51294511	ENSG00000085831	0
276	gene:ENSG00000147586:s:80029761-80029839	ENSG00000147586	1
277	gene:ENSG00000142864:t:67424285-67424414	ENSG00000142864	1
278	gene:ENSG00000107077:t:6948031-6948214	ENSG00000107077	1
279	gene:ENSG00000188672:t:25388976-25389113	ENSG00000188672	0.0108696
280	gene:ENSG00000188672:s:25390749-25391002	ENSG00000188672	0.0108696
281	gene:ENSG00000011198:t:43733880-43733963	ENSG00000011198	0
282	gene:ENSG00000240344:s:200881199-200881300	ENSG00000240344	0
283	gene:ENSG00000100116:s:37815663-37815876	ENSG00000100116	1
284	gene:ENSG00000174123:t:38776110-38776426	ENSG00000174123	0.0108696
285	gene:ENSG00000122970:s:110128046-110128149	ENSG00000122970	0.0108696
286	gene:ENSG00000158467:t:129413594-129413688	ENSG00000158467	1
287	gene:ENSG00000150938:t:36378357-36378525	ENSG00000150938	0
288	gene:ENSG00000204577:s:54222943-54223087	ENSG00000204577	0.5
289	gene:ENSG00000005189:t:20806952-20807091	ENSG00000005189	0.0108696
290	gene:ENSG00000197863:s:36825611-36825692	ENSG00000197863	0
291	gene:ENSG00000145012:t:188341656-188341859	ENSG00000145012	0
292	gene:ENSG00000170293:t:32367872-32367988	ENSG00000170293	1
293	gene:ENSG00000167491:t:19427696-19427992	ENSG00000167491	0.0108696
294	gene:ENSG00000101019:s:35306450-35306807	ENSG00000101019	1
295	gene:ENSG00000103888:t:80933245-80933460	ENSG00000103888	0
296	gene:ENSG00000184182:s:237973649-237973776	ENSG00000184182	0
297	gene:ENSG00000271816:t:73728379-73728587	ENSG00000271816	1
298	gene:ENSG00000162604:s:61686792-61686921	ENSG00000162604	1
299	gene:ENSG00000108465:s:47971008-47971154	ENSG00000108465	1
300	gene:ENSG00000135913:t:218471059-218471214	ENSG00000135913	0
301	gene:ENSG00000185710:s:21889849-21890113	ENSG00000185710	0.0108696
302	gene:ENSG00000170502:t:87434981-87435031	ENSG00000170502	0.0108696
303	gene:ENSG00000183281:t:87012302-87013119	ENSG00000183281	0.0108696
304	gene:ENSG00000109775:s:185407936-185408078	ENSG00000109775	0.0108696
305	gene:ENSG00000254099:t:141974804-141974955	ENSG00000254099	0
306	gene:ENSG00000096872:s:26978128-26978263	ENSG00000096872	0.0108696
307	gene:ENSG00000078487:s:100420622-100420678	ENSG00000078487	1
308	gene:ENSG00000152229:s:46024609-46024686	ENSG00000152229	1
309	gene:ENSG00000101577:s:2982548-2982873	ENSG00000101577	1
310	gene:ENSG00000108468:s:48075989-48076178	ENSG00000108468	1
311	gene:ENSG00000285812:s:1099718-1099792	ENSG00000285812	0
312	gene:ENSG00000072858:s:113619680-113619915	ENSG00000072858	0.5
313	gene:ENSG00000108001:s:129848392-129848480	ENSG00000108001	0
314	gene:ENSG00000151287:t:102770012-102770270	ENSG00000151287	0
315	gene:ENSG00000178297:t:2421854-2422247	ENSG00000178297	0
316	gene:ENSG00000103888:s:80931859-80932039	ENSG00000103888	0
317	gene:ENSG00000029639:t:155260273-155260650	ENSG00000029639	1
318	gene:ENSG00000226688:s:95907778-95907883	ENSG00000226688	0
319	gene:ENSG00000161010:t:179844152-179844325	ENSG00000161010	0.98913
320	gene:ENSG00000128602:s:129188872-129189482	ENSG00000128602	1
321	gene:ENSG00000162927:s:60953933-60953988	ENSG00000162927	0.98913
322	gene:ENSG00000142599:s:8525759-8526039	ENSG00000142599	0
323	gene:ENSG00000138642:t:88385499-88385575	ENSG00000138642	0.0108696
324	gene:ENSG00000240225:s:56368645-56368936	ENSG00000240225	0
325	gene:ENSG00000164292:s:95783582-95783963	ENSG00000164292	0.0108696
326	gene:ENSG00000214212:s:10848402-10848539	ENSG00000214212	0.0108696
327	gene:ENSG00000160285:t:46191881-46193507	ENSG00000160285	1
328	gene:ENSG00000240230:t:899419-899537	ENSG00000240230	0.0108696
329	gene:ENSG00000105963:t:899419-899537	ENSG00000105963	0.0108696
330	gene:ENSG00000184792:t:30888223-30888340	ENSG00000184792	1
331	gene:ENSG00000277149:s:72815082-72815481	ENSG00000277149	1
332	gene:ENSG00000108984:t:69505448-69505846	ENSG00000108984	1
333	gene:ENSG00000092208:s:39124992-39125036	ENSG00000092208	0.0108696
334	gene:ENSG00000140105:t:100374136-100374265	ENSG00000140105	1
335	gene:ENSG00000233822:t:27852109-27855709	ENSG00000233822	1
336	gene:ENSG00000141568:s:82625389-82625914	ENSG00000141568	0
337	gene:ENSG00000178623:s:240606387-240606652	ENSG00000178623	1
338	gene:ENSG00000078487:s:100418369-100419189	ENSG00000078487	1
339	gene:ENSG00000091879:t:6521178-6521410	ENSG00000091879	0
340	gene:ENSG00000179406:s:66411615-66411702	ENSG00000179406	0.0108696
341	gene:ENSG00000259986:s:83179778-83179848	ENSG00000259986	0
342	gene:ENSG00000134779:t:36781799-36781922	ENSG00000134779	1
343	gene:ENSG00000113231:s:77421821-77421988	ENSG00000113231	0
344	gene:ENSG00000284762:s:77421821-77421988	ENSG00000284762	0
345	gene:ENSG00000197375:t:132390690-132391032	ENSG00000197375	0
346	gene:ENSG00000244005:t:35674512-35674798	ENSG00000244005	1
347	gene:ENSG00000125630:t:112546934-112547179	ENSG00000125630	0.0108696
348	gene:ENSG00000146409:s:132772949-132773088	ENSG00000146409	1
349	gene:ENSG00000011198:s:43718443-43722725	ENSG00000011198	0.5
350	gene:ENSG00000133302:s:94630503-94630743	ENSG00000133302	0.0108696
351	gene:ENSG00000183087:s:113835513-113836044	ENSG00000183087	1
352	gene:ENSG00000235257:t:37818277-37818985	ENSG00000235257	0
353	gene:ENSG00000163156:s:151163931-151164036	ENSG00000163156	0
354	gene:ENSG00000146410:s:136248691-136249153	ENSG00000146410	0.0108696
355	gene:ENSG00000087303:s:52028623-52028850	ENSG00000087303	0.0108696
356	gene:ENSG00000196151:t:159271702-159271795	ENSG00000196151	0.98913
357	gene:ENSG00000131437:t:132726293-132726498	ENSG00000131437	1
358	gene:ENSG00000131437:s:132734205-132734478	ENSG00000131437	0
359	gene:ENSG00000175183:t:76863176-76864954	ENSG00000175183	1
360	gene:ENSG00000184792:s:30888223-30888340	ENSG00000184792	1
361	gene:ENSG00000042062:s:50592344-50592546	ENSG00000042062	0
362	gene:ENSG00000117528:t:94464775-94464873	ENSG00000117528	1
363	gene:ENSG00000109775:t:185405780-185406168	ENSG00000109775	0.0108696
364	gene:ENSG00000196295:t:30568677-30568994	ENSG00000196295	0
365	gene:ENSG00000136237:s:22317987-22318037	ENSG00000136237	1
366	gene:ENSG00000134470:s:5977405-5977611	ENSG00000134470	0
367	gene:ENSG00000178585:s:9883705-9883738	ENSG00000178585	1
368	gene:ENSG00000162739:s:160487104-160487175	ENSG00000162739	1
369	gene:ENSG00000074219:t:49343046-49343398	ENSG00000074219	0
370	gene:ENSG00000139163:s:22659014-22659154	ENSG00000139163	0.98913
371	gene:ENSG00000144659:s:39388276-39388471	ENSG00000144659	1
372	gene:ENSG00000125037:s:9981634-9981747	ENSG00000125037	1
373	gene:ENSG00000167614:t:54435542-54435684	ENSG00000167614	0
374	gene:ENSG00000168228:s:25345548-25345620	ENSG00000168228	0
375	gene:ENSG00000172803:s:65850431-65850563	ENSG00000172803	0.98913
376	gene:ENSG00000184154:t:72093496-72093701	ENSG00000184154	1
377	gene:ENSG00000104147:s:41319658-41319780	ENSG00000104147	1
378	gene:ENSG00000135749:t:233112799-233112966	ENSG00000135749	0
379	gene:ENSG00000161010:s:179847357-179848066	ENSG00000161010	0.98913
380	gene:ENSG00000178078:t:4328675-4328993	ENSG00000178078	1
381	gene:ENSG00000159618:s:57567451-57567849	ENSG00000159618	1
382	gene:ENSG00000189362:t:190519117-190519183	ENSG00000189362	1
383	gene:ENSG00000164292:s:95780007-95780425	ENSG00000164292	0.48913
384	gene:ENSG00000149582:t:118533420-118533622	ENSG00000149582	1
385	gene:ENSG00000088387:s:98824398-98824504	ENSG00000088387	1
386	gene:ENSG00000186469:s:51913009-51913336	ENSG00000186469	0
387	gene:ENSG00000071246:t:76775892-76776273	ENSG00000071246	0
388	gene:ENSG00000143409:t:150997624-150997779	ENSG00000143409	1
389	gene:ENSG00000103472:t:29084443-29084532	ENSG00000103472	1
390	gene:ENSG00000284671:t:29084443-29084532	ENSG00000284671	0.0108696
391	gene:ENSG00000119986:t:97677424-97678025	ENSG00000119986	0.0108696
392	gene:ENSG00000143382:s:150555954-150556366	ENSG00000143382	1
393	gene:ENSG00000171097:s:128845353-128845517	ENSG00000171097	1
394	gene:ENSG00000049769:t:49285834-49288095	ENSG00000049769	1
395	gene:ENSG00000213918:t:3651317-3652168	ENSG00000213918	0
396	gene:ENSG00000151116:t:18575347-18575412	ENSG00000151116	0.0108696
397	gene:ENSG00000128567:t:131506579-131506927	ENSG00000128567	0.98913
398	gene:ENSG00000132330:t:238093861-238093960	ENSG00000132330	1
399	gene:ENSG00000106012:t:2571402-2571545	ENSG00000106012	1
400	gene:ENSG00000135926:s:218287207-218287303	ENSG00000135926	0
401	gene:ENSG00000240184:t:141494807-141494865	ENSG00000240184	1
402	gene:ENSG00000256269:t:119088175-119088308	ENSG00000256269	0.98913
403	gene:ENSG00000163006:s:108812820-108812927	ENSG00000163006	0.0108696
404	gene:ENSG00000196597:s:96861528-96861603	ENSG00000196597	1
405	gene:ENSG00000096872:t:26983832-26984355	ENSG00000096872	0.0108696
406	gene:ENSG00000117528:s:94458607-94458643	ENSG00000117528	1
407	gene:ENSG00000253159:t:141510947-141512979	ENSG00000253159	0.0108696
408	gene:ENSG00000253873:t:141510947-141512979	ENSG00000253873	0.0108696
409	gene:ENSG00000253910:t:141510947-141512979	ENSG00000253910	0.0108696
410	gene:ENSG00000204956:t:141510947-141512981	ENSG00000204956	0.0108696
411	gene:ENSG00000253846:t:141510947-141512979	ENSG00000253846	0.0108696
412	gene:ENSG00000262576:t:141510947-141512979	ENSG00000262576	0.0108696
413	gene:ENSG00000254122:t:141510947-141512979	ENSG00000254122	0.0108696
414	gene:ENSG00000254221:t:141510947-141512979	ENSG00000254221	0.0108696
415	gene:ENSG00000254245:t:141510947-141512979	ENSG00000254245	0.0108696
416	gene:ENSG00000262209:t:141510947-141512979	ENSG00000262209	0.0108696
417	gene:ENSG00000276547:t:141510947-141512979	ENSG00000276547	0.0108696
418	gene:ENSG00000253537:t:141510947-141512979	ENSG00000253537	0.0108696
419	gene:ENSG00000253485:t:141510947-141512979	ENSG00000253485	0.0108696
420	gene:ENSG00000253767:t:141510947-141512979	ENSG00000253767	0.0108696
421	gene:ENSG00000253305:t:141510947-141512979	ENSG00000253305	0.0108696
422	gene:ENSG00000261934:t:141510947-141512979	ENSG00000261934	0.0108696
423	gene:ENSG00000253731:t:141510947-141512979	ENSG00000253731	0.0108696
424	gene:ENSG00000242419:t:141510947-141512979	ENSG00000242419	0.0108696
425	gene:ENSG00000240764:t:141510947-141512979	ENSG00000240764	0.0108696
426	gene:ENSG00000175826:t:7251195-7251682	ENSG00000175826	0
427	gene:ENSG00000104147:t:41313273-41313354	ENSG00000104147	1
428	gene:ENSG00000233410:t:199006040-199007429	ENSG00000233410	0
429	gene:ENSG00000113296:t:80071021-80071180	ENSG00000113296	0
430	gene:ENSG00000116151:t:2387056-2387690	ENSG00000116151	0.0108696
431	gene:ENSG00000176014:t:12329146-12329826	ENSG00000176014	0.51087
432	gene:ENSG00000275066:s:37609279-37609496	ENSG00000275066	0.0108696
433	gene:ENSG00000080947:t:16483156-16483486	ENSG00000080947	0.0108696
434	gene:ENSG00000092208:t:39128280-39128348	ENSG00000092208	0.48913
435	gene:ENSG00000113621:t:134887695-134888062	ENSG00000113621	0
436	gene:ENSG00000154856:t:10468107-10468652	ENSG00000154856	1
437	gene:ENSG00000106823:s:92500727-92501053	ENSG00000106823	0
438	gene:ENSG00000103472:s:29077901-29077957	ENSG00000103472	0.0108696
439	gene:ENSG00000173868:t:49226399-49226761	ENSG00000173868	1
440	gene:ENSG00000138735:t:119528740-119528867	ENSG00000138735	1
441	gene:ENSG00000124313:t:53279155-53279904	ENSG00000124313	1
442	gene:ENSG00000061656:s:35619579-35619746	ENSG00000061656	1
443	gene:ENSG00000170456:t:31499606-31499671	ENSG00000170456	1
444	gene:ENSG00000173898:t:66689096-66689180	ENSG00000173898	0.98913
445	gene:ENSG00000196950:t:195671407-195671897	ENSG00000196950	1
446	gene:ENSG00000066923:s:100202450-100202603	ENSG00000066923	1
447	gene:ENSG00000227827:s:16375147-16375273	ENSG00000227827	1
448	gene:ENSG00000183569:t:42560186-42560265	ENSG00000183569	1
449	gene:ENSG00000270136:t:19617258-19617336	ENSG00000270136	0
450	gene:ENSG00000138758:t:76987698-76987903	ENSG00000138758	0
451	gene:ENSG00000100711:s:103715730-103715979	ENSG00000100711	1
452	gene:ENSG00000121940:s:108962309-108962469	ENSG00000121940	1
453	gene:ENSG00000087303:t:52015054-52015275	ENSG00000087303	0.0108696
454	gene:ENSG00000163931:t:53224707-53225609	ENSG00000163931	0.0108696
455	gene:ENSG00000087303:s:52019061-52019294	ENSG00000087303	0.0108696
456	gene:ENSG00000104814:s:38589178-38589295	ENSG00000104814	0
457	gene:ENSG00000172613:s:67317871-67318197	ENSG00000172613	0.0108696
458	gene:ENSG00000182578:s:150057287-150057384	ENSG00000182578	0.98913
459	gene:ENSG00000104325:t:90015541-90015739	ENSG00000104325	0
460	gene:ENSG00000177565:t:177079454-177079945	ENSG00000177565	1
461	gene:ENSG00000103275:s:1311871-1312676	ENSG00000103275	0
462	gene:ENSG00000157077:s:52295895-52295977	ENSG00000157077	0
463	gene:ENSG00000117305:t:23809287-23810799	ENSG00000117305	1
464	gene:ENSG00000187118:t:28294434-28294529	ENSG00000187118	1
465	gene:ENSG00000166348:s:73539407-73539593	ENSG00000166348	0.0108696
466	gene:ENSG00000187010:s:25306326-25306949	ENSG00000187010	1
467	gene:ENSG00000243478:s:200764541-200764829	ENSG00000243478	1
468	gene:ENSG00000108423:t:59859482-59860424	ENSG00000108423	0.0108696
469	gene:ENSG00000240184:s:141478394-141478795	ENSG00000240184	1
470	gene:ENSG00000157077:t:52337772-52337934	ENSG00000157077	0.98913
471	gene:ENSG00000144659:t:39389362-39389389	ENSG00000144659	1
472	gene:ENSG00000167613:s:54360959-54361243	ENSG00000167613	1
473	gene:ENSG00000108468:t:48076865-48077041	ENSG00000108468	0.0108696
474	gene:ENSG00000244005:s:35696377-35696460	ENSG00000244005	1
475	gene:ENSG00000284762:t:77425767-77426032	ENSG00000284762	1
476	gene:ENSG00000125454:t:75278152-75278335	ENSG00000125454	0.0108696
477	gene:ENSG00000237945:t:33945810-33945895	ENSG00000237945	0.0108696
478	gene:ENSG00000135476:s:53272721-53272857	ENSG00000135476	0.0108696
479	gene:ENSG00000149179:t:47160105-47161203	ENSG00000149179	0.98913
480	gene:ENSG00000136754:t:26771075-26771395	ENSG00000136754	0
481	gene:ENSG00000131061:s:33740902-33741012	ENSG00000131061	0.0108696
482	gene:ENSG00000196387:t:133100987-133101053	ENSG00000196387	1
483	gene:ENSG00000259784:s:2520769-2521128	ENSG00000259784	0
484	gene:ENSG00000153165:s:106441293-106441380	ENSG00000153165	0.0108696
485	gene:ENSG00000143458:t:151090406-151090739	ENSG00000143458	0.0108696
486	gene:ENSG00000072840:s:5809518-5809611	ENSG00000072840	1
487	gene:ENSG00000183569:t:42566304-42566433	ENSG00000183569	0.98913
488	gene:ENSG00000179406:s:66491031-66491239	ENSG00000179406	0.0108696
489	gene:ENSG00000241399:t:159780882-159780998	ENSG00000241399	0
490	gene:ENSG00000087299:t:50242434-50246120	ENSG00000087299	0
491	gene:ENSG00000007129:t:41586154-41586195	ENSG00000007129	1
492	gene:ENSG00000198039:t:64917030-64917118	ENSG00000198039	0.0108696
493	gene:ENSG00000178445:t:6532464-6533160	ENSG00000178445	0
494	gene:ENSG00000100578:s:58427990-58428463	ENSG00000100578	0.0108696
495	gene:ENSG00000074621:t:65643928-65644513	ENSG00000074621	1
496	gene:ENSG00000173083:t:83319344-83319469	ENSG00000173083	0.0108696
497	gene:ENSG00000197540:t:548542-548677	ENSG00000197540	0.0108696
498	gene:ENSG00000175274:s:44943152-44943191	ENSG00000175274	0.0108696
499	gene:ENSG00000151458:s:124710000-124711274	ENSG00000151458	1
500	gene:ENSG00000007237:s:10036434-10036747	ENSG00000007237	0
501	gene:ENSG00000105750:s:20934949-20935047	ENSG00000105750	0.0108696
502	gene:ENSG00000111834:t:116632207-116632985	ENSG00000111834	0
503	gene:ENSG00000227827:t:16376733-16377056	ENSG00000227827	1
504	gene:ENSG00000145332:t:87178477-87178620	ENSG00000145332	0.0108696
505	gene:ENSG00000165338:s:91496205-91496372	ENSG00000165338	0.0108696
506	gene:ENSG00000137497:s:72049419-72049539	ENSG00000137497	0.98913
507	gene:ENSG00000040487:s:19312729-19312889	ENSG00000040487	0
508	gene:ENSG00000148834:s:104257362-104257483	ENSG00000148834	0.5
509	gene:ENSG00000074621:t:65623951-65624018	ENSG00000074621	0.0108696
510	gene:ENSG00000105426:s:5222123-5222220	ENSG00000105426	0.0108696
511	gene:ENSG00000179406:t:66407288-66407364	ENSG00000179406	0.48913
512	gene:ENSG00000040487:t:19317600-19317841	ENSG00000040487	0
513	gene:ENSG00000141580:t:82625587-82625959	ENSG00000141580	0
514	gene:ENSG00000151413:s:31562068-31562215	ENSG00000151413	0.0108696
515	gene:ENSG00000117305:s:23813832-23814338	ENSG00000117305	1
516	gene:ENSG00000180229:s:20438592-20438822	ENSG00000180229	0
517	gene:ENSG00000149089:t:34890504-34890741	ENSG00000149089	1
518	gene:ENSG00000131943:s:29708254-29708640	ENSG00000131943	0
519	gene:ENSG00000148180:s:121286592-121286761	ENSG00000148180	1
520	gene:ENSG00000161860:s:12919243-12919276	ENSG00000161860	1
521	gene:ENSG00000012048:t:43097244-43097289	ENSG00000012048	0.0108696
522	gene:ENSG00000106089:s:73703755-73704055	ENSG00000106089	0
523	gene:ENSG00000165304:s:36589536-36589652	ENSG00000165304	1
524	gene:ENSG00000137522:t:71987004-71987111	ENSG00000137522	1
525	gene:ENSG00000189180:t:38064088-38065088	ENSG00000189180	0.0108696
526	gene:ENSG00000131061:t:33745103-33745299	ENSG00000131061	0.0108696
527	gene:ENSG00000155657:s:178599540-178599850	ENSG00000155657	0
528	gene:ENSG00000197977:s:11000087-11000164	ENSG00000197977	1
529	gene:ENSG00000244482:t:54238729-54239089	ENSG00000244482	0
530	gene:ENSG00000006453:t:98306437-98306957	ENSG00000006453	0
531	gene:ENSG00000115271:t:162347578-162347742	ENSG00000115271	1
532	gene:ENSG00000102078:s:130364628-130365036	ENSG00000102078	1
533	gene:ENSG00000079385:t:42512350-42512479	ENSG00000079385	0.0108696
534	gene:ENSG00000122687:t:2239418-2239707	ENSG00000122687	1
535	gene:ENSG00000091136:s:107929064-107929205	ENSG00000091136	0.48913
536	gene:ENSG00000178234:t:152117157-152117375	ENSG00000178234	0.98913
537	gene:ENSG00000081985:s:67328200-67328384	ENSG00000081985	0.0108696
538	gene:ENSG00000150967:s:122939449-122940284	ENSG00000150967	0.98913
539	gene:ENSG00000206530:t:113286947-113291748	ENSG00000206530	0
540	gene:ENSG00000135426:t:54956754-54956807	ENSG00000135426	1
541	gene:ENSG00000143458:t:151088158-151088297	ENSG00000143458	1
542	gene:ENSG00000136682:t:113441351-113441729	ENSG00000136682	1
543	gene:ENSG00000105963:s:919968-920050	ENSG00000105963	0.0108696
544	gene:ENSG00000229425:t:15477745-15477856	ENSG00000229425	0
545	gene:ENSG00000143458:t:151107037-151107222	ENSG00000143458	0.0108696
546	gene:ENSG00000170631:t:144930358-144932590	ENSG00000170631	1
547	gene:ENSG00000135218:t:80646652-80647215	ENSG00000135218	0
548	gene:ENSG00000119684:s:75041615-75041700	ENSG00000119684	0.0108696
549	gene:ENSG00000183889:t:16337270-16337526	ENSG00000183889	0.0108696
550	gene:ENSG00000136492:t:61780840-61781005	ENSG00000136492	0.0108696
551	gene:ENSG00000022567:t:141218011-141219149	ENSG00000022567	1
552	gene:ENSG00000152284:t:85309029-85310388	ENSG00000152284	0
553	gene:ENSG00000106992:t:127874611-127874649	ENSG00000106992	0
554	gene:ENSG00000104691:s:30760888-30760929	ENSG00000104691	0.0108696
555	gene:ENSG00000188389:t:241849881-241851297	ENSG00000188389	0.0108696
556	gene:ENSG00000178078:s:4329961-4330061	ENSG00000178078	1
557	gene:ENSG00000143337:s:179884692-179884769	ENSG00000143337	1
558	gene:ENSG00000122970:t:110162919-110163065	ENSG00000122970	0.0108696
559	gene:ENSG00000104691:t:30763146-30763347	ENSG00000104691	0.0108696
560	gene:ENSG00000213186:t:160448722-160448937	ENSG00000213186	0.0108696
561	gene:ENSG00000205309:t:17344794-17344926	ENSG00000205309	0.0108696
562	gene:ENSG00000156787:t:123144717-123144855	ENSG00000156787	1
563	gene:ENSG00000111837:t:10770077-10770230	ENSG00000111837	1
564	gene:ENSG00000117593:t:173840866-173840973	ENSG00000117593	0.98913
565	gene:ENSG00000164292:t:95793039-95793496	ENSG00000164292	1
566	gene:ENSG00000133454:t:25950367-25950450	ENSG00000133454	0.5
567	gene:ENSG00000234745:s:31271073-31271181	ENSG00000234745	0
568	gene:ENSG00000105655:t:18436330-18436616	ENSG00000105655	0.0108696
569	gene:ENSG00000126583:s:53891674-53891830	ENSG00000126583	0.98913
570	gene:ENSG00000117593:s:173839367-173839546	ENSG00000117593	0.98913
571	gene:ENSG00000168778:s:123696827-123697198	ENSG00000168778	0.0108696
572	gene:ENSG00000147050:s:45060022-45060156	ENSG00000147050	0.0108696
573	gene:ENSG00000213020:s:52714015-52714141	ENSG00000213020	0.5
574	gene:ENSG00000241399:s:159780882-159780998	ENSG00000241399	0
575	gene:ENSG00000241525:s:413979-414023	ENSG00000241525	1
576	gene:ENSG00000204852:s:110626362-110626492	ENSG00000204852	0.0108696
577	gene:ENSG00000006607:s:241463580-241463980	ENSG00000006607	0
578	gene:ENSG00000107864:s:92192477-92192636	ENSG00000107864	1
579	gene:ENSG00000204577:t:54219129-54219355	ENSG00000204577	0.0108696
580	gene:ENSG00000205755:s:1212556-1212750	ENSG00000205755	1
581	gene:ENSG00000228696:s:46358250-46358453	ENSG00000228696	0.0108696
582	gene:ENSG00000126583:s:53889873-53890017	ENSG00000126583	0.0108696
583	gene:ENSG00000271425:t:146133523-146133728	ENSG00000271425	0.5
584	gene:ENSG00000168096:t:4705243-4705253	ENSG00000168096	0.0108696
585	gene:ENSG00000240230:s:919968-920050	ENSG00000240230	0.0108696
586	gene:ENSG00000231439:s:22910-23085	ENSG00000231439	1
587	gene:ENSG00000118308:s:25071866-25072287	ENSG00000118308	1
588	gene:ENSG00000108010:s:130180113-130182881	ENSG00000108010	1
589	gene:ENSG00000087884:s:77821187-77821241	ENSG00000087884	0.0108696
590	gene:ENSG00000159618:s:57574815-57575092	ENSG00000159618	1
591	gene:ENSG00000248672:s:159780882-159780998	ENSG00000248672	0
592	gene:ENSG00000261832:s:28470373-28470460	ENSG00000261832	0.0108696
593	gene:ENSG00000168038:s:41918457-41918557	ENSG00000168038	1
594	gene:ENSG00000160602:t:28733983-28734525	ENSG00000160602	0.0108696
595	gene:ENSG00000095637:t:95410633-95410777	ENSG00000095637	0
596	gene:ENSG00000204622:t:30008189-30008462	ENSG00000204622	1
597	gene:ENSG00000085999:s:46248512-46248623	ENSG00000085999	0.98913
598	gene:ENSG00000117009:t:241591953-241592288	ENSG00000117009	0.48913
599	gene:ENSG00000204577:s:54220155-54220205	ENSG00000204577	0.0108696
600	gene:ENSG00000011426:s:36426916-36427028	ENSG00000011426	0
601	gene:ENSG00000178078:s:4338652-4338944	ENSG00000178078	0.0108696
602	gene:ENSG00000168038:t:41912807-41913204	ENSG00000168038	1
603	gene:ENSG00000186652:s:57390483-57390657	ENSG00000186652	1
604	gene:ENSG00000149380:s:74253492-na	ENSG00000149380	0
605	gene:ENSG00000044115:t:138761941-138762098	ENSG00000044115	0.0108696
606	gene:ENSG00000138303:s:72216821-72217134	ENSG00000138303	0
607	gene:ENSG00000167720:t:2317870-2317996	ENSG00000167720	0.98913
608	gene:ENSG00000103888:s:80942945-80943102	ENSG00000103888	0.0108696
609	gene:ENSG00000232677:t:36322130-36322384	ENSG00000232677	1
610	gene:ENSG00000051128:s:18931240-18931411	ENSG00000051128	0.0108696
611	gene:ENSG00000177238:s:31214021-31214297	ENSG00000177238	0.98913
612	gene:ENSG00000197863:s:36823285-36823380	ENSG00000197863	0
613	gene:ENSG00000127616:s:10980773-10980852	ENSG00000127616	1
614	gene:ENSG00000262879:t:46998700-46998817	ENSG00000262879	1
615	gene:ENSG00000105699:t:35266359-35266427	ENSG00000105699	1
616	gene:ENSG00000106100:t:30463536-30463698	ENSG00000106100	0
617	gene:ENSG00000185664:t:55955779-55955863	ENSG00000185664	1
618	gene:ENSG00000119661:t:73654847-73654885	ENSG00000119661	0
619	gene:ENSG00000112561:s:41723461-41723726	ENSG00000112561	1
620	gene:ENSG00000008516:s:3046681-3047285	ENSG00000008516	1
621	gene:ENSG00000156171:t:111137523-111137878	ENSG00000156171	1
622	gene:ENSG00000124155:t:45427422-45427545	ENSG00000124155	1
623	gene:ENSG00000197013:t:21536278-21536796	ENSG00000197013	0.0108696
624	gene:ENSG00000169398:t:140984078-140984159	ENSG00000169398	1
625	gene:ENSG00000213638:t:1911890-1913447	ENSG00000213638	0.0108696
626	gene:ENSG00000163328:s:174472965-174473364	ENSG00000163328	0
627	gene:ENSG00000277149:s:72826855-72826985	ENSG00000277149	0.0108696
628	gene:ENSG00000198223:t:1288519-1288642	ENSG00000198223	0.0108696
629	gene:ENSG00000122696:t:37879400-37880748	ENSG00000122696	1
630	gene:ENSG00000197798:t:126240792-126241281	ENSG00000197798	0.0108696
631	gene:ENSG00000160602:s:28728780-28728860	ENSG00000160602	0.0108696
632	gene:ENSG00000146540:t:1127257-1127635	ENSG00000146540	0.5
633	gene:ENSG00000232788:s:172465824-172466022	ENSG00000232788	0
634	gene:ENSG00000182095:t:5394440-5394595	ENSG00000182095	1
635	gene:ENSG00000149179:t:47155156-47155261	ENSG00000149179	1
636	gene:ENSG00000226471:t:28821972-28822215	ENSG00000226471	1
637	gene:ENSG00000168140:s:4371848-4371993	ENSG00000168140	1
638	gene:ENSG00000242588:s:128622977-128623132	ENSG00000242588	0.98913
639	gene:ENSG00000107551:t:44970135-44970513	ENSG00000107551	0.0108696
640	gene:ENSG00000077585:t:236179879-236180188	ENSG00000077585	0.0108696
641	gene:ENSG00000177410:t:49295403-49295738	ENSG00000177410	0.0108696
642	gene:ENSG00000091136:s:107926183-107926359	ENSG00000091136	1
643	gene:ENSG00000117226:s:89013185-89013427	ENSG00000117226	0.0108696
644	gene:ENSG00000088727:s:47280952-47281195	ENSG00000088727	1
645	gene:ENSG00000159023:s:29060422-29060484	ENSG00000159023	0
646	gene:ENSG00000147535:t:38264739-38265187	ENSG00000147535	1
647	gene:ENSG00000173805:s:41725859-41725897	ENSG00000173805	0
648	gene:ENSG00000072840:s:5801950-5802094	ENSG00000072840	1
649	gene:ENSG00000117593:s:173838190-173838259	ENSG00000117593	0.98913
650	gene:ENSG00000166997:t:100122052-100122385	ENSG00000166997	0.0108696
651	gene:ENSG00000244682:s:161595553-161596243	ENSG00000244682	0
652	gene:ENSG00000117593:t:173839367-173839546	ENSG00000117593	0.98913
653	gene:ENSG00000270124:s:85583343-85583571	ENSG00000270124	1
654	gene:ENSG00000198223:s:1300325-1301088	ENSG00000198223	0.0108696
655	gene:ENSG00000143337:t:179889310-179889369	ENSG00000143337	1
656	gene:ENSG00000070214:t:105438281-105439171	ENSG00000070214	0
657	gene:ENSG00000107796:t:88941001-88941390	ENSG00000107796	1
658	gene:ENSG00000230487:s:1574683-1574863	ENSG00000230487	1
659	gene:ENSG00000168297:s:58420536-58421155	ENSG00000168297	1
660	gene:ENSG00000198331:t:125891423-125891472	ENSG00000198331	1
661	gene:ENSG00000116005:s:70259360-70259566	ENSG00000116005	0.0108696
662	gene:ENSG00000139180:t:4667533-4667654	ENSG00000139180	0
663	gene:ENSG00000112159:s:89745273-89745411	ENSG00000112159	1
664	gene:ENSG00000133641:t:88040148-88040265	ENSG00000133641	1
665	gene:ENSG00000145476:s:186201157-186201342	ENSG00000145476	1
666	gene:ENSG00000244116:s:89222383-89222461	ENSG00000244116	1
667	gene:ENSG00000051596:t:175917873-175918172	ENSG00000051596	1
668	gene:ENSG00000244682:t:161599571-161600242	ENSG00000244682	0
669	gene:ENSG00000021300:s:73651788-73652070	ENSG00000021300	0.0108696
670	gene:ENSG00000173041:s:64543707-64544219	ENSG00000173041	0.0108696
671	gene:ENSG00000108479:t:75758591-75758599	ENSG00000108479	0.0108696
672	gene:ENSG00000119684:t:75039911-75040024	ENSG00000119684	0.0108696
673	gene:ENSG00000101191:t:62914210-62914406	ENSG00000101191	1
674	gene:ENSG00000167614:s:54431099-54433711	ENSG00000167614	1
675	gene:ENSG00000189144:t:37773661-37773751	ENSG00000189144	0.0108696
676	gene:ENSG00000235257:s:37820916-37821410	ENSG00000235257	0
677	gene:ENSG00000244733:t:79671091-79671133	ENSG00000244733	1
678	gene:ENSG00000166130:s:98634296-98634413	ENSG00000166130	0.0108696
679	gene:ENSG00000089876:s:125838206-125838387	ENSG00000089876	0.98913
680	gene:ENSG00000115756:t:10408559-10408734	ENSG00000115756	0.98913
681	gene:ENSG00000022556:s:54970223-54970295	ENSG00000022556	0.0108696
682	gene:ENSG00000072135:t:130368897-130369201	ENSG00000072135	1
683	gene:ENSG00000117593:s:173831535-173831630	ENSG00000117593	0.0108696
684	gene:ENSG00000118308:t:25072324-25072509	ENSG00000118308	1
685	gene:ENSG00000117593:t:173856666-173856741	ENSG00000117593	0.98913
686	gene:ENSG00000183655:t:85759323-85764472	ENSG00000183655	0.0108696
687	gene:ENSG00000171097:s:128842654-128842801	ENSG00000171097	1
688	gene:ENSG00000013573:t:31089886-31090094	ENSG00000013573	1
689	gene:ENSG00000140264:t:43785410-43785534	ENSG00000140264	0.98913
690	gene:ENSG00000075420:t:172186712-172187298	ENSG00000075420	1
691	gene:ENSG00000159023:t:29060422-29060484	ENSG00000159023	0
692	gene:ENSG00000128694:s:189750534-189750656	ENSG00000128694	1
693	gene:ENSG00000117016:t:40629271-40629372	ENSG00000117016	0.0108696
694	gene:ENSG00000140749:s:21652532-21652660	ENSG00000140749	0
695	gene:ENSG00000140749:t:21646386-21647492	ENSG00000140749	0
696	gene:ENSG00000163945:t:1348090-1348189	ENSG00000163945	0
697	gene:ENSG00000197375:t:132388787-132389021	ENSG00000197375	0
698	gene:ENSG00000258653:t:73876998-73877168	ENSG00000258653	0.0108696
699	gene:ENSG00000213988:s:20105218-20105316	ENSG00000213988	1
700	gene:ENSG00000155657:t:178599146-178599445	ENSG00000155657	0.0108696
701	gene:ENSG00000105426:s:5215289-5215412	ENSG00000105426	0.0108696
702	gene:ENSG00000166839:s:64954141-64954172	ENSG00000166839	0
703	gene:ENSG00000161558:t:48334008-48334436	ENSG00000161558	1
704	gene:ENSG00000100473:s:30880587-30880734	ENSG00000100473	1
705	gene:ENSG00000104691:t:30751396-30751518	ENSG00000104691	1
706	gene:ENSG00000168096:t:4724750-4725122	ENSG00000168096	0.0108696
707	gene:ENSG00000185324:s:89680737-89682842	ENSG00000185324	1
708	gene:ENSG00000198223:t:1274746-1275044	ENSG00000198223	0.0108696
709	gene:ENSG00000105426:s:5221000-5221253	ENSG00000105426	0.0108696
710	gene:ENSG00000187796:s:136366800-136366845	ENSG00000187796	0
711	gene:ENSG00000245164:s:125950914-125951150	ENSG00000245164	0.0108696
712	gene:ENSG00000100116:s:37812887-37813076	ENSG00000100116	0.0108696
713	gene:ENSG00000053747:t:23861646-23861883	ENSG00000053747	0.0108696
714	gene:ENSG00000169814:s:15641908-15642252	ENSG00000169814	0.0108696
715	gene:ENSG00000132881:t:16233612-16234146	ENSG00000132881	0.98913
716	gene:ENSG00000108479:s:75764972-75765711	ENSG00000108479	0.0108696
717	gene:ENSG00000135899:s:230170621-230170915	ENSG00000135899	1
718	gene:ENSG00000117593:s:173826687-173826786	ENSG00000117593	0.98913
719	gene:ENSG00000078487:t:100409428-100409545	ENSG00000078487	0.0108696
720	gene:ENSG00000132938:t:29492224-29492719	ENSG00000132938	0.0108696
721	gene:ENSG00000140474:t:74837369-74837435	ENSG00000140474	1
722	gene:ENSG00000179406:t:66487949-66488038	ENSG00000179406	0.0108696
723	gene:ENSG00000213988:t:20117781-20120077	ENSG00000213988	1
724	gene:ENSG00000148985:s:3808461-3808651	ENSG00000148985	1
725	gene:ENSG00000120647:t:428769-428865	ENSG00000120647	0
726	gene:ENSG00000153113:s:96740038-96740118	ENSG00000153113	1
727	gene:ENSG00000087303:s:52014287-52014456	ENSG00000087303	0.98913
728	gene:ENSG00000137497:s:72080320-72080431	ENSG00000137497	0.0108696
729	gene:ENSG00000122971:s:120727026-120727189	ENSG00000122971	1
730	gene:ENSG00000070814:s:150360804-150361211	ENSG00000070814	0.98913
731	gene:ENSG00000276087:t:24135119-24135187	ENSG00000276087	0.0108696
732	gene:ENSG00000087884:t:77841019-77841060	ENSG00000087884	1
733	gene:ENSG00000268533:t:57438102-57438457	ENSG00000268533	1
734	gene:ENSG00000149922:t:30086778-30086949	ENSG00000149922	0.98913
735	gene:ENSG00000149922:s:30087916-30088615	ENSG00000149922	0.98913
736	gene:ENSG00000171970:s:2915147-2915286	ENSG00000171970	0
737	gene:ENSG00000198502:t:32517343-32517838	ENSG00000198502	1
738	gene:ENSG00000078403:s:21557621-21557824	ENSG00000078403	0.0108696
739	gene:ENSG00000162877:s:205845325-205845557	ENSG00000162877	0
740	gene:ENSG00000248993:s:32950519-32950666	ENSG00000248993	0.5
741	gene:ENSG00000182578:t:150054322-150054820	ENSG00000182578	0.0108696
742	gene:ENSG00000106823:s:92502513-92502652	ENSG00000106823	1
743	gene:ENSG00000183087:s:113832299-113832488	ENSG00000183087	1
744	gene:ENSG00000106635:s:73556937-73557251	ENSG00000106635	1
745	gene:ENSG00000118369:t:78196236-78197119	ENSG00000118369	0.98913
746	gene:ENSG00000253320:s:102879895-102880214	ENSG00000253320	1
747	gene:ENSG00000180229:t:20445859-20446046	ENSG00000180229	0
748	gene:ENSG00000176595:t:2000285-2006936	ENSG00000176595	0
749	gene:ENSG00000108651:t:31866655-31866715	ENSG00000108651	0.0108696
750	gene:ENSG00000143942:s:53771907-53771947	ENSG00000143942	1
751	gene:ENSG00000179406:s:66489938-66490107	ENSG00000179406	0.0108696
752	gene:ENSG00000229180:t:66584103-66584466	ENSG00000229180	0
753	gene:ENSG00000240498:t:22046751-22046900	ENSG00000240498	0
754	gene:ENSG00000053747:s:23858689-23858829	ENSG00000053747	0.0108696
755	gene:ENSG00000129493:s:31374816-31374968	ENSG00000129493	0.5
756	gene:ENSG00000203546:s:31374816-31374968	ENSG00000203546	0.0108696
757	gene:ENSG00000156239:s:28878192-28878333	ENSG00000156239	0.0108696
758	gene:ENSG00000131759:s:40339799-40340067	ENSG00000131759	1
759	gene:ENSG00000179715:t:47234985-47235238	ENSG00000179715	1
760	gene:ENSG00000259113:t:50456285-50456742	ENSG00000259113	0.98913
761	gene:ENSG00000078487:s:100415975-100416097	ENSG00000078487	0.0108696
762	gene:ENSG00000125630:t:112549267-112549399	ENSG00000125630	0.0108696
763	gene:ENSG00000157077:s:52332768-52332918	ENSG00000157077	0.0108696
764	gene:ENSG00000179921:t:218262059-218263859	ENSG00000179921	0
765	gene:ENSG00000176595:s:1973878-1973935	ENSG00000176595	0
766	gene:ENSG00000104879:s:45307461-45307650	ENSG00000104879	0
767	gene:ENSG00000186998:s:29243445-29243489	ENSG00000186998	0
768	gene:ENSG00000160993:t:102459397-102459922	ENSG00000160993	1
769	gene:ENSG00000130772:s:28329002-28329180	ENSG00000130772	1
770	gene:ENSG00000155657:s:178599146-178599445	ENSG00000155657	0.0108696
771	gene:ENSG00000173898:s:66692970-66693100	ENSG00000173898	0.98913
772	gene:ENSG00000143669:t:235812971-235813353	ENSG00000143669	0
773	gene:ENSG00000183137:t:109140421-109140675	ENSG00000183137	1
774	gene:ENSG00000186998:t:29254203-29254805	ENSG00000186998	0
775	gene:ENSG00000087299:s:50269048-50269330	ENSG00000087299	0.0108696
776	gene:ENSG00000165046:s:38400853-38401053	ENSG00000165046	0
777	gene:ENSG00000037757:t:13768561-13768581	ENSG00000037757	0
778	gene:ENSG00000156787:s:123140761-123140901	ENSG00000156787	1
779	gene:ENSG00000278540:t:37339804-37339850	ENSG00000278540	0
780	gene:ENSG00000089876:s:125840847-125841334	ENSG00000089876	0.0108696
781	gene:ENSG00000132423:t:99377386-99377485	ENSG00000132423	0.0108696
782	gene:ENSG00000214941:s:15999301-15999650	ENSG00000214941	1
783	gene:ENSG00000105982:t:156654576-156654637	ENSG00000105982	0
784	gene:ENSG00000162929:s:61071606-61071792	ENSG00000162929	0.0108696
785	gene:ENSG00000185596:s:101973905-101974106	ENSG00000185596	0
786	gene:ENSG00000204852:t:110649043-110649430	ENSG00000204852	0
787	gene:ENSG00000168904:s:99279622-99279745	ENSG00000168904	1
788	gene:ENSG00000170271:t:154830327-154831298	ENSG00000170271	1
789	gene:ENSG00000267470:t:37565857-37566089	ENSG00000267470	0
790	gene:ENSG00000081985:t:67328200-67328384	ENSG00000081985	0.0108696
791	gene:ENSG00000170271:s:154834625-154834749	ENSG00000170271	1
792	gene:ENSG00000125246:t:99864818-99865238	ENSG00000125246	1
793	gene:ENSG00000285793:s:87034007-87034243	ENSG00000285793	1
794	gene:ENSG00000231259:s:87034007-87034243	ENSG00000231259	1
795	gene:ENSG00000103888:t:80889471-80889592	ENSG00000103888	1
796	gene:ENSG00000135052:s:86036348-86036813	ENSG00000135052	0
797	gene:ENSG00000264057:s:64931203-64931557	ENSG00000264057	0
798	gene:ENSG00000234832:s:23351330-23351486	ENSG00000234832	0
799	gene:ENSG00000046653:s:13783364-13783521	ENSG00000046653	1
800	gene:ENSG00000101003:t:25441702-25441776	ENSG00000101003	1
801	gene:ENSG00000113296:t:80072086-80072396	ENSG00000113296	0
802	gene:ENSG00000211897:t:105769657-105770104	ENSG00000211897	1
803	gene:ENSG00000173898:s:66693772-66693861	ENSG00000173898	0.98913
804	gene:ENSG00000108001:s:129842116-129842293	ENSG00000108001	0
805	gene:ENSG00000197756:t:216520714-216520774	ENSG00000197756	0.0108696
806	gene:ENSG00000089876:t:125838206-125838387	ENSG00000089876	0.98913
807	gene:ENSG00000179406:t:66395804-66395956	ENSG00000179406	0.98913
808	gene:ENSG00000158402:s:138319219-138319374	ENSG00000158402	1
809	gene:ENSG00000214941:t:15993757-15993830	ENSG00000214941	1
810	gene:ENSG00000132196:t:162796585-162796677	ENSG00000132196	1
811	gene:ENSG00000175581:t:73842113-73843367	ENSG00000175581	0
812	gene:ENSG00000178445:s:6534708-6534788	ENSG00000178445	0
813	gene:ENSG00000250155:t:36702478-36702964	ENSG00000250155	0
814	gene:ENSG00000120071:t:46152904-46152969	ENSG00000120071	0
815	gene:ENSG00000117593:s:173836940-173837046	ENSG00000117593	0.98913
816	gene:ENSG00000138111:t:102469993-102470075	ENSG00000138111	0.98913
817	gene:ENSG00000136197:t:42908726-42911193	ENSG00000136197	0.48913
818	gene:ENSG00000143382:t:150552053-150552308	ENSG00000143382	0.98913
819	gene:ENSG00000163596:s:202814702-202814784	ENSG00000163596	0
820	gene:ENSG00000138642:s:88378739-88379147	ENSG00000138642	1
821	gene:ENSG00000253134:s:158275711-158275900	ENSG00000253134	1
822	gene:ENSG00000204745:t:87131969-87132117	ENSG00000204745	0.0108696
823	gene:ENSG00000178449:t:50118293-50118584	ENSG00000178449	1
824	gene:ENSG00000130783:t:122806151-122806432	ENSG00000130783	0.5
825	gene:ENSG00000100815:t:92010986-92011072	ENSG00000100815	0.0108696
826	gene:ENSG00000168734:t:44582549-44582731	ENSG00000168734	0
827	gene:ENSG00000178445:s:6535947-6536236	ENSG00000178445	0
828	gene:ENSG00000258920:s:89417354-89417936	ENSG00000258920	1
829	gene:ENSG00000088727:s:47273552-47273658	ENSG00000088727	0
830	gene:ENSG00000259363:s:99812973-99813086	ENSG00000259363	1
831	gene:ENSG00000164674:t:158751928-158752030	ENSG00000164674	0.0108696
832	gene:ENSG00000141736:s:39723912-39724010	ENSG00000141736	1
833	gene:ENSG00000173898:t:66686793-66687167	ENSG00000173898	0.0108696
834	gene:ENSG00000178445:t:6556153-6556302	ENSG00000178445	0.0108696
835	gene:ENSG00000198223:s:1285652-1285920	ENSG00000198223	0
836	gene:ENSG00000152767:s:98440565-98440836	ENSG00000152767	0.0108696
837	gene:ENSG00000255104:t:15706387-15706501	ENSG00000255104	0
838	gene:ENSG00000117009:s:241590204-241590263	ENSG00000117009	1
839	gene:ENSG00000071073:t:98725939-98726696	ENSG00000071073	0
840	gene:ENSG00000255526:s:24231652-24231867	ENSG00000255526	1
841	gene:ENSG00000145012:t:188406110-188406313	ENSG00000145012	1
842	gene:ENSG00000126458:t:49637034-49637130	ENSG00000126458	0.0108696
843	gene:ENSG00000285793:t:87031987-87032335	ENSG00000285793	1
844	gene:ENSG00000231259:t:87031987-87032335	ENSG00000231259	1
845	gene:ENSG00000106603:t:43656033-43656153	ENSG00000106603	0
846	gene:ENSG00000278540:s:37358999-37359121	ENSG00000278540	0
847	gene:ENSG00000253392:s:2926697-2926807	ENSG00000253392	0
848	gene:ENSG00000187607:t:15706387-15706501	ENSG00000187607	0
849	gene:ENSG00000139734:s:59924775-59924870	ENSG00000139734	0.0108696
850	gene:ENSG00000124942:t:62433542-62433891	ENSG00000124942	0
851	gene:ENSG00000081985:t:67338624-67338750	ENSG00000081985	0.0108696
852	gene:ENSG00000133943:t:91173289-91173439	ENSG00000133943	1
853	gene:ENSG00000285629:s:6192920-6193064	ENSG00000285629	0
854	gene:ENSG00000117593:t:173830660-173831027	ENSG00000117593	0.98913
855	gene:ENSG00000165304:t:36594628-36594771	ENSG00000165304	0.0108696
856	gene:ENSG00000100815:s:92011755-92011795	ENSG00000100815	0.0108696
857	gene:ENSG00000179604:s:73310881-73311512	ENSG00000179604	1
858	gene:ENSG00000254681:s:18384444-18384593	ENSG00000254681	0.5
859	gene:ENSG00000189152:t:19158319-19159176	ENSG00000189152	0
860	gene:ENSG00000087303:s:52007810-52008106	ENSG00000087303	1
861	gene:ENSG00000241399:s:159780005-159780178	ENSG00000241399	0
862	gene:ENSG00000248672:s:159780005-159780178	ENSG00000248672	0
863	gene:ENSG00000107551:s:44971773-44971848	ENSG00000107551	0.98913
864	gene:ENSG00000173914:s:66677764-66677921	ENSG00000173914	0.98913
865	gene:ENSG00000129559:s:24231652-24232002	ENSG00000129559	1
866	gene:ENSG00000241399:t:159777938-159777964	ENSG00000241399	0
867	gene:ENSG00000268061:t:47493416-47493638	ENSG00000268061	0
868	gene:ENSG00000176946:s:241617412-241617648	ENSG00000176946	0.0108696
869	gene:ENSG00000183087:s:113847878-113848265	ENSG00000183087	0
870	gene:ENSG00000277149:t:72728822-72728931	ENSG00000277149	0.0108696
871	gene:ENSG00000131969:t:50901829-50901911	ENSG00000131969	1
872	gene:ENSG00000163006:t:108873451-108873589	ENSG00000163006	0.0108696
873	gene:ENSG00000117593:s:173828333-173828399	ENSG00000117593	0.98913
874	gene:ENSG00000105711:t:35032528-35032694	ENSG00000105711	0.0108696
875	gene:ENSG00000248672:t:159777938-159777964	ENSG00000248672	0
876	gene:ENSG00000072832:s:5828489-5828668	ENSG00000072832	1
877	gene:ENSG00000101162:s:59019254-59019579	ENSG00000101162	0
878	gene:ENSG00000264057:t:64931203-64931557	ENSG00000264057	0
879	gene:ENSG00000235837:s:16704547-16704669	ENSG00000235837	0.0108696
880	gene:ENSG00000168078:s:27833042-27833133	ENSG00000168078	0.0108696
881	gene:ENSG00000144645:t:31683634-31684178	ENSG00000144645	0.0108696
882	gene:ENSG00000081985:s:67330660-67330810	ENSG00000081985	0.0108696
883	gene:ENSG00000136098:s:52143915-52143987	ENSG00000136098	0
884	gene:ENSG00000112096:t:159738990-159739045	ENSG00000112096	0
885	gene:ENSG00000129657:t:77216245-77216257	ENSG00000129657	0
886	gene:ENSG00000198513:t:50632229-50633068	ENSG00000198513	0.98913
887	gene:ENSG00000277149:s:72744484-72744601	ENSG00000277149	1
888	gene:ENSG00000113296:t:80075204-80075370	ENSG00000113296	0
889	gene:ENSG00000182578:s:150061723-150062175	ENSG00000182578	0.0108696
890	gene:ENSG00000100116:t:37813463-37813609	ENSG00000100116	0.0108696
891	gene:ENSG00000139625:s:53499427-53499615	ENSG00000139625	0.98913
892	gene:ENSG00000072163:s:127654424-127654544	ENSG00000072163	1
893	gene:ENSG00000130590:s:63976971-63977142	ENSG00000130590	0.0108696
894	gene:ENSG00000226506:t:7897609-7897782	ENSG00000226506	0.0108696
895	gene:ENSG00000154814:s:16271659-16271722	ENSG00000154814	1
896	gene:ENSG00000179344:s:32661347-32661614	ENSG00000179344	1
897	gene:ENSG00000113648:s:135399749-135399914	ENSG00000113648	0
898	gene:ENSG00000244482:s:54240274-54240576	ENSG00000244482	1
899	gene:ENSG00000115944:t:42335627-42335745	ENSG00000115944	0
900	gene:ENSG00000228486:s:97699026-97699139	ENSG00000228486	0
901	gene:ENSG00000168778:t:123692658-123692723	ENSG00000168778	0.0108696
902	gene:ENSG00000241399:s:159798132-159798255	ENSG00000241399	0.0108696
903	gene:ENSG00000187118:s:28291801-28292095	ENSG00000187118	1
904	gene:ENSG00000204577:t:54217319-54217698	ENSG00000204577	1
905	gene:ENSG00000008516:t:3050009-3050144	ENSG00000008516	0
906	gene:ENSG00000046653:s:13777289-13777425	ENSG00000046653	1
907	gene:ENSG00000077935:s:45345459-45345569	ENSG00000077935	0
908	gene:ENSG00000179406:s:66481541-66481599	ENSG00000179406	0.0108696
909	gene:ENSG00000004139:s:28371662-28372502	ENSG00000004139	0.98913
910	gene:ENSG00000171843:t:20365669-20365744	ENSG00000171843	1
911	gene:ENSG00000156411:s:103914412-103914633	ENSG00000156411	0
912	gene:ENSG00000129195:t:6450362-6451469	ENSG00000129195	1
913	gene:ENSG00000181350:t:16447845-16448294	ENSG00000181350	1
914	gene:ENSG00000004139:t:28381203-28381821	ENSG00000004139	0.98913
915	gene:ENSG00000129657:s:77216206-77216218	ENSG00000129657	0
916	gene:ENSG00000173402:t:49510224-49510821	ENSG00000173402	0.0108696
917	gene:ENSG00000153113:t:96741151-96741317	ENSG00000153113	1
918	gene:ENSG00000105176:t:29971093-29971227	ENSG00000105176	1
919	gene:ENSG00000122035:t:27271484-27271540	ENSG00000122035	0.0108696
920	gene:ENSG00000184083:t:54080232-54080289	ENSG00000184083	1
921	gene:ENSG00000168517:s:45162747-45162859	ENSG00000168517	1
922	gene:ENSG00000122223:s:160841584-160841901	ENSG00000122223	0.98913
923	gene:ENSG00000099998:s:24231384-24231530	ENSG00000099998	0
924	gene:ENSG00000254681:t:18383366-18383509	ENSG00000254681	1
925	gene:ENSG00000181350:s:16462187-16462386	ENSG00000181350	1
926	gene:ENSG00000152464:s:15097420-15098133	ENSG00000152464	1
927	gene:ENSG00000265962:s:8707070-8707621	ENSG00000265962	1
928	gene:ENSG00000179406:s:66479009-66479096	ENSG00000179406	0.98913
929	gene:ENSG00000146409:t:132787434-132787581	ENSG00000146409	1
930	gene:ENSG00000100116:t:37815126-37815280	ENSG00000100116	0.0108696
931	gene:ENSG00000251600:s:143880411-143880509	ENSG00000251600	0.0108696
932	gene:ENSG00000198363:t:61656128-61661926	ENSG00000198363	0
933	gene:ENSG00000215039:s:6446961-6447087	ENSG00000215039	1
934	gene:ENSG00000162929:t:61073458-61073551	ENSG00000162929	0.0108696
935	gene:ENSG00000234745:t:31271073-31271181	ENSG00000234745	1
936	gene:ENSG00000160439:s:55056593-55056808	ENSG00000160439	0
937	gene:ENSG00000181894:s:58142557-58142664	ENSG00000181894	0.0108696
938	gene:ENSG00000008441:t:13087989-13088136	ENSG00000008441	1
939	gene:ENSG00000146410:t:136244765-136244869	ENSG00000146410	1
940	gene:ENSG00000158019:t:28310082-28310153	ENSG00000158019	0
941	gene:ENSG00000046653:s:13776167-13776303	ENSG00000046653	1
942	gene:ENSG00000128886:s:43775525-43775610	ENSG00000128886	1
943	gene:ENSG00000156265:t:29149189-29149250	ENSG00000156265	0
944	gene:ENSG00000079308:t:217836015-217836211	ENSG00000079308	1
945	gene:ENSG00000073712:s:52950412-52950577	ENSG00000073712	0.0108696
946	gene:ENSG00000106351:s:100539211-100539567	ENSG00000106351	1
947	gene:ENSG00000174501:s:95960639-95960667	ENSG00000174501	0
948	gene:ENSG00000165304:t:36589536-36589652	ENSG00000165304	0.5
949	gene:ENSG00000230631:t:14229775-14230201	ENSG00000230631	0.98913
950	gene:ENSG00000042317:s:88396156-88396203	ENSG00000042317	1
951	gene:ENSG00000179406:s:66487949-66488038	ENSG00000179406	0.0108696
952	gene:ENSG00000176473:t:100529068-100529624	ENSG00000176473	1
953	gene:ENSG00000187741:t:89762638-89762793	ENSG00000187741	0.0108696
954	gene:ENSG00000125744:t:45488471-45488569	ENSG00000125744	0.98913
955	gene:ENSG00000165046:t:38407333-38407463	ENSG00000165046	0
956	gene:ENSG00000107954:t:103590134-103592552	ENSG00000107954	0.98913
957	gene:ENSG00000213186:s:160448722-160448937	ENSG00000213186	0.98913
958	gene:ENSG00000108423:t:59880894-59881148	ENSG00000108423	0.0108696
959	gene:ENSG00000050767:s:178239141-178239179	ENSG00000050767	0.0108696
960	gene:ENSG00000164308:t:96901506-96901702	ENSG00000164308	1
961	gene:ENSG00000285728:t:42660840-42660904	ENSG00000285728	1
962	gene:ENSG00000046653:t:13777289-13777425	ENSG00000046653	1
963	gene:ENSG00000108423:s:59878103-59878762	ENSG00000108423	0.0108696
964	gene:ENSG00000258352:s:47138215-47138370	ENSG00000258352	1
965	gene:ENSG00000103888:t:80924621-80924706	ENSG00000103888	0
966	gene:ENSG00000106603:s:43665658-43665722	ENSG00000106603	1
967	gene:ENSG00000197472:s:247007906-247008093	ENSG00000197472	0.0108696
968	gene:ENSG00000164530:t:36962935-36963612	ENSG00000164530	0.98913
969	gene:ENSG00000173083:s:83319344-83319469	ENSG00000173083	0.0108696
970	gene:ENSG00000246982:t:36146698-36146930	ENSG00000246982	0.98913
971	gene:ENSG00000197081:t:160102519-160103049	ENSG00000197081	1
972	gene:ENSG00000022556:t:54969999-54970153	ENSG00000022556	0.0108696
973	gene:ENSG00000140043:t:73876998-73877168	ENSG00000140043	0.0108696
974	gene:ENSG00000079435:t:42410307-42410842	ENSG00000079435	1
975	gene:ENSG00000253320:t:102879895-102880214	ENSG00000253320	1
976	gene:ENSG00000176623:s:86508116-86508429	ENSG00000176623	0.0108696
977	gene:ENSG00000165304:t:36597222-36597290	ENSG00000165304	0.5
978	gene:ENSG00000134072:s:9769832-9769992	ENSG00000134072	0
979	gene:ENSG00000075073:s:69407084-69407280	ENSG00000075073	0
980	gene:ENSG00000133226:t:24654290-24654343	ENSG00000133226	0
981	gene:ENSG00000179889:t:15047143-15048099	ENSG00000179889	0
982	gene:ENSG00000152061:t:174877392-174877605	ENSG00000152061	1
983	gene:ENSG00000165264:t:32568317-32568430	ENSG00000165264	1
984	gene:ENSG00000154723:s:25734333-25734398	ENSG00000154723	1
985	gene:ENSG00000105426:s:5219939-5220154	ENSG00000105426	0.0108696
986	gene:ENSG00000131374:s:18013655-18013774	ENSG00000131374	0.48913
987	gene:ENSG00000272602:t:67840-68500	ENSG00000272602	1
988	gene:ENSG00000176731:s:85218626-85219322	ENSG00000176731	1
989	gene:ENSG00000115109:s:120075701-120075753	ENSG00000115109	0.5
990	gene:ENSG00000105426:s:5208237-5208391	ENSG00000105426	0.98913
991	gene:ENSG00000239213:s:136846528-136846586	ENSG00000239213	0.0108696
992	gene:ENSG00000244510:s:66481541-66481599	ENSG00000244510	0.0108696
993	gene:ENSG00000186638:s:34263101-34263172	ENSG00000186638	0
994	gene:ENSG00000117899:t:80946289-80948966	ENSG00000117899	0.98913
995	gene:ENSG00000214941:s:15986800-15986892	ENSG00000214941	1
996	gene:ENSG00000250903:s:2398553-2398778	ENSG00000250903	1
997	gene:ENSG00000214940:s:18336634-18336736	ENSG00000214940	0.0108696
998	gene:ENSG00000113810:t:160404378-160404504	ENSG00000113810	0.51087
999	gene:ENSG00000129559:t:24226605-24228712	ENSG00000129559	0
1000	gene:ENSG00000251247:s:36862917-36863151	ENSG00000251247	1
1001	gene:ENSG00000267104:t:59995632-59996039	ENSG00000267104	0.98913
1002	gene:ENSG00000266992:t:59995953-59996039	ENSG00000266992	0.98913
1003	gene:ENSG00000138036:t:43776782-43776899	ENSG00000138036	0.0108696
1004	gene:ENSG00000205746:t:18334851-18335174	ENSG00000205746	0.0108696
1005	gene:ENSG00000152061:s:174874458-174874506	ENSG00000152061	1
1006	gene:ENSG00000184154:s:72089026-72089279	ENSG00000184154	1
1007	gene:ENSG00000051341:s:121498477-121498670	ENSG00000051341	0.0108696
1008	gene:ENSG00000219626:t:24137909-24138100	ENSG00000219626	0
1009	gene:ENSG00000067113:s:55475299-55475450	ENSG00000067113	0.98913
1010	gene:ENSG00000241945:s:44117820-44117963	ENSG00000241945	0.0108696
1011	gene:ENSG00000140105:s:100374136-100374265	ENSG00000140105	1
1012	gene:ENSG00000259986:t:83180665-83181021	ENSG00000259986	1
1013	gene:ENSG00000258653:s:73882399-73882438	ENSG00000258653	0.0108696
1014	gene:ENSG00000140043:s:73882399-73882438	ENSG00000140043	0.0108696
1015	gene:ENSG00000073792:t:185698299-185698347	ENSG00000073792	0.0108696
1016	gene:ENSG00000277053:s:75192047-75192230	ENSG00000277053	1
1017	gene:ENSG00000122432:t:84565841-na	ENSG00000122432	0
1018	gene:ENSG00000184517:t:75152909-75152966	ENSG00000184517	0.98913
1019	gene:ENSG00000189283:t:60014007-60014164	ENSG00000189283	1
1020	gene:ENSG00000178078:t:4332022-4332078	ENSG00000178078	1
1021	gene:ENSG00000154814:s:16270929-16271195	ENSG00000154814	0.0108696
1022	gene:ENSG00000257621:t:58293766-58295817	ENSG00000257621	1
1023	gene:ENSG00000130529:s:49201964-49202141	ENSG00000130529	0.0108696
1024	gene:ENSG00000130529:t:49210209-49210405	ENSG00000130529	0.0108696
1025	gene:ENSG00000270231:t:120449155-120449510	ENSG00000270231	1
1026	gene:ENSG00000128567:s:131505868-131506105	ENSG00000128567	0.98913
1027	gene:ENSG00000164989:s:15563978-15564129	ENSG00000164989	0
1028	gene:ENSG00000113296:t:80078835-80078969	ENSG00000113296	0
1029	gene:ENSG00000215548:t:63842824-63842949	ENSG00000215548	1
1030	gene:ENSG00000223969:t:90591716-90591972	ENSG00000223969	1
1031	gene:ENSG00000204370:t:112119292-112120013	ENSG00000204370	1
1032	gene:ENSG00000178078:t:4333973-4334044	ENSG00000178078	0.5
1033	gene:ENSG00000243970:s:39553118-39553144	ENSG00000243970	0.0108696
1034	gene:ENSG00000187010:t:25306326-25306949	ENSG00000187010	1
1035	gene:ENSG00000188672:t:25385419-25385878	ENSG00000188672	0.0108696
1036	gene:ENSG00000203710:s:207618056-207618247	ENSG00000203710	1
1037	gene:ENSG00000285756:t:3905280-3906232	ENSG00000285756	0
1038	gene:ENSG00000102805:s:76995843-76997863	ENSG00000102805	0.0108696
1039	gene:ENSG00000179855:s:3586814-3586994	ENSG00000179855	0.0108696
1040	gene:ENSG00000173898:t:66688169-66688532	ENSG00000173898	0.98913
1041	gene:ENSG00000179406:s:66485095-66485153	ENSG00000179406	0.0108696
1042	gene:ENSG00000162377:t:52692727-52692867	ENSG00000162377	1
1043	gene:ENSG00000173898:s:66688653-66688664	ENSG00000173898	0.98913
1044	gene:ENSG00000229425:t:15511118-15511381	ENSG00000229425	0
1045	gene:ENSG00000105426:s:5210469-5210594	ENSG00000105426	0.98913
1046	gene:ENSG00000149922:s:30090758-30090992	ENSG00000149922	0.98913
1047	gene:ENSG00000284740:t:1509205-1509452	ENSG00000284740	1
1048	gene:ENSG00000124772:t:36754233-36756321	ENSG00000124772	1
1049	gene:ENSG00000161860:s:12918222-12918337	ENSG00000161860	0
1050	gene:ENSG00000270316:s:102870084-102870211	ENSG00000270316	0.0108696
1051	gene:ENSG00000214435:s:102870084-102870211	ENSG00000214435	0.0108696
1052	gene:ENSG00000160255:t:44907987-44908284	ENSG00000160255	1
1053	gene:ENSG00000085433:s:108995580-108995837	ENSG00000085433	0
1054	gene:ENSG00000162927:s:61011765-61011905	ENSG00000162927	0.0108696
1055	gene:ENSG00000173898:s:66696277-66696540	ENSG00000173898	0.98913
1056	gene:ENSG00000244482:t:54240831-54241127	ENSG00000244482	0.0108696
1057	gene:ENSG00000173898:s:66698639-66698807	ENSG00000173898	0.98913
1058	gene:ENSG00000244482:s:54241576-54241878	ENSG00000244482	0
1059	gene:ENSG00000159618:s:57565034-57565416	ENSG00000159618	1
1060	gene:ENSG00000231584:t:96019201-96019274	ENSG00000231584	1
1061	gene:ENSG00000042062:s:50604645-50604774	ENSG00000042062	0.98913
1062	gene:ENSG00000188672:s:25388976-25389113	ENSG00000188672	1
1063	gene:ENSG00000105426:t:5215498-5215595	ENSG00000105426	0.0108696
1064	gene:ENSG00000278996:s:8218645-8218665	ENSG00000278996	1
1065	gene:ENSG00000198453:t:36936655-36937034	ENSG00000198453	0
1066	gene:ENSG00000187010:s:25290641-25290818	ENSG00000187010	1
1067	gene:ENSG00000100116:t:37812887-37813076	ENSG00000100116	0.0108696
1068	gene:ENSG00000173898:s:66692536-66692740	ENSG00000173898	0.98913
1069	gene:ENSG00000081985:t:67395405-67397090	ENSG00000081985	0.98913
1070	gene:ENSG00000285628:s:18321017-18321124	ENSG00000285628	1
1071	gene:ENSG00000214940:s:18321017-18321124	ENSG00000214940	1
1072	gene:ENSG00000243660:s:43437126-43437603	ENSG00000243660	0.0108696
1073	gene:ENSG00000187010:t:25303322-25303459	ENSG00000187010	1
1074	gene:ENSG00000173898:s:66701584-66701721	ENSG00000173898	0.98913
1075	gene:ENSG00000187010:t:25300946-25301104	ENSG00000187010	1
1076	gene:ENSG00000248993:s:32952946-32953122	ENSG00000248993	0
1077	gene:ENSG00000103888:s:80929019-80929178	ENSG00000103888	0.0108696
1078	gene:ENSG00000170175:t:7454297-7454520	ENSG00000170175	0
1079	gene:ENSG00000154814:s:16265160-16265859	ENSG00000154814	0.0108696
1080	gene:ENSG00000239213:t:136846528-136846586	ENSG00000239213	1
1081	gene:ENSG00000105426:s:5240199-5240332	ENSG00000105426	0.98913
1082	gene:ENSG00000100342:t:36265151-36266149	ENSG00000100342	0.98913
1083	gene:ENSG00000276778:t:158320683-158323635	ENSG00000276778	1
1084	gene:ENSG00000214435:t:102872448-102872598	ENSG00000214435	0.0108696
1085	gene:ENSG00000270316:t:102872448-102872598	ENSG00000270316	0.0108696
1086	gene:ENSG00000248049:t:67720422-67721051	ENSG00000248049	0.0108696
1087	gene:ENSG00000158402:t:138291970-138292116	ENSG00000158402	0.0108696
1088	gene:ENSG00000285756:s:3920194-3920746	ENSG00000285756	0.0108696
1089	gene:ENSG00000100116:t:37809623-37810157	ENSG00000100116	1
1090	gene:ENSG00000183378:s:7691269-7691745	ENSG00000183378	1
1091	gene:ENSG00000198223:t:1290130-1290509	ENSG00000198223	0.98913
1092	gene:ENSG00000101190:s:62858669-62859098	ENSG00000101190	0.0108696
1093	gene:ENSG00000155657:s:178600854-178601171	ENSG00000155657	0.0108696
1094	gene:ENSG00000181773:s:27392644-27392737	ENSG00000181773	1
1095	gene:ENSG00000175899:s:9089200-9089251	ENSG00000175899	1
1096	gene:ENSG00000100342:t:36257319-36257560	ENSG00000100342	0.98913
1097	gene:ENSG00000183087:s:113838069-113838344	ENSG00000183087	1
1098	gene:ENSG00000143458:s:151103562-151103675	ENSG00000143458	0.0108696
1099	gene:ENSG00000234719:s:11933517-11933712	ENSG00000234719	0.0108696
1100	gene:ENSG00000166165:s:103520897-103521101	ENSG00000166165	0.0108696
1101	gene:ENSG00000108479:s:75763897-75764086	ENSG00000108479	0.0108696
1102	gene:ENSG00000072210:s:19671721-19671956	ENSG00000072210	1
1103	gene:ENSG00000265749:s:8378451-8378644	ENSG00000265749	0.5
1104	gene:ENSG00000173805:s:41727762-41727932	ENSG00000173805	1
1105	gene:ENSG00000113296:t:80082360-80082545	ENSG00000113296	0
1106	gene:ENSG00000213741:s:49597475-49599164	ENSG00000213741	0
1107	gene:ENSG00000159618:t:57574815-57575092	ENSG00000159618	0
1108	gene:ENSG00000229671:t:1907832-1908656	ENSG00000229671	0.0108696
1109	gene:ENSG00000187010:t:25328898-25330445	ENSG00000187010	0
1110	gene:ENSG00000155657:s:178538540-178538839	ENSG00000155657	0
1111	gene:ENSG00000162877:s:205844811-205844897	ENSG00000162877	0.0108696
1112	gene:ENSG00000155657:s:178602282-178602590	ENSG00000155657	0.0108696
1113	gene:ENSG00000185664:s:55955274-55955382	ENSG00000185664	1
1114	gene:ENSG00000187010:s:25303322-25303459	ENSG00000187010	1
1115	gene:ENSG00000160111:t:16897889-16898108	ENSG00000160111	0.98913
1116	gene:ENSG00000163006:t:108846738-108846930	ENSG00000163006	0.98913
1117	gene:ENSG00000167995:s:61958146-61958929	ENSG00000167995	1
1118	gene:ENSG00000227117:s:30050461-30050589	ENSG00000227117	0.0108696
1119	gene:ENSG00000103811:t:78939140-78939171	ENSG00000103811	0.0108696
1120	gene:ENSG00000173898:s:66687868-66687918	ENSG00000173898	0
1121	gene:ENSG00000181381:s:168400826-168400978	ENSG00000181381	1
1122	gene:ENSG00000106823:s:92535933-92536092	ENSG00000106823	1
1123	gene:ENSG00000103811:s:78944538-78944951	ENSG00000103811	0.0108696
1124	gene:ENSG00000265479:s:77011880-77012019	ENSG00000265479	1
1125	gene:ENSG00000135052:s:86040739-86040868	ENSG00000135052	1
1126	gene:ENSG00000139684:s:46790597-46790661	ENSG00000139684	1
1127	gene:ENSG00000049246:t:7842626-7845177	ENSG00000049246	1
1128	gene:ENSG00000175832:s:43529135-43529236	ENSG00000175832	1
1129	gene:ENSG00000167617:s:54471506-54471685	ENSG00000167617	0.0108696
1130	gene:ENSG00000145113:s:195749856-195751112	ENSG00000145113	0.98913
1131	gene:ENSG00000165304:s:36583627-36583712	ENSG00000165304	0.0108696
1132	gene:ENSG00000042062:t:50604645-50604774	ENSG00000042062	0.0108696
1133	gene:ENSG00000155657:s:178607021-178607314	ENSG00000155657	0.0108696
1134	gene:ENSG00000050767:s:178245942-178245968	ENSG00000050767	0.98913
1135	gene:ENSG00000081177:s:69203917-69204000	ENSG00000081177	0.0108696
1136	gene:ENSG00000177888:s:197191692-197191899	ENSG00000177888	1
1137	gene:ENSG00000197558:t:149833807-149833979	ENSG00000197558	1
1138	gene:ENSG00000173898:s:66699406-66699608	ENSG00000173898	0.98913
1139	gene:ENSG00000113296:s:80079062-80079350	ENSG00000113296	0
1140	gene:ENSG00000159618:s:57566599-57566751	ENSG00000159618	1
1141	gene:ENSG00000122223:s:160838443-160838518	ENSG00000122223	0.98913
1142	gene:ENSG00000122223:t:160836195-160836254	ENSG00000122223	0.98913
1143	gene:ENSG00000108423:s:59890831-59891041	ENSG00000108423	0.98913
1144	gene:ENSG00000106823:s:92522575-92522893	ENSG00000106823	1
1145	gene:ENSG00000277161:t:36537094-36539310	ENSG00000277161	0.0108696
1146	gene:ENSG00000196628:s:55422154-55422512	ENSG00000196628	1
1147	gene:ENSG00000105750:t:20946300-20946389	ENSG00000105750	0
1148	gene:ENSG00000188343:s:93726394-93726704	ENSG00000188343	1
1149	gene:ENSG00000173898:s:66686793-66687167	ENSG00000173898	0
1150	gene:ENSG00000187624:s:410327-410646	ENSG00000187624	1
1151	gene:ENSG00000081985:t:67372436-67372534	ENSG00000081985	0.0108696
1152	gene:ENSG00000163006:s:108839185-108839301	ENSG00000163006	0.98913
1153	gene:ENSG00000155657:s:178598748-178599062	ENSG00000155657	0.0108696
1154	gene:ENSG00000105426:s:5245776-5246045	ENSG00000105426	0.0108696
1155	gene:ENSG00000105426:t:5245776-5246045	ENSG00000105426	0.0108696
1156	gene:ENSG00000089009:s:112410320-112410405	ENSG00000089009	0.0108696
1157	gene:ENSG00000184619:s:8375722-8375979	ENSG00000184619	0.0108696
1158	gene:ENSG00000160439:s:55062968-55063217	ENSG00000160439	1
1159	gene:ENSG00000100342:t:36261596-36261722	ENSG00000100342	0.98913
1160	gene:ENSG00000215548:s:63857200-63857268	ENSG00000215548	1
1161	gene:ENSG00000111644:s:6647324-6647460	ENSG00000111644	1
1162	gene:ENSG00000173083:t:83310722-83310890	ENSG00000173083	0.98913
1163	gene:ENSG00000173083:s:83313114-83313287	ENSG00000173083	0.0108696
1164	gene:ENSG00000162927:t:61009848-61010888	ENSG00000162927	0.0108696
1165	gene:ENSG00000188343:s:93709771-93709875	ENSG00000188343	1
1166	gene:ENSG00000228302:t:12245628-12247178	ENSG00000228302	0.0108696
1167	gene:ENSG00000085982:s:233510049-233510135	ENSG00000085982	0.0108696
1168	gene:ENSG00000188343:t:93728205-93731527	ENSG00000188343	1
1169	gene:ENSG00000243970:s:39556599-39557143	ENSG00000243970	0.0108696
1170	gene:ENSG00000135052:t:86033282-86033395	ENSG00000135052	1
1171	gene:ENSG00000181019:s:69712333-69713129	ENSG00000181019	0.0108696
1172	gene:ENSG00000100342:s:36253010-36253219	ENSG00000100342	0.98913
1173	gene:ENSG00000261582:t:35279180-35279206	ENSG00000261582	1
1174	gene:ENSG00000173898:t:66699406-66699608	ENSG00000173898	0.98913
1175	gene:ENSG00000021300:s:73650532-73650705	ENSG00000021300	0.0108696
1176	gene:ENSG00000181019:t:69709401-69711306	ENSG00000181019	0.0108696
1177	gene:ENSG00000022567:t:141212197-141212556	ENSG00000022567	1
1178	gene:ENSG00000106772:t:76651968-76652683	ENSG00000106772	1
1179	gene:ENSG00000162739:s:160495723-160496393	ENSG00000162739	1
1180	gene:ENSG00000119986:t:97679619-97679915	ENSG00000119986	0.0108696
1181	gene:ENSG00000168778:s:123692658-123692723	ENSG00000168778	1
1182	gene:ENSG00000173898:s:66705684-66705940	ENSG00000173898	0.98913
1183	gene:ENSG00000130529:s:49200611-49200785	ENSG00000130529	1
1184	gene:ENSG00000130529:t:49201964-49202141	ENSG00000130529	1
1185	gene:ENSG00000187796:s:136369750-136369875	ENSG00000187796	0.0108696
1186	gene:ENSG00000167930:t:248244-248397	ENSG00000167930	1
1187	gene:ENSG00000005961:t:44378643-44378710	ENSG00000005961	0.0108696
1188	gene:ENSG00000278996:s:8208227-8208238	ENSG00000278996	1
1189	gene:ENSG00000183087:t:113838069-113838344	ENSG00000183087	0
1190	gene:ENSG00000105426:s:5211965-5212250	ENSG00000105426	0.98913
1191	gene:ENSG00000234719:s:11937540-11937668	ENSG00000234719	0.98913
1192	gene:ENSG00000081985:t:67390029-67390128	ENSG00000081985	0.0108696
1193	gene:ENSG00000181019:t:69712333-69713129	ENSG00000181019	0.0108696
1194	gene:ENSG00000173898:t:66690039-66690358	ENSG00000173898	0.98913
1195	gene:ENSG00000186638:t:34263101-34263172	ENSG00000186638	1
1196	gene:ENSG00000113296:s:80076855-80077048	ENSG00000113296	1
1197	gene:ENSG00000173898:s:66689096-66689180	ENSG00000173898	0.98913
1198	gene:ENSG00000181019:s:69714964-69715077	ENSG00000181019	0.0108696
1199	gene:ENSG00000159618:t:57570418-57570633	ENSG00000159618	1
1200	gene:ENSG00000125744:s:45488471-45488569	ENSG00000125744	0.0108696
1201	gene:ENSG00000125744:t:45485935-45486113	ENSG00000125744	1
1202	gene:ENSG00000107954:s:103584290-103585420	ENSG00000107954	0.98913
1203	gene:ENSG00000081985:t:67379928-67380123	ENSG00000081985	0.0108696
1204	gene:ENSG00000128908:s:41031613-41031791	ENSG00000128908	0.5
1205	gene:ENSG00000105072:s:16500613-16501551	ENSG00000105072	0.0108696
1206	gene:ENSG00000105426:s:5211590-5211768	ENSG00000105426	0.98913
1207	gene:ENSG00000105426:s:5207922-5208057	ENSG00000105426	0.98913
1208	gene:ENSG00000162877:s:205841811-205841889	ENSG00000162877	1
1209	gene:ENSG00000229391:s:32555266-32555763	ENSG00000229391	1
1210	gene:ENSG00000173898:s:66698992-66699082	ENSG00000173898	0.98913
1211	gene:ENSG00000152767:s:98431043-98434997	ENSG00000152767	0.98913
1212	gene:ENSG00000125744:t:45488760-45489103	ENSG00000125744	0
1213	gene:ENSG00000160111:s:16902649-16902863	ENSG00000160111	0.0108696
1214	gene:ENSG00000100342:s:36254898-36255398	ENSG00000100342	0.0108696
1215	gene:ENSG00000087076:s:48815037-48815141	ENSG00000087076	0.0108696
1216	gene:ENSG00000173281:t:9136255-9141675	ENSG00000173281	0
1217	gene:ENSG00000101000:s:35172073-35172224	ENSG00000101000	0
1218	gene:ENSG00000188343:t:93726394-93726704	ENSG00000188343	0
1219	gene:ENSG00000162585:s:2186838-2187206	ENSG00000162585	1
1220	gene:ENSG00000160111:s:16901210-16901297	ENSG00000160111	0.98913
1221	gene:ENSG00000160111:t:16899475-16899549	ENSG00000160111	0.98913
1222	gene:ENSG00000113296:s:80082360-80082545	ENSG00000113296	0
1223	gene:ENSG00000089127:t:112919350-112919432	ENSG00000089127	1
1224	gene:ENSG00000100814:s:20315485-20315618	ENSG00000100814	0.98913
1225	gene:ENSG00000173898:s:66689805-66689943	ENSG00000173898	0.98913
1226	gene:ENSG00000183378:t:7689923-7690013	ENSG00000183378	1
1227	gene:ENSG00000089127:s:112917547-112918462	ENSG00000089127	1
1228	gene:ENSG00000274615:t:38111401-38111522	ENSG00000274615	0
1229	gene:ENSG00000276778:s:158362193-158362541	ENSG00000276778	1
1230	gene:ENSG00000128908:t:41031322-41031591	ENSG00000128908	0.0108696
1231	gene:ENSG00000075340:t:70713066-70713184	ENSG00000075340	1
1232	gene:ENSG00000250312:s:127008-127125	ENSG00000250312	1
1233	gene:ENSG00000198502:t:32518051-32518077	ENSG00000198502	1
1234	gene:ENSG00000042062:t:50616002-50616080	ENSG00000042062	0.98913
1235	gene:ENSG00000198502:s:32518489-32518666	ENSG00000198502	1
1236	gene:ENSG00000162877:s:205829833-205830552	ENSG00000162877	1
1237	gene:ENSG00000235257:s:37834679-37835163	ENSG00000235257	1
1238	gene:ENSG00000184831:s:23840009-23840405	ENSG00000184831	0
1239	gene:ENSG00000145113:t:195746765-195747380	ENSG00000145113	1
1240	gene:ENSG00000125744:s:45492833-45493378	ENSG00000125744	0
1241	gene:ENSG00000173281:s:9150562-9150696	ENSG00000173281	0
1242	gene:ENSG00000186638:s:34271809-34271930	ENSG00000186638	0.0108696
1243	gene:ENSG00000266714:s:75606933-75607150	ENSG00000266714	1
1244	gene:ENSG00000171105:s:7151172-7151235	ENSG00000171105	1
1245	gene:ENSG00000177238:s:31219289-31219519	ENSG00000177238	0.0108696
1246	gene:ENSG00000105426:s:5214361-5214480	ENSG00000105426	0.98913
1247	gene:ENSG00000100342:t:36254898-36255398	ENSG00000100342	0.98913
1248	gene:ENSG00000214967:s:16387611-16387806	ENSG00000214967	1
1249	gene:ENSG00000159618:s:57570418-57570633	ENSG00000159618	1
1250	gene:ENSG00000280441:t:8395923-8395927	ENSG00000280441	1
1251	gene:ENSG00000214176:t:64814863-64815305	ENSG00000214176	1

## Sheet: Samples 3
	Samples
0	SRR1288014
1	SRR1288023
2	SRR1288027
3	SRR1288033
4	SRR1288035
5	SRR1288037
6	SRR1288043
7	SRR1288045
8	SRR1288047
9	SRR1288058
10	SRR1288059
11	SRR1288062
12	SRR1288067
13	SRR1288073
14	SRR1288078
15	SRR1288081
16	SRR1292947
17	SRR1292951
18	SRR1292958
19	SRR1292959
20	SRR1292960
21	SRR1292962
22	SRR1292967
23	SRR1292968
24	SRR1292969
25	SRR1292970
26	SRR1292972
27	SRR1292980
28	SRR1292982
29	SRR1292983
30	SRR1292987
31	SRR1292988
32	SRR1292993
33	SRR1292999
34	SRR1293000
35	SRR1293001
36	SRR1293002
37	SRR1293003
38	SRR1293007
39	SRR1293009
40	SRR1293011
41	SRR1293014
42	SRR1293015
43	SRR1293020
44	SRR1293021
45	SRR1293022
46	SRR1293024
47	SRR1293026
48	SRR1293027
49	SRR1293028
50	SRR1293029
51	SRR1293030
52	SRR1293031
53	SRR1293032
54	SRR1293034
55	SRR1293035
56	SRR1293037
57	SRR1293040
58	SRR1293043
59	SRR1293044
60	SRR1293046
61	SRR1293048
62	SRR1293049
63	SRR1293050
64	SRR1293051
65	SRR1293052
66	SRR1293058
67	SRR1293061
68	SRR1293062
69	SRR1293064
70	SRR1293065
71	SRR1293066
72	SRR1293067
73	SRR1790986
74	SRR1790994
75	SRR1790997
76	SRR1790998
77	SRR1791003
78	SRR1791004
79	SRR1791012
80	SRR1791015
81	SRR1791019
82	SRR1791021
83	SRR1791024
84	SRR1791025
85	SRR1791027
86	SRR1791029
87	SRR1791031
88	SRR1791032
89	SRR1791033
90	SRR1791035
91	SRR1791036
92	SRR1791037
93	SRR1791040
94	SRR1791043
95	SRR1791044
96	SRR1791046
97	SRR1791047
98	SRR1791051
99	SRR1791052
100	SRR1791053
101	SRR1791054
102	SRR1791056
103	SRR1791057
104	SRR1791061
105	SRR1791067
106	SRR1791072
107	SRR1791080
108	SRR1791082
109	SRR1791085
110	SRR1791091
111	SRR1791092
112	SRR1791093
113	SRR1791095
114	SRR1791100
115	SRR1791102
116	SRR1791105
117	SRR1791106
118	SRR1791108
119	SRR1791110
120	SRR1791112
121	SRR1791113
122	SRR1797064
123	SRR1797067
124	SRR1797070
125	SRR1797072
126	SRR1797073
127	SRR1797074
128	SRR1797079
129	SRR1797081
130	SRR1797085
131	SRR1797086
132	SRR1797087
133	SRR1797090
134	SRR1797091
135	SRR1797096
136	SRR1797098
137	SRR1797105
138	SRR1797106
139	SRR1797107
140	SRR1797111
141	SRR1797115
142	SRR1797118
143	SRR1797121
144	SRR1797124
145	SRR1797129
146	SRR4376029
147	SRR4376030
148	SRR4376033
149	SRR4376037
150	SRR4376039
151	SRR4376047
152	SRR4376050
153	SRR4416257
154	SRR4416258
155	SRR4416259
156	SRR4416260
157	SRR4416261
158	SRR4416263
159	SRR4416264
160	SRR4416265
161	SRR4416267
162	SRR4416268
163	SRR4416269
164	SRR4416270
165	SRR4416272
166	SRR4416273
167	SRR4416274
168	SRR4416276
169	SRR4416277
170	SRR4416281
171	SRR4416282
172	SRR4416283
173	SRR4416284
174	SRR4416286
175	SRR4416287
176	SRR4416288
177	SRR4416293
178	SRR4416295
179	SRR4416296
180	SRR4416297
181	SRR4416298
182	SRR4416299
183	SRR4416300
184	SRR4416301
185	SRR4416304
186	SRR4419555
187	SRR4419558
188	SRR4419560
189	SRR4419561
190	SRR4419564
191	SRR4419566
192	SRR4419568
193	SRR5115239
194	SRR5115240
195	SRR5115241
196	SRR5912863
197	SRR5912864
198	SRR5912866
199	SRR5912870
200	SRR5912872

[truncated: 4 more sheets: Cluster 3, Background 3, Consensus Background, Probability Missing Signal]
