# Supplementary material for: A Bayesian model for unsupervised detection of RNA splicing based subtypes in cancers
Source: Nat Commun. 2023 Jan 4;14:63. doi: 10.1038/s41467-022-35369-0 (PMC9813260; doi:10.1038/s41467-022-35369-0)
Supplement: Supplementary file 11 — Source Data [file 41467_2022_35369_MOESM11_ESM.xlsx]

## Sheet: Figure 2a
	Location
Code	chessboard_source_data/Benchmark.ipynb
Data	chessboard_source_data/beatAML_data/beatAML_chessboard.npz
	chessboard_source_data/target_ball_data/target_ball_0.07_var.npz
	chessboard_source_data/target_aml_data/ped_aml_0.07_var.npz
Figures	chessboard_source_data/benchmark_figures/var_error_est.pdf

## Sheet: Figure 2b
	Location
Code	chessboard_source_data/Benchmark.ipynb
Data (Sim)	chessboard_source_data/Benchmark.ipynb
Figures	chessboard_source_data/benchmark_figures/psi_error_est.pdf

## Sheet: Figure 2c
	Location
Code	chessboard_source_data/Benchmark.ipynb
Data	chessboard_source_data/benchmark_data/missing_model.txt
Figures	chessboard_source_data/benchmark_figures/missing_val_model.pdf

## Sheet: Figure 2d
	Location
Code	chessboard_source_data/Benchmark.ipynb
Data (Sim)	chessboard_source_data/Benchmark.ipynb
Figures	chessboard_source_data/benchmark_figures/naïve_psi_cor.pdf
	chessboard_source_data/benchmark_figures/shrink_psi_cor.pdf

## Sheet: Figure 2e
	Location
Code	chessboard_source_data/Benchmark.ipynb
Data (Sim)	chessboard_source_data/Benchmark.ipynb

## Sheet: Figure 3a
	Location
Code	chessboard_source_data/beatAML.ipynb
Data	chessboard_source_data/beatAML_data/beatAML_0.04_var.npz
	chessboard_source_data/beatAML_data/beatAML_0.04_analysis_object_postfilter.cb
	chessboard_source_data/beatAML_data/beatAML_0.04_chessboard.npz.cb.npz
Figures	chessboard_source_data/beatAML_figures/beatAML_0.04_heatmap.pdf

## Sheet: Figure 3b
	Location
Code	chessboard_source_data/Reproducibility.ipynb
Data	chessboard_source_data/beatAML_data/beatAML_0.04_analysis_object_postfilter.cb
	chessboard_source_data/beatAML_data/beatAML_0.04_chessboard.npz.cb.npz
	chessboard_source_data/beatAML_data/moccasin_htsc_0.04.npz
Figures	chessboard_source_data/beatAML_figures/htsc_heatmap.pdf

## Sheet: Figure 3c
	Location
Code	chessboard_source_data/Reproducibility.ipynb
Data	chessboard_source_data/beatAML_data/dpsi_cor.tsv
Figures	chessboard_source_data/beatAML_figures/reproc_coor.pdf

## Sheet: Figure 3d
	Location
Code	chessboard_source_data/ENCODE.ipynb
Data	chessboard_source_data/beatAML_data/enrichment_data_extended_tile.tsv
	chessboard_source_data/beatAML_data/encode_gene_deseq_all.csv
	chessboard_source_data/beatAML_data/ds_genes.tsv
Figures	chessboard_soure_data/beatAML_figures/junction_overlap.pdf
	chessboard_soure_data/beatAML_figures/junction_pval.pdf

## Sheet: Figure 4a
	Location
Code	chessboard_source_data/beatAML_data/beatAML.ipynb
Data	chessboard_source_data/beatAML_data/beatAML_case_metadata.csv
	chessboard_source_data/beatAML_data/beatAML_info.csv
	chessboard_source_data/beatAML_data/beatAML_0.04_recurs_1_analysis_object_postfilter.cb
	chessboard_source_data/beatAML_data/beatAML_0.04_recurs_1_chessboard.npz.cb.npz
Figures	chessboard_source_data/beatAML_figures/beatAML_0.04_recurs_1_heatmap.pdf
	chessboard_source_data/beatAML_figures/mutations.pdf
	chessboard_source_data/beatAML_figures/mutations_og_clustering.pdf

[truncated: 20 more sheets: Figure 4b, Figure 5a, Figure 5b, Figure 5d, Figure 5e, Figure 6a, Figure 6b, Supplementary Figure 1a, Supplementary Figure 1b, Supplementary Figure 2, Supplementary Figure 3, Supplementary Figure 4a, Supplementary Figure 4b, Supplementary Figure 5a, Supplementary Figure 5b, Supplementary Figure 6a, Supplementary Figure 6b, Supplementary Figure 6c, Supplementary Figure 6d, Supplementary Figure 7]
